# Supplementary material for: Rif1 interacts with non-canonical polycomb repressive complex PRC1.6 to regulate mouse embryonic stem cells fate potential
Source: Cell Regen. 2022 Aug 2;11:25. doi: 10.1186/s13619-022-00124-9 (PMC9343540; doi:10.1186/s13619-022-00124-9)
Supplement: Supplementary file 2 — Supplementary Table 1. The expression foldchanges of coding genes and repetitive elements. [file 13619_2022_124_MOESM2_ESM.xlsx]

## Sheet: Genes_Foldchange(vs. Control)
# genes foldchange in indiacted genes knock out/down (vs. WT/Control) mESCs, null is removed
gene_id	sgDnmt1	sgMyc	shSae1	shSenp6	shSumo2	shUba2	shUbe2i	shChaf1a	shChaf1b	Lin28a_ko	Lin28b_ko	Max_KD	Mga_KD	Pcgf6_KD	Rif1_KO	RNF2_KD	Smchd1_KO3	Ythdc1_cKO_4OHT	shTrim28	shAtf7ip	shEset	Pcgf124_KO	Pcgf1_KO	Pcgf24_KO	Pcgf35_KO	Pcgf6_KO	Pcgf6_KD
1700052K11Rik	1.34139	0.476032	0.984906	1.00862	1.1081	0.929032	0.997305	1.8486	1.71242	0.634455	0.238529	0.810302	2.71538	0.835552	3.23974	1.89112	-0.0207405	1.21512	1.34341	1.68629	2.61855	0.697274	0.920723	1.69788	1.59624	1.35146	0.835552
1700097N02Rik	-1.27962	-1.42837	0.4794	0.242867	1.4944	1.16367	-0.0610956	0.0914501	1.46408	-0.215736	-0.753256	-0.350085	-3.72022	-0.272682	-6.30503	-2.29165	1.13995	-0.178411	-0.566485	0.736837	-1.36785	-1.80195	-0.930175	-0.328401	-0.155438	-2.30119	-0.272682
1700123O20Rik	0.508749	0.655684	0.190319	0.183907	0.05972	0.0218225	0.197014	0.373211	0.426141	0.552296	0.448817	1.11554	0.518035	1.3036	1.37178	0.867534	-0.73543	0.475633	0.295245	0.443059	1.33706	-0.221426	0.220323	0.2667	0.233676	0.54678	1.3036
2610507B11Rik	0.139521	-0.334176	0.045223	-0.0234603	0.0111495	0.0461771	-0.0347663	-0.463858	-0.455745	-0.402154	0.221127	-0.0773749	-0.169437	-0.376401	-0.475992	0.0467329	-0.20519	-0.174639	-0.187515	-0.627091	0.373584	-0.313515	-0.346499	-0.200522	-0.217494	-0.76793	-0.376401
8030474K03Rik	0.0383548	0.920899	-0.189182	1.07495	-0.0402726	-0.210015	0.0913849	1.42867	1.33072	-0.295284	-0.653437	0.203237	3.05492	0.809613	1.832	1.0151	0.771527	-0.90608	0.576441	0.759039	-0.752392	1.24277	-0.194901	0.717468	1.87263	4.82271	0.809613
A4galt	0.00162932	1.58958	-0.631585	0.00176352	-0.358648	-0.508635	-0.235847	1.37389	0.498033	-1.36684	-1.12081	-2.17101	-1.32063	-1.51865	-1.56621	-1.47575	0.481735	-1.36443	-0.658688	0.422589	-0.783905	0.317502	-0.905595	0.931506	-0.0598425	-2.12416	-1.51865
Aars	-0.12128	-0.651321	-0.271928	-0.300784	-0.082373	-0.378259	-0.577088	-0.653701	-0.672382	-0.599515	-0.459649	-0.692175	-0.122567	0.198154	0.627254	-0.0010565	-0.368401	-0.401492	-0.226392	-0.344718	0.108473	0.443114	0.659214	0.112572	0.392146	-0.943464	0.198154
Abcb10	0.0493554	-0.28237	-0.234496	-0.363892	-0.557043	-0.432031	-0.200515	-0.155607	-0.350436	-0.138751	-0.0730463	-1.15105	-0.87237	-0.557817	-1.05705	-0.808516	-0.0178235	-0.454279	-0.251664	-0.307569	-0.336783	1.9171	0.791185	0.0840509	0.0831412	-0.320106	-0.557817
Abcb1b	-0.410613	0.435732	-0.0585465	1.06083	0.217679	-0.204686	-0.0282027	1.77686	1.20171	-0.231065	1.13864	1.91742	-0.50778	-0.0448415	0.893665	0.437826	0.272379	2.0021	0.531096	0.753354	1.05653	-0.250246	-0.862182	-0.748551	0.2673	0.81805	-0.0448415
Abcb5	5.44783	3.69685	1.87465	0.9158	2.95705	1.67674	1.64718	1.72421	2.09437	4.19256	-0.540294	3.50598	3.1953	4.52088	6.6176	5.09929	2.46712	2.08809	1.464	2.20372	4.40102	-1.01539	-1.98412	0.117941	0.0687051	8.01807	4.52088
Abcc1	-0.106597	-0.710793	-0.664671	-0.714392	-0.82172	-0.565091	-0.562744	-0.463905	-0.557279	-0.504002	-0.0414926	-1.4892	-0.954016	-1.08845	-0.92858	-1.06781	0.23771	-0.756914	-0.46062	-1.00562	-1.86194	-0.398298	0.191545	0.22296	0.0504235	0.118109	-1.08845
Ablim1	-1.28907	-0.748259	-1.29341	-0.452462	-0.965518	-0.913203	-1.12379	-0.521247	-1.23904	-1.12308	0.144513	-1.86166	-2.09801	-2.72636	-2.11042	-2.21695	0.202077	0.606786	-0.82435	-1.33178	-2.37377	-3.06211	0.242701	1.18421	-0.828727	-1.35552	-2.72636
Abr	-0.502281	-0.318342	-0.936306	-0.6737	-1.20004	-1.0692	-0.67042	0.679442	0.362065	0.270368	0.442376	-1.18174	-0.24822	-1.3861	-1.44552	-0.840956	-0.404039	-0.146493	-0.39998	-0.752152	-0.460923	-0.772548	0.335171	0.188287	-0.0562481	-1.99385	-1.3861
Ace	-2.69527	-0.183796	0.000957019	0.706679	-0.714835	0.065185	0.11704	2.91947	2.67608	0.150759	-0.234182	-2.73052	-0.534825	-2.21889	-2.81432	-4.79053	1.09196	-0.375478	-1.25439	0.851947	-2.6968	0.305107	-0.268681	-4.76663	0.694274	1.20155	-2.21889
Acsf2	-0.755087	-0.821178	-0.539607	0.0884452	-0.278127	-0.353355	-0.282663	0.295849	0.179529	0.352097	1.29061	-3.56669	-0.358313	-2.40248	-2.12843	-2.13816	0.263072	-1.69195	0.511741	-0.578102	-1.68412	0.60435	-0.0743068	0.532787	-0.42472	-1.45583	-2.40248
Acsl3	0.0758584	1.09489	-0.424033	-0.777393	-0.504673	-0.45127	-0.252545	-1.02385	-0.927686	0.0129097	0.125271	-1.14208	0.476555	0.0423477	-1.11962	-0.392166	0.0116195	-1.84943	-0.537003	-0.910213	-0.9419	0.195892	-0.266841	-0.451769	0.109816	-0.426884	0.0423477
Acss1	-1.55548	-0.897172	-0.277864	-0.635998	-0.271603	0.0610243	-0.125923	-1.52497	-1.18224	-1.80907	-1.36844	-2.137	-2.77051	-0.268019	-1.66611	-1.86705	0.893384	-1.48248	-0.40027	-1.2791	-2.45174	-0.20044	1.14907	0.348395	0.728012	-2.06772	-0.268019
Actn4	0.195457	-0.596652	0.022565	0.237011	0.0943319	-0.123275	0.143387	0.135119	-0.122367	1.17456	1.08645	0.734414	0.338839	-0.0699009	0.791625	0.536688	-0.280833	0.570776	-0.0947074	0.0922749	0.80633	1.63748	-0.330044	-0.222808	-0.226631	-0.300292	-0.0699009
Actr2	0.0476368	-0.563443	-0.176749	-0.257149	-0.199666	-0.115363	-0.119155	-0.360897	-0.38022	0.0411201	0.117786	0.193983	-0.548963	-0.0383717	-0.60235	0.000671426	0.114675	-0.194099	-0.458974	-0.304635	-0.17044	-0.586179	-0.23	-0.417398	-0.197476	-0.950007	-0.0383717
Acvr1b	-0.545926	-0.866483	-0.509824	-0.301518	-0.679956	-0.327963	-0.361723	-0.649765	-0.531873	-0.0589901	0.355746	-1.45649	-0.438645	-1.24207	-1.60415	-1.16084	0.0752024	-0.346456	-0.215758	-0.7181	-0.527882	0.0432383	0.276141	0.700308	0.219432	-1.64106	-1.24207
Adam19	0.283555	-0.0676232	-0.238884	-0.315448	0.197808	0.035734	0.0117296	-0.735887	-0.712564	-1.20282	-0.379906	-0.00424881	-0.674022	-0.896015	-1.73525	-0.107996	0.435185	-0.126963	0.211422	-0.207343	-0.140681	-1.83866	-0.799179	0.154547	-0.316904	-0.968201	-0.896015
Adamts1	2.70288	1.57378	0.360876	1.16854	1.33053	0.00633775	0.786161	3.44354	2.62353	-0.582863	-2.70518	3.54385	2.22105	2.96726	3.9007	3.95554	0.853679	0.210883	1.45918	-1.98454	1.48909	-3.27261	-5.18007	-3.33414	-5.22655	3.41889	2.96726
Adgrl3	4.06326	3.39576	1.1866	0.975744	2.31444	1.1607	1.2663	1.29489	1.40265	-0.0893507	-1.93934	4.33767	1.63552	4.25873	6.50998	5.1381	0.804917	2.49013	1.57874	1.05292	3.50287	-1.14548	-0.787982	0.615214	-0.269211	4.47295	4.25873
Adprh	-0.573367	-1.39775	0.3435	0.0334321	0.331325	0.505726	0.031466	-0.808674	-0.0463435	0.927596	0.748618	-0.224261	-0.790643	0.351585	-0.922632	-0.232695	-0.257419	-0.0547897	0.171931	0.647789	-0.390526	-0.0693214	-0.263269	-0.13108	-0.0432858	-0.858745	0.351585
Afdn	-0.198003	0.0270311	-0.159552	-0.596608	-0.304511	-0.103806	-0.117504	-0.870684	-0.983239	-0.221094	-0.511799	-0.225896	-0.645936	-0.527296	-0.585134	-0.216388	-0.0777733	-0.178874	-0.293582	-1.00058	-0.460046	0.813221	0.317672	-0.0269021	-0.229509	-0.285466	-0.527296
Aff1	-0.851092	-1.06081	-0.601726	-0.207433	-0.395869	-0.2641	-0.619266	-0.0237457	-0.399904	0.150429	-0.727929	0.345356	-0.803536	-1.18388	-1.05408	-1.0584	1.06916	0.428887	-0.258776	-0.44218	0.382593	0.688161	0.347628	0.516638	0.115615	-1.12054	-1.18388
Aga	-0.0625719	1.25748	-0.490615	-0.706936	-0.867171	-0.389296	-0.356655	-0.84782	-1.41795	1.08406	0.502685	-0.433158	-0.636784	1.23661	1.57912	0.198627	0.413802	0.556712	0.497872	-0.414335	-1.43009	0.334767	0.0281657	0.308241	0.489691	2.27512	1.23661
Ago2	-0.102257	-0.253962	-0.273236	-0.236372	-0.224523	-0.0876634	-0.328277	-0.679813	-0.950509	-0.654715	-0.792413	-0.87391	0.240853	-1.39083	-0.817978	-0.821407	-0.177233	-1.16319	-0.334171	-2.0624	-0.384373	0.897942	-0.235426	0.114977	-0.0438902	-0.320987	-1.39083
Agpat3	0.0302486	-0.456443	0.184076	-0.201083	-0.158715	0.0756323	0.0710147	-0.0636443	0.0728472	-0.558886	-0.329688	-0.726377	-2.44064	-0.91332	-1.31558	-0.350476	0.0012943	-0.672818	-0.311002	-0.758709	-0.209723	1.29593	0.651536	-0.297544	1.13744	-0.192723	-0.91332
Ahnak	-0.0990276	-0.245047	-1.341	0.0374017	-1.16527	-1.36484	-1.02018	0.718573	0.123177	-1.59396	-1.80924	1.7316	-0.139171	-0.488489	-0.741214	0.313666	0.276146	0.189551	-0.887061	-0.345958	0.288305	0.0811805	-0.473723	0.148135	0.400776	-1.25668	-0.488489
Ajuba	-0.0874568	-0.441727	0.33505	0.536399	0.479098	0.255857	0.398378	0.679319	0.692193	0.335063	-0.691431	1.9432	0.520329	0.288645	0.908292	0.605534	-0.381438	0.788512	-0.157699	0.508738	1.17896	1.41709	-0.448753	0.270874	-0.339404	-0.139394	0.288645
Akap11	0.202957	0.0402983	0.303394	0.0638927	0.0125541	0.199435	0.158874	-0.192181	-0.274566	-0.622389	-0.876848	1.00176	1.06252	0.181753	1.4444	0.621243	-0.355429	-0.350922	0.175999	-0.308524	0.218106	0.21456	0.106627	-0.158816	0.715364	1.63789	0.181753
Akap12	-0.0166086	-0.352282	-0.396156	-0.609863	-0.553535	-0.259888	-0.265403	-0.681601	-0.729157	0.617914	0.331646	-0.224817	-1.20589	-0.309632	-0.420319	0.0947013	-0.35186	-0.0644455	-0.291839	-0.410097	0.0671375	-1.17317	-0.0314955	0.245813	-0.26329	-1.16192	-0.309632
Akap13	0.411957	0.0116808	0.0395944	0.0900799	0.178672	-0.0600119	0.0463399	0.0602562	-0.0752126	-0.238083	-0.625981	1.04102	1.0853	-0.0571724	1.37741	0.871238	0.132411	0.542545	0.654482	-0.4085	0.792291	-0.284604	-0.0680986	-0.0702079	-0.316825	0.257544	-0.0571724
Akap8	0.238238	-0.037754	-0.00458346	-0.132012	0.0179413	-0.131779	0.0426154	-0.375241	-0.357115	0.623365	0.605336	0.475628	0.0234564	0.241003	0.552068	0.543384	-0.642123	0.218613	-0.173206	0.219345	0.541226	-0.143322	-0.148161	0.0394377	-0.411248	-0.280994	0.241003
Aldh18a1	-0.688992	-0.156056	0.241213	-0.426296	0.381405	0.0537124	0.141633	-0.558259	-0.547812	-0.792918	-0.548278	-0.530695	-0.764718	0.392956	0.728443	0.617653	-0.466075	-0.497457	0.339339	-0.335309	-0.601832	0.160713	1.43557	0.461175	1.43101	-0.643296	0.392956
Aldoc	-0.258058	0.532885	-0.766245	-0.931396	-0.53664	-0.592719	-0.61671	-1.51625	-1.22421	0.189468	0.788561	-3.37995	-1.25982	-1.57856	-2.20407	-2.9128	1.44513	-2.28123	-0.523152	-0.438527	-3.52784	-0.103358	-0.679949	0.0848307	-1.08608	0.0685169	-1.57856
Als2	0.0241313	0.0636389	0.319569	0.162295	0.327583	0.148327	0.269586	0.239674	0.131722	0.894781	0.277495	0.769956	0.153165	0.39794	1.2229	0.704118	-0.0726628	0.275998	0.422501	-0.681612	1.01091	-0.734653	-0.00689809	-0.0452664	0.106063	0.319988	0.39794
Ank3	-0.357216	0.251937	0.0304788	-0.507567	0.0545372	0.251687	0.0363659	-0.114797	-0.00653062	-0.240452	-0.0288988	-1.94574	-2.04772	-1.75228	-1.57419	-2.48573	0.233676	-0.746993	0.426209	-0.919065	-1.36928	-0.865853	0.949557	1.3936	0.421716	-1.4876	-1.75228
Ankrd17	0.672213	0.492218	0.265048	0.134898	0.300713	0.219488	0.129307	-0.0281008	-0.28345	0.153034	-0.135673	0.650453	1.01983	0.222234	1.43311	0.760584	-0.25707	0.0718098	0.353072	-0.242595	0.755476	0.368363	-0.321671	-0.0499942	-0.372432	0.745388	0.222234
Anxa7	0.0755625	2.10566	-0.754486	-0.150598	-0.632358	-0.778854	-0.715499	0.417102	0.161702	-0.733491	-0.535316	-0.366817	-0.974896	-0.164094	-0.557186	-0.211747	0.241112	0.00102399	-0.371452	0.525047	-0.146794	-0.565036	-0.583743	-0.160153	0.331899	-1.51942	-0.164094
Apobec3	-0.046235	-0.954453	-0.915251	-0.828837	-0.565666	-0.797423	-0.677867	-1.50992	-1.12479	0.721736	0.970044	-1.37608	-1.22506	-0.471151	-0.889981	-0.995338	0.369147	-0.682725	-0.441776	0.295201	-0.748338	-0.687075	-0.913539	-0.785255	-1.0163	-0.101501	-0.471151
Apoc1	-0.227862	0.0959373	-0.432685	0.974366	-0.169923	-0.447357	-0.730197	0.749836	0.584193	-0.5246	0.276005	-1.91952	-1.20595	-1.56072	-1.66694	-1.9399	0.967801	-0.203471	-0.568333	0.536857	-1.67042	-0.343282	-0.350162	0.226663	0.0521966	-1.58681	-1.56072
Apoe	-0.213639	-0.0279808	-0.572632	0.742734	-0.250019	-0.488776	-0.394201	0.8813	0.5854	-0.221799	-0.497265	-0.913827	-3.01638	0.183883	-1.2046	-0.430337	0.65988	0.569065	-0.817589	0.161334	-0.250754	-1.10466	-0.578567	0.179766	-0.141102	-3.67996	0.183883
Aqr	1.99986	2.02299	0.311843	0.20112	0.535563	0.295249	0.3148	-0.100398	-0.15091	0.668698	0.501173	1.16754	1.01161	1.24689	3.2095	2.34568	-0.152194	-0.217478	0.264813	0.136841	0.773448	-0.607751	0.158169	0.206314	0.0256675	0.888597	1.24689
Arg2	6.31373	3.79035	1.9591	1.23045	2.57771	1.6468	2.00785	1.86155	2.07312	3.81186	-0.53165	3.14309	2.90956	4.30756	5.97802	4.94659	1.22345	2.01855	2.04731	1.38577	3.22892	-3.12079	-3.43241	-0.36877	-3.83271	5.09427	4.30756
Arhgap39	-0.448648	-0.21854	-0.212085	-0.175692	-0.563593	-0.297623	-0.18336	-0.753661	-0.475385	0.0993678	0.0842781	-0.531494	0.0817395	-0.690912	-1.09399	-0.94989	-0.324863	-0.169348	-0.389004	-0.828546	-0.650761	0.17119	0.568012	-0.201191	0.116806	-0.226205	-0.690912
Arhgef10	-0.0924054	-0.511283	0.346637	-0.288674	0.109525	0.394675	0.263711	-0.30337	-0.414513	-0.510274	-0.404175	1.22919	0.751611	0.242475	1.34177	0.731921	-0.235456	0.0201793	0.813924	-1.43252	-1.28971	0.505245	0.522334	1.63909	0.75663	1.02127	0.242475
Arhgef26	5.19302	3.62598	2.02477	1.13707	2.85214	1.47867	1.90484	1.71896	2.01529	2.72629	-1.43237	2.85033	3.68945	3.82347	5.33867	4.17364	0.465161	1.39858	2.05929	1.4305	3.44458	-0.0166769	-0.676223	-0.303018	-0.642004	3.67936	3.82347
Arid1a	0.334107	-0.229557	0.159565	0.094667	0.11474	0.104405	0.221519	-0.302275	-0.315017	1.40775	1.03324	0.894876	0.527168	-0.0108515	1.02544	0.424497	-0.741698	0.293846	-0.273525	-0.41736	1.08347	0.665795	-0.0433222	0.833349	-0.184463	-0.0200668	-0.0108515
Arid3a	-0.0842041	1.02852	-0.357236	0.1177	-0.779083	-0.581433	-0.253804	1.04596	0.210777	-0.0584349	0.58848	-0.159368	-0.593051	-1.2548	-1.63519	-0.703566	0.171374	-0.295578	-0.769455	-0.90505	-0.894012	0.0403293	0.751825	0.581387	0.265585	-0.438599	-1.2548
Arid5b	-0.964322	-0.296665	-0.239816	0.0670994	-0.58313	-0.186631	-0.353672	-0.321922	-0.314533	-0.265125	0.00957967	0.0782561	-0.100492	-1.4367	-1.42137	-1.15694	-0.50476	0.554325	-0.34204	-0.980216	1.12563	0.0306649	-0.020869	0.127975	-0.482004	-1.12145	-1.4367
Arih2	0.628085	-0.378448	-0.522273	-0.1608	-0.242014	-0.674748	-0.285271	0.208972	0.153116	0.232268	0.0885688	-0.215327	0.302221	-0.419956	0.636112	0.0361142	-0.268851	0.0826123	0.0966765	0.403051	0.480131	0.206353	0.205451	0.383535	-0.03414	0.518411	-0.419956
Arnt	0.438887	0.402968	0.545273	0.0219074	0.719966	0.526888	0.362193	-0.422064	-0.323484	0.367776	0.135782	-0.276792	-0.0603792	-0.341982	0.989758	-0.0485259	0.209338	-0.189964	0.556119	-0.249605	0.121337	0.581802	0.420378	0.817086	-0.226094	-0.249498	-0.341982
Arpc1b	0.038539	-0.403233	-0.435954	-0.410326	-0.133944	-0.377208	-0.203077	-0.0700072	0.269571	-0.0247423	-0.447011	-1.24024	-0.233868	-0.411717	-0.889338	-0.326132	0.259371	-0.241097	-0.278887	0.335325	-0.124678	-0.25346	0.147862	-0.311503	-0.0782578	-0.196183	-0.411717
Arrb1	-0.333665	-0.256197	-1.15142	-1.06021	-1.21798	-1.11758	-0.637703	-0.152026	-0.479724	-1.03889	1.35137	-0.509675	-2.39997	-0.305796	-2.00411	-0.474547	0.185841	-1.16551	-0.698885	-1.26923	-2.1376	-0.738412	-1.22989	-1.05917	1.2728	3.22574	-0.305796
Arrdc4	-0.238427	0.57105	0.19139	0.051884	0.163301	0.180695	0.254773	0.231142	-0.157032	-0.445199	0.0573564	0.141376	-0.180789	0.543494	1.59189	0.867425	0.637278	-0.103519	0.490685	-0.635926	-0.880473	1.76052	2.38664	-0.0445141	0.382638	0.989831	0.543494
Arvcf	0.0597107	-0.897541	-0.87984	-0.30354	-1.09115	-0.930007	-0.635952	-0.335458	-0.259078	-0.727657	0.181831	-0.511453	-0.28682	-0.354661	-0.860658	-0.45438	0.114028	-0.378157	-0.241859	-0.465911	-0.93111	-1.01405	-0.429845	-0.734154	-0.198083	-0.490348	-0.354661
Asxl1	0.111711	-0.437557	0.13568	-0.224284	0.0496188	0.0806807	0.0518566	-0.284867	-0.181385	0.990643	0.963015	0.495485	0.0379499	-0.0640115	0.604796	0.310846	-0.0959365	-0.250876	0.134249	-0.326892	0.473079	0.398988	-0.404852	-0.417021	-0.13921	0.295262	-0.0640115
Atad2	0.0270825	0.411595	-0.241869	-0.314981	-0.283912	-0.256778	-0.162511	-0.616969	-0.671487	-0.082064	-0.334971	-0.223237	0.863679	-0.336036	0.458913	-0.067406	-0.129992	-0.444275	-0.13073	-0.802443	0.798942	-0.707	0.122771	-0.0879801	-0.00274137	-0.325185	-0.336036
Atad2b	0.422956	0.76219	-0.0124754	0.089713	-0.0301851	0.0169639	0.00559032	0.0343511	-0.455771	1.15529	-0.235947	0.318146	0.967733	-0.752674	0.85122	-0.110218	-0.146492	0.611164	0.321025	-0.265812	0.798942	-0.017532	-0.00607167	0.245999	-0.0523223	0.222189	-0.752674
Atf2	1.82128	3.01494	0.369863	0.22719	0.793143	0.196193	0.288856	0.587695	0.488542	0.606801	0.0981088	1.10218	1.39121	1.36043	3.40451	2.37342	-0.0433225	0.134229	0.537603	0.355635	0.909378	-0.35221	-0.26554	0.0363306	-0.449342	0.803494	1.36043
Atf5	-1.10692	-0.747193	-0.132052	0.804902	0.489134	-0.613198	-0.316164	1.44673	1.53113	0.142372	-0.418533	0.628254	-0.020247	1.0576	1.97189	0.906299	-1.03986	0.841783	0.444763	0.8411	1.93017	0.439567	2.1006	-0.0745295	0.95975	-1.51247	1.0576
Atf7ip	0.185241	-0.369808	1.21841	0.748445	1.13657	1.40489	0.729986	0.510823	0.549979	0.280236	0.386543	1.51535	-0.0201284	0.871505	1.72846	1.23535	0.0127107	0.175372	-0.216838	-0.87007	1.86427	0.170676	0.157371	0.244635	-0.177937	0.0656149	0.871505
Atg14	0.721199	0.827013	-0.338047	0.263016	0.146645	-0.511266	0.0207905	0.343138	0.267505	2.01158	0.708071	0.232766	0.615913	-0.176868	1.54759	0.277123	0.0807247	0.313561	0.393132	0.570329	1.53943	0.0666324	-0.562252	0.103882	0.230201	0.670195	-0.176868
Atm	0.0138666	0.777722	-0.0390012	-0.370503	-0.297846	-0.0549829	-0.0622674	-0.350813	-0.805485	-0.181573	-0.478136	0.452021	0.830438	-0.169584	0.637874	0.342915	-0.279013	0.0340495	-0.172067	-0.599101	0.461831	-0.523136	-0.285155	-0.2087	-0.269152	-0.988493	-0.169584
Atp1b1	0.176475	-0.39899	-0.795283	-0.243692	-0.549411	-0.754653	-0.554867	-0.00275922	-0.136685	1.22582	0.990212	-1.3343	-0.538458	-0.87451	-0.992133	-0.263473	0.369681	-0.511353	-0.361365	-0.604254	-0.842947	0.97117	0.75535	0.624449	-0.0824545	-0.825658	-0.87451
Atp9a	-0.74967	-0.769066	-0.184188	0.488887	-0.0883432	0.432628	0.0767466	1.01941	1.40553	-0.522782	1.50774	-0.421286	-0.686018	-1.68655	-1.59557	-2.01683	0.456022	1.14101	-0.350546	-0.26795	-0.718908	0.985267	1.45269	0.969556	-0.109875	-0.270534	-1.68655
Atpif1	-0.0442115	0.173668	0.094455	-0.135569	-0.0746413	0.0862425	0.0400485	-0.601504	-0.327019	-0.0281054	0.444079	-0.49747	-1.23678	0.333576	-0.625063	-0.527031	0.246479	-0.132226	-0.166845	0.153427	-0.664607	-0.192949	-1.03964	0.726154	-0.563791	-0.769619	0.333576
Atpsckmt	2.64529	3.54906	0.389211	0.534765	1.19013	0.375156	0.446646	0.477332	0.488035	0.456447	0.477211	2.49367	1.59044	2.5833	5.21184	4.54831	-0.693829	0.807419	1.12256	2.47563	1.69737	0.115552	0.247514	-0.289359	0.0292431	2.36792	2.5833
AU018091	-0.29717	-0.599278	-0.801621	-0.382323	-0.811759	-0.980487	-0.668859	-0.25483	-0.28138	0.80815	0.797628	0.152525	-1.63946	-0.689343	-0.676876	-0.880664	-0.0438258	0.673943	-0.423508	0.39108	0.645472	0.512314	-0.0630624	0.434373	-0.483591	-0.343246	-0.689343
Aurka	0.340673	-0.104489	0.0926159	0.00610265	-0.127487	-0.0569244	0.0346338	-0.345703	-0.220407	0.039968	-0.622975	0.0688428	0.224262	0.727272	0.709006	0.658909	-0.11613	-0.502348	-0.138438	0.269806	0.1574	-0.361296	0.087136	-0.210974	0.153658	0.251298	0.727272
Avpi1	0.754571	-0.0571471	0.639386	1.11741	0.975038	0.570077	0.938744	0.764419	0.996284	0.820075	-0.19616	-0.198562	0.245656	0.0955359	0.998231	-0.116142	0.0500011	0.585507	0.753093	0.660137	0.989892	-0.548384	0.556218	-0.293948	-0.318582	0.933826	0.0955359
B4galnt4	-0.114646	-1.07533	-0.611083	-1.01996	-0.824491	-0.658077	-0.812581	-1.11608	-0.565971	-0.637422	0.66247	-1.82827	-1.04161	-0.537321	-1.28937	-1.2211	-0.452316	-0.0755208	-0.241024	-0.429711	-1.54992	-0.835396	-0.617384	-0.131802	-0.879391	-0.648717	-0.537321
B4galt6	-0.056302	0.024959	-0.162303	0.077928	0.0338077	0.0765039	-0.258984	-0.235554	-0.456816	0.110732	-0.622847	0.196432	0.111506	-0.392017	-0.585156	-0.0793121	-0.228034	0.242034	-0.411463	-0.554705	0.161629	0.591014	-0.104621	0.492559	-0.068854	-0.63554	-0.392017
Bag3	0.0490879	-0.160771	0.440437	0.518348	0.880672	0.679511	0.169823	0.229624	0.609076	1.10479	1.49934	-1.85908	0.235444	-0.700167	-1.02502	-0.745979	0.275802	0.0921166	0.619686	0.580959	0.502978	-0.0359564	-0.0407185	-0.0178524	-0.0783449	-0.191059	-0.700167
Bahcc1	-0.254234	-0.518605	-0.680059	-1.1433	-1.00013	-0.292364	-0.335028	-2.78302	-2.1501	1.45035	0.528464	-1.42993	-0.8539	-0.939206	-0.79293	-1.44566	-0.0699309	-0.265684	-0.555625	-2.56047	-2.45011	1.34421	1.91963	0.816832	-0.621963	-1.35734	-0.939206
BC005537	0.526455	-0.200846	0.0871292	0.194165	0.185806	-0.0336667	0.0913572	0.0751489	0.016801	1.97151	1.61762	-0.218985	0.768682	-0.124795	0.595838	0.278395	-0.195496	-0.0207714	0.118557	0.266539	0.898616	-0.376688	-0.492302	-0.133275	-0.00912871	-0.130793	-0.124795
Bcar3	-0.372729	0.0436211	-0.336258	-0.685264	-0.367259	0.109963	-0.0154421	-1.26939	-1.41005	-0.376122	-0.30245	0.233236	-0.92526	0.266623	-1.36284	0.159853	-0.0462805	-0.356924	-0.471196	-0.976851	-1.91653	1.37708	0.320858	0.492623	0.0752113	-1.37364	0.266623
Bcas3	-0.00104558	-0.446591	-0.0899946	-0.0711655	-0.0492395	0.0273855	-0.0208251	-0.174283	-0.39031	0.538496	0.646058	0.357275	-0.470107	0.0245115	0.811359	-0.463555	0.112066	0.832594	0.321624	0.812281	0.858033	0.828036	0.238835	0.780465	0.0932192	0.847439	0.0245115
Bckdha	-0.236636	-0.865281	-0.0253404	0.0690165	0.0859971	0.164874	0.141304	-0.670371	-0.143868	0.217819	0.0765121	0.714942	-1.12821	0.588717	0.933924	0.864892	-0.0698628	0.277419	0.271936	0.171949	0.322564	0.674452	0.223299	0.533138	-0.190876	0.114518	0.588717
Bcl6b	-0.398321	0.419303	-0.355235	0.13386	-0.104259	-0.395952	-0.193303	-0.813374	-0.132555	0.556041	1.31662	0.945643	-1.34607	2.42869	2.0728	1.70328	0.0561176	0.306812	-0.996463	0.701061	-0.626394	0.446527	-1.33107	-4.18032	-3.45964	2.40684	2.42869
Bcl7a	-0.412772	-0.110169	-0.486599	-0.542829	-0.892393	-0.306985	-0.153538	-1.26253	-1.08766	0.154608	0.0401387	-0.769743	-0.608681	-0.814919	-3.00435	-1.93122	-0.104173	-0.233382	-0.2628	-0.939895	-0.959946	-0.774279	0.0683196	-0.225159	0.0605149	-0.923648	-0.814919
Bhlhe40	-1.79611	-0.219755	-2.24882	-1.11914	-1.78884	-2.1381	-1.14219	-1.35757	-2.04336	0.469855	-1.33593	-2.44122	-1.4707	-0.837496	-2.4104	-2.37707	0.136933	-0.535211	-1.73972	-0.980768	-2.035	-0.0740261	-1.07181	-1.12454	0.486047	-0.0872692	-0.837496
Bicral	-0.490196	-1.30038	-0.869942	-0.649784	-0.636592	-0.655773	-0.954711	-1.1205	-0.809882	0.359011	0.591711	-0.396337	-1.16822	-0.841298	-0.682165	-0.867002	-0.18948	0.0177306	-0.438554	-0.207206	0.203595	0.315369	0.81823	0.0903675	-0.027511	-0.43026	-0.841298
Bnip3	-0.944767	0.319346	-0.00661931	-1.16887	-0.310997	0.756301	0.275092	-2.66449	-2.21261	0.337268	-0.961537	-2.21865	-0.470451	-0.943591	-0.866332	-2.66123	1.09238	-1.74337	-0.776346	-0.568793	-3.72072	-0.994896	-1.38466	-1.10164	-0.498467	-0.281307	-0.943591
Bptf	0.0936814	-0.327571	0.0474769	-0.16988	0.0304016	0.10969	0.0207386	-0.218716	-0.337682	0.305016	0.522325	0.714938	0.185023	-0.184099	0.607869	0.40538	-0.460008	0.0612294	-0.154425	-0.416451	0.805168	0.201896	0.475948	0.34241	-0.201212	-0.192452	-0.184099
Brd2	0.614085	-0.0781887	0.307404	0.473574	0.457602	0.116414	0.421742	0.747699	0.614922	1.03931	0.55514	1.00912	1.46276	0.769485	2.02525	1.19344	-0.0865678	0.071337	-0.0644736	0.313044	1.37865	1.19648	0.3058	0.120869	-0.455563	0.422539	0.769485
Brdt	-0.899149	8.23449	1.06328	1.6329	1.31545	1.39747	0.816004	1.13975	0.320583	1.05223	0.125988	1.00339	5.24338	1.89149	3.09715	0.880027	0.639309	-0.0596308	1.76539	2.25541	0.823445	0.0342785	0.901967	0.492963	0.996803	3.49431	1.89149
Btf3	0.287091	-0.550099	-0.137192	-0.427902	-0.140109	-0.114117	-0.147782	-0.829678	-0.750085	1.07091	1.05155	-0.205179	-0.698837	0.48474	-0.53761	0.00675595	-0.0606272	-0.348437	-0.239926	0.195697	-0.20916	-0.516046	-0.349143	-0.22173	-0.326131	-0.438692	0.48474
Bud13	1.39036	1.10216	0.316455	0.389513	0.401409	0.265412	0.272598	0.191054	0.255139	0.570797	0.666858	0.698707	0.296231	0.625865	1.96644	0.990685	-0.20044	0.188392	0.498033	0.435918	0.530308	-0.189667	-0.268948	-0.358215	-0.447815	0.0338274	0.625865
Bzw1	0.427176	0.578114	0.0801491	-0.0644079	-0.0621675	-0.0215761	0.115889	-0.30132	-0.377759	0.698864	0.0349469	0.186191	0.724273	0.511159	0.396917	0.576341	-0.456447	-0.167851	-0.0939962	0.240503	1.0257	-0.517092	-0.895531	-0.419484	-0.380978	-0.330098	0.511159
C1d	3.76402	3.67126	0.148559	-0.251666	0.47967	-0.055379	0.0785862	-0.458462	-0.670629	0.431411	-0.213132	1.23568	2.08016	3.02563	4.18311	3.52556	-0.179073	-0.0788687	0.405092	0.496542	0.556679	-0.834609	-0.235451	-0.0659249	0.0939241	1.57193	3.02563
Cab39	1.6272	1.99481	0.242196	0.138365	0.543241	0.168466	0.248872	0.341066	0.180577	0.0394563	-0.420958	0.399163	1.06557	0.762372	2.05784	1.43244	-0.228908	0.10137	0.552901	-0.139603	0.505224	0.460604	-0.00813395	0.217223	0.362612	2.24614	0.762372
Cacybp	0.371626	-0.477295	-0.0825582	-0.442017	-0.0625693	-0.058743	-0.0459215	-1.23952	-0.83051	0.522809	0.167378	0.230346	-0.40583	1.02434	0.452848	0.490822	-0.355926	-0.395352	-0.245042	0.53147	0.275311	-0.97282	-0.541124	-0.34319	-0.0280024	0.62949	1.02434
Cadm1	-0.278956	-0.993958	-0.38528	-0.84283	-0.368229	-0.289702	-0.143257	-0.824091	-1.00269	0.00924595	0.197159	-1.29415	0.135456	-1.08488	-0.832611	-1.28597	-0.190973	-0.499153	-0.262158	-0.734391	-1.04944	-0.267258	0.607937	0.482596	0.0270542	0.370797	-1.08488
Cadm4	-0.861433	-0.993479	-0.607146	-0.0679047	-0.60395	-0.560226	-0.543407	0.943947	0.592164	0.0495047	-0.173122	-3.97772	-1.93456	-2.98416	-3.20731	-1.63647	0.586246	-0.600532	-0.687665	-0.527167	-2.66823	0.912242	0.147482	-1.45634	0.382311	-1.17638	-2.98416
Calcoco2	0.691495	-1.12459	-0.790105	-0.210915	-1.09911	-1.44794	-0.484925	0.151228	-0.930628	0.743377	0.0464226	-0.469424	0.801676	-0.0334042	1.02131	-0.202653	-1.10853	1.1252	-0.174073	2.34117	3.53703	0.803946	-1.0956	0.29335	-0.960553	1.44467	-0.0334042
Cald1	0.125737	-0.607906	0.199995	0.956057	0.1762	0.591042	0.310796	1.83371	0.743709	0.106451	-0.234963	0.324066	0.119133	-2.44009	-1.10164	-1.95792	0.308801	0.786904	0.733082	-0.339682	0.268343	-0.788962	-0.543673	0.716948	-0.0699315	-0.481075	-2.44009
Calu	0.057076	-0.190123	-0.154487	-0.146563	-0.139094	-0.491848	-0.150813	0.128648	-0.00662062	-0.374719	-0.576946	-0.751056	0.109495	-0.416271	-0.625834	-0.106871	0.357327	0.0565488	-0.10102	-0.351242	-0.275005	0.443015	-0.124826	0.351514	0.250913	-0.243532	-0.416271
Camk1d	-0.846493	-0.479234	-0.714178	0.0281928	-0.131759	-0.472835	-0.670282	-0.937007	-0.216118	0.536905	0.893115	0.085035	-2.66764	-0.897717	-0.812085	-0.918261	0.109831	0.580742	-0.461753	-0.660905	-1.16992	-0.885929	0.484312	0.656803	0.654168	-0.23277	-0.897717
Capg	-0.171738	-0.380271	-0.351409	0.555217	-0.52864	-0.669885	-0.498531	0.0456819	-0.155399	0.0259529	-0.197117	0.00948974	-0.849727	-0.826351	-1.42084	-0.715176	0.381277	0.508135	-0.446956	0.555236	-0.294275	0.200399	0.312115	0.617912	-1.10719	0.198675	-0.826351
Capn5	-0.626051	-0.654281	-1.33348	-1.43841	-1.71133	-1.36312	-1.07117	-1.58953	-1.58318	0.0137554	0.00036409	-2.41897	-1.62596	-1.52835	-2.00964	-1.55642	0.458406	-1.61583	-0.435296	-0.90609	-2.69735	-0.501592	-1.17316	-0.204732	-0.587225	-0.820637	-1.52835
Caprin1	0.174758	-0.242381	0.0610003	-0.327457	-0.00126785	0.0713906	-0.0438283	-0.790029	-0.797844	0.178569	0.137156	0.0336286	-0.179665	0.183612	0.394288	0.25878	-0.211645	-0.131591	-0.115661	-0.373989	0.393876	0.0857252	-0.0123861	-0.115743	-0.346617	-0.467488	0.183612
Casz1	-0.418213	-1.03722	-0.570865	-0.833265	-1.041	-0.681655	-0.505065	-0.453408	-0.4183	-0.107162	0.574697	-0.081387	-1.07704	-1.11295	-1.91689	-0.91463	0.0599107	-0.141094	-0.307216	-1.05894	-0.68196	0.953717	0.79196	-0.180583	-0.0351542	-0.139576	-1.11295
Cbx6	-0.1278	-0.953625	-0.652761	-0.167332	-0.29324	-0.343199	-0.207741	-0.67219	-0.514563	6.42515e-05	-0.217318	-1.0712	-0.755191	-0.76022	-1.2716	-0.952759	-0.219026	0.189704	-0.350381	0.271125	0.38881	0.65619	0.0215542	-0.135499	-0.0429358	-0.974152	-0.76022
Cbx7	-0.562104	-0.653144	-0.176818	-0.17464	-0.276025	-0.206412	-0.0538349	-0.55509	-0.50899	0.655906	0.848038	-0.178575	-0.885262	-0.196806	-1.06762	-0.663461	-0.0244332	-0.14198	-0.325802	-0.211737	-0.217004	0.176326	-0.552696	-0.0492929	0.0233192	-1.18182	-0.196806
Ccdc18	0.385946	1.99048	-0.0659121	-0.124958	-0.0583756	-0.194584	0.083891	-0.470968	-1.11585	-0.427813	-0.0888825	-0.503482	0.826927	-0.541342	0.672878	-0.348277	0.138778	-0.169539	-0.542635	-0.698191	-0.461075	0.170845	0.282863	1.24691	0.0930915	0.788012	-0.541342
Ccdc66	0.806389	1.38778	0.15482	-0.472819	-0.104918	0.297214	-0.260246	-0.48675	-0.901024	0.276581	0.3472	-0.00626388	0.554052	0.554876	0.98788	0.388894	0.155653	0.160082	0.439199	-0.531878	0.193462	-0.525604	-0.0857771	0.133967	0.389355	0.491023	0.554876
Ccdc85c	0.160376	-0.422141	0.0835794	-0.630579	-0.295544	0.037719	0.122011	-0.979399	-0.422645	-0.824281	-0.186273	-0.675817	-1.08712	0.218467	-1.17726	0.285364	-0.288843	-0.61068	-0.369787	-0.843849	-1.22747	-0.581331	-0.577709	-0.889952	-0.839464	-0.942391	0.218467
Ccdc86	0.344115	-0.121239	0.501762	0.466929	0.52699	0.412747	0.451004	0.199436	0.327594	1.72601	1.73662	0.77349	0.206077	0.547637	0.880851	0.691007	-0.646935	0.535365	0.184841	0.694978	1.68071	-0.219271	0.262724	-0.102616	0.0866937	0.0835556	0.547637
Ccdc88c	-0.360989	-0.597557	-0.162027	-0.293461	-0.269103	-0.133611	-0.112889	-1.10625	-0.961246	-0.249486	-0.18602	0.109193	-0.0122223	-1.26361	-0.93814	-0.754501	-0.374254	0.284845	-0.150199	-1.00188	-0.628635	-0.2274	0.159608	0.72645	-0.398129	-0.413853	-1.26361
Ccn1	0.88827	-0.359333	0.641512	2.37154	0.688027	0.0814756	1.124	3.27899	1.7222	-0.62818	-0.705874	4.02534	2.67992	2.28254	1.41962	3.20974	1.16693	1.58064	0.781222	-0.551787	1.93882	-0.0096872	-1.95752	-1.24135	-0.460394	0.792925	2.28254
Ccn2	0.961972	-0.247013	0.712421	1.92138	1.25841	0.223882	1.11089	2.2386	1.66168	-0.182263	-0.254948	3.6359	2.93741	1.28953	2.92413	1.85028	1.00274	1.56351	1.28225	0.420846	2.08829	0.70067	-0.517092	0.690929	0.295293	1.65095	1.28953
Ccnb2	0.106536	-0.565075	-0.0862157	-0.379997	-0.164768	-0.18205	-0.220759	-0.260072	-0.176897	-0.404703	0.148475	-1.10994	-0.410507	-0.23152	-0.542153	-0.797698	0.200992	-0.540696	-0.132855	-0.27484	-0.670986	0.362248	0.0587912	-0.0999252	0.042572	-0.141357	-0.23152
Ccnd3	0.306043	-0.569531	-0.919326	-0.849723	-0.543704	-0.915091	-0.430126	-0.342335	-0.122402	0.0967244	0.690002	-1.5653	-0.210578	-0.979242	-0.748573	-0.878091	-0.125284	-1.11289	-0.579632	0.270165	-0.170016	0.544064	-1.03651	-0.126289	-0.237044	-1.10535	-0.979242
Ccno	2.169	1.23788	1.45519	1.79538	1.8344	0.670027	2.08772	1.89603	1.97007	-0.0678127	-1.48252	2.70478	1.54368	2.38179	5.24934	4.23701	1.04157	1.88802	1.58727	2.42616	3.9468	2.58128	-0.633948	-3.41453	-0.0675235	2.8678	2.38179
Cct6a	0.327036	-0.422681	-0.0532552	-0.341154	-0.0867886	0.0087131	-0.133491	-0.709615	-0.544414	0.0265002	-0.0144672	-0.0961049	-0.243874	0.67855	0.35051	0.429763	-0.307587	-0.534591	-0.272634	0.214044	0.479908	-0.228611	-0.939237	-0.419508	-0.294337	-0.205528	0.67855
Cdc20	0.273756	-0.475553	0.266749	0.267246	0.256142	0.244509	0.222597	-0.0357341	-0.0453487	0.356766	0.592099	0.551362	0.188963	0.826954	0.980779	0.902834	-0.230627	-0.115649	-0.12843	0.298768	0.470731	-0.247517	0.039375	-0.59103	0.0243637	0.428617	0.826954
Cdc25a	-0.0178038	-0.384763	-0.24553	-0.268702	-0.259773	-0.326393	-0.214993	-0.376318	-0.207354	0.90973	0.633598	-0.837616	-0.0684564	-0.642716	-0.741836	-0.901176	-0.0337792	-0.865889	-0.168879	0.347663	0.189207	-0.558798	-0.869652	0.00896784	-0.867586	-0.433748	-0.642716
Cdc42ep4	-0.150977	-0.807733	-1.02933	-0.526985	-1.27907	-1.32418	-0.546725	-0.34275	-0.501717	0.0652447	0.964994	-0.695367	-0.00794833	-0.725283	-1.44316	-0.806269	0.00384207	-0.114501	-0.336161	-0.320996	0.477657	0.17712	-1.28161	-0.470777	-0.744386	-1.24747	-0.725283
Cdc5l	0.389955	-0.122988	-0.312788	-0.520043	-0.253165	-0.427093	-0.246202	-0.296085	-0.469563	0.615405	0.719855	-0.353881	0.502539	0.168633	0.587352	0.378878	-0.594438	-0.336462	-0.153991	0.311177	0.549391	0.368273	-0.0552859	0.25879	0.00451379	0.493473	0.168633
Cdca7	0.107705	-0.643941	0.0431303	-0.472672	0.00379815	0.153664	-0.045752	-1.73903	-1.35696	0.285029	0.106681	-0.707267	-0.142362	-0.13047	-0.597804	-0.497587	-0.206143	-0.852427	-0.303738	-0.171155	-0.662671	-0.49521	-0.490092	-0.29686	-0.399163	-0.318231	-0.13047
Cdk2	-0.440015	-0.766752	-0.304447	-0.185322	-0.254585	-0.233603	-0.200939	-0.53498	-0.270256	0.394515	-0.0890437	-0.559887	-0.57307	-0.554288	-0.609444	-0.343411	0.188927	-0.433461	-0.342117	-0.162653	-0.535567	-0.73563	-0.321226	-0.202945	-0.542639	-0.88804	-0.554288
Cdk4	-0.184835	-0.81243	0.282192	-0.0706829	0.263567	0.262382	0.16182	-0.829459	-0.215888	0.500839	0.455581	-0.616292	-0.921909	0.302564	-0.477603	-0.0985193	-0.0803965	-0.318358	-0.156116	0.362423	0.521171	-0.0843065	-1.13613	-0.146438	-0.175302	-1.34844	0.302564
Cdk6	-0.344498	0.0149502	-0.171809	-0.0925157	-0.287056	-0.11	-0.0976426	-0.0229082	0.392927	0.392332	-0.13227	-0.774678	-0.617183	-1.25234	-1.71448	-1.75624	-1.01801	0.0171131	-0.476049	-0.480373	0.578244	-0.559575	-0.0801641	-0.411477	-0.882344	-1.41619	-1.25234
Cdkn1a	-0.870887	1.31953	0.807201	2.26914	0.620289	1.33487	0.898157	2.62446	2.20676	1.74418	1.07125	0.853556	-0.406835	-0.721693	-0.914623	-0.0644282	0.586867	1.0664	0.503482	0.575137	0.250573	0.0620073	0.386908	0.907468	-0.365653	-0.755553	-0.721693
Cdr2	0.360263	1.92282	0.0724375	-0.0722184	0.120902	0.00325294	0.168405	0.103935	0.258868	0.182671	0.218975	0.951843	0.917035	1.59803	1.2646	1.61851	-0.0634184	-0.064608	-0.361276	-0.323545	0.331191	0.741492	0.618225	-1.37012	1.20023	2.21915	1.59803
Cdx1	-0.000850524	-1.32471	-0.97109	0.14436	-0.294967	-0.789126	-1.05911	0.892892	1.0485	1.03588	-1.78626	-1.20436	2.36716	-0.352072	-4.99712	-0.259115	-0.85976	1.04326	-1.10247	-1.21933	-1.28215	-1.76975	-2.11167	0.160791	0.162813	-4.18242	-0.352072
Cdyl2	-1.27754	-1.32599	-0.342703	-0.684093	-0.304271	-0.0250169	-0.744206	-0.647286	-0.350649	-0.258936	-0.324436	-1.18524	-0.705704	-0.945701	-1.7936	-1.07939	0.444118	-0.0256108	-0.651877	0.161232	-0.796612	0.516915	0.191401	-0.30551	0.0933495	-0.526728	-0.945701
Ceacam19	6.23014	5.87891	3.98088	3.91186	5.33785	3.81302	3.03715	2.87282	2.85621	-3.29405	-2.25036	3.09929	2.5066	2.90367	6.15273	4.46105	0.233358	0.422201	4.43965	6.53545	5.86206	-0.532941	1.2188	-4.17729	0.766876	3.09788	2.90367
Celsr1	-0.773969	-1.12321	0.0333369	0.506925	-0.703767	0.367302	-0.154805	0.707399	0.463793	-0.811972	-0.81605	-1.52584	0.599584	-2.50072	-1.76481	-1.79048	0.0416909	-0.420698	-0.264433	-0.503067	-0.949156	0.388332	1.39195	1.24847	0.80695	-0.95433	-2.50072
Celsr2	0.267994	0.798377	0.616692	-0.0294318	0.168616	0.477744	0.569195	0.641421	0.724542	0.477804	0.0108562	1.4269	0.737838	0.990172	2.18102	1.75675	-0.774385	-0.982787	0.607672	-0.938227	-0.285947	0.878463	0.64021	-0.425432	0.945499	1.2101	0.990172
Cenpm	0.0598741	-0.786851	-0.0224399	0.911879	0.447042	-0.138511	-0.081512	0.169169	0.567958	0.990393	0.381415	-0.45687	0.249523	-0.385541	0.927774	-0.293258	0.0608797	0.628019	0.328289	1.22841	0.987299	-1.0036	-1.65345	-1.20144	-0.118094	-1.71677	-0.385541
Cep350	0.0548954	0.499763	0.274109	0.267992	0.224699	0.26795	0.0752683	0.24594	-0.222731	-0.598183	-1.31647	0.480527	1.613	-0.344313	1.39358	0.636637	0.212943	-0.191572	0.432204	-0.742382	0.206155	0.773119	1.84928	0.431112	0.774212	1.16938	-0.344313
Cep57l1	3.25148	2.7991	0.206519	-0.0362927	1.09016	0.0899901	0.129092	0.00827031	0.091498	-0.60628	-0.281591	1.25793	1.16714	2.16723	3.34987	2.95468	0.0577976	0.0396212	0.748832	0.891075	0.611926	-0.618346	-0.77949	-0.359853	-0.109644	1.5254	2.16723
Cfl1	0.447308	-0.345243	0.20535	-0.143922	0.135268	0.0497316	0.164374	-0.460903	0.185386	0.824594	0.613676	-0.150952	-0.531191	1.02635	0.407933	0.629051	-0.223873	-0.109045	-0.190432	0.487897	0.742597	0.413697	-0.942887	-0.604894	-0.110393	-0.31991	1.02635
Cgn	0.977321	1.28971	0.157507	-0.0255364	0.189638	0.170113	0.212951	-0.214958	-0.723831	-0.190553	0.76712	1.10319	0.203267	0.965932	1.81561	1.71632	0.306693	0.0388736	0.257063	-0.5527	-0.810843	1.17849	-0.199469	-0.026497	0.130054	3.06657	0.965932
Chaf1b	-0.0285051	0.0113416	0.0326319	-0.55218	-0.0880693	0.0815442	0.0432502	-1.03278	-3.23402	-0.326169	0.0435098	-1.41159	-0.427213	0.0577384	-1.02528	-0.781295	-0.133026	-0.868455	-0.183345	-0.173817	-0.709507	-0.802205	-0.996697	-0.48738	-0.367992	-0.481206	0.0577384
Chd1	0.415169	0.381893	0.197734	-0.23566	0.124048	0.0537514	0.15001	-0.390206	-0.427275	0.108951	-0.110077	0.846465	0.156222	0.14605	0.874735	0.679616	-0.131457	-0.303589	0.165537	-0.232254	0.582286	-0.751944	0.0718323	-0.15451	-0.0227697	0.12279	0.14605
Cherp	0.490767	-0.192196	0.148731	0.0320224	0.146767	0.11475	0.126076	-0.176067	-0.0371041	1.89701	1.66505	0.55136	0.481374	0.525321	0.813556	0.414715	-0.595777	-0.262982	0.111248	0.171007	0.754983	0.950563	0.0177338	-0.135241	-0.241856	-0.212716	0.525321
Chmp5	0.272521	0.181145	0.0130457	0.0564209	0.177947	0.0217387	0.152944	-0.00912619	0.0615765	0.0260209	-0.298253	0.367595	-0.0347385	0.748543	0.68431	0.486527	0.100016	-0.230557	0.226803	0.155058	0.161786	0.4199	-0.0105573	0.617323	0.0142868	0.184018	0.748543
Cib1	-0.107453	1.49822	-0.0368519	0.283713	0.104322	-0.00176845	0.0360367	0.252836	0.484656	-0.281666	0.0283562	-0.686144	0.623394	-0.1847	-0.767283	-0.766153	-0.19112	0.0288873	-0.296132	0.606749	0.283481	-0.817181	-0.404784	-0.373136	-0.46357	-0.0776851	-0.1847
Cirbp	0.216674	-1.01853	0.163528	0.239873	0.42098	0.248389	0.328199	-0.0147905	0.00108769	-0.34102	0.0573932	-0.976514	0.520304	-0.432401	0.776507	-0.463136	-0.126796	0.257107	0.2499	0.283008	0.641408	-0.111945	-0.350468	-0.0800597	-0.385232	0.250281	-0.432401
Ckap2	-0.164328	-0.371084	0.370668	0.644677	0.447319	0.505723	0.204154	0.602918	0.458165	0.333971	0.414245	0.577755	-0.048768	-0.134802	0.608299	0.118572	0.144266	0.733564	0.210738	-0.605697	-0.265631	-0.194386	-0.581298	-0.243459	-0.396957	-0.475479	-0.134802
Ckb	0.3751	-0.705396	-1.11601	-0.278869	-1.44796	-1.76485	-0.676821	1.81793	1.24944	0.105353	0.248372	-1.04391	-0.24078	-0.388016	-1.0128	-0.789878	-0.609619	-0.20436	-0.504063	0.563838	0.754106	-0.0664056	-0.393281	0.216648	0.0599312	-0.911515	-0.388016
Ckmt1	0.5516	-0.716109	-0.222624	1.18691	0.225101	0.1857	-0.411955	1.45162	1.13155	0.708505	-0.425973	-1.38296	-1.37484	-1.5181	-1.57399	-0.703268	1.04409	0.795657	-0.443608	0.618171	-1.13715	1.13069	1.65493	1.58982	0.346884	-1.34357	-1.5181
Clasp1	0.343367	-0.0771471	0.277779	0.08273	0.133979	0.252276	0.259821	-0.190605	-0.223328	0.099088	-0.39647	0.0700225	0.433478	-0.238855	0.714301	-0.245728	-0.491062	0.00565871	0.26905	-0.204396	0.544988	-0.280485	-0.180434	0.18768	-0.125265	-0.0953581	-0.238855
Clcn5	1.3386	1.76833	0.328497	0.224939	0.00496081	0.0866406	0.5256	0.690846	-0.466273	-0.437519	-1.16151	2.25418	0.138141	1.43254	2.99299	2.85785	0.323831	0.0969369	0.538864	-1.32198	1.06672	1.54834	-0.127817	0.539383	1.72941	2.25871	1.43254
Cldn4	-0.347848	-1.09756	-1.61811	0.371364	-1.61608	-1.90946	-1.29953	0.569113	0.407182	-2.26398	-1.33	0.936823	-3.97383	-1.03732	-2.00624	-0.639194	0.911233	0.0711758	-1.66167	-1.1115	-1.35615	0.80717	1.52171	0.791254	0.734858	-0.269914	-1.03732
Clmn	-0.633492	-0.960767	-0.886016	-1.2006	-0.830551	-0.569904	-0.578119	-0.405561	-1.29035	-0.622486	-0.773911	-0.79743	-2.24788	-0.220483	-2.06155	-0.12339	0.807548	-0.741643	-0.309708	-0.650104	-2.04971	-0.164103	0.128936	-1.17305	0.00237614	-1.12671	-0.220483
Clp1	1.89573	1.70641	0.424469	0.307933	0.729358	0.228143	0.579208	0.181993	0.021986	1.63673	0.685864	0.342996	1.10102	1.58107	2.72963	1.59023	-0.496216	-0.112326	0.705996	0.541137	1.13559	-0.33759	-0.380747	-0.123216	-0.345923	1.76132	1.58107
Clstn1	-0.316473	-0.918059	-0.0965516	-0.336765	-0.471997	-0.0913044	-0.142454	-0.00792765	0.20076	-0.730159	-0.328838	-0.48892	-0.315881	-0.256784	-0.790412	-0.328726	-0.286634	-0.531882	-0.21714	-0.50415	-0.493466	0.75821	0.731548	0.297969	0.301306	-0.363401	-0.256784
Cltc	0.0423929	-0.0530024	-0.100523	0.0530027	-0.176164	-0.143586	-0.0691933	-0.263355	-0.381431	-0.110903	0.501282	0.150404	0.503461	-0.0613107	0.442586	0.390902	0.0345516	0.0163439	-0.163396	-0.183095	0.531002	-0.418863	0.0127913	0.382547	-0.00583379	-0.648036	-0.0613107
Cmtm4	-0.125809	-0.18382	-0.321422	-0.418048	-0.377221	-0.544461	-0.189226	-0.179464	-0.513022	-1.07673	-0.896178	-0.392408	-0.419236	-0.326759	-0.739744	-0.0307434	0.0685085	-0.580583	-0.581442	-0.852855	-0.845323	0.396265	0.363194	0.357287	0.163984	0.029767	-0.326759
Cnksr3	0.158864	-0.158223	0.520303	0.122166	0.304333	0.491081	0.467266	-0.267525	-0.468671	0.0626352	-0.160235	0.324174	0.625416	0.125927	1.04206	0.0682986	0.14268	-0.268085	0.538796	-0.36023	0.230844	0.107769	-0.240205	-0.243551	-0.189197	0.391942	0.125927
Cnpy1	-0.598785	-0.24218	0.466633	-0.158812	-0.0797116	0.833579	0.00605744	-2.17582	-1.27758	0.632683	0.297268	0.526091	-1.00724	-0.940061	-0.900452	-0.709521	0.144365	0.402425	-0.871945	-0.446058	-1.82127	-1.52626	-1.03443	-0.736025	-0.594338	-2.03227	-0.940061
Cobl	-0.787287	-1.2767	-1.22184	-1.02015	-0.938679	-0.747749	-1.47552	-1.54282	-1.29267	0.522566	0.376367	-0.834018	-1.78239	-0.76128	-1.01002	-0.654545	-0.775034	-1.31543	-0.800831	-1.02217	-0.97283	0.389257	0.981907	0.284818	0.410206	-0.0909152	-0.76128
Coch	1.05272	0.676904	0.647844	1.3038	1.18826	-0.162399	1.02998	2.32858	2.80933	-0.467811	-0.219176	5.83131	0.996578	5.65716	6.6509	6.25958	-0.156676	0.885443	0.95118	1.42373	2.05084	0.982668	-0.323393	-5.28558	-1.24842	4.06444	5.65716
Cog5	0.796131	1.58817	0.318821	-0.0344599	0.456646	0.355283	0.359098	-0.372291	-0.269862	-0.745103	-0.830559	0.183884	0.327551	0.137119	1.65827	0.70631	0.270268	-0.00631041	0.372578	-0.403195	-0.408299	0.315742	0.597695	0.483298	0.421338	0.70083	0.137119
Cog8	0.325112	-0.306853	0.332419	0.420535	0.457119	0.253537	0.330856	0.0875878	0.440195	0.213919	0.432778	0.333593	0.193208	0.760052	0.878555	0.523165	-0.450805	1.08097	0.287397	0.477186	1.32387	-0.351025	0.11356	0.103884	-0.842459	-0.287261	0.760052
Col13a1	1.40057	1.62508	0.988588	0.119774	1.13291	0.964966	0.719077	0.0497623	0.0163535	2.21558	-0.173515	-0.403857	1.6411	0.683453	2.52979	2.01596	-1.45223	-1.472	1.53827	-1.51569	-0.40505	0.164657	0.0332298	0.330936	0.227135	0.950095	0.683453
Colgalt1	-0.128179	-0.712045	0.0513247	-0.112577	-0.0861976	0.0441198	-0.018305	0.0748772	0.264547	-0.688074	-0.404831	-0.470445	0.101975	0.185495	-0.599155	0.907215	0.326239	-0.255522	-0.141767	-0.226137	-0.186357	1.62454	-0.199052	0.145626	-0.404362	-0.515555	0.185495
Cops7a	-0.174225	-0.0697828	0.31427	0.0503085	0.311463	0.328202	0.0474697	-0.452957	-0.212682	-0.0737933	1.05711	-0.225002	0.290793	-0.388292	-0.76033	-0.326503	-0.0526272	-0.226182	-0.242345	0.615669	0.500433	0.173934	-0.523725	-0.131958	-0.367869	-0.908596	-0.388292
Cox6b1	0.265411	-0.471769	0.00146558	0.139353	-0.0250697	0.0452117	-0.022932	-0.350795	-0.174298	-0.103224	0.239193	-0.910942	-0.587619	-0.0979212	-0.81931	-0.765762	0.0404615	-0.357028	-0.114156	0.203444	-0.385745	-0.531621	-0.76285	-0.0612976	-0.406873	-0.733703	-0.0979212
Cpne3	-0.357938	-0.530006	-0.346267	-0.384482	-0.282283	-0.0288352	-0.210563	-0.315093	-0.720975	-1.10427	-1.02452	-0.891375	0.347932	-0.871271	-1.07879	-0.765917	0.187471	-0.740958	-0.355276	-0.517179	-0.925131	1.38357	-0.110057	0.609514	-0.195116	-0.321332	-0.871271
Cpt1a	-0.545544	-0.203861	-0.839292	-0.306921	-0.750235	-0.385598	-0.646936	-0.861347	-1.10231	0.407616	0.0163753	-1.38067	0.277076	-0.868159	-1.1861	-1.16713	-0.303379	-0.443926	-0.184256	-0.921005	-0.750496	0.780087	0.537157	0.224679	0.54581	-0.958352	-0.868159
Crebbp	0.564936	0.851053	0.28274	0.220289	0.300767	0.163444	0.10516	0.166436	0.0118347	-0.823293	-1.18506	1.1788	1.06115	-0.0688356	1.71875	1.21585	-0.563715	0.388337	0.420307	-0.546091	1.65613	0.24383	0.352338	0.141869	-0.00198972	-0.27216	-0.0688356
Crmp1	-0.340713	-0.855396	0.95591	0.667044	1.17667	1.25652	0.807095	-0.0560678	0.609737	2.32632	0.675661	3.43666	-3.06985	3.52224	2.67742	3.59609	-0.115004	0.951397	-0.192735	0.535612	1.11406	2.01872	-1.77328	-4.93817	1.26084	-1.22036	3.52224
Cse1l	0.329564	-0.074764	-0.0474139	-0.277006	-0.0319621	0.0105169	-0.0465849	-0.742799	-0.65087	0.0568163	1.62791	-0.0425894	0.186631	0.354437	0.383927	0.301772	-0.265026	-0.375213	-0.193923	-0.2659	0.439974	-0.582543	-1.04601	-0.499517	-0.381943	-0.270347	0.354437
Csnk1e	-0.288686	-0.147486	-0.270362	-0.31689	-0.550581	-0.23603	-0.136387	-0.068791	-0.151314	0.510478	0.208746	-1.07963	-0.254993	-0.831673	-1.40189	-1.09315	-0.177701	-0.722681	-0.444459	-1.1675	-1.63024	0.383901	0.276884	0.218866	-0.262248	-0.340489	-0.831673
Csrnp2	0.767707	0.421797	0.373584	0.430384	0.594345	0.475675	0.422003	0.926323	0.764567	-0.458035	-0.944229	-0.545354	2.14047	0.0293719	1.49	0.372776	-0.249198	0.128362	0.378771	0.413452	1.26405	0.223104	0.332608	0.313582	0.12717	0.804259	0.0293719
Cstf2t	0.386982	0.39366	0.196415	-0.0418482	0.274296	0.135507	0.229636	-0.47569	-0.561441	-0.296917	-1.10953	0.277161	0.492284	-0.0171546	0.764617	0.189734	-0.364997	-0.202936	0.299111	0.447925	0.596478	0.158437	0.725097	0.499607	-0.283746	-0.147402	-0.0171546
Ctcf	0.375115	-0.153254	0.0473272	-0.224618	0.0893416	-0.0260003	-0.116586	-0.53799	-0.447728	0.0564611	0.0469375	0.223066	0.152523	0.332007	0.585561	0.201352	-0.23381	-0.198733	-0.113189	-0.170532	0.475294	0.151285	-0.182626	-0.466415	-0.498245	-0.134066	0.332007
Ctnnal1	0.416021	1.06038	-0.413502	0.0605699	-0.593095	-0.660737	-0.19839	0.22557	-0.202839	-0.0693264	0.337669	0.328227	-1.26083	-0.373949	-0.905226	-0.525364	-0.195755	0.962649	-0.443335	0.547844	0.648595	-0.355619	-0.537674	-0.513011	-0.958065	-0.277069	-0.373949
Ctnnd1	0.207654	-0.369898	-0.0668934	0.0407675	0.0520296	-0.068664	-0.178817	-0.255826	-0.52021	0.0538212	-0.118696	0.324207	-0.0300116	-0.181906	0.713902	0.457901	-0.00602676	0.356443	0.137142	0.14047	0.92277	-0.481008	-0.0557566	-0.00947768	-0.105176	0.0851846	-0.181906
Ctsb	-0.0326537	1.66859	-0.292395	0.123809	-0.180994	-0.109924	-0.269891	0.509194	0.16404	-0.321146	-0.878971	-1.04742	0.44118	-0.283897	-0.777274	-0.0963528	0.563907	0.0509313	-0.231991	-0.124196	-0.520123	-0.341447	-0.194141	0.411268	0.221585	-0.500321	-0.283897
Cwc25	0.510894	0.379303	0.141857	0.183342	0.247518	0.146637	0.156449	0.00993451	-0.0850052	1.23701	1.46786	0.0979166	0.743195	0.151431	0.909126	0.530526	-0.332184	-0.160435	0.306903	0.332077	0.84723	-0.161976	0.257241	0.411777	-0.195585	0.431678	0.151431
Cyb561	-0.378373	-0.97722	-0.381855	-0.394922	-0.57133	-0.38221	-0.204821	0.566274	0.52591	-0.634873	0.0828738	-0.480102	-0.900689	-1.08324	-2.16329	-0.317761	0.19722	-1.0066	-0.832878	-1.23162	-1.57563	-0.044792	-1.00363	-0.857495	0.280658	-1.12751	-1.08324
Cyld	-0.167115	-0.265449	0.246934	0.0223113	0.0861721	0.200213	0.203909	0.899237	0.575545	-0.462865	-0.283775	1.23932	1.41766	-0.587754	0.769886	-0.014895	0.520397	0.400843	0.710393	-0.790441	-0.459146	-0.674802	0.243275	-0.218229	0.237971	-0.207032	-0.587754
D230025D16Rik	0.448446	-0.0916399	-0.0689054	0.0984616	-0.0678867	-0.23227	0.162163	0.168236	-0.0839358	0.182921	-0.401324	-0.173899	0.598238	-0.0816667	1.19238	0.234712	0.0824812	0.151994	0.251178	0.224137	1.13978	0.201589	0.0599216	0.486108	-0.330574	0.200648	-0.0816667
D830031N03Rik	0.87823	2.75734	0.712884	0.542399	0.491159	0.782211	0.605446	0.383306	-0.228237	-1.17018	-1.41585	1.44101	1.75927	-0.075982	1.64988	1.76041	0.323292	-0.110727	0.487291	-2.72712	-0.553618	-0.339047	-0.922953	-0.049207	0.800025	1.37891	-0.075982
Dact2	-0.793869	-1.26226	-0.109323	0.176498	0.228763	0.541715	-0.252321	-0.12824	-0.078718	0.278589	-1.58019	-0.820379	-1.93472	-0.993498	-1.69717	-0.491167	-0.215162	-0.0756672	-0.40589	-0.41994	0.125818	1.994	0.385977	0.51164	0.0547406	-1.63869	-0.993498
Dbr1	1.97957	1.79324	0.416879	0.0702741	0.572191	0.227337	0.402457	-0.219526	-0.0780197	1.11802	0.747324	0.105953	0.786158	1.52681	2.35766	1.73432	-0.610959	0.0158471	0.667165	0.35846	1.05874	-0.540707	-0.0894618	-0.279413	-0.243049	0.960776	1.52681
Dcbld1	2.29118	1.91592	0.289463	0.261828	0.762331	0.175091	0.241878	-0.274653	0.0929265	0.0155041	-0.00524213	0.925105	1.69485	1.68912	2.56107	2.09229	0.287281	0.421348	0.577207	0.393042	0.824731	1.04273	0.342946	-0.449794	-0.149755	3.83115	1.68912
Ddit4	-0.994965	0.120154	1.05371	1.56837	1.10833	1.18813	1.10921	1.54182	1.20564	-0.87711	-0.496543	0.463569	0.335791	-1.2502	0.909299	-1.04168	1.33738	0.329462	0.256083	-0.248828	-0.824113	2.57326	3.263	0.956472	1.76747	2.89039	-1.2502
Ddr2	1.18774	1.73971	0.706072	0.315158	1.36169	0.373233	0.659617	1.00185	0.865669	0.850961	-1.99186	0.88297	3.24579	1.88262	3.63098	2.82127	-0.0143162	1.11201	0.920987	2.13836	3.25598	1.25775	-3.68595	-0.95733	0.607379	4.21005	1.88262
Ddx39	0.726718	0.128268	0.188602	0.0138308	0.360888	0.101366	0.145096	-0.263225	0.0787972	0.453408	0.0797626	0.519518	-0.275183	1.54616	1.52596	1.5488	-0.431168	-0.195966	0.105916	0.49089	1.2934	-0.186212	-0.166539	-0.212088	-0.0400288	-0.0686282	1.54616
Ddx3x	0.370125	0.289382	0.0581447	-0.182645	-0.115266	0.0932872	0.0150426	-0.554253	-0.649812	-0.210697	-0.27471	0.478487	0.3938	0.260696	0.716249	0.679365	-0.394698	0.0727727	-0.188916	-0.306848	0.759409	0.587627	-0.103525	-0.105725	-0.131898	0.345057	0.260696
Ddx56	0.405803	-0.424216	0.328336	0.372667	0.411865	0.19994	0.248976	0.0545231	0.244659	0.138503	0.226397	0.482871	-0.466108	0.612112	0.734779	0.350545	-0.39148	-0.0151232	0.215637	0.721595	1.20507	-0.614157	-0.541319	-0.280249	-0.138776	-0.183063	0.612112
Ddx58	-0.929235	-0.52634	0.149427	0.191209	0.362513	0.300879	-0.345409	-0.781371	-0.227308	1.43136	0.684976	0.105142	-2.45449	-0.752477	-1.29925	-0.506359	-0.242693	-0.18237	-1.04627	1.01548	2.04456	-1.29409	-0.346999	-1.08431	-0.471656	-3.28121	-0.752477
Dennd4b	-0.308132	-0.896805	-0.310441	-0.729071	-0.614631	-0.342707	-0.395765	-0.901883	-0.648567	-0.41745	0.292678	-2.43206	-0.355306	-1.21163	-1.1542	-1.20849	0.0780834	-0.16676	-0.246353	-0.906786	-1.42497	-0.0112261	-0.695888	0.083113	-0.499983	-0.368143	-1.21163
Dennd4c	3.20269	3.80226	0.614219	0.436969	1.57526	0.429576	0.550938	0.299871	0.199902	0.673242	-0.412671	1.33649	1.55546	1.55054	3.86013	2.78806	0.154273	0.204279	1.28478	-1.27478	0.509532	-1.05426	-0.333315	-0.393984	-0.728457	2.95741	1.55054
Dgka	-0.311359	0.425969	-0.0012049	1.25251	-0.22463	0.343049	-0.116294	0.158044	-0.132027	0.606414	-0.0820538	1.30723	-0.99946	-1.44724	-1.05437	-0.654485	0.488941	1.12291	-0.343515	0.256734	0.482435	0.336836	-0.823913	0.488372	-1.41971	-1.64145	-1.44724
Dhrsx	0.039067	-0.532477	1.16221	0.651696	1.02784	1.08351	0.72943	1.16723	1.17434	-0.0596365	0.200169	1.96508	-0.987285	0.488182	2.36255	1.90435	-0.407101	-0.0202842	-0.585229	1.86097	1.53374	-0.128208	0.844363	0.270828	-0.333904	-1.48	0.488182
Dhx9	0.498907	-0.235958	0.0863396	-0.126598	0.0575206	0.0732355	0.0185966	-0.547196	-0.437562	1.39413	0.875286	0.572672	0.630486	0.287062	0.691842	0.624469	-0.529558	0.0923028	-0.176312	0.198234	1.51985	0.315951	-0.246117	0.155134	-0.205301	0.0107539	0.287062
Dixdc1	-1.2846	-1.23014	-1.08221	-0.506624	-1.65241	-1.27498	-1.06258	0.249332	-0.10581	-0.892551	-0.196811	-1.21688	-0.640015	-1.87582	-2.18203	-2.74012	0.128	-0.747852	-1.1036	-1.05683	-2.73553	-0.719693	-0.054085	0.67909	-0.473711	-0.793881	-1.87582
Dkk3	-1.23069	1.94434	-1.20858	-0.851625	-1.02155	-1.20623	-0.763364	0.444599	-0.665722	-0.996276	-0.0942506	-1.33733	-2.29877	-1.45551	-2.37845	-1.30634	1.2089	-0.962873	-0.652197	-1.04821	-3.00483	-2.03332	-0.279702	-2.87819	1.02558	0.177413	-1.45551
Dlc1	-0.387191	-0.98149	-0.187574	-0.92782	-0.662337	-0.0827568	-0.202596	-0.823927	-0.702225	0.0865638	-0.684391	0.216767	-0.769088	-0.456385	-0.659308	-0.562286	-0.64971	0.132707	-0.856133	-0.726722	-0.792929	0.904457	0.481277	0.563813	-0.293281	-0.0894597	-0.456385
Dmtf1	0.245383	0.790577	0.057006	-0.244717	-0.015846	-0.0170613	0.044927	-0.57903	-1.09681	-0.145216	-0.417765	0.358136	0.163128	-0.0540363	0.678954	0.0825285	0.109336	-0.486157	0.168707	-0.358253	-0.141219	0.0790661	-0.580257	0.464788	-0.835135	0.496272	-0.0540363
Dmxl1	0.262518	0.372545	-0.379883	-0.159353	-0.291854	-0.382227	-0.328605	-0.174315	-0.638249	-0.846586	-1.14386	0.107527	1.00079	-0.423817	0.927301	0.0758109	-0.0968817	-0.000862405	-0.27776	-0.680167	0.479233	-0.358928	-0.20237	0.045998	-0.738656	-0.294239	-0.423817
Dnaja1	0.610978	-0.174802	-0.0995562	-0.186105	-0.0968219	-0.293571	-0.0350502	-0.337549	-0.315145	2.69523	1.89246	0.1635	0.922644	0.880918	0.965645	0.948897	-0.432972	-0.0458805	-0.119775	0.526131	1.38832	-0.170153	-0.359924	-0.222787	-0.00855392	0.0732299	0.880918
Dnajb1	0.189286	-0.194569	0.0461937	0.344946	0.124729	-0.0612705	0.035541	0.123074	0.0670261	0.477405	0.45734	-0.571321	1.11701	0.358787	0.777603	0.451818	0.0556549	0.0517669	0.175516	0.41241	1.10671	-0.393463	-0.0736545	-0.362462	-0.0666477	0.435201	0.358787
Dnajb6	0.232998	-0.182733	-0.0454747	-0.0516806	0.239489	0.131281	0.0663622	-0.330052	-0.0954076	2.00311	1.19824	0.404564	-0.623249	0.493422	0.695284	0.424394	-0.0148396	-0.0315921	0.335391	0.34544	-0.444891	-0.17058	-0.288133	0.146373	0.13405	-0.678494	0.493422
Dnmt3a	0.0739815	-0.502673	0.591254	0.0943714	0.601905	0.557437	0.646125	0.727746	0.395743	0.817374	-0.642054	1.13735	1.2285	0.30655	1.08637	0.465624	-0.490811	-0.252141	0.0717239	0.345085	0.492289	0.0787395	0.697084	-0.690895	1.39691	1.17486	0.30655
Dnttip2	0.10791	-0.238341	-0.230398	-0.364184	-0.274432	-0.42981	-0.240204	-0.576693	-0.5497	0.0565666	0.280537	0.385282	-0.338853	0.640366	0.510596	0.284862	-0.584641	-0.18727	-0.127281	0.20637	0.596014	-0.21274	-0.380447	0.363626	-0.20433	-0.222485	0.640366
Dock1	0.102299	0.0556286	-0.351653	-0.404743	-0.480262	-0.240621	-0.0962788	-0.703545	-1.03535	-0.516661	-0.669805	-0.491894	-1.09795	-1.17767	-0.721496	-0.608647	-0.0859135	0.0697966	0.171913	-0.476429	0.124677	-0.438374	0.278751	0.361537	0.225408	-0.935157	-1.17767
Dock9	2.1535	2.16664	0.707405	0.494344	0.963842	0.50142	0.494009	0.400935	0.211665	0.00218883	-0.467002	1.16631	1.53247	1.23564	2.99814	2.17137	0.0418926	0.462361	0.94051	-0.426316	0.775303	-0.503166	-0.69063	-0.553131	-0.179629	1.9769	1.23564
Dppa2	1.42181	0.293216	0.313898	0.181493	0.566206	0.113043	0.300138	-0.101987	-0.167215	2.63312	0.659877	-0.0349241	1.6024	0.607854	2.26009	0.969563	-0.892456	0.996765	0.651826	1.61852	2.773	-0.440761	0.0761105	-0.142386	-0.338366	0.998695	0.607854
Dppa5a	-0.0976366	-0.865541	-0.925414	-0.4924	-0.718716	-1.04035	-0.630172	-0.650898	-0.448698	0.00722115	0.121925	-0.810806	-0.95312	0.173549	-0.475735	-0.585572	0.550209	-0.683027	-0.436501	0.081029	-1.38195	-0.834783	-1.19549	0.256772	-0.127861	-0.39662	0.173549
Dpy30	-0.0179495	1.19196	-0.203472	-0.460062	-0.155994	-0.0880272	-0.121023	-1.61864	-0.860841	0.476029	0.735743	-0.313436	-1.03472	0.466664	-0.744784	-0.366315	-0.158119	-0.46181	-0.367062	0.496694	-0.344039	-0.95247	-0.86833	-0.758217	-0.711371	-0.416432	0.466664
Dpysl3	-0.117779	0.0228466	-0.388472	-0.336343	0.126239	-0.381341	-0.18696	-0.739092	-0.622208	0.199092	-1.02336	2.87096	-2.83547	2.77288	2.75099	2.70295	0.210656	1.21027	0.225992	-0.364049	-0.568191	-0.119464	-0.673366	-2.06297	0.196227	1.0494	2.77288
Dpysl5	0.825595	1.83366	0.835184	0.111027	1.03592	1.00644	0.891078	0.0895636	0.346238	1.93946	1.29366	0.362592	0.498339	1.19067	2.00564	1.39088	-0.0253278	-1.03811	0.900284	-0.587734	-0.914699	1.04096	-3.75979	-0.746076	-0.55115	1.11135	1.19067
Dsg2	-0.572343	-1.05201	-0.691833	-0.586417	-1.31046	-0.653259	-0.930232	-0.696723	-1.05829	-1.14659	0.0293356	-1.42666	-0.467782	-1.361	-1.85321	-1.56352	-0.466949	0.0785272	-1.28088	-0.601963	-0.42023	-0.100894	0.453857	0.779662	0.217314	-1.43276	-1.361
Dst	1.57496	1.85365	0.0459204	0.403134	0.466974	-0.163525	0.056013	0.187772	-0.276134	-0.897217	-1.68602	2.09078	0.807909	0.64622	3.0599	2.40662	0.343471	0.605352	0.752702	-0.514496	0.204992	0.954609	0.739051	0.725928	-0.114743	0.17402	0.64622
Dtx1	-0.852232	-0.114342	-0.543663	-0.592505	-0.734058	-0.595935	-0.472858	-0.0737481	-0.0339362	-1.20733	-0.281735	-1.71	-2.37252	-0.248375	-2.11932	-2.40317	0.491596	-1.64978	-1.21878	-0.649555	-1.64741	-0.337769	-0.145843	-1.85857	-1.33228	-1.24457	-0.248375
Dusp5	0.879113	1.12689	1.30188	1.06214	1.49358	0.998791	1.27357	1.57987	1.69892	0.317767	-0.464798	0.768131	2.97964	1.20504	2.83485	1.47384	-0.464052	0.735804	0.511801	0.900253	1.44779	-4.04178	-0.938074	-0.859725	-0.731774	2.16075	1.20504
Dync1h1	0.0147354	-0.322888	-0.106697	0.0907951	-0.264311	-0.112842	0.0182754	-0.0774289	-0.200616	-1.23311	-1.07877	0.580215	0.446456	-0.575717	0.447609	0.34802	-0.0423001	0.234397	0.0570345	-0.293376	0.228275	0.00789807	0.52144	0.2012	-0.121018	-0.501657	-0.575717
Dynll1	0.552541	0.221441	0.242962	0.142556	0.353249	0.233721	0.303032	0.120428	0.189985	1.23155	0.930081	0.243019	0.356617	0.553717	0.518198	0.210394	-0.328196	0.0630451	-0.084355	0.970929	0.766764	0.140428	-0.0585875	-0.179327	-0.427075	0.756364	0.553717
Dzip3	-0.455054	1.26013	0.535817	0.276721	0.398451	0.625695	0.324363	0.1427	-0.0344015	-0.502485	-0.560269	0.0332339	0.916312	-0.0339991	0.707193	0.136183	-0.267448	-0.5823	0.339182	-0.226041	-0.217601	0.522355	0.718138	0.698411	0.996796	0.521361	-0.0339991
Echdc2	0.207841	-0.537248	1.07576	0.70004	1.55174	1.26752	0.660756	0.123983	-0.0298278	0.236975	0.118673	-0.884207	-0.231926	0.0145966	-1.15886	-0.0983156	-0.0857849	-0.331427	0.39008	1.1891	1.07127	0.807041	-0.254542	-0.100303	0.115417	-0.719208	0.0145966
Eda2r	-0.6299	-0.540758	0.619192	0.709167	0.713798	0.65904	0.39591	0.82378	0.346325	-0.079209	-0.316772	1.88274	-0.322001	-0.201247	1.37983	0.375298	0.77116	0.998321	0.243265	-0.680678	0.326795	1.59898	0.663886	0.349367	0.107019	0.445975	-0.201247
Edc4	0.161385	-0.0758833	0.176215	0.273451	0.150257	0.145906	0.145613	-0.00644285	-0.0388115	0.074697	0.195971	0.752863	0.0492983	0.208742	0.805124	0.248712	-0.11915	0.103222	0.271338	-0.221022	0.0646635	-0.0548003	0.263243	0.333938	0.139309	-0.0519188	0.208742
Eef1a1	0.19943	-0.38047	-0.070542	-0.206394	-0.0936355	-0.100478	-0.11075	-0.372828	-0.334863	0.118889	0.313455	-0.462395	-0.257836	0.167584	-0.816986	-0.147358	0.156943	0.206228	-0.118683	0.309383	-0.397535	0.834981	-0.305979	0.321794	-0.294735	-0.50082	0.167584
Eef1g	0.189828	-0.681318	0.053792	-0.0649399	0.0238852	0.0370473	5.83959e-05	-0.542389	-0.350928	1.55112	1.52097	-0.69667	-0.471902	0.301579	-0.593801	-0.370877	-0.0545337	-0.278227	-0.0484265	0.305983	-0.134455	0.467528	-0.132389	0.178184	-0.174001	-0.560059	0.301579
Egln1	-0.552839	0.247453	-0.269126	-0.590833	-0.666672	-0.158089	-0.148356	-0.497722	-1.16988	-0.364733	-0.527408	-1.55858	-0.505202	-0.732755	-2.59438	-1.25551	0.559717	-0.962402	-0.535974	-0.554919	-1.65796	-0.859239	-1.94233	-0.826496	-0.690246	-0.997067	-0.732755
Egln3	-1.4449	0.245602	-0.913287	-0.865284	-1.45231	-0.615643	-0.370334	0.365837	-0.379359	0.464726	-0.094708	-3.04755	-1.94378	-1.50884	-1.74904	-2.28466	0.559888	-2.06528	-1.48327	-0.313819	-3.10466	-1.14164	-0.536625	-1.23316	-0.362444	0.0113742	-1.50884
Eif2b5	0.322278	-0.319487	0.21478	-0.136085	0.374959	0.251132	0.114839	-0.410877	-0.132727	-0.498905	-0.799789	-0.634634	-0.456522	0.00290572	-0.503547	-0.524841	-0.0852824	-0.358202	0.301485	0.507166	0.647415	0.526262	-0.497289	-0.307694	0.149772	-0.887902	0.00290572
Eif2s2	0.503668	-1.00863	-0.425362	-0.454205	-0.132364	-0.429217	-0.326913	-0.310704	-0.421889	0.528871	0.602359	-0.496318	0.0639137	0.109902	-0.403769	0.177007	-0.297582	-0.175502	-0.386579	0.82405	0.283903	-0.075663	-0.0878544	-0.0192938	-0.0278105	-0.0227393	0.109902
Eif3b	0.405064	-0.268664	0.17599	-0.0598355	0.144838	0.0671082	0.137312	-0.563234	-0.227991	-0.00485621	0.137357	0.242903	-0.0193957	0.694774	0.409667	0.544223	-0.466282	-0.271417	-0.0819622	0.2849	0.735115	0.785696	-0.586055	-0.48283	-0.180077	0.143914	0.694774
Eif3k	0.106712	-0.782066	-0.0147068	-0.00658378	0.00854395	-0.0154888	0.00708423	-0.717435	-0.364019	-0.0298743	0.0239345	-0.701445	-0.76171	0.515203	-0.50363	0.0840033	-0.137148	-0.273043	-0.0863214	0.398953	-0.148625	-0.0720885	-0.284584	0.0926142	-0.463249	-0.196829	0.515203
Eif4a1	0.32609	-0.560645	0.009958	-0.345996	0.169996	-0.064321	0.0115849	-0.440346	-0.269584	0.667532	1.09701	-0.00729964	0.00588311	0.686995	0.389071	0.323521	-0.209263	-0.143746	-0.248241	0.520291	0.369994	0.00148842	-0.407982	-0.242866	-0.324922	0.133318	0.686995
Eif4a3	0.171889	0.160945	0.131565	0.0554206	0.112665	0.0679595	0.128065	-0.114749	0.0245955	0.297033	1.00042	0.159138	0.00932489	0.658313	1.10685	0.807445	-0.629105	-0.387876	-0.0763481	0.61669	0.68191	0.00446601	-0.487791	-0.183336	-0.123607	0.105368	0.658313
Eif4b	-0.0372669	-0.699875	-0.109399	-0.529498	-0.221858	-0.103423	-0.143452	-1.04338	-0.976009	-0.0977495	0.060688	-0.240999	-1.18012	-0.22879	-0.644435	-0.132281	0.0784173	-0.470269	-0.339391	-0.498256	-0.327294	0.485605	-0.263445	0.241868	-0.233313	-0.591539	-0.22879
Eif5	0.309997	0.816099	0.0121866	-0.0100726	-0.00351981	-0.0489571	0.0957641	-0.177842	-0.438956	0.568474	0.11066	0.58763	0.579052	0.649344	0.778165	0.674731	-0.402296	0.0171477	-0.19724	0.223818	1.19167	-0.459957	-0.208048	-0.157245	-0.671521	0.233614	0.649344
Eif5b	0.471452	-0.0492527	0.0497722	-0.207183	-0.0899168	-0.0325549	-0.00411787	-0.261324	-0.277349	1.38576	1.03003	0.250016	0.481432	0.497818	0.677142	0.578693	-0.276439	-0.126586	-0.122493	0.286464	0.381014	0.569638	-0.317354	-0.0550771	-0.278173	0.363097	0.497818
Elmsan1	-0.252087	-0.506379	-0.457897	-0.423409	-0.734159	-0.330416	-0.385634	-0.549615	-0.655014	-0.346342	-0.14435	-0.452346	-0.569048	-1.49539	-1.2685	-0.599027	0.0101873	-0.00780285	-0.216688	-1.02154	-0.848893	0.770284	1.12878	-0.491283	0.0663187	0.28321	-1.49539
Elp1	0.262761	-0.206882	0.0269524	-0.258215	-0.0309395	0.0279601	0.0322889	-0.660661	-0.692685	-0.134207	-0.269571	0.193089	-0.0257779	0.279475	0.597023	0.414006	-0.418795	-0.468865	-0.0786494	-0.277313	0.236464	-0.642829	-0.649365	-0.190396	-0.544551	-0.339675	0.279475
Emb	0.165629	0.049671	-0.00519707	-0.46054	0.11626	-0.306287	0.333176	0.82482	0.461604	0.351917	-0.0780678	1.31832	-2.32022	1.18037	0.967452	0.766581	0.214702	-1.07461	-0.580085	-0.19332	-0.744789	-0.773747	-1.9117	-1.49676	-0.225249	2.05297	1.18037
Enah	0.0481492	-0.514224	-0.481964	-0.652814	-0.261951	-0.287308	-0.265822	-1.06359	-0.844816	0.140496	-0.256584	1.15045	-1.40215	0.792585	0.643077	0.897619	-0.111225	0.218857	-0.0840849	0.331759	0.898653	1.667	-0.057544	0.879612	-0.220068	0.153355	0.792585
Ep300	0.0903991	0.0353014	0.0843491	0.0319754	0.0118517	-0.0141809	-0.0270874	-0.350997	-0.549667	1.00211	0.584466	0.586032	0.610353	-0.690637	0.492012	-0.093983	-0.268744	0.0718922	0.0924701	-0.677841	0.530436	-0.492961	0.327621	0.109918	-0.435087	-0.160364	-0.690637
Epb41l3	0.784984	1.82066	0.20859	-0.215501	-0.0594909	0.00428266	0.347675	0.717038	-0.0208407	-0.187798	-0.5809	1.08503	-0.676892	0.855944	1.91979	0.681398	-0.02556	-0.346298	0.919009	-0.98967	-0.970336	-0.275533	0.250158	-0.237714	-0.092865	1.96658	0.855944
Epc2	0.29465	0.437998	0.112459	-0.00539177	0.341923	0.126687	-0.0788595	-0.246295	-0.270808	0.112425	-0.00926045	0.614312	0.407983	-0.0839182	0.97787	0.457397	-0.362971	0.349774	0.273368	-0.287919	1.10039	-0.834119	-0.706742	-0.43089	-0.583369	-0.201693	-0.0839182
Epha4	-1.13375	-1.35888	-0.434518	-0.614568	-0.339246	0.0111467	-0.66565	-0.23004	-0.201565	-1.42717	-0.991934	0.284005	-1.33356	-0.619084	-1.27493	-0.338595	0.193674	0.152322	-0.728843	-0.3594	0.368737	0.0515093	0.242745	0.483249	-0.124404	-0.414917	-0.619084
Ephb4	0.110084	-0.54818	-0.22994	-0.584417	-0.629863	-0.117865	-0.15772	-1.08055	-0.619625	-0.350009	0.297088	-1.9411	-0.429606	-1.23373	-1.65555	-0.883779	-0.0388524	-0.690094	-0.35131	-0.272122	-0.634593	-0.958337	0.563381	-0.510922	-0.119823	0.459507	-1.23373
Eprn	0.095634	-1.20884	-0.437372	-0.0673772	0.177255	-0.850227	-0.354508	0.162371	0.160232	1.55955	0.0532898	1.78299	-1.81617	0.784297	0.982099	0.277683	0.495235	0.798302	-0.270769	1.08853	2.06155	-0.673377	-2.50205	-1.15819	0.190057	0.149716	0.784297
Eps15l1	0.17004	-0.0867749	0.0671818	-0.101333	0.126979	0.0230235	0.0809717	-0.32103	-0.299047	0.370291	0.473411	0.3642	0.140405	-0.0331658	0.700726	0.554193	-0.0293457	0.0100756	0.195643	-0.212513	0.314292	0.145348	-0.030339	0.20904	0.11169	-0.102768	-0.0331658
Ercc4	3.31457	2.76883	0.757918	0.790198	1.74454	0.5236	0.577309	1.16379	1.20047	1.66212	-0.0204078	2.43029	1.89428	2.56943	4.47549	3.66925	0.0578949	1.30913	1.43876	1.00867	2.1108	0.329794	-0.0641013	-0.328523	-0.222722	2.48389	2.56943
Ergic2	0.303558	2.02824	0.578614	0.276351	0.467448	0.329835	0.324731	0.0708621	-0.0264289	-0.114308	-0.231038	1.06959	0.758338	0.465196	1.06411	0.848502	0.0448474	0.154468	0.416997	-0.225316	0.496156	-0.40822	-0.00713179	0.0601379	0.20205	0.918598	0.465196
Esrrb	-0.387173	-1.09145	-0.679365	-0.613744	-0.59976	-0.431296	-0.679167	-1.05808	-0.890202	0.486242	0.820499	-0.672015	-1.00366	-0.314193	-1.16142	-0.630893	-0.316078	-0.112112	-0.491726	-0.174238	-0.129655	0.121806	-0.0772823	0.134881	0.0746058	-1.11166	-0.314193
Etf1	0.187279	-0.211842	0.0257311	-0.11535	0.0419882	-0.0507226	-0.0136567	-0.515864	-0.377964	0.42705	0.376577	0.150691	-0.226356	0.459473	0.575465	0.451115	-0.534832	-0.104807	-0.0720682	0.325751	0.680355	1.56901	-0.100473	0.00567145	-0.251831	0.11155	0.459473
Etnk1	0.189673	0.0343843	-0.497381	-0.15139	-0.701178	-0.501421	-0.274584	-0.850089	-0.871878	0.732699	1.91322	0.365483	0.30616	-0.911972	-0.848735	-0.345524	-0.238385	-0.108889	-0.369188	-0.667539	0.457712	-0.0627279	0.78353	-0.0212985	-0.327272	-1.58342	-0.911972
Ets2	-0.0881631	-0.584807	-0.951927	-0.889783	-0.950753	-0.869091	-0.750499	-0.464915	-1.17493	-0.0411409	0.444469	-1.81181	-0.314132	-1.39782	-1.39983	-1.20671	-0.101258	-0.547676	-0.248553	-0.50167	-0.897303	-0.10458	-0.491049	-1.01264	-0.0494523	0.0739077	-1.39782
Etv4	-0.0423221	-1.04598	-0.325426	-0.0293938	-0.143641	-0.382428	-0.717557	-0.863645	-0.255111	0.336946	0.867169	0.221777	0.591881	0.186862	-1.1918	-0.0309662	-0.545479	1.65043	-0.632756	-0.339937	0.63942	0.630272	-0.842769	-1.05009	0.146353	-2.02335	0.186862
Exo1	0.327151	-0.38094	-0.0572318	-0.180367	0.0342047	-0.103243	0.0159438	-0.79302	-0.83179	0.333859	0.00539822	-0.0127248	-0.0375246	0.621538	0.592731	0.167366	-0.572066	0.406878	0.165704	0.172558	0.659456	-0.372137	-0.653493	-0.586924	-0.238363	-0.109946	0.621538
Exosc5	0.236313	-0.824787	0.204437	0.174482	0.337518	0.21758	0.27309	-0.717897	-0.336573	0.480372	0.45699	0.252527	-1.02015	1.28067	0.913619	0.670542	-0.159311	0.0327344	0.440733	0.471379	0.751139	-0.429186	-0.355515	0.0512687	0.0749233	-0.424152	1.28067
Ezh1	-0.391028	0.112849	-0.21917	-0.175451	-0.285419	-0.179468	-0.182057	-0.0300533	-0.289664	-0.920252	-0.202403	0.150862	-1.06033	-0.498307	-1.18405	-0.0277633	0.631688	-0.0763311	-0.153216	-0.477404	-1.12882	-0.153587	0.187205	0.248259	-0.458308	-0.110373	-0.498307
Fabp3	0.343028	0.183052	-0.755145	-0.535584	-0.846798	-0.670114	-0.232841	-0.522695	-1.16956	-0.722894	0.0437374	1.17699	-0.589953	0.934019	-2.46064	1.46771	1.39823	-0.0961664	-0.397984	-0.889037	-1.78455	0.503611	-0.44307	0.480299	0.0111309	-0.998281	0.934019
Fah	-0.217649	0.497819	-0.186821	-0.312329	-0.317917	0.271387	-0.659548	-0.25235	0.272324	-0.228933	0.242998	-1.30028	-1.66625	-1.08151	-2.90226	-2.26265	0.486707	-0.660031	-0.661537	-0.414197	-2.1718	0.0483924	1.25649	0.276923	0.626536	-1.49366	-1.08151
Fam118b	0.0100024	0.604082	0.0860479	0.193047	0.284725	0.0384005	0.213784	0.0696237	0.112477	0.341173	0.317313	-0.171313	0.351891	0.462337	0.899256	0.125718	-0.277605	0.23251	0.269036	0.301597	0.570292	-0.427255	-0.407474	-0.549434	-0.272902	0.0997545	0.462337
Fam160b1	-0.337929	-0.698458	-0.28703	-0.289792	-0.45554	-0.227678	-0.251547	-0.691751	-0.761785	0.033985	-0.171119	-0.180136	-0.11561	-0.507153	-1.33984	0.0475316	-0.113781	-0.379562	-0.34021	-0.817792	-0.719059	-0.0610561	-0.0632914	-0.225486	-0.650896	-1.6767	-0.507153
Fam207a	0.286187	0.0648208	0.245742	0.231679	0.248929	0.125315	0.217169	0.107391	0.0718754	0.37276	0.917073	0.46821	0.378533	0.747395	0.939353	0.757846	-0.341609	-0.00140015	0.224078	0.322718	0.767024	1.71473	0.327565	-0.0292991	0.204803	0.276142	0.747395
Fam53c	0.593667	0.806138	0.187348	0.360645	0.404589	0.0258318	0.388216	0.52921	0.186835	2.4562	2.10946	-0.0217861	1.32938	0.339701	1.43859	0.589125	-0.560059	0.494173	0.142482	0.272259	1.25387	0.615808	0.467192	0.322185	0.308015	1.05658	0.339701
Fam81a	0.0284506	-1.0106	-1.3959	-1.34254	-0.858981	-0.966206	-0.97104	-0.439503	-0.551245	-0.311478	-0.00382535	-3.05296	0.547369	-2.36039	-2.35857	-2.66609	-0.0344603	-1.45228	-0.417059	-0.717852	-2.14915	-0.403173	-0.205586	-0.184203	-0.345177	-1.59295	-2.36039
Farp1	1.15303	2.6433	0.287142	0.775702	0.307389	0.202281	0.0659475	1.3909	1.27482	0.264584	-0.67582	0.951722	0.710274	0.754157	2.73156	2.13651	-0.144808	-0.118524	0.629412	-0.41721	-0.279866	0.882534	1.77779	0.626139	1.51398	2.23757	0.754157
Fat1	0.0103719	-0.582578	0.30282	0.847999	0.149204	0.190519	0.284527	0.649349	0.374384	-0.560076	-0.871537	1.80107	0.5666	-1.1112	0.706085	0.249928	-0.657927	0.28243	0.179696	-0.568158	1.02409	0.803827	1.06442	0.764223	0.00475412	0.499158	-1.1112
Fau	0.345572	-0.697499	0.0520809	-0.00717483	0.0101105	0.0204298	0.124459	-0.493206	-0.128529	0.167922	0.108293	-0.685868	-0.797356	0.381349	-0.503023	-0.228239	0.204667	-0.192481	-0.109834	0.979748	-0.398653	-0.573344	-0.715074	0.0557296	-0.451613	-0.491582	0.381349
Fbxo15	2.30554	1.17498	0.515948	-0.0765757	0.655317	0.139788	0.533788	0.181377	0.19447	0.701241	-0.411276	0.527594	2.04957	2.04872	3.1632	2.02383	-0.0298785	0.0103173	0.399696	1.07555	1.32386	0.112245	0.39255	-0.415095	-0.141468	1.41754	2.04872
Fbxo38	0.228675	-0.0240648	-0.0113882	-0.00374153	0.0194429	-0.00854415	-0.0243245	-0.538834	-0.687978	-0.436578	-0.200826	0.181841	0.416095	0.164083	0.536114	0.195617	0.139844	0.290598	0.154042	-0.293719	0.152577	-0.212888	-0.332285	-0.00439029	-0.185701	-0.234889	0.164083
Fbxo8	0.295311	3.14675	0.273158	0.084695	0.450374	0.224027	0.231763	0.0640217	0.0445039	0.359555	0.047504	0.727325	0.501183	0.744935	1.34255	0.297277	-0.157841	0.44816	0.343449	0.225768	0.863811	-0.000229458	0.543821	0.452776	0.271306	0.562119	0.744935
Fbxw7	0.202343	-0.567828	0.158109	0.302708	0.385385	0.289332	0.0675882	0.513334	0.401451	0.0347076	-0.334005	1.37873	0.636277	-0.170873	0.801265	0.497834	-0.522298	0.911427	0.255267	0.228123	0.860332	0.62106	0.537473	0.614613	0.105439	1.20273	-0.170873
Fdft1	0.0730834	1.07545	-0.317716	-0.418769	-0.0358754	-0.0799955	-0.136888	-0.151682	-0.188715	0.947784	0.45257	-1.17532	-0.414191	0.0519074	-0.868446	-0.486505	0.501018	-1.22334	-0.337482	-0.317991	-0.89866	0.132303	-1.094	-0.0287996	-0.72072	-0.246006	0.0519074
Fgf1	5.71607	3.87189	1.06819	0.931231	2.19937	0.822892	0.929835	1.87961	2.16335	2.68734	0.0468323	4.32739	3.62426	4.93228	7.15516	6.30604	0.732622	0.498257	0.956082	0.864975	2.08601	-1.51848	-2.68867	-3.2433	-1.87932	5.67531	4.93228
Fgf15	0.623484	1.74229	0.211685	-0.418325	1.13798	0.316342	0.905655	-1.72727	-1.30157	-0.180237	-0.0599914	1.14151	-2.29374	1.77497	2.62262	1.93669	-0.265058	-1.1463	-0.666905	-1.09088	-3.87397	-0.202963	-0.445414	-2.60139	-0.145497	0.816072	1.77497
Fgfbp1	1.18377	0.263187	0.824511	2.45486	0.802797	-0.249818	1.26743	4.69365	3.72046	-0.674581	-0.234735	5.19217	1.82581	1.22141	2.60756	1.13909	-0.265637	1.87056	0.541753	1.2187	4.4124	-2.37641	-2.89624	-2.28951	0.349422	-3.48277	1.22141
Fn1	-0.383316	-0.730522	-0.292664	-0.382119	-0.356552	-0.142181	-0.227436	-0.863408	-1.16245	1.27097	0.475295	-1.37298	-0.0498454	-1.72498	-1.0372	-1.66122	-0.222661	-0.130098	-0.219895	-0.68518	-0.613115	-0.515272	0.513411	0.877418	-0.167708	-0.474678	-1.72498
Fnbp1	0.389939	-0.1828	-0.22126	-0.22489	-0.328979	-0.475382	-0.195673	-0.459337	-0.350739	1.07295	1.04934	-0.554235	-0.329835	-1.36102	-0.995573	-0.912059	-0.031332	0.861693	-0.284964	-0.406771	0.413885	0.544101	0.124137	0.151619	-0.0442764	-0.218079	-1.36102
Fntb	-0.43047	-0.597168	0.0741226	-0.0263792	0.375986	0.100896	0.0685837	-0.51198	0.0438758	0.173156	0.111896	0.232335	-1.14381	-0.392756	-0.734711	-0.646085	0.128392	0.47428	0.360788	0.82328	0.780407	0.0410546	-0.324825	-0.370228	0.0452406	-1.24464	-0.392756
Frrs1	0.279746	0.433673	-0.772118	-0.406261	-0.621425	-0.652526	-0.807752	-1.00436	-1.04825	-0.0667972	0.600577	0.695714	-0.682084	0.0814367	1.50113	0.747848	-0.148611	0.685854	-0.228198	-0.253096	-0.346828	0.600966	-0.295613	0.698712	-0.581577	-0.448023	0.0814367
Fstl1	-0.984601	-1.25568	-1.01771	-0.536651	-0.616099	-0.949116	-0.522587	0.092428	0.239832	-0.328956	-1.57721	-1.10569	-1.74261	-1.9757	-1.33091	-1.91121	-0.199458	0.281332	-0.591432	-0.465433	-1.26858	-3.07216	-0.0112167	0.312913	0.871183	-2.40522	-1.9757
Ftsj3	0.45015	-0.297549	0.083496	-0.067207	0.124634	0.0262718	0.0717959	-0.600053	-0.500951	0.543675	1.16424	0.12473	0.0111741	0.59737	0.691689	0.619244	-0.367936	-0.272341	-0.126324	0.192314	0.715518	-0.576733	-0.583158	-0.410242	-0.319009	-0.341119	0.59737
Fubp1	-0.0111818	-0.1837	-0.380531	-0.840806	-0.378137	-0.384853	-0.253625	-1.31532	-1.18135	0.141553	0.180396	-0.252648	-0.456508	0.232142	0.573335	0.267392	-0.120238	-0.436524	-0.163376	0.250922	0.633644	-0.403187	-0.332804	-0.52597	-0.145195	-0.0921267	0.232142
Fxyd6	-1.01198	-1.45329	-1.71578	-1.3064	-1.70458	-1.61314	-1.02992	-0.999265	-1.4748	1.12524	2.25278	-2.06482	-2.58025	-1.86367	-2.86871	-3.35908	0.648178	-0.639005	-0.629623	-0.730244	-2.77195	0.418056	-0.130677	0.243932	0.604341	-2.17449	-1.86367
Fzd4	1.69508	2.9955	0.960509	0.0499754	0.940353	1.31838	0.398857	0.577005	0.366652	0.462714	-0.693884	0.0679786	0.795033	0.478837	2.38318	1.70616	0.0580396	-1.00749	1.28358	-1.30648	-0.603391	0.342096	1.32266	1.1596	-0.621642	1.70354	0.478837
Fzd5	-0.72578	-1.30039	-0.466289	-0.502853	-0.467475	-0.196709	-0.448234	-1.12644	-0.984457	1.33281	0.353443	-0.630932	-1.01616	-0.872974	-0.908139	-0.943568	-0.617667	-0.484801	-0.509052	-0.489855	-0.307219	0.042453	-0.523041	-0.67607	-0.00654375	-0.859168	-0.872974
Gabra1	8.11165	4.70774	1.70337	1.45682	2.95397	1.04391	0.946056	1.90097	1.82574	4.01758	-0.053813	3.80049	3.5946	4.7415	6.37741	5.33166	1.53632	3.84786	2.62569	2.08207	4.61575	-2.84718	-4.87166	-4.12704	-1.8222	4.84075	4.7415
Galk1	0.291422	-0.770704	-0.343068	-0.942477	-0.634311	-0.353253	-0.368557	-1.41353	-1.01989	-0.381521	0.705863	-1.32295	-1.24276	-0.340604	-1.28661	-0.401698	0.401104	-1.03127	-0.651836	0.186636	-1.12197	-0.412044	-0.924194	-0.288027	-0.591492	-0.0362303	-0.340604
Gbf1	-0.221632	-0.248702	0.289431	0.230641	0.14393	0.308315	0.217887	0.341059	0.336261	-0.0223919	0.18907	0.691815	0.716493	-0.407394	0.641656	0.273609	0.192821	0.319869	0.124372	-0.281083	0.377124	0.42753	1.06374	0.726563	0.354758	-0.255708	-0.407394
Gca	0.925661	0.27667	-0.766409	-0.149914	-0.747782	-0.983457	-0.757953	0.361841	-0.18609	2.34891	0.750829	0.0954944	1.14507	0.26524	0.877584	-0.166582	0.0165234	0.403698	-1.04885	0.716342	0.491362	1.71578	0.485719	0.723563	0.719427	4.17356	0.26524
Gcat	-0.138993	-0.520056	-0.188918	-0.571247	-0.431137	-0.0423426	-0.376559	-1.63671	-0.689204	-0.236342	0.0969087	-1.97288	-1.11092	-0.00929644	-1.60388	-0.510295	0.217838	-1.04102	-0.442888	-0.316837	-0.964543	-0.244267	0.0182193	-0.0488378	-0.0367616	-0.940587	-0.00929644
Gid8	-0.576086	-1.06124	-0.171616	0.0749792	-0.373163	-0.160817	-0.263489	-0.322667	0.0875522	0.0983831	-0.335399	0.121172	-0.338438	-0.21501	-0.580734	-0.581259	-0.21181	0.442855	-0.434398	0.327398	0.623572	0.302484	0.0294614	-0.209726	-0.0546258	-0.108296	-0.21501
Gja1	0.196221	-0.379876	0.912364	0.991587	0.880049	0.838973	0.734066	0.355852	0.739685	-0.34889	-1.69674	1.97632	-1.83718	0.909136	0.787752	1.0956	0.33187	0.908476	-0.611654	-1.09449	0.857344	0.675566	-1.26061	0.330026	-0.220129	-0.770289	0.909136
Gli1	-0.205269	-0.485439	-1.1441	-0.146196	-1.11407	-1.78778	-0.854636	1.50067	1.28903	1.42176	1.21896	2.18913	0.296024	2.01369	1.5697	1.97169	-0.459684	0.892474	-0.564783	-0.279957	-0.455901	0.440047	0.813371	-1.78637	0.15735	-0.24164	2.01369
Glo1	-0.166028	-0.431085	-0.147105	-0.282249	-0.186562	-0.00185158	-0.134975	-0.437186	-0.263819	-0.7454	0.122083	-0.930352	-0.916981	-0.136554	-1.23338	-0.764756	0.138462	-0.0878776	-0.298242	0.31151	-0.577921	-0.809209	-0.534877	-0.418615	-0.443698	-0.911615	-0.136554
Glrx2	2.77399	1.90251	1.17681	1.24549	1.83417	0.83006	1.08319	0.864193	0.9562	0.599304	0.197684	1.56215	0.756373	2.08829	3.82807	2.6374	0.0423466	0.864382	0.933433	0.842354	1.28889	0.21336	-0.263132	0.259698	-0.799675	1.62418	2.08829
Gls2	-0.280047	0.169033	-0.61635	-0.653156	-0.533963	-0.397114	-0.497861	-1.29327	-0.513769	-0.354249	0.359216	-2.03571	-0.630368	-0.667256	-1.33154	-1.04058	-0.22962	-1.27712	-0.596987	-0.366235	-1.47824	0.448689	1.30532	0.189625	0.07045	-0.378662	-0.667256
Gm13119	7.73294	5.27386	1.24395	1.37514	2.53181	1.00447	1.20723	2.63014	1.93782	3.30962	-1.71416	3.06473	2.86882	4.08203	5.77497	4.93686	2.39974	2.96587	2.03172	1.14632	1.45845	-4.40364	-4.89267	-1.55186	-2.61771	5.21169	4.08203
Gm13498	8.11813	5.58681	1.40951	1.43358	2.68747	0.35871	1.17143	3.80544	3.70323	1.96831	0.676817	1.92206	4.50166	3.15716	5.31348	4.60214	0.630117	3.30356	2.23518	1.64502	2.63988	0.277795	-0.258538	0.496922	-0.709984	3.0161	3.15716
Gm14124	0.954522	1.37701	0.529417	-0.383669	0.659028	0.207027	0.388346	-0.580607	-1.28791	0.740838	0.412887	0.49508	0.24319	0.287295	1.49351	1.11892	-0.503434	0.267011	0.594844	-0.584786	1.31744	-0.159492	0.104402	0.180904	0.0465575	1.26741	0.287295
Gm2016	7.69426	3.52193	1.32548	0.971289	2.41499	0.941811	1.05943	2.46291	2.43767	5.42046	-0.692653	3.00529	2.61305	4.65564	6.61766	5.63052	1.89342	3.67659	1.65535	1.11782	3.00674	-1.41658	-3.63613	-1.48881	-3.15248	5.37427	4.65564
Gm20544	-1.06127	-1.76628	-0.485336	0.182144	-0.652778	0.190221	-0.287241	-1.94591	-2.27637	0.0667952	1.71334	-2.67681	-0.988146	-2.70634	-2.67297	-3.21373	-0.245312	-2.18251	-0.572714	-0.858899	-2.23785	1.64869	0.00776656	0.783804	0.0292298	-0.632049	-2.70634
Gm5039	8.18718	4.29877	2.0069	1.65669	3.14089	1.56802	1.62604	2.70497	2.7349	5.07425	-0.154396	3.58995	2.34101	5.30166	6.65606	5.86122	1.95916	3.99547	2.04628	2.17429	3.33071	-2.56406	-3.80861	-0.997541	-2.32876	4.69008	5.30166
Gm5662	7.6082	3.68211	1.56593	0.784788	2.57437	1.28787	1.28044	2.51433	2.43814	5.62763	0.506546	3.23717	2.55964	4.99444	6.72773	5.76999	2.08665	2.11919	1.67017	2.03798	2.96205	-2.51064	-4.38405	-1.43799	-3.07889	5.22191	4.99444
Gm8300	7.43659	3.72867	1.77175	1.48161	2.92624	1.55206	1.41439	2.48383	2.53697	4.96385	-0.608341	3.19112	2.87044	5.07214	6.73924	5.65244	1.98072	2.70192	1.32091	1.9657	2.80031	-3.19122	-3.41959	-1.21911	-3.71823	5.80916	5.07214
Gm8994	8.5021	4.92003	1.31132	1.3989	2.80078	0.579424	1.33138	2.12488	2.51486	-0.122362	-0.41802	2.72063	4.34888	4.56282	6.59068	5.57918	2.31898	2.76518	2.066	2.21755	3.23183	-1.50573	-3.92909	-0.958192	-2.46927	5.81792	4.56282
Gmnn	0.00154984	0.888106	-0.251983	-0.637555	-0.353721	-0.251278	-0.232641	-0.927555	-0.750936	-0.144167	0.144226	-0.865719	-0.457952	-0.0704145	-1.09571	-0.835173	-0.0726842	-0.752467	-0.294856	0.271371	-0.586107	-0.732218	-1.65155	-0.598491	-0.463835	-0.659024	-0.0704145
Gna13	-0.302875	0.128897	-0.250059	0.0363366	-0.320461	-0.132287	-0.288573	-0.442002	-0.511165	-0.862621	-0.25147	0.0191785	-0.293037	-0.472337	-0.69216	-0.122246	-0.242894	0.35595	-0.209724	-0.602275	0.213364	0.793999	0.607085	0.608482	-0.035239	-1.01354	-0.472337
Gng2	-0.775029	-0.106263	-0.0687316	0.216535	-0.0405813	-0.186333	-0.306304	-1.05232	-1.1903	-1.84981	-0.478713	-0.846918	-1.0798	-1.42307	-1.40011	-2.00571	0.877026	-0.796505	-0.626893	-0.513521	-1.81068	-0.888335	-1.34042	-0.491475	0.0661323	-0.699521	-1.42307
Gnpda1	-0.684668	-0.350621	-0.496838	-0.362212	-0.484031	-0.366228	-0.343147	-0.862817	-0.801663	0.163959	0.297668	-0.704803	-0.829614	-0.149563	-1.21773	-0.334098	-0.0653889	0.249194	-0.704707	-0.384562	-0.51847	-0.035637	-0.489499	-0.0647023	-0.0957179	-2.18559	-0.149563
Golm1	-0.328962	-0.746154	-0.304565	-0.011079	-0.248339	-0.165707	-0.224498	-0.351666	-0.39316	-0.955911	-0.143582	0.0121319	-0.0506795	-0.327109	-0.741049	-0.565938	-0.0903041	0.224783	-0.179713	-0.300978	-0.450767	0.241075	-0.310065	0.258751	-0.147277	-1.45903	-0.327109
Gpatch3	0.0427752	-0.485144	0.249897	0.546232	0.63164	0.186073	0.287749	0.348107	0.787757	0.410807	0.218994	0.712034	0.559916	0.521354	1.4621	0.814817	-0.731044	1.00075	0.267905	1.13341	2.85802	0.924205	-0.699532	1.40845	-2.52219	0.880661	0.521354
Gpbp1	0.255959	1.38959	0.0977623	-0.26267	0.145788	0.104127	-0.0282079	-0.19842	-0.454234	-0.158726	-0.305358	0.41904	0.603343	0.411652	0.876281	0.510184	-0.104941	-0.0635218	0.639677	0.162345	0.484928	-0.381034	0.00743272	0.249548	0.093336	0.179999	0.411652
Gpi1	0.112701	-0.308057	-0.0989206	0.0075457	-0.00113637	-0.0013224	-0.0804781	-0.376586	-0.340367	1.08406	0.959026	-1.94436	0.419234	-0.821648	-0.844839	-1.47019	0.25381	-0.490467	-0.198106	-0.315343	-1.03016	-0.531099	-0.5945	-0.36462	-0.616122	-0.149784	-0.821648
Gprc5b	-0.0459031	-1.78171	-1.29119	-0.525235	-1.2482	-1.28128	-1.02661	-0.93618	-1.25409	-0.449954	-1.01728	-2.03835	-0.583625	-1.66701	-1.66319	-1.43564	0.438176	-0.758941	-0.556857	-0.952038	-1.03127	0.30576	-1.01503	-0.372441	0.505372	0.869082	-1.66701
Gpt2	-1.02015	-0.587582	-1.07498	-0.413306	-0.754652	-0.733977	-0.604962	0.0443657	-0.326065	-1.75023	-1.00912	-1.17214	-0.780671	-0.629886	-1.29218	-0.77528	-0.57454	-0.880359	-0.375372	-0.658242	-1.71185	1.58616	1.90884	0.475652	0.601323	-1.15039	-0.629886
Gpx1	0.0562076	-0.137297	-0.0144933	0.319345	0.0929111	-0.201208	0.0519733	0.0796522	0.24155	0.454083	0.16954	-0.128144	-0.348513	0.259256	0.420146	-0.00449355	0.0120955	0.663527	-0.150307	1.05205	1.54615	0.37437	-1.50237	-0.890002	-0.917874	0.106876	0.259256
Gpx4	0.419863	-0.211807	-0.133745	0.00207214	-0.0583304	-0.371469	0.247494	0.210758	-0.0247376	1.27893	0.521629	-0.152886	0.745378	0.324637	0.77692	-0.694247	0.274383	-0.497205	0.138734	0.475965	-0.274894	0.196038	-0.497963	0.188781	-0.0623197	-0.438144	0.324637
Grb2	0.617659	0.0702549	0.161983	0.0828706	0.37679	0.0484377	0.076488	0.050308	0.244463	1.75367	2.12128	-0.181712	0.572679	0.472527	1.36774	0.573893	-0.34207	-0.101888	0.196843	0.2616	0.128443	0.363889	-0.581722	0.00384055	-0.310757	0.992785	0.472527
Grhl2	-0.943467	0.862363	0.351891	1.14689	0.526774	-0.379547	0.583322	0.771279	1.31462	-3.03109	-4.42683	3.09747	-0.772904	1.18818	1.68158	1.5484	0.530468	0.489299	-1.42931	1.20604	0.890299	2.95793	-0.959348	0.0100326	2.13537	4.91183	1.18818
Grik3	-0.809214	-0.961101	-1.19711	-0.876013	-0.792362	-0.838883	-1.0112	-0.764237	-1.01569	0.645266	0.818102	-0.771025	-0.786319	-2.48537	-1.92905	-2.11581	-0.307604	0.730703	-0.621176	-1.42115	-0.581822	0.285098	0.150885	0.192931	0.108299	-2.36619	-2.48537
Gstp2	-0.0711413	0.17145	0.815419	1.55947	1.50139	0.837301	0.137961	1.05583	1.39401	1.93778	-0.372195	-1.54411	0.652037	-1.34438	-1.25566	-1.66183	1.03502	0.429487	0.615539	2.15324	1.00046	-0.492483	-0.145346	-0.186497	-0.0174393	-1.97904	-1.34438
Gtf2b	1.3739	1.87701	0.341693	0.192129	0.539744	0.110929	0.553372	0.229258	0.145327	0.528236	0.614708	-0.409954	1.22739	0.919286	1.56085	1.15135	-0.165688	0.0803115	0.628731	0.35261	0.763029	0.444448	-0.249289	0.530116	0.369684	1.43601	0.919286
Gtf2f1	0.584444	0.0447755	0.0895834	0.230483	0.143586	-0.165321	0.0850788	0.413491	0.289778	0.654435	0.623918	0.390858	0.972262	0.79958	1.25206	0.77986	-0.424029	-0.0970834	0.0934248	0.49402	1.01112	-0.0525487	0.115081	0.0707755	-0.242767	0.248899	0.79958
Gtse1	-0.0950658	-0.778384	0.438512	0.546908	0.344729	0.519053	0.256959	0.472952	0.442866	0.534579	0.737071	0.80195	0.0859903	-0.0317887	0.6651	0.139227	-0.182755	0.598001	0.274967	0.174922	0.550389	0.92847	-0.25721	-0.33654	-0.257581	-0.723902	-0.0317887
H2afx	0.298517	-0.366854	0.256505	0.42177	0.287315	0.246314	0.207535	1.02986	1.44593	0.121582	-0.175812	-0.87281	0.183575	0.176063	-0.664904	-0.0979984	-0.160079	-0.86074	-0.201423	0.414941	0.543047	-0.11789	-0.430216	0.2038	-0.824052	0.402428	0.176063
H2afy	0.54803	-0.617546	-0.117564	-0.873631	-0.670286	-0.510137	0.0679547	-0.835869	-0.782513	0.195558	-0.130954	-1.38811	-0.00214851	-0.631376	-1.36576	-1.25997	-0.0743049	-1.18946	0.119644	-0.205442	-0.369341	0.360113	0.060774	0.0343729	0.311144	-0.275903	-0.631376
H3f3b	-0.528553	1.46785	0.175297	0.517379	0.222974	0.105953	0.256068	1.38203	1.48073	0.563459	0.678623	0.460968	1.12991	0.37169	0.86662	0.185485	-0.143664	0.164698	-0.174414	0.139712	0.370455	0.183758	0.601215	0.335433	0.352881	0.955669	0.37169
Hat1	0.282374	-0.550718	-0.0940349	-0.102068	-0.349973	-0.108697	-0.0803953	-0.461137	-0.463678	0.178191	0.0251181	-0.212097	-0.347334	-0.146986	-0.541255	-0.675129	0.22181	-0.386238	-0.411712	-0.360072	-0.770663	-0.273852	-0.813288	0.00336742	-0.285681	-0.132955	-0.146986
Haus4	0.621878	1.57512	0.476174	0.105671	0.64673	0.369213	0.566474	-0.142355	0.219683	0.870116	0.458734	-0.240327	0.214675	0.606497	0.850739	0.416663	-0.522402	0.125687	-0.377858	0.743544	0.428343	-0.332582	-0.663049	-0.585769	0.0144569	-0.656947	0.606497
Hbp1	-0.40899	0.751181	-0.0433341	-0.0111812	-0.156516	0.092587	-0.0234374	-0.0549083	-0.139756	0.00368787	-0.475737	1.06897	-0.0231466	0.201002	0.911639	0.0334759	0.326418	0.635236	0.148144	-0.306977	0.187051	0.118261	0.174491	0.362054	-0.430382	-0.0335793	0.201002
Hcfc1	-0.0306245	-0.454755	0.0586695	-0.281768	0.0759176	0.0451439	0.00755169	-0.611313	-0.592089	0.294101	0.23112	0.632214	-0.0251236	-0.216142	0.429784	0.290849	-0.498784	-0.205561	-0.156626	-0.352131	0.5545	0.375856	-0.265452	-0.143738	-0.263582	-0.160837	-0.216142
Hdac2	0.156876	-0.0464055	0.0829182	-0.443681	0.0705862	0.156177	-0.0182921	-0.56764	-0.384049	-0.153306	-0.572724	0.0523677	0.689381	0.835263	0.568774	0.340887	-0.00878945	-0.412988	-0.366115	0.310805	0.230606	0.00650723	-0.45366	0.052407	-0.0797356	0.301888	0.835263
Hdac7	-0.281285	-1.86445	-0.966972	-0.494207	-1.612	-0.893448	-0.759026	-0.689507	-0.842183	-0.646658	0.337023	-2.76668	-0.137971	-3.00529	-3.04649	-2.23786	0.479984	-0.758462	-0.421029	-0.664976	-1.84175	-0.0983067	0.0937871	-0.986286	-0.749477	-0.0427587	-3.00529
Hdgf	0.0939135	-0.523365	-0.0263728	-0.361953	-0.0578168	-0.0914266	0.000158452	-0.468682	-0.260448	0.470613	0.478478	-0.0803029	-1.27242	0.325121	-0.463605	-0.195978	-0.0851026	-0.211722	-0.22873	0.356889	0.192038	-0.377324	-0.353572	-0.196417	-0.312529	-0.668907	0.325121
Hdgfl2	0.360181	-0.590092	0.0921934	0.170198	0.117616	0.108361	0.139394	0.133477	0.165354	0.285165	0.331269	0.128026	0.859637	0.437324	0.696045	0.234231	-0.172396	-0.274273	0.133513	0.293819	0.437993	0.652795	-0.407496	0.0821911	-0.0800757	0.117629	0.437324
Hebp1	-0.68069	-1.63859	-0.0578356	-0.162839	0.126979	0.259089	0.151018	-0.377708	0.115874	-1.9865	0.353009	-2.01227	-0.380253	-0.690915	-1.73895	-0.788879	0.424389	-0.610389	-0.292405	-0.390473	-0.986123	-0.316403	0.860972	0.807913	1.10867	0.120251	-0.690915
Helb	-0.133225	-0.774276	-0.148191	-0.263574	-0.230878	-0.110869	-0.225782	-0.82531	-0.625881	-0.00861135	0.314103	-0.640913	-0.45551	-0.798255	-0.638231	-0.754816	0.0639086	-0.461586	-0.152022	-0.365448	-0.664068	-0.41609	0.427008	-0.29617	-0.669943	-0.656587	-0.798255
Hells	0.197157	-0.0255348	0.172627	-0.230347	0.010606	0.217504	0.130735	-0.598917	-0.581258	0.266193	-0.106045	0.531598	-0.149422	0.327276	0.624282	0.651871	-0.0913518	-0.366556	-0.257014	-0.255422	0.469619	-0.622682	-0.735529	-0.531341	-0.150566	0.0476958	0.327276
Hexa	-1.02277	-0.878965	-0.709073	0.0616045	-0.511407	-0.476856	-0.362132	-0.329215	-0.160334	-1.08133	-0.774342	-1.44131	-1.12504	-0.17793	-1.94963	-0.188705	0.560748	-0.291481	-0.457326	-0.638712	-0.40502	0.104528	-0.0921893	0.756136	0.289308	-1.88399	-0.17793
Hexb	-0.221521	0.570154	-0.367774	-0.609981	-0.458634	-0.170046	-0.38364	-0.97009	-0.628428	-0.323866	-0.273997	-1.15589	-0.906734	-0.698926	-0.848727	-1.36512	0.602684	-0.249385	-0.469245	-0.375055	-1.54971	-0.472418	0.710648	0.815173	0.0461096	-1.40319	-0.698926
Hif3a	-0.459679	0.386249	0.407269	0.361599	0.128249	0.537823	0.230115	-0.391773	-0.524145	-0.250968	1.46945	-2.19726	-1.36662	-2.3861	-1.309	-2.26511	0.401745	-1.16338	0.380508	-0.706726	-2.07975	0.115237	-1.00963	0.647647	-0.876595	-1.7022	-2.3861
Hinfp	0.0510913	0.894051	-0.144685	0.0247595	-0.00432223	-0.321152	0.0277128	0.00700919	-0.0878006	0.540813	0.124287	-0.892838	0.743664	-0.483478	1.03924	0.0981904	0.0152611	-0.23752	0.211608	-0.443317	0.315238	-0.0374208	0.0664236	-0.413534	-0.439927	0.48021	-0.483478
Hip1	0.0598141	-0.34417	-0.157211	-0.0154588	-0.680422	-0.434614	-0.0417233	0.646253	0.198516	-1.21911	0.542618	-0.182735	-0.566264	-1.32009	-2.17204	-1.09375	-0.631831	-0.210083	-0.207081	-0.561668	0.809804	0.511067	-0.0206883	-0.121733	0.706986	-1.1948	-1.32009
Hip1r	0.103811	-0.100065	0.62088	-0.0249401	0.286466	0.749455	0.421578	0.349556	0.16756	-0.211347	-0.614187	0.363471	0.486569	0.351177	1.31431	1.06828	0.326252	-0.339918	0.3708	-0.561668	-0.104746	1.7353	1.3495	0.234882	1.41079	1.37087	0.351177
Hist1h1c	1.21886	1.23907	0.564757	1.16721	0.523924	0.494186	0.359815	2.46258	2.43273	-4.01959	-5.77064	1.45908	2.12082	1.60213	3.03553	2.56255	-0.0624856	-0.362054	0.564543	0.883861	1.69593	-0.0374613	0.849598	0.634007	0.927232	1.36091	1.60213
Hist1h2bc	-0.10074	-0.63419	0.488415	0.716919	0.542386	0.371929	0.44843	1.40294	1.74642	-1.71677	-3.80389	0.821282	-0.244541	1.79274	2.12502	1.17662	-0.232834	-0.382969	0.272964	2.49481	2.64526	1.87505	-0.215757	0.721579	0.0236568	3.03126	1.79274
Hivep1	-0.987266	0.648298	-0.893792	-0.273813	-0.872371	-0.924697	-0.714625	-0.127449	-0.355511	-0.38841	-0.965846	-0.483329	-0.292407	-1.85722	-1.58507	-0.739124	-0.00919586	0.000861729	-0.394376	-0.782792	0.284981	-0.844258	0.334501	0.378367	0.348321	-1.02427	-1.85722
Hjurp	0.530805	1.00718	0.845105	0.382936	0.839653	0.820867	0.537078	-0.48545	-0.53636	1.34018	0.800054	-0.169843	0.280934	-0.14185	1.55182	0.965683	0.269886	-0.0472703	0.370732	-1.16517	-0.422358	-0.263873	0.3623	0.0779438	0.17704	-0.205035	-0.14185
Hk1	-0.119836	-0.632438	-0.843002	-0.79956	-1.13063	-0.638754	-0.619389	-0.0799957	-0.681302	-0.332465	-0.0228205	-2.19721	-0.159167	-1.46801	-1.91633	-1.7718	0.686925	-0.751184	-0.434126	-0.616518	-1.44665	0.012555	-0.199965	0.603015	-0.19151	-0.867427	-1.46801
Hk2	-0.345963	-1.15828	-0.348271	-0.641343	-0.452081	-0.283011	-0.371076	-1.00743	-1.03107	-0.315316	-0.58209	-1.23157	0.187307	-0.804296	-1.09491	-1.51713	-0.130621	-0.515925	-0.432195	-0.577967	-1.17471	-0.941418	-1.11883	-0.391165	-0.354425	-0.286929	-0.804296
Hmces	-0.0950213	0.066965	-0.663487	-0.640796	-0.548428	-0.757708	-0.926126	-1.40932	-0.767953	0.285002	0.0294787	-0.120678	-2.18646	-0.00201428	-1.5519	-0.286135	-0.549814	0.896238	-0.755596	0.805038	1.19062	-0.360511	-0.0329616	0.0656678	-0.585316	-1.41167	-0.00201428
Hmgcr	0.107252	-0.0405272	-0.401496	-0.341961	-0.297775	-0.387486	-0.130443	-0.441328	-0.442291	0.207756	0.142975	-0.799926	-0.345775	-0.111201	-0.906899	-0.306003	0.658327	-1.62566	-0.192256	-0.930488	-0.783461	-0.90282	-0.478465	-0.541655	-0.387167	0.56523	-0.111201
Hmgn3	2.78787	5.16843	0.900398	0.700415	1.42594	1.09324	0.827985	1.54313	1.03522	1.56427	1.14285	1.36747	1.92921	3.0838	4.05786	2.38771	-0.0462182	0.617371	1.382	0.835704	0.695489	-1.34912	-1.8397	-0.719315	-3.64804	5.10594	3.0838
Hmgxb4	0.396331	0.196498	0.214671	0.304315	0.337063	0.1567	0.127104	0.357668	0.181298	-0.105876	-0.0903605	1.49494	-1.22474	0.426012	0.714198	0.513543	-0.148639	0.204001	0.110128	0.118109	0.60374	0.248593	-1.60518	-0.516449	-0.496864	-1.21164	0.426012
Hmmr	0.214624	0.557853	0.169337	0.0913631	0.187003	0.102393	-0.00165132	-0.0560104	-0.322165	-0.254075	-0.135968	-0.279153	-0.588718	-0.154201	1.19823	0.24604	0.299179	-0.212533	-0.105981	-0.850812	-0.482289	0.287136	0.227226	0.119	0.376781	0.0961255	-0.154201
Hnrnpa2b1	0.444145	-0.103594	0.0119338	-0.397547	-0.0124944	0.0537771	0.0528726	-0.471766	-0.477111	1.04156	0.846175	0.281763	0.0545421	0.629446	0.827421	0.540224	-0.465016	-0.326808	-0.152281	0.299549	0.499868	0.119038	0.0596473	-0.349158	0.14279	-0.202297	0.629446
Hnrnpab	0.581413	-0.248533	0.106698	-0.188937	0.166626	0.0169342	0.217036	-0.360611	-0.250132	0.525534	0.366203	-0.0805984	-0.11568	0.81029	0.485381	0.459584	-0.543195	-0.411205	-0.149978	0.332571	0.656185	0.37855	-0.883182	-0.43703	-0.254362	-0.0131316	0.81029
Hnrnpd	0.336969	-0.799892	-0.0513696	-0.471935	-0.176991	-0.00507717	-0.167962	-0.775006	-0.543357	1.55346	1.50484	0.244149	-0.0141863	0.199695	-0.529708	-0.237678	-0.68226	-0.269182	-0.327501	0.188306	0.928945	0.489296	-0.275023	-0.346493	-0.180896	-0.370429	0.199695
Hnrnpk	0.0725545	-0.331913	0.0229031	-0.362974	-0.0423836	0.0116857	0.00385229	-0.572121	-0.502824	0.641233	0.701525	0.201711	-0.196984	0.465336	0.342719	0.269076	-0.261274	-0.301905	-0.233594	0.222367	0.396256	-0.000923183	0.296395	-0.0216724	-0.110727	-0.208762	0.465336
Hnrnpu	0.268787	-0.220799	0.0182526	-0.318937	0.0120891	-0.011089	-0.0342757	-0.693116	-0.505751	0.327697	0.25345	0.380805	0.108172	0.510723	0.811494	0.518238	-0.657144	-0.0358642	-0.106196	0.368764	0.806055	-0.356397	-0.481919	-0.116223	-0.122876	-0.341747	0.510723
Hook2	-0.349177	0.396532	-0.461949	-0.506151	-0.577928	-0.334193	-0.582431	-1.08396	-0.555586	0.551302	0.845666	-0.282729	-1.36665	0.774524	-0.86901	0.43973	-0.169017	-0.303111	-0.759964	-0.627055	-1.18427	-0.020539	-0.568198	0.0103477	-0.623996	-1.60411	0.774524
Hsf2	0.524863	0.0750733	-0.0759572	-0.326252	-0.195404	-0.26855	-0.0320904	-0.633395	-0.511657	-0.27279	-0.245965	0.293706	0.0537158	0.572113	0.664892	0.456485	-0.159556	-0.201824	-0.266048	-0.391909	-1.01137	0.274332	0.119278	0.284021	-0.313146	0.475391	0.572113
Hspa8	0.655244	-0.310443	-0.190641	-0.271461	0.0166066	-0.301331	-0.302963	-0.431197	-0.442885	0.866872	0.8155	0.0529896	0.278915	1.13078	0.762839	0.720069	-0.377244	-0.449174	-0.175287	0.712883	1.53071	0.0104282	-1.0095	0.223967	-0.284965	0.0856226	1.13078
Hsph1	0.628343	0.130627	0.294053	0.18765	0.571499	0.202403	0.167548	-0.249409	-0.0912276	1.3808	0.012076	0.617249	1.00511	0.843343	1.29629	1.25129	-0.766226	-0.163361	-0.17889	0.859308	2.74389	-0.161606	-0.502359	-0.287021	-0.187503	-0.612608	0.843343
Id1	0.421351	-0.485077	0.0916129	1.25639	0.507932	-0.487709	0.656761	1.51283	2.20432	1.78565	0.449954	2.70423	2.47284	1.85966	2.15407	2.03582	-0.196496	0.972786	0.407023	1.34271	1.63043	-1.69887	-1.67134	-1.7819	-0.811371	1.581	1.85966
Id3	1.10754	-0.789601	1.17531	1.43799	1.64138	0.641867	1.23771	2.32614	2.43706	0.511413	-0.49223	1.46408	1.83424	0.876933	1.59357	0.810566	0.153012	1.52106	0.86569	1.31992	3.36003	-0.594895	-2.22332	-0.379202	-1.01367	0.0923151	0.876933
Idh2	-0.106755	-0.683319	-0.247597	-0.698639	-0.07437	0.003516	-0.0555089	-0.397574	-0.0859358	-0.958019	-0.560922	-2.14685	-1.09224	-0.729544	-0.995697	-1.25256	0.249481	-1.23597	0.144156	-0.167436	-1.41743	0.401326	0.115974	0.538872	0.139045	-1.44853	-0.729544
Idh3a	0.27039	0.202342	-0.0892515	-0.502818	-0.146156	-0.029262	-0.0523508	-0.791534	-0.510024	-0.264722	-0.0317227	-0.808154	-0.257848	0.114335	-0.554349	-0.386487	-0.17646	-0.590562	-0.297168	-0.328239	-0.707678	0.0420044	0.080482	0.208553	-0.00218157	-0.201491	0.114335
Ier3	-0.138664	1.27477	-0.50193	0.0261932	0.0359339	-0.530298	-0.324671	0.204851	-0.00117479	0.894804	0.292627	-2.86292	0.22162	-1.13959	-1.36887	-1.51928	1.59837	-0.333618	-1.16672	0.568141	-1.66469	1.18733	0.190746	-0.711418	-0.0284323	1.79262	-1.13959
Iffo2	-0.358066	1.03392	-0.83108	-0.742349	-1.32359	-0.896198	-0.483926	-0.3131	-0.687552	0.365779	-0.587405	-0.411533	-1.12662	-0.95303	-1.52105	-0.715249	-0.294938	0.211872	-0.851539	-1.10909	-0.867021	-0.706445	-0.246943	-0.450544	-0.578267	-1.20137	-0.95303
Ifi30	-0.487186	1.34494	-0.419565	0.111715	-0.578608	-0.61239	-0.333941	0.534779	0.620974	-0.802611	-0.350681	-1.16439	-1.62184	-0.00140982	-2.03136	0.62448	1.08689	-0.775907	-0.919587	-0.586548	-2.54313	1.48672	0.494489	0.00766503	-0.484634	-1.21825	-0.00140982
Ifitm1	0.00321628	-1.15136	-0.702327	-0.61263	-0.979989	-0.939058	-0.310186	-1.15912	-1.07211	-0.417385	0.622589	-0.817287	-2.40898	-0.394489	-0.982807	-1.80453	0.831302	-0.982028	-0.210239	0.384086	-0.501547	0.175767	-1.06818	0.701119	-1.028	-1.5524	-0.394489
Ifitm2	-0.218441	-1.10213	-0.451068	-0.675785	-0.519188	-0.363193	-0.321316	-1.37867	-0.695475	0.595986	0.720902	-0.939337	-1.01864	-0.247236	-1.42832	-1.09981	0.0976083	-0.584485	-0.208033	0.184713	-0.799479	-0.281265	-0.778553	-0.00092591	-0.704717	-0.447526	-0.247236
Ifitm3	-0.255298	-0.524789	-0.251482	0.192803	0.298734	-0.198884	-0.0382952	-1.49177	-0.771637	1.31426	0.890739	-0.27569	-2.84296	0.260527	-1.14645	-0.797183	-0.658489	0.855045	0.449184	1.40181	0.458947	-0.720533	-1.95534	-0.82297	-0.708329	-1.87422	0.260527
Igf2	-0.115376	-0.28772	-0.113651	2.20723	0.294075	-0.198233	-0.20193	4.56958	1.6247	2.53424	0.867453	6.57417	-0.755844	1.33463	2.76222	2.78525	0.296749	-0.583633	1.16672	1.84925	3.42643	3.47573	-1.30821	0.828331	-0.401388	4.64915	1.33463
Igfbp2	0.533619	-0.918159	-0.38368	-0.355658	0.106095	-0.154546	0.142997	-0.415087	-0.571481	-0.464626	-0.682171	-0.41494	0.603299	-0.0900565	0.479325	-0.521731	1.18009	-0.891609	-0.148802	0.0836859	-1.36692	0.865536	-1.22309	-1.12273	-0.280472	0.450733	-0.0900565
Igfbp3	3.04738	2.04994	1.47348	0.999621	1.85793	1.16463	1.62687	2.02833	1.584	0.36396	-1.98303	3.02333	2.30304	4.04335	4.77768	4.48481	0.0920998	-0.827661	1.83558	0.662614	2.10114	-0.842662	-0.492186	-1.46616	0.432283	3.94606	4.04335
Igsf3	-0.05003	0.90014	-0.742034	-0.919607	-0.698362	-0.473833	-0.200187	-0.199175	-1.02452	-1.4778	-0.167989	-1.4197	-0.480391	-1.37591	-0.867202	-1.37707	0.301135	-1.50865	-0.26858	-0.761438	-1.1893	0.751898	0.303841	0.828914	-0.150053	-0.239936	-1.37591
Igsf8	-0.201368	-0.912045	-0.365748	-0.667445	-0.632068	-0.346814	-0.297244	-0.641183	-0.18507	-0.192367	-0.271544	-2.54369	-0.927913	-0.593673	-1.38948	-1.03097	0.244469	-1.47466	-0.338344	-0.433217	-2.37091	0.540416	0.730179	-0.663675	0.439808	0.274662	-0.593673
Ildr1	-0.61876	-1.14749	0.0285208	-0.244054	-0.401284	0.27301	-0.774453	-0.0322416	0.0606706	-0.635939	-0.702458	-1.0741	-1.16936	-1.69926	-1.90081	-1.58828	0.0226446	-0.439167	-0.487388	-0.43764	-0.991158	0.44358	0.957051	-0.16337	-0.179976	-0.743809	-1.69926
Ino80	-0.328193	-0.841347	-0.207693	-0.607777	0.081256	-0.242512	-0.179663	-0.549461	-0.0974402	0.469835	-0.0351994	0.364017	-1.12398	0.318172	0.843021	0.53563	0.358737	0.0654971	-0.379431	0.540345	0.716054	-0.418828	0.143307	-0.634594	0.135844	-0.03634	0.318172
Insig1	0.0110508	1.03889	-0.471277	-0.509595	-0.176686	-0.484513	-0.0306958	-0.628915	-0.708753	-0.0819905	-0.248834	-1.59765	0.777276	-0.124595	-1.17412	-0.495586	1.05864	-2.44408	-0.316696	-1.07796	-1.61686	1.11559	-1.30273	-0.886308	-0.763125	0.258082	-0.124595
Ints9	0.393818	0.188303	0.223634	0.0581654	0.342128	0.172284	0.208563	0.00247173	0.148869	0.954898	1.05464	0.103378	0.495146	0.714385	0.994557	0.424956	-0.507681	-0.0949411	0.134325	0.259731	0.813784	-0.0796433	0.193531	-0.107552	0.72018	0.147612	0.714385
Ipo13	0.128341	-0.532961	0.210773	0.283447	0.22023	0.0536681	0.232118	0.303406	0.378833	0.594378	0.551602	1.34897	0.996269	0.610386	1.19064	0.994143	-0.747984	0.844447	0.101987	0.588412	1.27105	-0.334428	-0.0524458	-0.0502935	-0.141424	0.0187371	0.610386
Iqgap1	0.613497	0.404911	0.021946	0.0982706	0.297703	0.167951	-0.0157945	0.270313	-0.349697	-0.527996	-0.734973	0.108391	-0.00978384	-0.958291	0.851701	0.0168281	0.352396	0.576977	0.212279	-0.198374	0.474033	-0.79175	0.720243	0.32863	0.127637	-0.79511	-0.958291
Irf1	-0.400018	1.61133	-0.219289	-0.171948	-0.303914	-0.390109	0.444802	-0.104277	-0.157862	1.32463	1.58016	-0.717064	0.0784195	-1.34472	-1.34189	-1.9902	-0.159531	-1.43772	-0.210444	0.702364	0.355109	-1.08369	-0.29214	-0.188242	-0.552273	-1.21743	-1.34472
Irf2bp1	0.221364	-0.444483	0.31013	0.139614	0.335722	0.281092	0.315625	-0.0427799	0.550226	-0.0671829	0.163798	-0.0213487	0.258365	0.554357	1.08348	0.821793	-0.307134	0.279772	0.195323	0.523559	0.677799	0.145886	0.780286	0.881976	0.276451	0.825118	0.554357
Irx2	1.24785	1.14896	0.567982	0.779958	0.602551	0.728233	0.605589	0.2777	0.0364508	0.545393	-0.579119	-0.377376	0.253649	0.477992	1.70389	1.26944	1.00973	0.564435	0.466677	-0.671818	-0.532043	0.810351	0.161263	2.267	1.96555	1.94659	0.477992
Itgav	-0.310907	0.487715	0.295278	0.484803	-0.0708854	0.664889	-0.265681	0.636587	0.0789736	-1.00367	-1.37184	-0.428687	-0.115007	-1.98182	-0.769913	-0.58143	0.388804	0.462413	0.364926	-0.296928	-0.343932	-0.217666	0.883112	0.451722	0.119975	0.426923	-1.98182
Itgb7	-0.289483	-1.11027	-0.391878	-0.698871	-0.473734	-0.287644	-0.666076	-0.672103	0.310926	1.89767	1.18108	-0.48586	-1.63802	-0.134343	-1.42173	-0.544894	-0.136576	0.649066	-0.672227	0.682807	-0.843545	0.742766	0.135308	-0.896019	-0.73534	-0.149584	-0.134343
Itm2b	-0.0562983	-0.785552	-0.18891	0.335672	-0.116975	0.0047023	-0.215203	0.310136	0.0324972	0.320798	-0.343315	-0.277708	0.217259	-0.241339	-0.731318	-0.378655	0.178208	0.219601	0.205483	0.510502	-0.22943	-0.591571	0.53281	0.395448	0.813196	0.0142874	-0.241339
Itpk1	-0.292687	-0.585457	-0.466769	-0.350951	-0.362439	-0.16852	-0.522409	-0.847124	-0.567697	0.794558	0.483399	-1.21803	-0.702076	-0.574215	-1.51557	-0.387378	-1.07674	-0.00663956	-0.81846	-0.321629	-0.614159	-1.23694	-1.14881	-1.3797	-1.55066	-1.63884	-0.574215
Itpka	-0.0515032	-1.95902	-1.25124	-1.5507	-1.22153	-0.890514	-0.801065	-1.4258	-1.255	0.170017	0.291711	-2.31078	-0.101323	-1.04686	-2.29907	-2.18734	-0.296716	-1.04678	-0.471328	0.841939	-0.898294	-0.14759	-0.0905981	-1.77329	-0.25298	-1.30198	-1.04686
Jarid2	0.0431801	-0.657499	0.185809	-0.13848	0.0865665	0.210824	0.0801364	0.444157	0.733081	-0.395228	-0.207339	0.590197	0.282324	-0.0807156	0.466179	0.263921	-0.700038	0.941463	-0.262936	0.369264	1.44245	0.230782	0.816758	0.334052	0.00575249	0.630096	-0.0807156
Kank2	-0.624083	-1.04343	-0.645402	-0.614617	-0.68241	-0.455973	-0.597894	-0.584272	-0.56205	-0.466888	-0.373134	-0.602712	-1.29373	-0.784787	-1.40721	-1.3361	0.0168992	-0.516957	-0.37816	-0.398583	-0.425211	0.875549	0.750277	0.236525	-0.302726	0.0287611	-0.784787
Kat2b	-0.668131	-0.775022	-0.102108	-0.371023	0.0154916	0.113813	-0.42436	-1.23207	-1.03858	-0.688168	-0.344332	-0.0178116	-1.57404	-0.145662	-0.731793	-0.738485	-0.541254	0.0327766	-0.509301	-0.263738	0.232545	-0.427122	-0.1816	-0.300175	-0.390124	-1.39997	-0.145662
Kazn	-0.0988016	0.303257	-0.41451	-0.266082	-0.461483	-0.448521	-0.179821	0.055083	-0.11752	-0.146181	-0.282224	-1.22125	-0.125296	-1.18922	-0.912673	-0.858491	0.0973249	-0.466135	-0.235369	-0.878849	-1.65533	-0.0840377	0.537588	0.706426	0.226962	-0.0203239	-1.18922
Kcnk5	0.534522	0.700995	0.0931072	-0.0458229	0.15564	-0.0362921	0.370165	-0.115843	-0.0693775	2.56691	0.541008	0.0850204	0.407662	0.795303	0.855901	0.731927	0.0106903	0.192818	0.212249	0.301294	0.740855	-0.289902	0.814999	0.0403808	0.487796	1.00111	0.795303
Kdm3b	-0.233001	-0.879453	-0.252772	-0.244231	-0.347403	-0.303845	-0.241239	-0.677793	-0.827114	0.132952	0.586779	-0.342859	0.393311	-0.795525	-0.631031	-0.593225	-0.157083	0.00740787	-0.247	-0.551556	0.10919	-0.463757	-0.372516	0.00707923	-0.299852	-0.370211	-0.795525
Khdc4	-0.100702	0.30534	-0.118697	0.0433384	0.0135919	-0.178331	-0.161898	-0.279003	-0.435508	1.10839	0.648821	0.229137	0.142819	-0.36508	0.732505	-0.118873	0.118293	0.213855	-0.13671	0.449571	0.257291	-0.293903	0.484268	0.0643083	-0.664101	-0.586648	-0.36508
Khnyn	-0.131574	0.976584	-0.294006	-0.558855	-0.228502	-0.0630979	-0.166231	-0.852993	-0.842546	-0.198415	-0.0853415	-2.7013	-0.396244	-2.08956	-1.92219	-2.00538	0.693286	-0.957357	-0.232928	-0.79772	-1.26787	-0.265314	0.0519252	-0.815474	-0.0163993	-1.09706	-2.08956
Khsrp	0.0917237	-0.123403	0.212675	0.00390695	0.226817	0.271576	0.115668	-0.216039	-0.084791	0.0421261	0.717022	0.345413	0.338159	0.186943	0.740354	0.264303	-0.139223	-0.439355	0.106979	-0.344591	0.104869	0.551794	-0.333645	-0.251673	-0.0627277	-0.570412	0.186943
Kif14	0.976484	1.27245	0.207548	-0.0696505	0.451602	0.0220714	0.272876	-0.0937241	-0.300226	-0.368075	-0.297071	1.01312	1.03608	1.41919	2.93108	2.14164	0.119777	-0.622595	0.607495	-0.79149	-0.373459	0.220434	0.211945	-0.0491685	0.234949	1.39969	1.41919
Kif20a	0.419977	-0.123532	-0.0146828	-0.0931612	-0.118898	-0.184431	0.0797724	-0.344763	-0.322073	0.476372	0.485589	-0.280153	0.382742	0.0387704	0.655311	0.22837	-0.112853	-0.196246	-0.0815508	-0.225721	0.318058	0.174925	-0.648276	-0.385568	-0.218795	0.352454	0.0387704
Kif20b	-0.0282484	-0.206828	-0.206905	-0.310366	-0.332939	-0.272907	-0.279209	-0.55138	-0.602198	-0.186469	0.0951228	0.162843	-0.47385	-0.183409	0.525935	0.220837	0.0977456	-0.450452	-0.192171	-0.715595	-0.202224	-0.397191	-0.157843	0.0329693	-0.0636633	-0.0950711	-0.183409
Kif23	0.306769	0.359232	-0.227839	-0.220243	-0.220844	-0.378916	-0.250691	-0.958266	-1.17413	0.0778062	0.0308922	-0.758121	-0.195873	-0.376873	-0.522776	-0.29486	0.302838	-0.426657	-0.365269	-0.443013	-0.652869	0.00795678	-0.426931	-0.0461239	-0.095715	0.0159232	-0.376873
Kif5c	-0.0391254	1.34966	-0.0184664	-0.0320252	-0.00280305	0.0556531	0.0297482	-0.0647715	-0.409798	-1.04751	-0.550151	0.796229	-0.130023	-0.296039	1.14771	-0.0713952	-0.144257	0.495838	0.242452	-1.03131	-0.772648	0.920298	-0.642344	1.15958	0.888012	1.25145	-0.296039
Klf13	-0.637284	-0.389862	-0.348097	-0.319647	-0.242023	-0.148875	-0.261433	-0.108903	-0.165915	-0.293462	-0.458859	-0.248874	-0.380992	-0.371817	-0.897529	-0.534199	-0.6737	-0.710743	-0.527893	-0.668795	-0.244436	-0.36553	-0.308137	0.327322	0.0211333	-1.40889	-0.371817
Klf15	-0.666412	-1.25285	-0.360201	-1.02259	-0.833219	0.21288	-0.435125	-1.59251	-1.06532	-1.83634	-1.17843	-1.09785	-1.68663	-0.783801	-2.14795	-1.23347	-0.0469484	-0.400286	-0.602888	-0.934222	-1.59194	-0.573823	0.482521	0.138268	-0.186137	-2.03488	-0.783801
Klf16	-0.0312076	-0.265772	0.0697462	0.106356	0.0408869	-0.105923	-0.0275447	-0.342921	-0.30405	1.44156	0.873166	-0.37684	-0.716048	-0.280115	-0.877469	-0.29843	-0.162017	-0.123863	-0.178136	0.426956	0.23375	-0.524618	-1.11621	-0.458969	-0.497439	-0.275629	-0.280115
Kpnb1	0.198113	-0.140475	-0.0373175	-0.305549	-0.00165118	-0.0982041	-0.0154379	-0.600977	-0.617603	0.182897	0.779179	0.33438	-0.00792113	0.327494	0.444732	0.322436	-0.151974	-0.322672	-0.332237	-0.232091	0.601482	-0.0769083	-0.551431	-0.628599	-0.0389479	-0.551458	0.327494
Kras	-0.206991	0.950152	-0.458411	-0.341571	-0.694523	-0.338873	-0.378304	-0.81251	-0.664167	1.17613	1.19133	0.283843	-0.0315937	-0.16933	-0.591929	-0.272823	-0.0596219	-0.372809	-0.399619	-0.159295	-0.341361	0.503522	-0.0518092	-0.421964	-0.00731438	-0.649146	-0.16933
Ktn1	-0.0585607	0.44881	-0.412683	-0.385443	-0.444498	-0.384389	-0.281661	-0.237216	-0.273621	-0.778994	-0.253623	0.0559132	-0.277494	-0.135975	-0.649856	-0.206363	-0.301776	-0.352707	-0.137614	-0.525139	-0.133953	-0.87149	0.102296	0.188789	0.589645	-0.65517	-0.135975
Laptm5	-1.21228	-1.11165	-0.149466	0.988153	0.23249	0.189406	-0.738417	0.431051	0.0277615	0.692194	0.726846	-0.610637	-1.1245	-2.11865	-0.742441	-1.81453	-0.134442	1.95983	-1.25671	-0.329554	0.302927	2.41918	0.308704	1.62456	0.30492	-1.38641	-2.11865
Larp4	0.253624	0.312897	-0.0357418	-0.282738	-0.0916303	-0.109955	-0.0526838	-0.453252	-0.686689	-0.082657	-0.230547	0.299066	0.422498	0.179315	0.591386	0.361926	-0.103023	-0.479635	-0.230617	-0.326742	0.154657	-0.244955	-0.377369	-0.37588	-0.405322	-0.0656869	0.179315
Lars2	1.56986	2.28816	0.542834	0.770134	0.666112	1.18399	0.406057	0.0408512	-0.531298	-1.41931	-1.15677	-0.260327	-0.066619	0.472843	0.917917	0.835509	-1.39188	-2.75839	0.181378	0.314645	0.208622	-0.0801829	-0.0266954	0.268242	-0.0745687	0.087695	0.472843
Ldhb	0.200626	0.585372	-0.660191	-0.886084	-0.856563	-0.442605	0.0858097	-0.924506	-1.53911	0.135925	1.93874	-2.19205	-0.524305	-1.29377	-0.941725	-2.3795	1.28221	-0.976318	-0.337386	-0.755331	-2.42279	-1.13902	0.137125	0.925713	-1.23971	-1.1543	-1.29377
Ldlr	-0.183109	-0.619924	-0.661888	-0.664091	-0.274423	-0.405625	-0.22587	-1.13681	-0.84679	0.67311	0.664655	-1.7616	0.212011	-0.609075	-2.43403	-0.733846	0.297795	-1.96292	-0.625455	-0.599972	-1.12251	0.107894	-1.99895	-0.368518	-1.0189	-0.345643	-0.609075
Lefty2	-1.00456	-0.316866	-1.2038	-1.29411	-1.40434	-1.04141	-0.458198	-2.68722	-3.3195	0.184615	0.453643	-2.30173	-1.8251	0.277512	-2.31309	-1.0504	-1.0232	-2.57129	-1.925	-0.722836	-1.77397	1.00107	-1.2944	0.00901126	-0.3698	-1.15203	0.277512
Leo1	0.160572	-0.236879	0.148849	-0.00356284	0.0771825	0.139402	0.0921637	-0.0422745	0.0391913	0.355341	0.468373	0.219274	-0.589825	0.439882	0.566362	0.130953	-0.466257	0.187789	0.109685	0.193787	0.460468	-0.122754	0.451831	0.137003	0.186035	0.00358112	0.439882
Limch1	4.26481	3.40294	0.738609	0.701476	1.75546	0.341571	0.866854	2.13695	1.74611	2.26474	-0.39765	2.82475	3.13001	2.48817	4.65204	3.3824	1.95771	0.332485	2.0191	1.56687	1.58308	-0.880804	-5.0964	-1.16066	-4.08551	2.61766	2.48817
Llgl1	-0.00672487	-0.206461	0.0438096	-0.222898	-0.1852	0.0893264	0.0873456	-0.874335	-0.333734	-0.0139526	0.531388	-1.07908	0.23168	-0.337963	-0.943095	-0.858887	-0.295919	-0.791868	-0.285621	-0.399169	-0.295837	0.195166	-0.0124744	-0.0842696	-0.0440036	-0.537563	-0.337963
Lmx1a	7.56221	4.76438	1.49911	1.7638	2.93433	0.892735	1.31907	2.93207	2.90708	3.42953	-1.10732	6.26821	4.18084	6.67869	8.69934	7.68499	1.54798	3.33535	2.5339	1.20572	2.21768	-2.85016	-3.29072	-2.6614	-4.31633	5.58867	6.67869
Lncenc1	0.304411	-0.34869	0.183185	-0.642053	-0.042399	-0.037526	0.166929	-0.704351	-0.584445	-0.032076	-0.132439	0.537023	-2.02448	0.601744	0.566758	0.580807	0.861236	0.581671	0.228115	-0.16879	0.476298	0.384356	-0.836775	0.424431	0.120353	-0.998658	0.601744
Lnpk	0.341043	0.823395	0.412716	-0.00993936	0.562795	0.365397	0.349678	0.0110395	-0.00657725	-0.476315	-0.956797	0.27509	0.849309	0.729358	1.07972	0.773368	0.491292	-0.313233	0.474743	-0.570212	-0.58668	0.0763493	-0.345545	-0.563859	0.280223	1.00054	0.729358
LOC105246046	6.95212	4.26783	1.05199	1.42207	2.27418	0.198073	1.02983	1.85041	2.18938	3.95205	-0.272712	3.42604	3.84293	4.68363	6.14736	4.93877	1.77979	3.45865	2.13448	2.34725	2.83892	-2.64248	-5.07906	-1.44742	-3.6969	5.2593	4.68363
Lonp2	2.00497	1.82284	0.382247	0.338395	0.83033	0.214068	0.220943	0.406597	0.431925	-0.304426	-0.46965	0.853563	1.38147	1.45549	2.18225	1.68369	0.133848	0.221212	0.765035	0.208897	0.288918	-0.185347	0.10443	0.249079	0.0268928	1.80061	1.45549
Lrp1	-0.951376	-1.26583	-0.345031	0.503511	-0.224178	0.0263697	-0.28211	0.323127	0.252286	-0.4065	-0.985946	-0.0291276	-0.857738	-3.14114	-1.02232	-2.40677	0.866589	0.934066	-0.101925	-1.04199	-1.27996	0.684916	0.527523	-0.255371	0.246313	-0.99898	-3.14114
Lrpap1	0.424699	-0.40302	-0.337635	0.348642	-0.296196	-0.697295	-0.00699385	0.923018	0.517636	-0.577394	-0.199022	1.54227	0.0441173	1.48248	0.694263	2.54064	0.532619	0.782832	0.186682	0.703984	1.53084	0.378635	-0.257134	0.345837	0.243555	-1.13528	1.48248
Lrrc31	-1.92055	0.675625	-2.75745	-1.66892	-2.26268	-1.99099	-1.35877	-1.41139	-1.25705	-2.02084	-0.348731	-3.19627	-4.13355	-2.28561	-5.22717	-4.97878	1.71996	-1.24716	-1.66309	-2.12101	-4.29186	-1.1815	0.0604928	0.745477	-0.0193899	-2.61907	-2.28561
Lrrc34	-0.514801	-1.28431	-2.10779	-1.58716	-1.73493	-1.66323	-1.5971	-1.53855	-1.17145	-0.975091	-0.480396	-1.44507	-1.96049	-0.491657	-2.52272	-1.32645	0.403521	-1.38721	-1.00987	-0.599707	-1.04013	-1.09332	-0.211885	-0.347701	-0.203045	-2.32524	-0.491657
Lrrc59	0.28549	-0.393615	-0.0725494	-0.204645	-0.0294301	-0.15489	-0.0283854	-0.234886	-0.146864	-0.256724	0.685423	-0.693781	-0.688814	-0.423781	-0.71821	-0.282565	-0.361197	-0.128149	-0.10134	0.206341	0.293629	0.360466	-0.0851085	-0.461073	-0.183226	-0.458377	-0.423781
Lss	-0.211599	0.0145867	-0.240332	-0.421814	-0.17644	-0.266545	-0.133877	-0.590313	-0.551982	-0.0113345	0.247342	-0.848014	-0.44777	-0.049479	-1.72108	-0.579034	0.57719	-1.89834	-0.141021	-0.824686	-0.796426	0.133565	0.64854	0.490576	-0.227304	0.339506	-0.049479
Ly6g6e	-1.22828	-1.68882	-0.382087	-0.379102	-0.461683	-0.199576	-0.566269	-0.982392	-1.19265	-3.25814	-0.321762	-2.24785	-0.0777998	-1.90191	-2.78312	-2.68367	1.86033	-1.64357	-0.423267	0.514722	-1.5124	1.42692	-0.112308	0.272469	-0.225795	-0.0799514	-1.90191
Ly75	-0.691594	-0.640435	-1.43904	-1.78258	-1.42938	-1.09671	-1.29971	-2.14571	-2.3977	-0.796831	-0.294925	-3.11601	-0.714608	-2.46839	-2.34071	-2.8411	-0.245455	-1.11914	-0.2771	-1.9594	-1.80475	-0.990131	0.670658	0.50224	-0.245641	-1.1116	-2.46839
Maged1	0.9588	0.312121	0.352796	0.331907	0.398186	0.259765	0.278993	0.155022	0.207366	-0.234389	-0.631737	-0.621432	1.75578	0.303758	0.985797	0.545873	0.038165	-0.749316	0.452304	0.14122	0.379632	-0.272276	-0.173542	0.467314	0.0102158	1.08756	0.303758
Magoh	0.364427	0.541279	-0.138332	-0.287658	-0.203864	-0.196525	-0.115282	-0.839004	-0.605989	0.252446	0.268687	0.245873	-0.131331	1.29307	0.588357	0.632502	-0.493317	-0.426191	-0.374242	0.489624	0.42081	-0.736012	-0.274617	-0.172403	0.10573	0.390887	1.29307
Magt1	-0.40946	0.547143	-0.456216	-0.268557	-0.34671	-0.549038	-0.361567	-0.25186	-0.764381	-1.69284	-1.50191	-0.565878	-0.351745	-0.654308	-0.782175	0.0691065	0.281805	0.0508547	-0.307791	-0.844348	-0.569453	0.43761	-0.0492271	0.37964	-0.0603308	-0.485782	-0.654308
Man2a1	0.153513	-0.692639	-0.0377872	-0.0995029	-0.307271	-0.0735006	0.0590959	-0.465979	-0.793882	-0.0226464	-0.997231	-1.3635	1.05936	-1.57866	-0.786101	-0.752847	0.190672	0.00878709	0.389946	-0.813221	-0.648831	0.0522459	-0.425216	1.08998	0.171932	-0.397793	-1.57866
Marcks	-0.600009	-1.56535	0.0350011	-0.28422	-0.400599	0.109521	0.131145	-0.688404	-0.922309	-0.500236	-2.18353	-0.564568	-0.877434	-0.157366	-1.01261	-0.710651	-0.0337358	-0.275749	-0.458994	0.189339	-0.429207	-0.523907	1.05815	1.31766	0.740229	0.17443	-0.157366
Marveld1	1.70818	0.797491	0.805379	1.20981	1.76222	0.590347	1.02193	1.66309	1.75492	1.9344	-1.01172	0.985529	-0.675888	1.3277	3.3745	2.48406	-0.161757	-0.034694	0.922144	1.13837	2.0889	0.161289	0.0400678	-0.906105	0.213577	-0.848612	1.3277
Mb21d2	-0.0878139	-0.460011	-0.46863	0.00274546	-0.63996	-0.631026	-0.533324	0.467438	0.443464	0.611278	1.28634	1.0046	-1.42467	-0.228288	-1.56648	-0.230049	-0.403759	0.506969	-0.745159	-0.484176	0.267913	-0.169781	-0.360926	-0.200991	-0.331178	-1.25484	-0.228288
Mcf2l	-0.949398	-0.706914	-0.678075	-0.655702	-0.90636	-0.471573	-0.612313	-0.83534	-0.732716	-0.50533	-0.227245	-0.432427	-1.20102	-0.659507	-2.11094	-0.678521	0.360491	-0.470965	-0.442998	-0.678535	-1.45126	-0.78075	0.709784	-1.60476	0.155445	-2.87623	-0.659507
Mcl1	0.0227671	-0.393838	-0.044874	0.189362	0.0573857	-0.0405266	0.111393	0.0445644	0.0327286	0.247911	-0.676746	0.382145	0.108263	-0.075744	0.501571	0.0269	0.0915641	0.740933	-0.18861	-0.381247	-0.405253	1.17931	0.322921	0.641287	-0.231239	0.198799	-0.075744
Mdm2	-0.164775	0.490652	0.43449	1.34266	0.447303	0.599407	0.293918	1.61534	1.0318	0.805047	0.69253	2.16537	-0.0209174	-0.449959	0.971568	0.100148	0.201322	1.80665	0.383015	-0.207594	0.311428	0.483451	0.874948	0.198552	-0.252864	0.108571	-0.449959
Mdm4	-0.812091	3.39233	-0.0587491	0.103515	-0.340058	0.041853	-0.247141	-0.246948	-0.694272	-0.318258	-0.324257	-0.070606	-0.321607	-1.34969	-0.485822	-0.542732	0.685619	0.289396	-0.265477	-0.952194	-0.762774	-0.328779	0.207526	0.322469	-0.680546	-0.685815	-1.34969
Mdn1	0.373025	-0.117348	-0.151605	-0.209901	-0.244119	-0.289295	-0.158438	-0.815358	-0.921902	-0.737922	-0.997244	1.38211	-0.061531	0.0432998	0.657027	0.672956	-0.432649	0.0017998	-0.260985	-0.584212	0.894628	-0.541306	-0.0227727	-0.525913	-0.4702	-0.521071	0.0432998
Med10	0.608455	1.38927	0.262203	0.341835	0.355427	0.00531169	0.291151	-0.00779226	0.0302675	0.484434	0.376164	0.221286	0.443528	0.841384	0.943531	0.379427	-0.00358736	0.215123	0.14816	0.331931	0.563348	-0.961156	-0.133664	-0.368483	-0.132466	0.288594	0.841384
Med19	0.47003	-0.162803	-0.0312862	-0.297294	0.0265314	-0.0342395	-0.0573067	-0.367185	-0.169406	0.553207	0.765364	-0.126508	0.285768	0.213082	0.679281	0.0625424	-0.309991	-0.136604	0.171991	0.338576	0.418627	0.468715	0.624479	0.338133	0.210064	0.13797	0.213082
Med23	0.0750079	-0.33197	0.201095	0.0762592	0.0552046	0.307278	0.0903414	-0.0148289	0.0922604	-0.350232	0.158446	1.0959	0.47419	0.29346	1.09374	0.75789	-0.113213	0.17669	0.308703	0.247889	0.823706	-0.072286	0.413896	-0.035979	-0.252799	0.381723	0.29346
Meis2	-0.752991	4.02981	-0.394771	0.367309	-0.172279	-0.146076	0.00890087	0.0214033	0.108875	-0.0721881	-1.24293	-2.07325	0.45369	-2.22964	-1.51048	-1.29563	-0.306613	-0.0821018	1.24997	1.82229	4.86246	-0.0507407	-0.0836572	0.237669	0.357811	-0.304742	-2.22964
Mettl6	0.461924	1.69625	0.480609	0.704799	0.401645	0.347951	0.374414	0.131767	0.134393	0.617831	0.412715	0.60173	0.487742	0.411878	1.0302	0.497987	0.0356667	0.836179	0.367814	0.562143	0.826431	-0.675697	0.380818	0.0758264	0.821418	0.0124864	0.411878
Mfge8	-0.0964538	-1.26859	-0.419661	0.184386	-0.146567	-0.126905	-0.197671	0.851951	0.266439	0.419151	0.654843	-0.852067	1.08605	-1.2782	-0.824922	-1.3179	0.763086	0.564735	0.241821	0.25508	-0.946441	0.414536	-0.26345	0.00300838	-0.196664	0.259849	-1.2782
Mfsd12	1.08846	0.504982	-0.0145443	0.221268	0.289432	-0.329244	0.423523	0.628392	0.488628	-0.279066	-0.331363	-0.522611	0.0820428	-0.0715908	1.41861	0.83723	0.585664	0.698811	0.296876	0.552799	1.40809	0.946113	-0.0649294	0.5464	-0.516884	-1.00553	-0.0715908
Mga	-0.715692	-0.264743	-0.620796	-0.462666	-0.527584	-0.62838	-0.684054	-1.03112	-1.21279	-0.605093	-0.906857	0.53471	-0.995064	-1.07637	-0.506058	-0.564531	0.0537036	-0.225261	-0.245405	-0.650652	0.0723538	-0.776494	0.497246	0.302073	-0.207731	-1.11006	-1.07637
Mgat3	-0.732082	-0.992978	-1.35692	-0.817316	-1.46249	-1.41403	-0.992349	-0.236814	-0.395365	-0.0830778	-0.605474	-2.37611	-1.87102	-2.15197	-1.96289	-2.50004	0.0272455	-0.448445	-1.01886	-0.586409	-1.04786	-0.0894363	-0.561758	0.16182	0.394531	-1.22809	-2.15197
Mgat4b	0.309816	-0.863485	0.154039	0.0210317	-0.234682	-0.0494941	-0.00288879	0.173425	0.50698	-0.628555	-0.351528	-0.936118	-0.721302	-0.720859	-0.930398	-0.898754	-0.197693	-0.154369	-0.257207	-0.412779	-0.746269	0.976273	0.622249	-0.139504	-0.0122263	-0.570175	-0.720859
Mgll	5.37481	2.94886	1.23607	1.29451	2.64484	0.947037	1.17706	1.43304	1.90213	0.972579	-0.547355	1.43173	3.0766	2.00951	3.90708	3.16591	1.21677	1.50156	2.49782	1.18321	2.9957	-0.539334	-0.690217	-0.679511	-0.956285	1.72784	2.00951
Mif	0.0812461	-1.00857	0.133725	-0.238644	0.0455467	0.183884	0.191742	-1.08742	-0.45347	1.32834	1.09964	-0.639016	-0.831238	0.441244	-0.50628	-0.202363	-0.00738604	-0.789427	-0.183588	0.398934	-0.941276	-0.873385	-1.38101	-0.700942	-0.315123	-0.56837	0.441244
Mindy1	-0.417135	0.406179	-0.582583	-0.251437	-0.206342	-0.60082	-0.614917	-1.19624	-0.375381	-0.236537	-0.0168888	-0.864371	-1.30775	-0.617233	-1.33013	-1.06501	-0.0581606	0.377419	-0.481125	0.371915	-0.314967	0.0247414	-1.29519	0.122125	-0.293563	-1.99005	-0.617233
Mis12	0.7535	1.53483	0.18796	-0.109439	0.322862	0.0136716	0.159298	-0.0900057	-0.111288	0.721581	1.29733	-0.213267	0.567391	0.171925	1.24774	0.399577	0.0210338	-0.305116	0.208903	0.228708	0.62565	-0.0516096	0.275702	-0.00559406	-0.133242	-0.00954919	0.171925
Mllt6	-0.195518	-0.693689	0.39915	0.272682	0.385979	0.552901	0.10133	0.355276	0.362286	0.518428	0.770631	1.12501	0.0505462	-0.214268	0.759427	0.106981	-0.269373	1.23018	-0.105588	-0.213412	0.709754	1.47592	-0.577973	0.496923	-0.225201	-0.450608	-0.214268
Mlxip	0.725824	0.839717	0.687704	-0.0748307	0.468669	0.658538	0.500289	-0.116378	-0.190437	0.65383	0.508778	-0.679975	0.350917	-0.593652	0.792702	0.133001	-0.0126735	-0.322203	0.596974	-0.769042	-0.61814	1.03126	0.979216	-0.150393	0.824054	0.884344	-0.593652
Mms22l	0.282389	0.282308	0.255487	0.0354985	0.188564	0.253793	0.173134	-0.437018	-0.47646	-0.245851	-0.109138	0.027339	0.0946219	0.0509981	0.686262	0.17944	0.0729192	-0.34434	0.325338	-0.25957	0.276142	-0.081005	-0.0337736	-0.432573	0.0283204	-0.361776	0.0509981
Mpzl2	-0.0702981	-1.21793	-0.603173	-0.514056	-1.30624	-0.674277	-0.581832	-1.19263	-0.923987	-1.04334	-1.00868	-1.52837	-0.734026	-1.1883	-2.3134	-0.631876	0.552104	-0.146975	-1.0765	-0.919453	-1.75433	-0.454741	0.609027	-0.116812	0.401088	-0.21901	-1.1883
Mreg	1.3153	0.344943	0.163703	0.36074	0.844662	-0.0782354	0.288782	0.742377	0.613431	1.39642	-0.230795	-0.198149	2.128	1.10263	2.69445	1.6937	-0.0660623	0.54286	0.721196	0.869417	1.2627	-0.448005	0.418909	0.381352	-1.18831	0.966509	1.10263
Msmo1	-0.308146	0.914687	-0.824835	-0.712271	-0.488862	-0.452465	-0.325402	-0.648594	-0.995666	0.279246	0.0254097	-2.42542	-0.570153	-0.412355	-2.01632	-1.54097	0.752555	-2.31604	-0.448559	-1.03591	-1.97133	-0.869022	-0.35009	-0.337046	-0.390062	-0.442108	-0.412355
Msn	0.0685615	-0.327131	-0.229053	-0.0239102	-0.462534	-0.317409	-0.318633	0.0741133	-0.298069	-0.0947423	-0.271164	0.179906	-0.590243	-0.555738	-0.563757	-0.529865	0.0542531	0.423921	-0.296044	-0.196932	-0.0815126	-0.559952	-0.359986	-0.330798	0.223889	-0.623432	-0.555738
Mta3	0.00666789	-0.169838	-0.249449	-0.117963	-0.479555	-0.0277555	-0.0953222	-0.154749	-0.221419	-0.128747	-0.244264	0.0497024	-0.402648	-0.904068	-0.908406	-0.845254	0.0378797	-0.0199657	-0.363179	0.29309	-0.204476	0.827606	0.606112	0.409578	0.26535	-0.664502	-0.904068
Mthfd2	-0.551257	0.719232	-0.119539	-0.489078	0.12741	-0.37139	-0.0684233	-0.462759	-0.252849	-0.921553	-0.529656	-0.85444	-0.747135	0.906501	0.657812	0.447112	-0.720855	-0.222797	0.887384	0.270358	-0.276879	-0.523285	0.434702	0.0568886	0.797963	-1.03584	0.906501
Mxi1	-0.299744	0.138614	-0.597308	-0.677359	-0.670843	-0.465002	-0.633109	-1.23285	-1.11464	0.012431	-0.121554	-0.471161	-0.029854	-0.171561	-0.909927	0.0956123	0.337591	-0.690304	-0.197388	-0.253902	-0.82084	-0.101139	-0.544912	-0.175875	-0.64581	0.424973	-0.171561
Myadm	-0.193049	-0.8197	-0.522724	-0.361868	-0.377567	-0.412699	-0.370538	0.130562	0.0945912	0.917907	0.817198	-0.570589	-0.314207	-0.587791	-0.976937	-0.278558	-0.163851	0.436984	-0.710307	0.191028	-5.60037	0.17429	-1.27176	-0.675419	-0.25498	-1.12505	-0.587791
Mybl2	-0.100488	-0.705875	-0.476555	-0.400593	-0.421414	-0.4492	-0.443673	-0.378015	-0.405352	-0.0678638	0.500198	-0.617066	-1.0577	-0.222965	-0.466842	-0.0408789	0.111097	-0.445041	-0.26952	-0.237271	0.151377	0.219918	0.213738	0.163735	-0.245581	-1.09439	-0.222965
Mycn	0.429347	-0.669039	0.914975	0.215791	0.790218	0.673628	0.772902	-0.987111	-0.341578	-1.25022	0.45525	1.76573	-1.86652	0.598598	0.617499	-0.0882477	-0.395299	-0.406818	0.130517	0.359042	0.831222	0.401377	-0.554794	-0.348252	0.233465	0.0713085	0.598598
Myh14	-0.469387	-0.0733315	-0.820245	-0.423419	-0.840954	-0.869231	-0.513409	-0.062956	-0.00806984	-1.45418	-0.352125	-1.16269	-1.04957	-0.694497	-1.09656	-1.00841	0.181475	-1.1437	-0.630186	-0.445516	-1.60445	1.2142	0.67758	-0.0285401	0.0751356	-0.896173	-0.694497
Myh9	0.0444218	-0.297991	0.0260874	0.277956	-0.130841	0.0131166	0.185696	0.123626	-0.378857	-0.976723	-0.482386	1.06749	-0.603158	-0.597469	-0.80916	0.323954	0.42215	-0.0380793	-0.285858	-0.50346	0.290329	1.4827	0.651671	0.473105	0.164545	-0.0855858	-0.597469
Mymx	-0.614166	-1.58389	-0.88671	-0.479019	-0.412306	-0.472071	-1.62218	-2.4982	-1.7383	1.82442	0.520697	-2.87702	-0.782796	-1.32342	-1.35112	-1.73431	-0.0415476	-0.64319	-1.01132	-0.419002	-0.92425	-1.15962	-1.63652	-1.0022	-1.01538	-2.84141	-1.32342
Myo18a	-0.306349	-0.453396	-0.150924	-0.16716	-0.470686	-0.142323	-0.180923	0.284098	0.0645955	-0.824471	-0.0136774	-0.878166	0.442147	-1.08325	-1.39571	-0.816303	-0.205507	-0.0975505	-0.421254	-1.21072	-0.86989	-0.110973	0.419839	-0.376667	-0.090058	-0.764103	-1.08325
Myo1c	0.117048	-0.430935	-0.524637	-0.03474	-0.519781	-0.384661	-0.276575	-0.0364679	-0.19761	-0.658045	0.269606	-0.117659	-1.54111	-0.369183	-1.04711	0.339698	0.0614331	0.164789	-0.667635	-0.266201	0.0992024	0.290489	-0.285767	-0.397636	-0.304052	-0.542266	-0.369183
Myo5a	0.155774	0.580638	-0.0492339	-0.446015	-0.37214	0.0292817	-0.103993	-0.456278	-0.650312	-0.958739	-0.510626	0.336965	0.14936	0.423399	0.879075	0.687116	-0.291581	-0.203563	-0.37227	-0.875355	-0.367722	0.819367	0.10696	-1.28443	0.571488	0.750256	0.423399
N4bp3	-0.203861	-0.729123	-1.11711	-0.721672	-1.09122	-1.18576	-0.723783	-0.805536	-0.488501	0.198251	0.262418	-0.309281	-1.60147	0.0132254	-1.68627	-0.448691	-0.56794	0.303019	-0.896412	0.296501	0.253812	-0.481735	-0.418278	-0.447565	-0.870838	-0.838316	0.0132254
Nabp1	0.706742	0.470309	-0.789636	-0.526771	-0.465263	-0.936597	-0.399508	-0.224723	-0.534691	0.920942	0.624466	0.343762	1.02447	1.51884	1.21896	1.39926	0.586983	0.047231	-0.451455	0.245661	0.678324	0.831936	-0.379954	-0.109173	-0.000104851	1.25812	1.51884
Naga	-1.03309	0.664285	-0.570144	-0.435567	-0.472974	-0.401322	-0.585574	-0.373504	-0.531565	-0.759324	-0.767869	-2.20219	-1.11857	-0.311511	-2.1618	-0.75676	0.870324	-0.882639	-0.570617	-0.845809	-1.43956	0.00607874	-0.682843	-0.0891503	0.0540643	-1.18507	-0.311511
Nampt	0.0367814	-0.23797	-0.275948	-0.688123	-0.28629	-0.263192	-0.262045	-1.33723	-1.39038	-0.0625568	-0.533094	-1.22817	-0.453278	-0.288011	-0.496515	-0.798512	0.399154	-0.930774	-0.310517	-0.730939	-1.26287	-0.738441	-0.665055	-0.266375	-0.304464	-0.45103	-0.288011
Ncapg	0.310252	0.620027	-0.170965	-0.347209	-0.323539	-0.16167	-0.265406	-0.699035	-1.02409	-0.472332	-0.263414	-0.33011	0.360381	0.409469	0.776815	0.215298	0.204747	-0.493332	0.156813	-0.482906	-0.231409	-0.00766161	-0.747342	-0.202805	0.21265	-0.507254	0.409469
Ncapg2	0.207189	1.51667	0.00218877	-0.179278	-0.0581714	-0.10404	-0.0478714	-0.348369	-0.801084	0.244725	0.00702821	-0.519492	0.89512	0.0226155	0.564921	0.0518771	0.0825638	-0.570058	0.156813	-0.504923	-0.231409	-1.06792	-0.93777	-0.817815	-0.0974078	0.257065	0.0226155
Nckap1l	-0.695224	-1.04613	0.663133	0.752773	1.03335	0.835384	0.357301	0.94781	0.487496	1.73877	0.707718	-0.680227	-0.797064	-1.19535	-1.12606	-0.918497	-1.06998	2.75656	0.814597	1.31199	3.64575	0.316974	0.313035	0.273736	2.70768	2.28955	-1.19535
Ncl	0.410226	-0.306131	-0.0187948	-0.493883	-0.0667958	-0.0804717	-0.0154146	-0.690798	-0.528844	0.914731	0.686448	0.00863237	-0.477707	0.77568	0.476716	0.568538	-0.478937	-0.276515	-0.222593	0.141764	0.672946	-0.220553	-0.947394	-0.476432	-0.196877	-0.283599	0.77568
Ndrg1	-0.807847	0.766108	-0.900032	-0.743046	-0.283532	-0.756755	-0.248283	-0.242592	-1.28204	-1.25322	-0.357049	-2.66678	-1.01673	-1.90102	-2.40657	-2.29816	1.26688	-1.12614	-0.553954	-0.794842	-1.88616	0.794074	-0.0878141	-0.520485	0.42182	0.520152	-1.90102
Ndufa4l2	-2.62106	-0.976293	-0.464009	-0.771787	-0.616418	0.159437	-0.0952163	-3.17635	-2.13947	1.85216	1.36307	-4.45096	-1.38425	-2.47802	-1.78774	-4.98314	1.70254	-2.72272	-1.73619	-0.64246	-5.53903	1.13032	-0.731065	-0.761041	0.738963	0.129468	-2.47802
Nedd4	-0.223529	-0.389366	-0.0873324	-0.225262	-0.132904	-0.0749646	-0.0388127	-0.807941	-0.618411	0.502492	0.201062	0.0024356	-1.03074	-0.679648	-0.820007	-0.599758	-0.0351115	-0.0270245	-0.236319	-0.487396	-0.334791	-0.353035	-0.184163	0.44439	0.0751138	-1.28501	-0.679648
Nefh	0.403307	-0.464029	0.158448	0.0665811	0.39887	-0.0474152	0.426657	1.37795	1.18665	1.81008	1.19886	-0.432776	1.91805	1.41431	1.6273	0.756339	-1.53915	0.0499013	-0.176006	0.985038	1.51711	0.838644	-0.904956	-0.938108	0.258015	2.77665	1.41431
Nelfa	4.74891	4.18809	1.00958	0.500049	1.89465	0.553681	0.906035	0.593927	1.01856	1.53902	0.499889	1.95877	2.47452	3.30042	4.88289	4.13756	0.0465064	0.0213594	1.39331	0.437757	0.885331	-0.314748	-0.636976	-0.331591	-0.0469838	1.28303	3.30042
Neto2	2.49572	1.82219	1.36349	1.11598	2.0428	0.918342	1.2624	1.89273	1.59344	1.15814	-1.34346	2.54783	4.14846	3.04501	4.40918	3.65577	-0.61805	1.04935	1.56315	1.06501	3.03271	-5.29301	-2.65121	-5.35059	-1.50125	2.19305	3.04501
Neu1	-0.551318	0.585241	-0.199845	-0.155461	-0.420164	-0.186593	-0.284123	-0.0307441	0.123016	-0.601002	-0.200863	-1.71978	-0.390983	-0.0912138	-2.03578	0.237596	0.927846	-0.0208378	-0.393027	-1.0489	-1.70845	-0.153925	0.17508	0.797185	-0.160177	-0.632324	-0.0912138
Neurod1	-0.0724837	-0.432951	0.728969	1.63999	0.662602	1.05712	0.586164	0.592412	0.619673	0.359184	0.173457	5.95125	-3.41396	2.47694	3.92245	3.07136	1.643	2.13642	0.754309	-0.617609	0.474936	0.927852	0.042043	-3.28276	-3.94386	3.36851	2.47694
Nfatc4	-0.769481	-0.71681	-0.648023	-0.639347	-0.381029	-0.325897	-0.20206	-1.08241	-0.240746	1.09477	0.469535	-2.32086	-1.20753	-1.41681	-2.74806	-2.67928	0.191183	-1.81824	-0.308775	-0.423481	-1.76447	-2.57644	-0.219403	-1.31882	0.294146	-2.47356	-1.41681
Nid2	0.0516616	-0.628167	-0.23808	-0.0808296	-0.467194	-0.320615	-0.254539	-0.0121233	0.188367	-0.182235	0.438064	-0.549672	-0.0354272	-1.0177	-1.13028	-0.884438	0.501321	-0.113424	-0.314097	-0.358993	-0.103892	-0.0213017	0.223866	0.146427	0.612276	-0.764653	-1.0177
Nlgn2	0.31708	-0.041973	-0.137128	-0.11509	-0.252963	-0.182004	-0.0179324	-0.253223	-0.0693777	0.922773	1.31069	-2.17766	-0.137405	-1.36354	-1.1983	-1.48503	0.140062	-1.10237	-0.21433	-0.713673	-1.28527	-0.175514	-0.548595	-0.643232	-0.47756	-1.03543	-1.36354
Noc3l	0.0926752	0.411898	-0.123643	-0.23234	-0.143191	-0.195881	-0.12229	-0.502348	-0.426548	0.570878	0.5443	0.564046	-0.00124551	0.680989	1.06922	0.797785	-0.781108	0.217653	-0.144917	0.317501	1.07373	-0.69961	-0.493994	-0.301877	-0.685736	0.670646	0.680989
Noct	0.278574	-0.976576	-0.417316	0.114245	-0.298331	-0.589095	-0.276653	0.972998	0.939999	0.748659	0.258684	0.911837	1.04618	0.563725	0.593191	0.587976	-1.3094	0.852684	-0.430872	0.408483	1.47166	-0.733583	-0.557763	-0.750071	-0.377149	1.61204	0.563725
Nodal	-0.100332	-0.798997	0.116309	1.04583	0.418225	0.106353	0.133699	1.91652	1.51123	0.862572	1.36013	1.31872	0.32584	0.0736013	1.29284	0.279721	-0.0272287	0.842444	0.119391	0.790093	1.51558	0.719155	0.305613	0.486271	0.166939	-0.564208	0.0736013
Nol4l	-0.600671	-0.331155	-1.32428	-0.722295	-1.22272	-1.2418	-0.635909	0.231561	-0.662899	0.836963	0.853781	-1.81889	0.37625	-2.70258	-1.62813	-1.3646	-0.481411	-0.855802	-0.573579	-0.454633	-1.67439	-0.548139	-0.313631	-0.702895	-0.169875	-0.868717	-2.70258
Nol6	-0.0799146	-0.390863	0.0511957	-0.0718393	0.0638165	0.00323051	-0.0143137	-0.410511	-0.199662	1.53051	1.12626	0.57502	-0.372645	0.304441	0.835147	0.651328	-0.649109	-0.292718	-0.240058	0.2751	0.821556	0.137994	-0.285834	0.142746	-0.144187	0.235807	0.304441
Nolc1	0.424267	-0.25312	0.16372	-0.254835	0.0814249	-0.0454119	0.181019	-0.588492	-0.302951	1.03206	0.789595	-0.0284337	-0.590655	0.79929	0.910913	0.742299	-0.627928	-0.597585	-0.162426	0.471564	0.5277	-0.55483	-0.776095	-0.780813	-0.673225	-0.379813	0.79929
Nop14	0.258032	0.0325375	0.0872537	-0.10922	0.0502773	-0.0718599	0.12925	-0.0293077	-0.0586055	0.25893	0.487022	0.340334	-0.181303	0.490951	1.12835	0.549088	-0.496962	0.165448	0.142503	0.321945	0.46498	0.0263306	0.517315	0.0284433	0.0730141	-0.56774	0.490951
Nop56	0.400842	-0.152665	0.0813029	-0.0372125	0.0389961	-0.0931532	0.0871022	-0.516763	-0.306454	1.08526	0.932992	0.165553	-0.105484	0.625937	1.02076	0.767284	-0.356097	-0.136412	-0.0679016	0.113216	0.649727	-0.155106	-0.0136462	-0.178898	-0.189645	-0.294351	0.625937
Notch3	-0.371445	-0.341344	0.618591	1.03794	0.222803	0.738112	0.786069	-0.116398	-0.35756	0.200861	0.683172	-0.0981041	-0.47849	-1.72809	-0.714589	-1.01697	0.512619	-0.443908	0.828126	-1.047	-0.479856	0.119736	0.0445943	-0.800667	-0.432246	-0.508225	-1.72809
Nrip1	1.09241	1.01647	0.379096	0.444283	0.753396	0.432671	0.458552	0.981377	0.272484	-0.505655	-1.49099	0.571601	1.22653	-0.413313	1.33454	0.691791	-0.308491	0.704654	1.07411	-0.451112	0.607971	0.493087	1.00307	0.742911	0.286899	1.32555	-0.413313
Nsd2	0.510788	1.89436	0.313167	-0.43726	-0.194123	0.327214	0.254637	-0.252831	-0.493748	0.101009	-0.950639	0.175129	0.422641	0.219554	1.75192	1.19748	-0.0481431	-0.63097	-0.178367	-0.930848	-0.473155	-0.0407907	-0.00278616	-0.43915	0.388087	-1.45341	0.219554
Nt5e	-0.431513	-1.96067	0.826515	-0.185676	0.45456	1.36618	0.230381	0.172337	0.87889	0.726833	-0.350911	-1.1766	-0.0987743	-1.52685	-2.32084	0.50256	-0.791641	-0.103126	-0.912418	1.41451	2.50155	-0.0459937	-0.217671	-1.26617	0.243793	-3.64303	-1.52685
Ntn1	-0.107251	-0.752083	-0.510467	-0.57805	0.0945692	-0.114452	-0.510937	-1.43931	-0.297203	0.52448	1.99177	0.135562	-4.38688	-0.663023	-2.1322	-0.731609	-0.40454	0.310284	-0.564871	-0.749506	0.921449	-1.03659	-0.361841	-0.0393002	0.308439	-1.60425	-0.663023
Nub1	0.497339	0.594249	0.0268076	0.251769	0.372362	-0.00857899	0.0396441	0.212457	-0.0644149	0.755303	0.586953	-0.0415667	0.285759	0.0717689	1.00076	0.859711	0.148756	0.00542441	0.421475	0.151742	0.907755	0.125737	-0.471118	-0.0307863	-0.305912	-0.150685	0.0717689
Numa1	0.106956	-0.0646392	0.217418	0.0890582	0.21788	0.16097	0.24788	-0.251648	-0.299768	-0.0394987	-0.0947247	0.218568	0.338801	-0.35471	0.825743	0.488329	-0.205614	0.0204179	0.365353	-0.486113	0.130562	-0.596049	-0.00201095	-0.0307824	-0.407904	-0.0715711	-0.35471
Nup153	0.127894	-0.309635	-0.266292	-0.266555	-0.278751	-0.391203	-0.289746	-0.494007	-0.690848	0.390976	0.0731221	0.29025	0.251052	-0.072507	0.555999	0.165991	-0.320406	-0.131328	-0.333401	-0.361574	0.363165	-0.427941	-0.3937	-0.311638	-0.350653	0.206174	-0.072507
Nup210	0.00958824	-0.674701	0.278096	-0.341012	0.153916	0.384251	0.0989057	-0.624578	-0.635942	-0.488668	-0.270385	-1.23612	0.0504633	-0.546781	-0.888659	-0.483105	-0.202522	-0.631921	0.195592	-0.348578	-0.294747	-0.193746	-0.206255	0.161599	-0.221811	-0.428054	-0.546781
Nxf1	0.17847	0.322104	-0.036315	-0.109423	-0.0630809	-0.165665	-0.00939545	-0.0318973	-0.149791	1.12029	0.86247	0.341935	0.0747461	0.413364	0.803842	0.634083	-0.589172	-0.169898	-0.107848	0.479081	0.958261	0.197323	-0.424202	-0.26795	-0.488568	-0.425319	0.413364
Odc1	0.553533	-0.0790081	0.435784	0.0441693	0.443024	0.327008	0.481046	-0.668768	-0.570172	0.0556555	0.41935	0.634809	-0.333612	1.23831	0.900222	1.12987	-0.15489	0.167376	-0.168667	0.385105	1.0053	-0.401346	-0.902087	-0.990441	-0.330831	-0.0770066	1.23831
Odf2	-0.424975	-0.222858	-0.14583	-0.0994008	-0.18173	-0.0335145	-0.101794	-0.295452	-0.13307	-0.0111996	0.287989	-0.121996	-0.80711	-0.375099	-0.645106	-0.320601	0.0347844	0.000123522	-0.40384	-0.361021	-0.413289	-0.24341	0.286447	0.0897708	0.222821	-0.509571	-0.375099
Ogdhl	0.126144	-0.282458	0.252406	0.261724	0.0635141	0.269147	0.147519	-0.133804	-0.0695462	-0.814337	-0.55369	-0.593012	-0.738686	-0.651474	-0.714662	-0.549666	0.319649	-0.18029	0.212575	-0.40033	-0.239074	0.287687	0.27959	0.991026	0.76812	-0.604484	-0.651474
Ooep	-0.656098	-0.490715	-1.29197	-1.50731	-1.27814	-1.30598	-1.12199	-0.719663	-0.573512	-0.405762	-0.0436845	-0.72183	-1.98911	-0.439882	-1.03924	-1.64863	0.665494	-0.0656903	-0.503091	0.441089	-1.19236	-0.348313	-0.0303346	0.251423	0.579775	-0.0311448	-0.439882
Orc1	0.811269	0.637073	0.120352	-0.0735747	0.215291	0.0490948	0.165637	-0.203016	-0.188229	0.811744	0.917435	-0.100468	-0.16809	0.547079	1.14794	0.664124	-0.153344	-0.117428	0.306938	0.138176	0.507485	-0.495025	-0.666853	-0.362184	-0.524628	0.315831	0.547079
Os9	3.41966	3.57243	0.605633	0.771184	1.41678	0.367317	0.511507	0.920641	1.00142	0.0373483	-0.151009	1.90577	2.06681	2.1785	4.33397	3.47799	0.26062	0.20399	1.34608	0.51163	0.940058	0.172086	0.704191	1.144	0.312887	0.799585	2.1785
Osbp	-0.198353	-0.313873	0.0604298	0.0108843	0.114999	0.0782678	0.122699	0.236158	0.269298	0.749377	0.850399	0.833831	0.262948	0.0112923	0.684624	0.665024	0.258607	0.177222	0.191594	-0.507599	0.161934	-0.082894	0.700389	0.289714	0.0682244	0.420592	0.0112923
Osbpl1a	-0.346145	-0.420613	-0.282065	-0.483656	-0.323	-0.207123	-0.226668	-0.907364	-0.813589	0.0598607	-0.564897	-0.745626	-0.790594	-0.0682162	-0.647328	-0.621781	0.262082	-0.578381	-0.30574	-0.413867	-0.562692	0.481816	0.328819	0.529369	-0.0679597	-0.58322	-0.0682162
Oxct1	-0.226954	-0.30871	-0.348177	-0.70087	-0.464193	-0.176422	-0.595831	-0.0905223	0.0765818	-1.23167	-1.32049	-1.39448	-0.627685	-1.4875	-0.727936	-1.82888	0.152931	-1.17826	-0.591759	-0.47293	-1.18672	-0.735532	0.479575	0.0273397	0.653844	-0.820279	-1.4875
Oxsr1	0.190822	-0.15694	-0.023493	-0.212975	-0.187392	-0.149745	-0.0688923	-0.710824	-0.546647	0.0716794	0.13637	-0.113838	-0.415504	-0.200366	-0.543433	-0.198203	-0.14464	-0.164682	-0.189368	-0.611729	-0.190394	-0.319612	-0.585533	-0.571273	-0.499422	-0.235011	-0.200366
P4ha1	-0.281806	0.0504237	-0.631936	-0.39335	-0.570027	-0.353921	-0.23833	-0.191397	-0.251386	-0.48692	-1.45406	-0.554356	1.24161	0.26339	-0.818606	0.266229	1.83855	-0.837559	-0.417544	-0.193413	-2.31245	-0.849266	-0.823764	0.315106	-0.00113011	1.40687	0.26339
Paics	0.219638	-0.58213	-0.487219	-0.719497	-0.581982	-0.455077	-0.361153	-1.12286	-1.10598	-0.0693652	-0.155862	-0.875126	-0.804403	-0.0931727	-0.732877	-0.505356	0.0616102	-0.611448	-0.307629	-0.0907815	-0.681558	0.0187151	-0.364186	-0.00905722	-0.26304	-0.65152	-0.0931727
Pak1ip1	0.175608	-0.323192	-0.0353192	-0.112917	-0.0353995	-0.078806	-0.060128	-0.170112	0.0169302	0.214067	0.323844	0.0188348	-0.134683	0.692784	0.517625	0.362414	-0.488249	-0.11719	-0.153688	0.475208	0.464182	-0.318941	-0.0825163	-0.0140987	0.0183671	0.121655	0.692784
Palm	-0.542787	-0.0602719	0.014732	-0.0519209	-0.517273	-0.108468	0.0560516	0.550586	0.537727	0.169893	0.471179	-1.0705	-2.24679	-1.18847	-1.84316	-1.15989	0.373057	0.139391	-0.393532	-0.573204	-1.01544	0.235338	0.175293	-0.0391041	0.295539	-1.47985	-1.18847
Palm3	0.12672	-0.980143	-0.471813	0.119201	-0.117243	-0.220766	-0.0873132	-0.541365	-0.430112	-1.01181	-0.0428922	0.0428572	-2.20509	-0.382093	-0.98706	-0.500384	-0.0256241	-0.0220813	-0.393532	-0.303712	-0.796732	0.378052	-0.313359	-1.4804	-0.0844829	-1.15196	-0.382093
Pam	0.372275	-1.22156	0.296085	0.49155	0.191544	0.142342	0.411093	0.478762	-0.389438	0.0265728	-1.42903	-0.377855	-1.30993	-1.2969	-1.55006	-0.597627	0.49387	1.12884	1.59626	2.89486	-0.859844	1.05343	-0.550575	-0.112093	-0.0479742	-0.147268	-1.2969
Parvb	-0.364786	-0.612973	-1.03186	-0.134369	-0.808344	-0.972807	-0.823386	0.343393	0.352869	1.05554	1.85922	0.139297	-1.66646	-0.0376774	-1.18183	0.070402	0.146113	0.840238	-0.875083	-0.522614	-0.479469	-0.280615	-1.78459	-0.188976	-0.0539456	-1.56584	-0.0376774
Pawr	-0.524661	-0.6194	-0.55969	-0.374787	-0.525277	-0.50537	-0.315456	-0.33335	-0.517698	-0.339104	-0.80193	-0.236073	-0.156331	-0.267003	-1.09114	-0.587994	-0.202833	-0.176043	-0.502996	-0.398848	-0.681654	0.699596	1.58478	0.899671	0.86114	0.125788	-0.267003
Pcbp2	0.2794	0.129296	0.254507	0.0503612	0.232977	0.164135	0.375321	-0.250407	-0.078644	3.30783	2.98677	0.17897	0.0660216	0.598373	0.626226	0.554697	-0.0793255	-0.0679752	0.117385	0.0908112	0.319174	0.176417	-0.579112	-0.0561446	-0.399709	-0.391783	0.598373
Pcdhga1	0.795454	1.95941	1.16646	0.512502	1.02305	0.924173	0.777447	-0.589184	-0.641694	0.385145	-1.3925	-0.523208	0.392257	0.412441	1.93001	0.545789	-0.249328	0.570061	1.16637	-1.69676	1.55877	-0.717139	0.262015	0.223637	0.27776	-0.155667	0.412441
Pclaf	-0.0650394	0.989826	-0.41396	-1.14133	-0.586067	-0.537289	-0.317	-0.926026	-0.461274	0.678254	1.38939	-1.67237	-0.8405	-0.261263	-1.02294	-1.07055	-0.397551	-2.14292	-0.683999	-0.771854	-2.15229	-1.47097	-1.70108	0.215372	0.485194	1.09224	-0.261263
Pclo	4.97778	4.78207	1.53261	1.29086	2.55561	1.2089	1.13808	1.6404	1.55768	2.87149	-0.884961	2.54986	1.78096	2.64402	5.15659	3.50908	1.34389	1.62722	2.23176	0.990577	2.11271	-0.449081	-3.26066	-0.861778	-2.11362	3.65918	2.64402
Pcsk6	0.0891425	-0.771741	-0.842542	-0.797941	-0.767106	-0.733613	-0.730056	-1.28901	-1.48002	-1.22436	-0.0865423	-1.25544	-0.586526	-1.14639	-1.07796	-0.396657	-0.381533	-0.338568	-0.394439	-0.814247	-1.44879	0.0872139	-0.462234	-0.677248	-0.0125134	0.322255	-1.14639
Pdcl	0.710929	0.609928	0.393179	-0.0201828	0.559917	0.477688	0.17917	-0.324547	-0.15051	-0.654903	-0.105266	0.292187	0.170527	0.258866	1.2988	0.785994	0.139574	0.14577	-0.413452	0.249224	0.566483	-0.635803	-0.643193	-0.152606	-0.0634593	-0.417235	0.258866
Pde9a	-0.728158	-0.29502	-0.358444	-0.872305	-0.0662382	0.284612	-0.199292	-1.27171	-0.684267	0.67527	0.624305	-3.87585	-1.0681	-2.29409	-1.6793	-2.46802	-0.242233	-0.922978	-0.740115	-0.534432	-2.0186	-1.60925	-1.54145	-1.32933	-0.662783	-2.78006	-2.29409
Pdgfrb	-1.05329	-1.12118	-1.2322	-0.57344	-1.29295	-1.31798	-0.814841	-0.754185	-1.19953	-0.922163	-1.23304	-2.5559	0.134831	-2.12296	-2.77279	-2.65251	0.875787	-0.512645	-0.443719	-1.21615	-2.39143	0.149903	-0.25327	0.456992	-0.491507	-1.08336	-2.12296
Pdgfrl	5.39937	4.2708	0.854272	0.750544	2.13696	0.322604	0.833983	1.73675	1.80802	-2.19631	-1.26609	2.61427	3.20055	3.98254	5.68603	5.03063	-0.301032	1.10573	1.60079	0.694268	2.30404	-1.69852	-1.601	-1.4076	-2.27403	2.32409	3.98254
Pdk1	-0.104136	-0.446178	0.553491	-0.468191	0.137396	0.812611	0.289936	-2.2502	-1.9911	-0.0241526	-0.575247	-1.34826	0.692267	-0.387107	-1.78403	-1.60917	-0.00239545	-0.211013	-0.472226	-0.576118	-1.39767	0.0284097	-1.28205	-1.44261	-1.71164	-1.84398	-0.387107
Pdk4	1.2361	0.168776	0.0276051	0.0624366	0.15765	0.20252	-0.20152	0.235543	-0.599399	-0.416219	0.642797	-0.141126	0.558257	-0.901735	1.45629	-1.21679	1.24406	0.166182	0.43213	-0.797831	-1.16942	-0.334608	0.648776	0.572137	-0.150336	-0.150137	-0.901735
Pdlim3	4.30162	3.05281	1.84261	1.29831	1.86866	1.55983	1.95648	1.14298	1.52767	5.03185	-0.901449	3.35929	2.36855	4.29845	5.86335	5.23245	1.16897	0.653416	3.07529	0.796197	0.549137	-2.99052	-4.4953	-2.00344	-3.4184	3.71231	4.29845
Pdlim7	0.201708	0.247844	-0.0631757	0.542868	0.142182	-0.397527	0.202391	0.996327	1.13724	1.04038	0.324692	1.22212	0.768982	0.516353	1.26505	1.71665	-0.655184	0.363032	0.25101	0.926227	0.939638	-0.289006	-0.0754576	-0.984594	0.216221	-0.184701	0.516353
Penk	0.844008	-1.04234	2.05835	1.54637	1.8537	2.41198	1.34165	1.55819	1.01987	0.185496	0.493452	1.46443	0.264915	1.79595	2.86501	1.81203	0.244809	0.0373075	0.907552	1.09713	1.20188	2.26098	-0.889027	0.539538	-1.09554	2.43383	1.79595
Pfkp	-0.712298	-0.840629	-0.606597	-1.073	-0.166264	-0.280479	-0.570152	-1.04067	-0.71785	-0.587856	-0.664796	-2.02904	-0.892458	-0.810606	-1.0609	-1.48872	0.571264	-1.49883	-0.971186	0.147632	-1.73668	0.243747	0.810477	0.447928	0.469511	-0.398222	-0.810606
Pfn1	0.38435	-0.919899	0.571204	0.437032	0.630826	0.590417	0.463243	-0.100629	0.256983	0.706634	1.10914	-0.260197	-1.12314	0.296323	-0.536253	-0.0368086	-0.504422	-0.19488	0.201929	0.832201	1.04244	-0.657922	-0.88597	-0.343934	0.00230858	-0.948865	0.296323
Pgd	0.235077	-0.736421	-0.102922	-0.184393	-0.146306	-0.093763	-0.0646811	-0.115949	0.157136	2.13035	1.68797	-0.84042	0.140837	-0.068532	-0.492506	-0.154894	-0.610066	-0.370383	-0.238975	0.273473	0.572136	0.127777	-0.435004	-0.233021	-0.198905	-0.238228	-0.068532
Pgp	0.0899539	0.160942	0.108184	-0.0137406	0.0990739	0.105833	0.180857	-0.231036	-0.0919467	0.577607	0.885654	-1.17449	-0.00529437	-0.112209	-1.01815	-0.698157	-0.355427	-0.139812	-0.241546	-0.471591	-0.118008	0.542127	-0.225408	-0.097203	-0.568065	0.00515661	-0.112209
Phf20	-0.0721308	-0.013372	-0.293164	-0.493301	-0.382026	-0.212686	-0.215414	-0.909363	-0.935914	-1.16649	-1.1844	-0.142439	-0.201018	-0.616985	-0.706381	-0.580318	-0.0411391	-0.299499	-0.212869	-0.515265	0.198206	-0.241274	-0.430994	-0.0612132	-0.694127	-0.634613	-0.616985
Phf3	-0.00231245	-0.0136743	0.0452816	0.0928528	-0.0556112	0.0471674	-0.0316517	-0.151908	-0.136988	0.175709	0.203058	1.01376	-0.403334	-0.154077	0.871306	0.233152	-0.311564	0.533087	0.0809037	-0.307531	0.928821	0.793475	-0.0230364	0.598658	-0.168461	0.0905397	-0.154077
Phyh	-0.372988	0.334427	0.104593	-0.0685705	0.208946	0.558493	-0.0812276	-1.01531	-0.817579	0.84572	0.50132	-1.4334	-0.543984	-0.368525	-1.13707	-0.864129	0.271302	-0.378394	0.396333	0.416794	0.157859	0.0149545	0.108577	0.13881	-0.219486	-0.920967	-0.368525
Pi4kb	0.339898	-0.0599705	0.401981	0.287874	0.470198	0.337063	0.340798	0.413418	0.417579	-0.336759	-0.315041	0.458596	0.138711	0.350759	0.842281	0.541134	-0.222736	0.380669	0.438669	0.338426	0.716464	1.03718	0.563927	0.77244	0.00627315	0.0615369	0.350759
Piga	-0.328179	0.209891	-0.513972	-0.44601	-0.534322	-0.433208	-0.536337	-0.779712	-0.989301	-0.140671	-0.0911737	-1.07588	0.0593131	-1.08361	-1.17972	-1.30566	0.21168	-0.727078	-0.449232	-0.737878	-0.845479	-0.573412	-0.4427	-0.10508	0.168477	-1.01345	-1.08361
Pim1	0.064316	-0.569869	-0.548938	0.0338276	-0.541084	-0.766974	-0.0191786	0.261769	0.153218	-0.0147247	-0.177821	-0.416633	0.333744	-0.514985	0.585815	-0.911448	-0.282286	0.647554	-0.145728	-0.205543	-0.364166	1.27469	-0.396385	0.366328	0.0072949	-0.62602	-0.514985
Pimreg	0.10464	-0.551913	-0.353569	-0.570917	-0.338164	-0.359106	-0.286414	-0.647783	-0.628447	-0.589734	0.97487	-2.87361	-0.548252	0.0152537	-1.45885	-0.329129	0.352985	-1.11713	-0.336552	-0.944892	-1.68066	-0.0443755	0.237145	-0.516368	1.08262	0.70471	0.0152537
Pitpnc1	-0.635142	-0.975392	-0.247099	-0.623061	-0.262244	0.034996	-0.408725	-1.00617	-0.535615	0.260603	-0.306906	-0.762559	-1.31565	-1.27375	-0.917872	-1.31815	0.0912152	0.219385	-0.482458	-0.260731	-1.04084	-1.41261	-0.458694	0.762451	-0.385487	-1.47327	-1.27375
Plekha2	-0.560639	-1.05377	-0.594485	-0.598052	-0.793122	-0.450408	-0.351554	-1.68683	-2.08432	0.161496	0.433601	-2.3598	0.217553	-1.68432	-2.29734	-3.05652	0.181768	-0.494129	-0.701602	-0.575438	-2.34588	-0.651753	-0.284997	-0.8808	-0.517502	-0.446308	-1.68432
Plekhh1	-0.534139	-0.757314	0.43634	-0.0193809	0.303659	0.73936	0.098186	0.12645	-0.637625	-0.974939	-0.422264	-0.998327	-0.0969725	-1.85333	-0.894534	-0.856433	-0.0158959	-0.248162	-0.664585	-0.98095	-0.944751	-0.667909	1.1938	0.927126	0.151105	0.109346	-1.85333
Plk2	0.313557	0.458943	1.30648	2.04087	1.31416	1.41299	1.22087	2.3597	1.88161	-0.782074	-0.996708	2.85687	0.919559	0.683652	2.69326	1.69325	0.84201	1.84473	0.718371	-0.229724	1.02754	0.778981	0.473546	1.17832	-0.883747	1.2011	0.683652
Pltp	-0.524692	0.174108	-1.08588	-0.139761	-0.917399	-1.08795	-1.05028	0.350413	0.335541	0.952666	0.580424	-1.16101	-1.85937	-0.334525	-1.21016	-0.733918	-0.0210889	0.219957	-0.448066	0.234382	-0.159886	-0.035137	0.817945	0.471356	-0.150602	-3.00253	-0.334525
Plxnb2	-0.580099	-0.849392	-0.0272599	0.58022	-0.268069	0.0967006	-0.0592479	0.182413	0.0659543	-0.701199	-0.499275	-0.373627	0.114504	-0.768276	-1.00356	-0.143653	0.631186	-0.387472	-0.377238	-0.863026	-0.692582	-0.0391576	0.108726	0.31542	0.0648596	-0.446073	-0.768276
Pmaip1	0.552203	1.43612	1.53665	1.46798	1.27123	1.16659	1.60968	1.13571	0.867017	0.927599	-0.242071	1.39826	0.613058	-0.016108	1.79973	0.797485	0.866397	1.06339	0.414472	-0.419575	0.393776	2.37293	0.086097	1.14631	-1.66483	1.49807	-0.016108
Pml	0.106373	-0.406621	0.0914891	0.231604	-0.00828704	0.097648	-0.0170469	-0.472133	-0.411786	1.06137	0.824152	-0.0754545	-0.104255	-1.20369	-0.644802	-0.903802	-0.335072	0.485171	0.117583	0.169805	0.901418	0.444129	0.113258	0.0982702	-0.578203	-0.535699	-1.20369
Pmm1	0.109782	-0.482255	0.46217	0.719981	0.4331	0.572805	0.319962	-0.0679817	-0.0260779	-0.0481195	0.0598421	0.118726	-1.37352	-0.00448133	-0.700352	-0.557658	0.119155	0.717564	0.35698	0.370339	0.318997	-0.22178	-0.27808	-0.164998	-0.751084	-0.629967	-0.00448133
Pnma5	-0.154063	0.18546	-0.384755	-0.275135	-0.431969	-0.462817	-0.632838	0.488722	0.615659	-1.95674	-2.59219	-1.08658	1.12636	0.120438	1.13331	-0.0284567	1.02797	-0.233119	-0.801671	0.76783	0.462871	0.254799	-0.31714	-1.02217	0.583342	-0.774847	0.120438
Pno1	0.391713	-0.0434061	-0.0197142	-0.332838	0.102452	0.0749236	-0.0652391	-0.463315	-0.207584	0.216696	0.411626	0.431211	-0.474308	0.969156	0.533063	0.517653	-0.451097	-0.350879	-0.219462	0.472157	0.541687	-0.322096	-0.855246	-0.0482838	-0.00704721	0.617554	0.969156
Pnp	1.31531	0.958475	-0.0202826	0.272011	0.784936	-0.243335	0.201833	-0.251306	-0.261558	2.70069	1.21671	0.478879	0.862775	1.15202	1.82643	0.919092	-0.807792	0.514462	0.304123	0.850515	1.37795	-0.756136	-1.27181	-0.492363	-0.466017	0.340012	1.15202
Pnrc1	-0.389807	1.41838	0.217917	0.358541	0.0712563	0.474625	0.247301	0.538109	0.204031	0.691297	0.330782	-0.581415	-0.374736	-0.705995	-0.776393	-1.31256	0.613359	0.0587906	0.740704	0.40307	0.347944	-0.613407	-0.892896	0.454327	-0.0710487	-0.359337	-0.705995
Pnrc2	-0.0927528	0.119345	-0.0545057	-0.490992	-0.0796359	0.0418683	-0.286794	-0.906804	-1.09459	-0.71398	-0.0460641	-0.256903	-1.40485	-0.392734	-0.750003	-0.530288	0.0488041	0.194058	-0.314705	-0.399355	-0.202256	-0.294943	0.511561	0.201746	-0.0829464	-1.30286	-0.392734
Pold2	0.297066	-0.549775	-0.108664	-0.684572	-0.226149	0.018787	-0.310021	-1.40367	-1.17629	-0.483795	0.00389782	-0.87719	-0.968142	0.421268	-0.995543	-0.341887	0.0320195	-1.0422	-0.242886	-0.238852	-1.63437	-0.242851	-0.78678	-0.556755	-0.259558	-0.426935	0.421268
Poldip3	0.366269	-0.0522069	0.247375	0.0981552	0.262194	0.134505	0.296187	0.0235548	0.151079	0.0992933	-0.139458	-0.00256258	0.792758	0.2219	0.737604	0.330611	-0.110511	-0.0406171	0.161887	0.462362	0.578811	0.00896109	0.239211	0.00779062	0.0391812	0.257727	0.2219
Polr2a	0.438425	0.630645	0.409828	0.456109	0.418074	0.154282	0.494457	0.133667	0.137734	3.17064	3.08317	0.354993	1.34936	-0.00363391	1.42549	0.713191	-0.146936	0.291194	0.373142	-0.199015	1.17242	0.236278	0.212648	0.0881442	-0.425239	-0.174419	-0.00363391
Por	0.304145	-0.0432607	0.166559	0.176031	0.126284	0.143996	0.181055	0.154815	0.207245	1.0411	0.694453	-0.664717	1.00914	0.000144934	-0.683221	-0.086711	-0.164877	-0.424374	0.522557	0.692674	0.432368	0.24082	0.174644	-0.0209156	-0.0162978	0.364612	0.000144934
Pot1a	0.0787089	0.0941869	-0.0403219	-0.371911	-0.197086	0.0305125	-0.111598	-0.889308	-1.06371	-0.194435	-0.416291	-0.117989	-0.121634	-0.0985412	0.687612	-0.00265425	0.112157	-0.150962	0.375644	-0.282173	-0.553077	-0.197773	0.0134544	0.28329	0.190282	0.23195	-0.0985412
Pou2f3	-0.656778	-0.0826136	-3.66086	0.379849	-2.91934	-3.16726	-2.74227	-2.59675	-2.02054	0.848267	2.8755	-2.11918	-2.28797	-1.6033	-3.15123	-3.30071	0.735458	-1.22238	-1.0915	-0.912252	-1.99982	-2.79621	-1.79635	-0.384019	-0.562246	-1.40275	-1.6033
Pou5f1	0.0384758	-0.990138	-0.074823	-0.38921	-0.0269966	-0.0401386	-0.0638765	-1.12678	-0.504517	0.451437	0.858354	-0.39719	-1.18169	0.0545434	-0.559677	-0.43225	0.0163009	-0.145508	-0.336559	0.479281	0.214934	0.64869	-0.389055	0.0860238	0.0602641	0.0039874	0.0545434
Ppip5k1	-0.351729	0.39794	-0.275263	-0.392854	-0.350697	-0.255789	-0.204193	-0.234332	-0.375228	-0.779376	-1.11825	-1.35677	-1.36246	-1.12718	-1.60707	-2.65653	0.189577	0.146825	0.305362	-0.957752	-0.543658	-0.26287	0.9902	0.554671	0.865559	-0.730796	-1.12718
Ppme1	0.117065	-0.0566303	0.0480502	-0.113671	0.158692	0.0887717	0.0429332	-0.162516	-0.22033	0.446377	0.334196	-0.77206	0.631236	-0.415775	-0.73137	-1.13653	0.292751	-0.263252	-0.135265	-0.353036	-0.356991	-0.245674	0.133697	0.184619	0.0740623	0.233564	-0.415775
Ppp1r10	0.997032	0.630857	0.399419	0.321224	0.52109	0.150509	0.368206	0.618841	0.746555	0.381506	0.291324	0.697988	0.899499	0.385365	1.81882	1.40505	-0.701155	0.276213	0.408247	-0.361751	0.862226	0.501085	-0.0570242	0.25356	-0.422457	-0.274057	0.385365
Ppp2r5c	-0.400601	0.399543	-0.250251	-0.307282	-0.326911	-0.062334	-0.254213	-0.538599	-0.477645	-0.645523	-0.149255	-0.0642192	-0.697949	-0.574271	-0.931864	-0.812102	0.253976	-0.624341	-0.177141	-0.511397	-1.05669	-0.303749	0.174828	0.475345	-0.0794702	-1.27399	-0.574271
Pramef12	-0.0397922	-0.423977	-0.557325	-0.158019	-0.168858	-0.507843	-0.479527	-0.20047	-0.296286	-2.07853	0.601799	-1.12296	-1.18138	-1.34915	-0.79079	-1.34388	0.833978	-0.660113	-0.509132	0.228003	-1.13907	-0.140618	0.140938	-0.180633	-0.194361	-0.249684	-1.34915
Prc1	-0.031844	0.922963	-0.182078	-0.0495448	-0.125827	-0.25163	-0.0445384	-0.507972	-0.66321	0.0230779	-0.143652	-0.0435125	0.538249	-0.197511	0.578013	0.24222	0.325852	-0.501231	-0.498309	-0.445312	-0.416803	0.0749916	0.235623	0.0328517	-0.134794	0.144399	-0.197511
Prdm14	0.263456	-2.043	-1.31449	-1.31116	-1.08282	-1.22244	-0.694656	-1.49047	-1.80265	-0.0676822	-0.00879554	-2.55433	-0.471948	-0.912726	-1.47261	-1.41795	-0.182617	-1.45269	-0.290796	0.430513	1.11526	0.0198758	0.538337	0.769687	0.385347	-0.225519	-0.912726
Prdm2	0.176006	-0.0748387	0.066249	0.0952743	0.205224	-0.135206	0.0775207	0.185992	-0.0760714	0.441184	-0.199001	0.26535	0.733905	-0.0869463	1.0418	0.151838	-0.0545587	0.122815	0.22561	-0.485546	0.381575	-0.185291	0.118386	-0.0575708	0.0688821	0.370779	-0.0869463
Prdx1	0.467129	-0.0691645	-0.604712	-0.297755	-0.520742	-0.801724	-0.401505	-1.01478	-1.04564	0.533617	0.430881	-0.33972	0.227417	0.881094	0.424031	0.380217	-0.207135	-0.363115	-0.552918	0.381117	0.166555	-0.645313	-0.683845	-0.291244	-0.0405109	0.466666	0.881094
Prex2	2.83218	2.37485	1.37018	0.973349	2.12984	1.38736	1.04963	1.48949	1.40484	-0.0245548	-2.19395	1.94943	1.66455	1.73954	3.5045	2.50347	-0.855645	1.62068	1.40323	1.25392	3.2842	0.597723	0.404172	-0.0504852	0.178042	3.95266	1.73954
Prkar2a	0.176953	-0.409816	-0.3896	-0.50296	-0.346791	-0.246958	-0.151448	-0.901438	-0.622874	-0.349329	-0.312259	-1.41401	0.124814	-0.611765	-1.05934	-0.539251	-0.489505	-0.544613	-0.159442	-0.908752	-1.13671	0.912924	-0.926869	-1.16388	-0.655926	-0.400092	-0.611765
Prkch	5.29145	3.74695	0.626713	0.700654	1.73121	0.245384	0.800426	1.765	1.65253	1.08561	-0.766295	4.0342	3.29545	4.56917	6.5763	5.60769	1.00716	0.844199	1.71699	1.80541	2.58637	-3.22056	-3.09682	-1.19382	-4.18764	4.39091	4.56917
Prmt1	0.173727	-0.455941	0.232753	0.0482341	0.269616	0.116783	0.250942	-0.508206	-0.216558	1.00617	0.949793	0.46953	-0.133581	1.10694	0.583575	0.703832	-0.397258	0.016838	-0.134306	0.448483	1.01693	0.344485	-0.702105	-0.531374	-0.328974	-0.482661	1.10694
Proser1	0.323713	0.112142	0.163167	-0.191394	0.103395	0.0501495	0.107227	-0.419711	-0.394892	2.67941	2.64652	0.333049	0.215113	0.252016	0.711606	0.402915	-0.439045	-0.623599	0.157355	-0.627088	-0.250389	0.766374	0.890255	0.849601	0.281455	0.588629	0.252016
Prpf4	0.22373	-0.13363	0.00711131	-0.0949829	0.103552	-0.046186	0.0255782	-0.30855	-0.237423	0.83685	0.605283	0.0924062	-0.0586331	0.407159	0.796107	0.225795	-0.513491	0.182507	0.187314	0.267329	0.669146	-0.0311889	-0.47428	-0.266475	-0.250784	-0.142506	0.407159
Prps1	1.16697	1.00514	0.197203	-0.0936378	0.349295	0.14318	0.279558	-0.13767	-0.131675	-0.051091	-0.435657	-0.45412	0.683014	0.75859	1.54512	0.875173	0.0868429	-0.501066	0.178554	0.218313	-0.425498	0.186836	0.000778914	0.106227	-0.318825	1.34529	0.75859
Prpsap1	0.577663	0.245927	0.210709	0.268226	0.352384	0.029051	0.278334	0.051523	0.321228	0.267445	0.786405	0.166586	0.30974	0.962809	0.591906	0.747327	-0.478461	0.0535032	0.127489	0.566569	0.658631	-0.419907	-0.0444129	-0.615307	-0.741082	0.283758	0.962809
Prr13	-0.694372	2.65807	-0.846902	0.102225	-0.541957	-0.597678	-0.58975	-0.372103	-0.664963	0.0782394	0.278983	-0.106327	-0.338495	0.223377	-1.48708	0.449274	-0.141989	-0.116503	-0.560391	1.14802	-0.225026	0.817821	-0.00822178	-0.541841	-0.811844	-0.436733	0.223377
Prr14	0.91831	-0.0538886	1.04579	0.79517	1.22231	1.1295	0.677884	0.582989	0.935556	1.00828	0.725295	0.527415	1.41077	0.321078	1.71601	0.904226	-0.247415	0.790463	0.623544	1.39517	2.18905	1.75986	-0.325436	-0.481479	-0.484566	-0.130362	0.321078
Prrc2b	-0.43766	-0.503817	-0.100378	0.00351653	-0.264757	-0.119242	-0.0497355	-0.146127	-0.388047	0.184353	0.14745	-0.255535	-0.240975	-1.15016	-0.568843	-0.728298	-0.101858	-0.0654917	-0.197273	-1.00107	-0.348323	0.0275616	0.0598668	0.318492	-0.195053	-0.69996	-1.15016
Prrc2c	0.31122	0.0354558	-0.0925569	-0.308234	-0.106891	-0.172728	-0.100112	-0.75917	-0.893242	0.689877	0.351943	0.566399	0.0213279	-0.378321	0.765024	0.354409	-0.302594	-0.202175	-0.067971	-0.81826	0.213625	0.619768	0.385297	0.31032	-0.0597375	-0.0144961	-0.378321
Prx	-0.658169	-1.62715	-1.50014	-0.53391	-1.18416	-1.43065	-0.975681	-0.628528	-0.34747	0.875654	1.7253	-1.55047	-1.71576	-1.41486	-1.51818	-1.73113	-0.576304	-0.0133545	-0.851058	0.301005	-0.281438	-0.659243	-0.128789	-0.127414	-0.371031	-1.44734	-1.41486
Psmc4	0.328392	-0.42217	0.0795533	-0.201853	0.047024	0.0193492	0.0392176	-0.320918	-0.0497413	0.191616	0.29431	0.0168155	-0.188063	0.800371	0.514768	0.521662	-0.713813	-0.281855	-0.101126	0.481315	0.879777	-0.29914	-0.580914	-0.0576919	0.0574944	-0.157966	0.800371
Psme1	0.74168	1.3875	0.156201	0.0328927	0.252466	0.129788	0.170163	-0.174445	-0.130341	1.31134	1.88037	-1.18832	-0.550775	-0.352512	-0.908221	-1.08709	0.0477744	-0.944662	0.314144	0.687095	-0.280812	-0.0429912	-0.617379	0.0240008	-0.636743	-0.607998	-0.352512
Pspc1	0.170013	0.476843	0.35984	0.136609	0.344349	0.0859743	0.367002	0.20557	0.312832	0.043116	-0.215145	0.57604	0.878338	0.298604	0.562067	0.236115	0.0104286	0.121733	0.197723	-0.198903	0.710604	1.33296	1.07612	0.331981	-0.316565	-0.361003	0.298604
Ptbp1	0.3389	-0.300956	0.210312	-0.087841	0.188497	0.142935	0.192547	-0.351746	-0.253527	1.02224	0.933468	-0.0604633	-0.0610004	0.262142	0.5804	0.323578	-0.439424	-0.157884	-0.0871146	0.0995032	0.868385	0.419391	0.39697	-0.125305	-0.0671474	-0.493057	0.262142
Ptgfrn	0.0563175	-1.08493	-0.753523	-0.935795	-0.768044	-0.732606	-0.382228	-0.0504317	-0.413029	-0.268022	0.182493	-0.855988	-0.930715	-1.25583	-1.49405	-1.07943	-0.0617121	-0.745851	-0.33345	-0.69011	-1.40652	-0.2015	-0.619109	0.0221116	-0.506759	-0.227699	-1.25583
Ptpdc1	0.360143	1.70947	0.611584	0.971179	0.423212	0.497807	0.286949	1.16673	0.906255	0.189869	-0.425857	0.839919	1.587	-0.315671	1.46426	0.21967	0.33618	0.539994	1.0321	-0.559752	-0.528325	1.02776	-4.39263	-0.348716	-0.0517742	2.17163	-0.315671
Ptpn13	0.63445	0.449227	0.602515	0.361782	0.358327	0.586206	0.993369	-0.047292	-0.729167	0.270413	-1.24495	1.65142	0.242846	0.453369	1.10345	1.19423	0.78503	0.131666	0.259418	0.324492	0.797404	0.154684	-0.799157	-1.687	0.0113592	1.10952	0.453369
Ptprg	1.49219	2.27962	0.450894	0.419667	0.704567	0.469474	0.350984	-0.171379	-0.121295	0.0280764	-0.73703	0.851464	0.474579	0.134478	1.6955	1.35436	-0.478222	0.597357	0.380577	-0.341222	0.781479	-0.243866	0.362373	0.165472	0.350878	0.431652	0.134478
Pwp1	0.475611	0.304401	-0.0350052	-0.112544	0.00638256	-0.0439471	-0.0303208	-0.505023	-0.325823	-0.28881	0.0963697	0.0631065	-0.103767	0.664332	0.642365	0.465727	-0.345291	-0.031085	-0.965259	0.249036	0.288618	-0.272017	-0.534301	-0.511562	-0.299893	0.266536	0.664332
Pwwp3a	0.221782	-1.09836	-0.256206	-0.496056	-0.496297	-0.317654	-0.221324	-1.08061	-0.59451	-0.418384	0.00155673	-0.683867	-0.48106	-0.215647	-1.26076	-0.160825	-0.22133	-0.771436	-0.335172	-0.229445	-0.423147	0.0690699	-0.246082	-0.0980508	-0.291045	-0.922315	-0.215647
Qars	0.352343	0.188895	-0.0269476	-0.234659	-0.0350534	0.0313436	-0.166555	-0.487535	-0.393326	-0.279179	0.0568227	-0.908139	-0.427498	-0.417539	-0.827407	-0.465564	0.102917	-0.290007	-0.264793	-0.100015	-0.522332	0.936002	0.0881454	0.498129	-0.238555	-0.498091	-0.417539
R3hdm2	0.300505	0.542288	0.362897	0.458507	0.547191	0.305269	0.264997	0.355534	0.415985	1.428	0.797591	0.533356	0.443813	-0.192752	1.23295	0.46743	0.0744589	0.123145	0.38541	-0.203718	0.0985816	-0.0336262	-0.275698	-0.439541	-0.107468	0.306448	-0.192752
Rab11fip4	-0.0330499	-0.761981	-0.51051	-0.74814	-0.599911	-0.588258	-0.143666	0.0327928	-0.79058	-1.20334	-0.567613	-1.20938	-0.228061	-1.21827	-1.49485	-0.109489	0.131439	-0.724006	-0.823053	-1.5622	-1.26292	0.779436	0.230577	-0.0204872	0.0695295	-0.240549	-1.21827
Rab11fip5	-0.885364	-1.41572	-0.691873	-0.00411861	-0.893015	-0.60102	-0.502346	0.728688	0.172424	-0.359911	-0.218094	-2.12028	-1.0096	-2.42668	-1.89026	-0.867256	0.826098	0.110993	-0.388198	-0.842786	-1.13749	1.12685	0.264986	0.149483	-0.532343	-1.94642	-2.42668
Rab18	0.223245	0.59618	-0.0740651	-0.375018	-0.352263	-0.0959845	-0.185976	-0.441184	-0.448628	-0.393721	-0.167319	-0.149415	-0.391033	-0.347495	-0.818516	-0.550305	0.171783	-0.375741	-0.218239	-0.255332	-0.429211	-0.0399897	-0.464291	-0.107604	-0.255174	-0.586614	-0.347495
Ralb	-0.222086	-1.06603	-0.491843	-0.666756	-0.604959	-0.319423	-0.488477	-0.690446	-0.656428	-0.880746	-0.253984	-1.93099	-1.43956	-1.06979	-2.72049	-1.54529	0.615963	-0.330925	-0.386115	0.29542	-0.60981	-0.221417	0.11884	0.303432	0.0780927	-0.465308	-1.06979
Rangap1	0.128695	-0.207479	0.265854	0.347972	0.367771	0.231684	0.335321	0.0407245	0.151583	0.105367	-0.115874	-0.0297736	0.00738581	0.377477	0.424083	0.56487	0.175418	-0.429978	0.136856	0.15828	0.609068	0.184997	0.156723	0.175463	-0.187966	0.0289146	0.377477
Rapgef3	-0.886724	-1.43503	-1.12881	0.0500016	-0.607222	-0.701528	-1.2375	-0.426413	-0.0208941	-0.52522	-1.73622	-1.14131	-1.36348	-1.99344	-1.66876	-1.86135	-0.111369	0.955815	-0.679356	-1.0973	0.38123	-1.14663	-0.320284	-2.56444	0.33966	-1.87893	-1.99344
Raph1	0.100482	0.139574	0.0832667	0.0187944	0.046934	0.08146	-0.0112978	-0.599011	-0.608112	1.29224	0.26793	-0.564642	-0.786194	-1.04057	-0.597059	-0.834855	0.155788	-0.0193846	0.171584	-0.317857	0.287076	-0.882444	-1.08046	-0.780205	-0.661231	-0.00183586	-1.04057
Rarg	0.0541918	-0.817518	0.519536	0.10331	0.737608	0.647559	0.308429	0.168649	0.855584	2.22439	0.354987	0.626681	0.426913	0.542362	0.713075	0.4942	-0.6638	1.07143	-0.290871	0.971842	1.49673	1.32048	-0.366006	-0.808521	-0.626437	-0.848537	0.542362
Rbbp6	0.972464	0.934783	0.121218	-0.001623	0.170078	0.0245813	0.0625397	-0.293812	-0.218575	0.816267	0.396494	0.748194	1.20739	0.351257	2.22303	1.22024	-0.229886	0.540253	0.170895	-0.201692	0.287809	-0.0590285	-0.0982088	-0.480172	-0.671578	0.656856	0.351257
Rbm12b2	0.493127	1.4	0.250943	0.129147	0.27506	0.0962521	0.0611489	-0.140056	-0.00369541	-0.610619	-0.858038	0.59145	0.654362	0.681502	1.22627	0.750189	0.000492508	-0.268546	0.275596	0.651297	0.743979	0.675094	0.7252	0.990281	-0.669008	-0.911549	0.681502
Rbm25	0.657085	-0.275888	0.14011	-0.0649007	0.246826	0.0263303	0.0976231	-0.22113	-0.130717	1.57713	1.00697	0.637369	0.559834	0.849626	1.86066	1.2429	0.0519736	0.3767	0.508512	0.219228	0.983927	-0.375532	0.346289	-0.535497	-0.35197	-0.246271	0.849626
Rbm26	0.2377	0.693491	0.0763866	-0.184146	0.030877	0.00371573	-0.0612025	-0.497075	-0.749676	0.498094	-0.123314	0.621647	0.249196	0.176309	0.622829	0.0810017	0.0296486	-0.358212	-0.178174	0.167214	0.461612	-0.037173	-0.147496	0.165279	-0.0437137	0.0309063	0.176309
Rbpms	0.144147	0.231507	0.039671	-0.288049	0.0732181	0.124011	0.0641605	-0.564328	-0.31772	0.463021	0.441695	0.0526833	-0.648191	0.329863	-0.700818	-0.0905508	-0.171391	0.0912436	-0.400766	0.275161	0.135645	0.430487	0.156934	0.00856908	-0.232281	-0.561616	0.329863
Rcn1	0.202891	-1.34663	-0.809416	-1.00629	-0.448264	-0.546474	-0.730253	-1.21718	-1.26196	-1.5135	-0.252977	-1.65999	-0.332392	-0.396874	-1.5437	0.0709925	-0.0157934	-1.03406	-0.357823	-0.701152	-0.700934	-1.29208	-1.86574	-0.4798	0.0090497	-0.764374	-0.396874
Rdx	0.358655	0.196208	0.0932603	-0.445435	0.0124747	0.00469953	0.0181597	-0.41522	-0.507487	-0.225616	-0.124706	0.263121	0.340259	0.265561	0.519549	0.3531	-0.244543	-0.363202	-0.205795	-0.207069	0.407262	-0.416328	-0.0122212	-0.303288	0.0487915	-1.16264	0.265561
Relch	0.0491973	0.30442	0.306747	0.327762	0.463118	0.428036	0.336358	-0.0211788	-0.185866	0.108091	0.089044	0.334345	1.45893	0.0292669	0.974985	0.364763	0.0450775	0.57901	0.628973	0.22754	1.00408	0.424789	-0.0870115	0.639681	0.497529	0.187929	0.0292669
Rfx2	-0.144958	-1.26655	-0.627143	-0.745187	-0.656358	-0.530122	-0.611767	-1.15869	-0.659815	-0.151861	0.0778381	-1.12021	-0.20234	-0.91496	-0.937152	-1.41934	0.0156134	-0.23247	-0.35812	-0.28797	-0.512429	0.0376957	-0.0119485	0.108709	-0.0441328	-0.272605	-0.91496
Rgs9	-0.667788	0.742851	-0.520809	-0.14306	-0.703502	-0.456845	-0.223054	-0.794373	-1.14436	-1.07504	-0.871377	-1.50936	-0.560883	-1.64565	-1.22783	-1.37832	-0.203447	-0.630867	0.985176	-0.625836	-2.05576	0.798395	1.36042	1.85567	-0.0338408	0.981293	-1.64565
Rhpn2	0.25305	1.5554	-0.252294	-0.227644	-0.0319806	-0.0843519	-0.021321	-0.412209	-0.269142	-2.04259	-0.139705	-0.622576	-0.647915	-0.522801	-1.50925	-0.19737	0.901498	-1.55634	-0.77534	0.52736	-0.458485	0.616973	1.46166	0.64736	0.829845	0.925377	-0.522801
Rictor	-0.0426918	1.11089	-0.165352	-0.301336	-0.14489	-0.194509	-0.114638	-0.331622	-0.65401	-0.163227	-0.758314	0.646926	0.637075	-0.543335	1.10059	0.462198	0.211873	0.333759	0.176391	-0.829187	0.112496	-0.660815	-0.0394841	0.109711	-0.318822	-0.0603217	-0.543335
Riok2	0.351545	0.881981	-0.00146489	-0.128872	0.0467778	-0.0849788	-0.0853913	-0.382406	-0.4451	0.458913	0.222714	0.109948	-0.160929	0.290046	0.51383	0.115518	-0.656133	0.207986	-0.124914	0.367759	0.628586	-0.491697	-0.678108	-0.240865	-0.124839	0.740202	0.290046
Rnf145	-0.0509535	-0.557755	-0.0473556	-0.481388	-0.318078	0.113707	-0.033899	-1.16187	-0.798667	-0.0326234	0.0582916	-0.628181	-0.638344	-0.105721	-0.78411	-0.405387	-0.407137	-0.927059	-0.358164	-0.263203	-0.692597	-0.911981	-1.19809	-0.68217	-0.141918	-0.375557	-0.105721
Rnf19a	-0.452334	1.01912	-0.095622	-0.176196	-0.217068	-0.0308558	-0.105641	-0.293404	-0.474974	-0.704174	-0.931435	-0.302943	-0.138708	-1.07341	-0.804619	-1.01663	0.501536	-0.0635043	-0.235069	-0.860254	-0.756463	-0.240007	0.459279	0.149915	0.357264	0.229294	-1.07341
Rnf19b	0.699099	0.162623	0.142123	0.299048	0.31391	-0.0445073	0.320435	0.481349	0.380181	0.0887995	-0.510903	0.287678	1.35911	0.53483	1.40458	0.849023	-0.150414	-0.204632	0.330812	0.580573	1.08247	0.867354	0.0829071	-0.269354	0.241429	0.899066	0.53483
Rnf219	1.24119	2.21888	0.48367	-0.116205	0.429863	0.211968	0.276798	-0.665258	-0.430557	0.284477	1.53598	1.43781	1.34779	2.29721	2.82711	2.10269	-0.0982777	-0.415497	0.611342	-0.43337	0.442831	0.122827	0.939135	-1.07391	2.68885	4.79099	2.29721
Rnf7	0.392201	-0.583185	-0.0455993	-0.199951	-0.0813672	-0.00967749	-0.0179669	-0.170792	-0.143293	-0.0672517	0.664748	-0.448994	0.363577	-0.196929	-0.810318	-0.483395	-0.110985	-0.38226	-0.12416	0.364224	0.378627	-0.264809	-0.776281	-0.0184119	-0.562187	0.715468	-0.196929
Ror2	-0.0618584	-1.3319	0.521687	0.117134	0.189067	0.742996	0.302667	-0.438565	-0.095435	-0.520548	-0.322715	-1.57328	0.154882	-1.44274	-2.9064	-1.00872	0.0431917	-0.157386	0.205427	-0.56096	-0.196541	-0.425389	-0.280121	0.810963	-0.161689	-1.24513	-1.44274
Rpa1	0.202237	-0.69268	-0.0352615	0.0169124	0.00674723	0.00384159	0.106484	-0.25619	-0.345835	0.266858	0.747549	-0.457384	0.524126	0.119026	0.486737	-0.18672	-0.49492	-0.327986	-0.105435	0.278019	0.446384	-0.414909	-0.284522	-0.217142	-0.220894	-0.258298	0.119026
Rpl10	0.21197	-0.392028	0.00598654	-0.131378	0.128146	-0.0239355	-0.0533756	-0.528713	-0.415439	0.315346	0.613394	-0.493148	-0.567091	0.601851	-0.415225	-0.065238	0.0106836	0.0297932	-0.158206	0.70951	0.289934	0.239339	-0.616347	-0.0908196	-0.515756	-0.455041	0.601851
Rpl14	0.347356	-0.703641	-0.0315171	-0.269631	-0.0298889	-0.059825	-0.014511	-0.571342	-0.251733	0.609346	0.608198	-0.805159	-1.02649	0.561896	-0.679794	-0.109036	0.0168385	-0.131956	-0.169358	0.966817	-0.306863	0.237045	-0.420953	0.20888	-0.242755	-0.731022	0.561896
Rpl32	0.343955	-0.608124	0.0243158	-0.129304	0.122505	0.100609	0.0890212	-0.734948	-0.368958	-0.233847	0.477642	-0.656858	-0.35927	0.417468	-0.414719	-0.257455	0.226045	-0.0793979	-0.10499	0.402192	-0.55336	0.118915	-0.385092	0.178669	-0.182081	-0.277439	0.417468
Rpl37	0.130717	-0.58658	0.165819	-0.0531485	0.158092	0.196445	0.160941	-0.672021	-0.307408	0.117653	0.331894	-0.446231	-0.885708	0.327416	-0.701944	-0.282864	0.0752516	-0.125195	-0.112061	0.168597	-0.461921	-1.07096	-0.867234	-0.138764	-0.656627	-0.481137	0.327416
Rpl8	0.247324	-0.598692	0.0387183	-0.135434	0.0865057	0.0937715	0.0423008	-0.554394	-0.1666	-0.111455	-0.0529017	-0.581437	-0.559554	0.594539	-0.398053	0.0877563	0.111496	-0.317315	-0.127941	0.291912	-0.592005	0.313598	-0.350591	0.185967	-0.216264	-0.351017	0.594539
Rps14	0.232238	-1.00117	0.0491869	-0.0879687	-0.0355844	0.085708	0.0544274	-0.625521	-0.299141	-0.16289	0.15581	-0.462516	-0.599465	0.399535	-0.811381	-0.331019	0.231885	0.0028071	-0.143347	0.245612	-0.568062	-0.385418	-0.250145	0.135352	-0.0952577	0.110802	0.399535
Rps15	0.272262	-0.590468	0.224079	0.139866	0.246947	0.250839	0.225578	-0.465955	-0.133204	-0.114578	0.164441	-0.425232	-0.366911	0.342916	-0.751847	-0.190233	0.320496	-0.0663528	-0.245243	0.371872	-0.58553	0.067443	-0.755028	-0.30558	-0.187792	-0.307934	0.342916
Rps18	0.286456	-0.710512	0.0591344	-0.181715	0.0299337	0.0971967	0.0935929	-0.675197	-0.369637	0.948734	0.371588	-0.70108	-0.512832	0.445878	-0.640565	-0.241149	0.269129	-0.0945841	-0.105055	0.499239	-0.710276	0.0484891	-0.355938	0.320045	-0.192525	-0.182886	0.445878
Rps21	0.117593	-1.00646	0.0427742	-0.0428689	0.159237	0.19492	0.0747098	-0.0589654	0.0915478	-0.551533	-1.49156	-0.311501	-0.789649	0.557402	-0.469767	-0.184457	0.165791	0.114882	-0.152178	0.2176	-0.567476	-0.351252	-1.06575	-0.165449	-0.365644	-0.245401	0.557402
Rps3	0.299108	-0.535841	0.0175379	-0.0735854	0.0725759	0.0192461	0.0655958	-0.52761	-0.274965	-0.259187	-0.279123	-0.692677	-0.631601	0.401006	-0.386884	-0.210744	0.26536	-0.00264477	-0.0924622	0.0607582	-0.555958	0.349522	-0.117453	0.0879135	0.0924082	0.0984267	0.401006
Rps6ka2	-0.501555	-0.677794	-0.0237931	-0.490356	-0.00061437	0.0820231	-0.0816172	-0.541336	-0.53959	-1.01163	-0.0483251	-1.2826	-0.87315	-1.32745	-1.16047	-1.01822	-0.370095	-0.34404	-0.211036	-1.37224	-1.55603	-0.391097	0.411333	0.622121	0.87559	-1.54025	-1.32745
Rps7	0.402048	-0.695162	0.000829916	-0.152529	0.0594064	0.032911	0.0600018	-0.644475	-0.470539	0.785584	0.753503	-0.485898	-0.484634	0.321754	-0.468204	0.131774	0.114412	-0.0511274	-0.13291	0.328263	-0.274587	-0.701143	-0.276743	0.290342	0.0193561	-0.16531	0.321754
Rras	-0.167418	0.649813	-0.227828	0.0141439	-0.327616	-0.0698152	-0.0497632	-0.73731	-0.213523	-0.00363652	0.321203	-2.69651	-0.401586	-1.16009	-1.76232	-0.971962	0.902	-0.905095	0.309224	0.190321	-2.0098	-0.586895	-1.20828	-0.649926	-0.892694	-0.0335516	-1.16009
Rundc3a	0.436688	-0.837969	-0.297041	0.433504	-0.0586087	-0.118643	0.0337509	1.22126	0.726766	-0.740937	0.795719	-0.758919	-0.179715	-2.26499	-2.40606	-1.95983	0.486066	0.0691519	-0.558157	0.479683	-0.526372	-1.00052	0.462316	0.279235	0.655146	-1.92008	-2.26499
Rxra	2.72349	2.56775	0.961231	0.866142	1.8553	0.789634	0.679341	1.01329	1.05265	-0.00409196	-0.36112	1.62329	2.42703	1.58244	3.48774	2.58576	-0.189915	0.059308	1.36827	0.54228	1.24139	-0.472016	-0.804443	-0.953982	-0.166417	1.3308	1.58244
Sall1	-0.204798	-0.926213	-0.696633	-0.79012	-0.907517	-0.518119	-0.633151	-0.573788	-0.14693	1.78433	0.414076	-0.0526302	-0.890455	-0.299406	-1.02253	-0.599696	-0.506598	-0.272446	-0.64761	-0.525648	0.234121	-0.520136	0.515507	0.609872	-0.0337083	-0.881798	-0.299406
Sall4	0.560508	-0.35416	0.299279	0.0802333	0.38293	0.157552	0.292314	0.462291	0.540048	-0.295237	0.367656	0.811216	-0.139785	0.541671	1.37768	0.765952	-0.664725	0.215199	0.1809	0.617062	1.46911	-0.270588	-0.179804	-0.199802	-0.551549	-0.436329	0.541671
Sap30bp	0.420238	0.169277	0.427175	0.547921	0.432309	0.367309	0.363968	0.233236	0.334948	0.046859	0.930353	0.271284	0.229205	0.102365	0.709834	0.179444	-0.312027	0.852062	0.248331	0.217921	0.828132	0.260905	-0.54701	-0.0411169	-0.081228	-0.0898383	0.102365
Sars	-0.723083	-0.777857	-0.350126	-0.589319	-0.363657	-0.348104	-0.324869	-1.02741	-0.939858	-0.792051	-0.313166	-0.50639	-1.61215	0.246628	-0.593814	-0.191763	-0.386975	-0.540554	-0.395449	0.159214	-0.38204	0.782398	1.09343	1.24833	0.89129	-0.952739	0.246628
Sash1	0.635357	0.0155785	0.604924	0.223264	0.802034	0.765505	0.721583	0.308891	-0.112878	-0.733451	-0.658054	0.979943	-1.53809	-0.361513	1.21494	0.102809	0.361377	-0.0164964	0.366356	-0.42338	0.742824	0.123853	0.909455	1.42656	-0.325427	0.587224	-0.361513
Sbno1	-0.198703	-0.21365	-0.220339	-0.152957	-0.245809	-0.268987	-0.124205	-0.58032	-0.67592	0.00454368	-0.291801	0.417038	0.211529	-0.159432	0.531218	0.411429	-0.0525274	-0.16374	-0.151338	-0.277587	0.0642998	-0.115157	-0.364439	-0.128308	-0.500559	0.0542646	-0.159432
Scamp1	3.87946	3.87913	1.26006	0.843312	1.8773	0.947197	1.13192	1.10648	1.09881	0.710462	-0.477145	2.06882	1.83681	2.37292	4.14845	3.31953	0.305576	0.31165	1.58694	-0.27037	0.273467	-0.101296	-0.209538	0.20497	-0.292021	3.60979	2.37292
Scd1	-0.362531	0.875576	-0.985135	-1.56636	-0.945263	-1.02334	-0.900746	-1.76826	-1.72936	0.00204435	-0.0058251	-2.96757	-0.657616	-0.999759	-3.65492	-1.80441	0.330173	-4.45496	-0.808069	-1.04865	-2.1564	-0.851436	-0.255013	-1.05007	0.113987	-2.52025	-0.999759
Scd2	-0.503343	-0.756816	-0.129173	-0.736546	-0.416696	-0.0486469	0.00594428	-1.32768	-1.10422	0.230674	0.0241883	-2.11682	-0.158148	-0.300964	-2.34647	-1.02408	-0.0169663	-3.17761	-0.662871	-0.632847	-1.68197	0.13722	-0.0999817	-0.163666	0.447856	-1.44857	-0.300964
Scyl2	0.215993	0.918688	0.153248	0.039242	0.0104076	-0.0033934	0.119861	-0.0383107	-0.0947042	0.0793489	-0.00242407	0.480359	0.370413	0.285777	0.767146	0.664722	0.124349	0.109174	0.205005	-0.36843	0.224604	1.10576	0.322109	-0.0622697	-0.451036	-0.280003	0.285777
Sec14l1	-0.119425	-0.491131	-0.489778	-0.0996679	-0.461149	-0.398053	-0.296127	-0.773914	-0.847679	0.00839317	0.898977	-0.783332	-0.939325	-1.11858	-0.771132	-1.11239	0.0750494	-0.511017	-0.395406	-0.266931	-0.769562	-0.0952782	-0.697782	-0.0299037	-0.313711	-1.27116	-1.11858
Secisbp2l	0.133238	1.48021	0.193195	-0.0189578	0.117466	0.135471	0.0961935	0.179566	-0.180743	-0.42868	-0.417	0.700407	0.575219	0.225301	0.948723	0.31727	-0.090129	0.0974089	0.499193	-0.290436	0.490829	0.70346	0.923913	0.655927	0.399249	0.610027	0.225301
Seh1l	-0.0743283	0.135151	-0.205999	-0.621106	-0.105544	-0.165243	-0.323601	-0.797421	-0.854787	0.689573	0.596292	-0.322721	-1.06699	-0.282076	-0.852469	-0.438043	0.24795	-0.851306	-0.502025	-0.418901	-0.66689	-0.348304	-0.648522	-0.351759	-0.386269	-0.797453	-0.282076
Sema4g	-0.631591	-0.683008	-0.560687	-0.444844	-0.710708	-0.38379	-0.468473	-0.40379	-0.208741	0.597012	0.638635	-1.45022	-0.237578	-0.973424	-2.56359	-0.0410352	0.762165	-0.183808	-0.275876	-0.442712	-1.90722	1.42589	2.72428	2.63935	1.00959	0.469048	-0.973424
Sema6c	-0.30814	-0.763837	-1.03183	-0.432909	-1.00048	-0.828821	-0.834175	-0.927608	-0.62907	1.20655	1.50106	-1.63194	-1.31677	-1.19221	-1.52914	-2.02401	-0.312628	-1.17774	-0.568363	-1.62855	-1.89216	1.2289	0.834791	2.05047	0.754588	0.237376	-1.19221
Setd2	0.104598	0.54885	-0.143282	-0.104262	-0.224264	-0.27327	-0.265046	-0.314262	-0.266587	0.110393	0.112043	0.264501	0.383333	-0.562452	0.704094	0.132755	-0.282058	-0.202589	-0.15358	-0.262624	0.774344	-0.703777	-0.396783	-0.19395	-0.596731	-0.380242	-0.562452
Setd5	-0.15715	-0.522236	-0.0885238	-0.0532711	-0.0615889	-0.0219494	-0.160055	-0.459628	-0.603225	0.231666	0.809148	-0.460804	0.00248088	-0.876848	-0.690649	-0.807382	-0.188565	-0.141442	-0.117766	-0.413825	0.230994	0.34547	-0.716296	0.0464484	-0.167153	-0.421801	-0.876848
Setdb1	0.455974	-0.316793	-0.0958514	-0.245101	-0.105892	-0.162976	-0.0362027	-0.121682	-0.114282	0.49726	0.60768	-0.118665	0.586161	0.0235578	0.644463	0.451139	-0.29454	-0.113245	0.145182	0.23297	-0.782353	0.572424	-0.724334	0.465116	-0.356967	-0.454871	0.0235578
Sfi1	1.95379	4.2934	0.737955	0.540257	0.899235	0.861365	0.803894	0.554836	0.238711	-2.28116	0.271866	1.14034	1.26978	0.781328	2.88267	1.9188	0.284868	0.765917	1.0109	-0.590701	-1.07137	-1.12908	-1.94753	-0.18602	-1.90502	0.542794	0.781328
Sfrp1	-0.432512	-0.835932	-2.04076	-1.44265	-1.72788	-1.76689	-1.43393	-2.05398	-2.30437	0.857248	0.666001	-1.24942	-2.18274	-0.116468	-1.48927	-0.733886	-0.735283	-2.26003	-0.740459	-1.16668	-2.03838	-0.628711	0.181505	0.251579	-0.235019	-1.61085	-0.116468
Sfxn1	0.0814438	-0.784542	0.0722085	-0.633355	-0.264347	-0.29142	-0.113825	-1.58273	-1.54113	-0.341696	-0.0101875	-1.18147	-2.05799	-0.0187964	-1.05774	-0.318973	-0.167326	-0.370715	-0.335782	-0.569939	-0.506555	-0.569691	-0.289559	-0.318413	0.236688	-0.22709	-0.0187964
Sh3gl2	-0.376343	-0.503827	-0.327241	-0.506316	-0.129579	-0.100415	-0.811745	-0.283826	-0.344954	1.50698	1.43835	-0.898705	-1.26235	-0.327537	-1.27831	-0.038015	-0.256074	-0.375756	0.266819	-0.374879	-0.610318	-0.790451	0.383441	0.0920189	-0.446917	-0.953873	-0.327537
She	-0.625023	-1.44521	-1.02584	-0.678783	-1.31535	-0.570521	-1.01364	-1.5712	-1.78291	-1.89703	0.058955	-1.9383	-1.25325	-2.22042	-2.45513	-3.02417	-0.953286	-0.798906	-0.486956	-1.1525	-1.04909	-0.664607	-0.0371981	-1.90391	-0.315966	-0.891167	-2.22042
Slc12a7	-0.273708	-0.725747	-0.0938668	-0.0805828	-0.160969	0.132438	-0.0901425	-0.183037	-0.175409	-0.189377	-0.133771	-1.1348	0.416663	-1.41449	-0.990895	-1.06451	0.255877	-0.471041	0.111933	-0.7076	-1.2628	0.165825	-0.422828	0.301426	-0.210103	-0.235445	-1.41449
Slc25a13	-0.45357	-0.742451	-0.533497	-0.903105	-0.515064	-0.438727	-0.55048	-0.410058	-0.518067	-0.458144	-0.0886604	-1.05219	-2.57637	-0.41113	-1.07979	-0.748166	-0.24777	-1.07592	-0.162663	-0.331434	-0.529139	-0.242267	0.128645	-0.149817	-0.145876	-0.699199	-0.41113
Slc25a31	0.577271	4.80772	0.277579	0.82063	0.660761	0.284181	0.216267	0.890845	0.416377	1.88568	-0.0605916	4.21385	6.31321	3.87072	4.20919	3.59476	0.893545	0.634952	0.881119	2.27176	1.18379	0.503217	0.722894	0.229311	1.11737	7.22817	3.87072
Slc25a36	-0.81005	0.142337	-0.521547	-0.52077	-0.463339	-0.36603	-0.509457	-0.81737	-1.08117	0.459078	0.119366	0.0450469	-0.892047	-0.615981	-0.46205	-0.558333	0.455864	-0.129196	-0.250992	-1.14291	-1.11245	-0.480515	1.20302	0.483744	-0.0307225	-0.79028	-0.615981
Slc25a39	0.160704	-0.673688	-0.0155717	-0.218414	-0.0431447	-0.0265907	0.0109911	-0.643748	-0.350537	-0.31604	0.511723	-0.831335	-0.130771	0.0549615	-1.15624	-0.348843	-0.248602	-0.622103	-0.226653	0.255665	-0.229487	1.83318	-0.00251911	0.145988	0.0236001	-0.708971	0.0549615
Slc29a1	0.0702764	-0.964384	-0.492076	-0.229227	-0.498674	-0.311099	-0.567015	-1.12422	-0.828793	0.598226	0.273035	-1.29508	0.33784	-0.684497	-1.1451	-0.405292	-0.363711	-0.147953	-0.630715	-0.242664	-0.5193	-0.417885	-0.426476	-0.272691	-0.793175	-1.27546	-0.684497
Slc2a3	-0.0326254	-0.216948	-0.473469	-0.49101	-0.27538	-0.494359	0.00728053	-0.203556	-0.740042	-0.612418	0.89129	-0.775205	0.438632	-0.809841	-0.673745	-1.08819	0.657658	-1.39995	-0.477309	-0.292481	-0.595061	-0.330294	-0.912001	0.439779	-0.15959	-0.69573	-0.809841
Slc35e2	0.0144952	-0.534091	0.0966453	0.224662	-0.0382918	-0.0181334	0.0357675	0.174488	-0.0221438	-0.533991	-0.411923	0.239827	0.76789	0.0276016	0.850275	0.195842	-0.275689	-0.0399353	0.402193	-0.308805	0.435259	-0.143162	0.374612	0.122636	-0.0349204	0.212326	0.0276016
Slc38a1	-0.573127	-0.706018	-0.212962	-0.509397	-0.187012	-0.290483	-0.12374	-0.838543	-0.370008	-0.597157	-0.0230422	0.451574	-1.35352	0.0391809	-0.687806	-0.136596	-0.77018	-0.00162804	-0.466618	-0.261124	-0.161801	-0.178126	0.26526	0.295131	0.202638	-0.671364	0.0391809
Slc38a4	0.0215853	-0.797643	-0.241723	-0.229178	-0.297898	-0.225639	-0.261676	0.301425	-0.206473	1.21335	-0.693453	-0.379421	0.322187	-0.864769	-1.04729	-1.23706	-0.318026	-0.190138	-0.507156	-0.671369	-1.16213	0.530566	1.03108	0.650172	0.0794191	0.686574	-0.864769
Slc38a6	1.07873	1.13732	0.932009	1.1735	1.25964	0.522468	0.750715	1.22696	1.05819	0.551463	0.587377	0.343655	0.701998	0.313054	1.33265	1.18239	0.372288	0.51007	1.07624	0.77129	1.28721	0.18129	-0.111424	0.637743	0.493277	0.866192	0.313054
Slc44a1	-0.213169	-0.649762	-0.518745	-0.595165	-0.685757	-0.399087	-0.534487	-0.0989006	-0.578912	-0.590266	-0.298267	-0.453596	0.0875212	-0.992322	-0.955834	-0.804847	0.216893	-0.434228	-0.34159	-1.01336	-0.377342	0.0535914	-0.714919	0.3422	-0.30581	-1.16331	-0.992322
Slc4a5	0.702272	-0.277701	0.256999	-0.0345846	0.393369	0.0703263	0.0189706	-1.57529	-1.52571	0.690592	-0.325424	-0.334718	0.0731424	0.755137	0.784456	0.230137	-0.0795425	-0.371957	0.851341	0.855345	0.866502	-0.734502	-0.701747	-0.351966	-0.242781	-0.841471	0.755137
Slc4a7	-0.336469	-0.309171	0.184633	0.267786	0.0995477	0.470836	0.157028	0.0987666	-0.214008	-0.737679	-1.43792	0.0866333	0.102607	-0.569373	-0.621543	-0.787796	0.289664	0.223147	-0.365165	-0.927617	-0.524445	-0.264421	-0.0496392	-0.0327286	0.509545	-0.887831	-0.569373
Slc6a6	-0.294284	-0.693122	-0.560079	-0.694567	-0.682372	-0.542404	-0.346799	-1.17049	-1.41928	-0.0408125	0.366678	-0.694935	-1.12326	-0.749992	-1.36509	-0.738453	-0.104165	-0.383624	-0.458741	-0.701789	-0.650934	0.362194	-0.54222	0.108916	-0.457077	-0.71912	-0.749992
Slc7a1	-1.14402	-1.56065	-0.82468	-0.661309	-0.364061	-0.58928	-0.691086	-0.337607	-0.388546	-0.725625	0.0160564	-0.733098	-0.549286	-1.00302	-0.976059	-0.15854	-0.75135	-0.694567	-0.509553	-0.227504	-0.304775	-0.270244	0.791811	0.338324	0.691066	-1.16517	-1.00302
Slc7a3	-0.68091	-1.54225	-0.488411	-0.915119	-0.338054	-0.323417	-0.644608	-2.47315	-1.81514	-1.03346	-0.3056	-0.55124	-1.79245	-0.476537	-0.674652	-1.09464	-0.571426	-0.54166	-0.42404	0.49556	0.496777	-1.09056	0.223339	-0.263509	-0.0981757	-0.649609	-0.476537
Slc9a3r1	0.18285	-0.536303	0.0980264	-0.275902	-0.309871	0.215292	-0.0558973	1.51771	1.20967	0.760468	1.07428	-0.241986	0.635892	0.0501654	-1.02474	0.114525	-0.165809	-0.461893	-0.403642	0.60587	0.835971	-0.519093	0.0861816	-0.820939	-0.427093	-0.839893	0.0501654
Sltm	0.184012	-0.0321791	0.0341524	-0.0321128	0.208101	0.0412806	0.0149133	-0.412701	-0.332836	0.770022	0.687379	0.564451	-0.535263	0.505234	1.01283	1.05531	-0.362868	0.458612	0.08394	0.159385	0.63429	-0.249983	0.687575	-0.382443	-0.418053	-0.0654676	0.505234
Slu7	0.460678	0.514339	0.204911	0.0816053	0.296896	0.0037239	0.144951	-0.110929	-0.180051	0.0406423	0.132611	0.924049	0.749505	0.680837	1.54036	0.962903	-0.114717	0.334219	0.24518	0.223111	0.818082	-0.133507	0.197668	-0.0717442	-0.259182	-0.138217	0.680837
Slx4	0.368474	0.13691	0.300106	0.293427	0.401368	0.275854	0.0700021	0.30664	0.132211	0.362064	0.529285	0.0345108	0.871907	-0.53047	0.955156	0.410995	-0.234014	0.413822	0.339074	-0.357718	0.676107	-0.280464	0.404159	0.130716	0.288739	0.4389	-0.53047
Smad3	-0.070585	0.107115	-0.405987	-0.419865	-0.800493	-0.337654	-0.203049	0.585375	-0.493597	0.130676	-0.182435	-0.437254	-1.16904	-1.06035	-1.35472	-1.06338	0.129364	0.188892	-0.368218	-1.0001	-0.967263	1.26721	-0.899858	-0.692581	-0.718235	0.0912142	-1.06035
Smarcd1	-0.240311	-0.922119	0.100694	-0.366827	-0.18257	0.124735	-0.0785498	-0.900692	-0.408807	0.976359	1.56476	0.261769	-0.484126	0.0607801	-0.764106	-0.268202	-0.332825	-0.247318	-0.241194	-0.293157	-0.108986	-0.918882	-0.133844	-0.508274	-0.523035	-0.834111	0.0607801
Smc4	0.224043	-0.372079	0.178319	-0.110942	0.147037	0.263833	0.0950895	-0.302198	-0.466581	-0.0180945	-0.431081	0.380527	0.544471	0.0338958	0.648766	0.363993	0.257218	-0.267035	-0.176752	-0.461429	-0.269797	0.894844	0.404196	-0.0522982	-0.544904	-0.33811	0.0338958
Smtnl2	-0.242872	-0.964173	-0.624317	-1.0667	-0.532389	-0.591152	-0.50242	-1.33721	-1.20032	-0.370382	0.269605	-1.81525	-0.223009	-1.25529	-1.91877	-1.64227	0.132317	-1.84275	-0.206136	-0.5027	-1.64682	0.552589	0.447002	0.0807834	-0.485872	-0.179605	-1.25529
Snrpa1	0.209989	-0.112701	-0.10135	-0.61739	-0.151718	-0.0648984	0.0588253	-0.760609	-0.324327	-0.233786	-0.170651	-0.714641	-0.903753	0.601242	-0.509442	-0.0702095	-0.268341	-0.904877	-0.201359	0.165208	-0.660611	-0.925469	-1.07201	-0.950516	-0.124509	-0.347881	0.601242
Snw1	1.5178	1.87338	0.26217	-0.0679832	0.524502	0.0799113	0.160851	-0.102893	-0.169053	0.595137	0.597921	0.881236	0.356001	1.31438	2.89902	2.03943	-0.243407	0.131519	0.200094	0.410689	0.663258	-0.412879	0.199311	0.135233	0.118657	0.0209163	1.31438
Snx5	0.816366	-0.27996	0.260812	0.00792208	0.274927	0.0527304	0.164507	-0.536958	-0.521328	0.5562	0.351107	0.162867	0.934953	1.00297	0.979665	0.68727	-0.200481	-0.401529	0.171885	0.63137	1.07829	0.780158	-0.777322	0.050692	-0.107718	0.246059	1.00297
Son	0.0181225	-0.054341	-0.0852145	-0.184993	-0.202117	-0.11642	-0.133756	-0.34646	-0.653043	0.246522	0.089568	0.605718	0.146317	-0.253109	0.708283	0.246231	-0.489293	0.262371	-0.126335	-0.427208	0.749269	-0.46957	0.307582	0.167861	-0.253223	-0.501989	-0.253109
Sorl1	-0.627171	-0.737409	-0.540421	-0.688402	-0.73649	-0.375762	-0.540494	-0.409258	-0.521153	-0.324324	-0.320543	-1.21079	-0.341993	-1.69109	-1.48284	-1.1252	0.0611623	0.156149	-0.188151	-0.92503	-1.76457	-1.13207	-0.0546779	0.0521636	0.000441244	-0.852134	-1.69109
Sox11	0.790406	0.879112	0.89653	0.0276323	1.07363	1.06747	1.17524	0.540777	0.619547	0.233844	-1.59922	1.11843	-1.964	1.25955	2.12546	1.33589	0.0618911	-0.264907	0.56184	-0.536547	-0.412251	1.78982	-0.336996	-0.123421	-0.417433	1.65211	1.25955
Sox15	-0.191253	-0.999432	-0.98199	-0.164749	-1.36292	-1.46762	-0.832092	-0.487145	-0.665036	0.661864	0.312464	-0.93152	-2.72746	-1.58167	-1.21307	-1.62286	0.828336	1.00132	-0.70684	0.455639	-0.421743	-0.0146509	-1.482	-0.501695	-1.67919	-1.53378	-1.58167
Sox2	-0.00514731	-1.49041	-0.0269671	-0.252378	-0.238085	0.256761	-0.207237	-0.95484	-0.574182	0.215613	-0.0286166	-0.116013	-0.484692	-0.432089	-0.843325	-1.12404	-0.200386	0.043979	-0.26918	-0.172303	-0.278141	0.56598	0.697653	1.07135	0.3043	0.443249	-0.432089
Sox4	-0.503132	-1.38789	0.496639	0.174734	0.340963	1.01538	0.462623	-0.638927	-0.207544	0.506433	-0.479399	2.06689	-1.67005	1.55173	1.17894	1.48999	-0.131933	0.158397	-0.551172	-0.536914	-0.66445	-2.47504	-1.32063	1.6039	-1.57971	1.55975	1.55173
Spata5	0.310136	0.00237029	-0.159662	-0.0569082	-0.0710016	-0.205528	-0.141249	-0.174387	-0.3993	-0.345497	-0.397572	1.01674	0.925527	0.952128	0.930219	0.63319	-0.186043	-0.069488	0.548924	-1.30648	0.594196	-0.399907	-0.0208239	-0.209092	-0.0597451	0.219135	0.952128
Spats2	-0.258574	-0.611683	-0.399336	-0.567785	-0.495317	-0.734647	-0.276811	-1.05071	-0.746372	0.458626	0.494903	-1.36669	0.051523	-0.599769	-0.935627	-0.404034	0.0768571	-0.441957	-0.329066	-0.323809	-0.80247	0.340714	1.19902	-0.0607154	-0.190776	0.831544	-0.599769
Spdl1	0.549663	1.25032	0.0722435	0.0911003	0.15904	-0.073918	0.00992253	-0.0235686	-0.500035	0.628682	0.722185	0.281602	0.623657	0.550381	1.42633	0.814334	-0.0510969	-0.239383	0.250277	-0.341492	0.230054	-0.382791	-0.288304	-0.110785	0.324292	0.608253	0.550381
Spesp1	6.73651	4.04497	1.14093	1.20913	2.54289	0.523456	1.29531	2.07088	2.17394	3.24319	-0.716278	2.93087	2.94983	3.6371	5.59266	4.50902	0.790039	2.8103	2.31914	0.774501	1.80339	-0.769045	-1.45233	-0.217774	-1.35799	4.60891	3.6371
Spop	-0.489246	0.657601	-0.00462642	-0.188901	0.0813841	0.107458	-0.102497	0.255928	0.224933	0.259896	0.532707	0.340853	0.426917	-0.328137	-0.898282	-0.298625	-0.351229	0.340302	-0.4109	0.377291	0.777123	-0.273017	-0.250239	-0.0254446	-0.0918334	-0.486683	-0.328137
Spred1	-0.260654	-0.504292	-0.311499	-0.0911055	-0.416779	-0.404229	-0.475287	-0.485819	-0.628056	-0.309339	-0.110619	-0.311096	0.398045	-0.842182	-1.20648	-1.27417	-0.771844	0.728676	-0.270084	-0.526454	0.463509	-0.971452	-1.03621	0.0132695	-0.729272	-0.785692	-0.842182
Src	-0.501963	-0.948311	0.148915	-0.052566	-0.243252	0.390839	0.0868442	-0.20576	-0.248429	-0.516511	-0.103059	-0.647685	-0.279634	-1.14659	-1.76533	-1.08803	0.0948725	0.151067	-0.477006	-0.629601	-0.576717	0.932969	-0.888902	-0.398762	-0.437486	-1.16011	-1.14659
Srebf2	-0.185952	-0.557526	-0.211644	-0.439441	-0.0687124	-0.0599305	-0.0948588	-0.502057	-0.246981	0.294826	0.377495	-1.27768	-0.617621	-0.839552	-1.41924	-0.826581	0.272931	-1.08657	-0.210708	-0.811366	-1.14043	0.13456	-0.30183	0.1558	-0.412384	-0.560423	-0.839552
Srpr	0.145493	-0.349851	-0.197933	-0.273706	-0.0252865	-0.247139	-0.0995241	-0.522526	-0.364811	1.24566	1.06113	-0.261447	-0.422055	0.37469	0.510803	0.196136	0.134009	-0.309575	-0.102792	0.335655	0.149857	-0.0689366	-0.170869	0.107591	-0.224458	0.525786	0.37469
Srrt	0.44305	-0.62769	0.139543	-0.0489243	0.130524	0.0408299	0.104669	-0.499697	-0.123998	1.21008	0.902828	0.166454	0.111168	0.232397	0.507144	0.325853	-0.920872	0.345225	-0.142888	0.386585	1.2283	0.356169	-0.181562	-0.271306	-0.295208	0.147612	0.232397
Srsf1	0.390637	-0.0718059	0.106478	-0.225189	0.104991	0.112801	0.00960791	-0.476482	-0.567283	0.0960734	-0.139609	0.17178	0.421138	0.335103	0.355029	0.2793	-0.483517	-0.241238	-0.175549	0.209819	0.40682	0.402115	0.325414	-0.00926223	-0.155489	0.215998	0.335103
Srsf6	0.3422	-0.504092	0.221824	-0.062351	0.205908	0.137157	0.27773	-0.262686	-0.20661	0.571503	0.343399	0.357359	0.131655	0.56904	0.535114	0.469177	-0.750939	0.363205	0.100517	0.51016	1.16721	0.568969	1.23396	0.31422	-0.706789	-0.125676	0.56904
Srxn1	-0.345666	-0.798043	-0.3785	-0.0843734	-0.0578245	-0.275048	-0.436108	0.55796	0.972065	-1.00076	-1.00797	-1.43823	-0.533728	-0.539283	-0.958513	-0.90208	-1.25325	0.476255	-0.637287	-0.631914	0.184279	0.508794	-0.0153818	-0.0123897	0.429215	-1.51936	-0.539283
Ssh2	0.618346	-0.0175227	0.454702	0.319234	0.431589	0.271263	0.332616	0.273784	0.068558	0.234368	0.0837209	0.480431	0.710532	-0.0763043	1.35694	0.699585	-0.55043	0.967273	0.763931	-0.428207	0.849737	0.879996	0.376181	0.355291	0.0488648	1.72602	-0.0763043
St8sia1	-0.00249807	-0.967773	-1.22923	-1.35404	-1.36289	-1.25712	-0.600583	0.0476327	-0.631146	-0.961944	2.37237	-0.74346	-1.15804	-1.87849	-1.21918	-0.999956	-0.251083	-1.30216	-0.412957	-0.913496	-1.55384	-0.0392714	-0.432137	0.216717	-0.347208	0.113096	-1.87849
Stag3	-0.257592	0.29625	0.31392	0.250486	0.148129	0.462548	0.0254595	-0.358495	-0.155589	-0.536554	-0.136337	1.86716	2.36665	-0.577474	0.831221	-0.26933	0.833787	-0.620678	-0.534322	0.349774	-0.563606	0.170633	0.528576	0.304651	0.866169	-0.505679	-0.577474
Stard4	0.369366	0.897962	-0.442671	-0.562806	-0.279407	-0.523696	-0.331168	-0.472048	-1.05231	1.31643	0.743445	-1.53055	0.177571	-0.558412	-0.982063	-0.691019	1.03431	-1.90433	-0.330941	-1.05637	-1.02249	-0.258099	-0.537508	0.226854	-0.618679	0.293905	-0.558412
Stat3	-0.81025	-0.451749	0.00745652	0.0797654	-0.0528777	0.0545764	-0.195792	-0.245874	-0.298448	1.0537	1.22959	-0.0119495	0.566365	-0.728655	-0.932727	-0.359544	-0.106743	0.317832	-0.102065	-0.398214	-0.0805898	-0.708992	0.253667	-0.623123	-0.203425	-0.475535	-0.728655
Stau1	0.25198	0.35956	0.128863	0.153469	0.119883	-0.0205697	0.134304	0.359282	0.288915	1.62637	2.73746	-0.254999	0.804004	-0.271078	0.64626	-0.0921462	-0.354735	-0.00154039	0.215054	0.30732	0.761972	0.291224	-0.208745	-0.137541	-0.155169	0.54537	-0.271078
Stip1	0.437898	-0.132178	-0.00682727	-0.391549	0.00403276	-0.0864577	0.0389494	-0.723495	-0.388902	0.74385	0.509792	-0.262538	0.172251	0.663523	0.62553	0.467096	-0.208022	-0.666991	-0.104934	0.12182	0.448494	-0.137168	-0.73355	0.0177868	0.0148246	-0.0598066	0.663523
Stk35	0.803458	0.0942322	-0.415054	0.0271258	0.291567	-0.359972	-0.261602	0.373202	0.00912476	0.732694	0.446105	-0.478434	0.812538	-0.350941	1.07802	-0.360443	-0.199447	-0.419071	0.135266	0.289498	1.35021	0.375507	0.400788	0.44794	0.686384	1.12673	-0.350941
Stx5a	0.00988768	0.546301	0.195744	0.172153	0.323173	0.268675	0.170003	0.242	0.28072	-0.0202773	-0.016387	0.36423	0.304396	0.356284	1.07798	0.479948	-0.106938	0.480487	0.24156	0.443156	0.737304	-0.0287765	-0.0804216	0.688476	0.00710789	-0.0920089	0.356284
Sun1	-0.657704	-0.563711	-0.465517	-0.653857	-0.614265	-0.313899	-0.379513	-0.831442	-0.736183	-0.503296	-0.253808	-1.10192	-0.703551	-1.01725	-1.45743	-1.27777	0.157044	-0.373903	-0.209514	-0.630869	-1.04532	0.15417	-0.0209406	0.183528	-0.0140655	-0.620967	-1.01725
Supt6	0.144847	0.123193	0.33968	0.393196	0.348394	0.230872	0.31808	-0.126752	0.00697525	1.19403	1.23541	0.639764	0.394395	-0.186099	0.956239	0.432602	-0.262035	0.0889091	0.347868	0.1172	0.96012	-0.774604	0.0516178	0.357667	-0.240562	-0.0504924	-0.186099
Susd6	-0.451942	-0.340004	0.422321	1.01326	0.286004	0.547946	0.331083	0.780118	0.676904	0.715298	0.282293	1.67515	-0.159526	-0.189502	0.720341	0.426312	0.654173	1.40258	0.397154	-0.382451	0.400767	0.0731707	0.759184	0.114628	-0.353288	-0.162345	-0.189502
Syce1	0.189948	-0.0949694	0.205861	0.181678	0.0879122	-0.0481551	0.227927	-0.109246	0.0244325	-0.0170095	0.629671	1.54657	2.27393	2.40654	2.17067	1.70103	0.000486605	0.150444	0.319298	0.888098	-0.256874	-1.4053	0.545182	-0.650334	1.72522	3.04883	2.40654
Syce2	-0.165853	2.43187	0.0248393	-0.319491	-0.0821894	-0.0775747	0.0381456	-1.00819	-0.129109	-0.318419	-0.649218	-1.04414	-0.0581032	0.388959	-2.00416	-0.368243	0.533022	-1.25901	-0.800306	0.200708	-0.901506	-1.20581	-1.67329	-0.889657	-0.696943	-0.391008	0.388959
Synm	0.0899763	0.271504	0.910816	1.46953	0.594774	0.869218	0.730477	1.18603	1.10641	-1.47277	-0.369273	1.92658	0.909598	-0.689466	1.43962	-0.9268	1.0151	1.01819	0.528521	-0.55901	-0.370057	0.73184	0.159583	0.898881	1.43298	2.62505	-0.689466
Taf1	0.0146066	-0.481462	-0.322448	-0.404773	-0.393768	-0.246349	-0.339842	-0.295433	-0.55501	-0.920544	-0.644376	-0.471465	0.0370584	-0.653752	-0.470457	-0.574818	-0.22763	-0.495956	-0.182729	-0.680154	0.22278	-0.231681	-0.0748425	0.388797	-0.208921	-0.616417	-0.653752
Taf7	0.535933	0.159535	0.0535477	-0.0560925	0.130695	-0.0298953	0.0705884	-0.160894	-0.260831	0.25489	0.157822	0.194782	0.0629342	0.25391	0.539152	0.282009	-0.294846	-0.411507	0.131771	0.208464	0.467798	0.0570882	0.0363549	0.0621064	-0.129319	0.199116	0.25391
Taf7l	-1.63031	2.58944	1.01961	2.57869	1.57958	0.764851	1.08408	3.29814	2.73689	0.122865	-0.533791	5.26085	6.90896	2.62471	2.77718	2.56676	0.955746	1.25765	0.670609	2.43805	0.515852	-0.693309	-0.900682	-0.367713	-0.727776	4.70004	2.62471
Taok1	-0.255691	1.12841	-0.325298	-0.203181	-0.56487	-0.318976	-0.263474	-0.239285	-0.493787	-0.813389	-0.680911	0.813295	0.635811	-0.319866	0.679141	0.30617	0.0103641	-0.0417517	-0.344136	-0.327203	0.470328	-0.335263	-0.112069	-0.16098	-0.28563	-0.267302	-0.319866
Tars	0.0777629	-0.627709	-0.105988	-0.39309	-0.0998409	-0.223418	-0.152731	-0.65451	-0.571387	-0.527212	-0.211406	0.114649	-0.413834	0.787898	0.47102	0.43627	-0.3795	-0.398506	-0.203033	-0.20772	-0.201756	0.0642179	0.60618	0.194624	0.610451	-0.562712	0.787898
Tax1bp1	0.0961891	0.0325974	-0.119309	-0.00356463	0.0165548	-0.170812	-0.113657	-0.040512	-0.0949072	0.0274533	-0.053292	0.463529	0.294155	-0.0142597	0.508126	0.181945	-0.23655	0.297043	0.117163	0.108609	0.887157	0.154261	-0.0961868	-0.145688	-0.0226129	0.0914455	-0.0142597
Tbc1d13	0.111214	-0.592654	-0.349674	-0.261232	0.0666544	-0.371807	-0.304101	-1.31156	-0.870944	-1.14128	-0.619459	-0.554306	-1.49729	-0.247401	-1.09628	-0.543095	-0.322891	-0.354209	0.121322	0.332513	1.03606	0.732419	0.021808	0.0663372	0.10978	-1.45116	-0.247401
Tbp	0.139547	0.461905	0.00392527	-0.288353	-0.0736294	-0.168283	-0.064445	-0.474995	-0.391669	0.4407	0.614419	0.642844	-0.00424041	0.670368	1.08453	0.621052	-0.224816	-0.164161	-0.190997	0.388525	0.224432	0.803531	-0.220784	-0.183973	-0.246546	-0.0577452	0.670368
Tcaf1	0.276592	0.684824	0.467205	0.242288	0.552546	0.560336	0.473928	0.340993	-0.925554	-0.113088	-0.626627	1.37437	-0.606997	0.994075	1.58991	1.38351	0.79687	0.289832	1.29773	-0.485411	-0.662295	1.05716	0.201679	1.85204	2.21013	2.73986	0.994075
Tcea3	0.263031	-0.799289	0.274321	-0.231326	0.2253	0.0851425	-0.00951309	-0.618937	-0.0950752	2.18705	0.43654	0.228938	-0.704455	0.613466	-0.981748	-0.149935	-0.239345	0.294145	-0.886185	0.445571	-0.13775	-0.313614	-0.595189	-0.786373	-0.361454	-2.44555	0.613466
Tcstv1	8.79586	5.53773	2.12029	1.91565	3.32228	1.58118	2.10769	2.72319	2.93504	3.35221	-1.45125	3.96136	3.76101	5.49372	6.91287	6.05278	2.48728	3.78906	2.56044	2.16055	2.78013	-2.31051	-3.86066	-1.51862	-3.50866	5.19246	5.49372
Tcstv3	8.78152	5.85669	2.19106	1.94087	3.41277	1.58707	2.16119	2.37019	2.55496	3.45211	-1.40767	3.64181	3.60045	5.30597	6.84854	6.0452	2.28162	3.3341	2.63759	2.04779	2.66804	-2.03683	-4.0798	-1.57552	-3.69261	5.33755	5.30597
Tdh	0.178603	-0.743067	-0.437509	-0.460707	-0.212994	-0.271458	-0.377993	-1.67532	-1.053	1.21684	1.47711	0.0763704	-1.65579	0.663776	-1.25249	0.229374	-0.284038	0.423923	-0.364627	0.390752	0.777542	0.26147	-0.944754	-0.184838	-0.125608	-1.35162	0.663776
Tdrd12	-0.490996	-0.316657	0.344889	-0.0315024	0.230119	0.299629	0.0787914	-0.935367	-0.380581	-0.881947	-1.0937	0.769956	0.67804	-0.0931354	-1.53175	-0.283317	0.466797	-1.50666	-0.987104	1.25967	0.380777	-0.101026	0.588719	0.391009	-0.384072	-0.133164	-0.0931354
Tdrkh	0.789566	2.35128	0.197727	0.420924	0.197334	-0.0885475	0.621294	0.392858	0.247307	0.985186	1.83591	1.37012	4.13431	5.28107	4.96832	4.94286	-0.0925677	0.158288	1.24267	0.650029	0.769973	0.176702	-1.18884	0.0625393	-0.506434	5.93079	5.28107
Tek	-0.826429	-0.979441	-0.380644	0.563209	0.266136	0.195734	-0.106191	1.07853	0.784148	0.918009	1.73781	2.78199	-0.716465	0.749481	2.23555	-0.146828	1.11094	1.48667	-0.544759	-0.63237	-0.579162	-0.354656	-6.26088	0.584251	0.526462	2.70059	0.749481
Terf1	-0.128666	-0.191014	0.142204	-0.00730429	0.115654	0.397562	-0.152809	-0.747597	-0.622928	0.416469	0.420052	-0.0876771	-0.174819	-0.320576	-0.573031	-0.490275	-0.0543705	0.303647	-0.192281	0.343995	-0.163531	-0.568397	-1.06495	-0.0706838	-0.261918	-0.501954	-0.320576
Tfcp2	1.78099	1.81862	0.778737	0.87194	1.32602	0.727772	0.739733	0.985812	1.15739	-0.613774	-0.440901	0.150403	2.05699	0.821272	2.0272	1.61007	0.307041	-0.362541	0.903293	-0.620738	0.7224	1.04174	0.447336	0.174261	0.379845	0.946728	0.821272
Tfcp2l1	-0.370058	-1.31066	-1.37701	-0.76351	-1.2271	-1.11429	-1.37658	-0.868965	-1.08288	-0.414409	-0.871468	-1.1355	-0.543105	-1.41931	-1.66073	-1.12088	-0.151397	-0.258333	-0.620964	-0.620738	-0.253368	0.174006	0.127616	0.430191	-0.0685721	-0.861079	-1.41931
Tfeb	-0.797866	-1.78062	-0.860904	-0.739451	-0.822901	-0.808533	-0.755877	-0.543572	-0.279344	0.14056	-0.326726	0.393273	-1.20329	0.179307	-1.33355	-0.287116	-0.555341	-0.755213	-0.84475	0.510931	0.346909	-1.10612	-0.857889	-2.48358	0.577037	-3.52984	0.179307
Tfg	0.452372	0.970347	0.144731	-0.191577	0.113703	0.0217403	0.0820507	-0.168771	-0.218939	0.57197	0.336974	0.147351	0.738582	0.663974	0.814591	0.71357	-0.349222	-0.290274	0.154931	0.229907	0.466413	-0.219163	-0.293477	-0.327166	-0.0377192	0.0970635	0.663974
Tfip11	0.37709	0.0957874	0.181653	0.246256	0.316266	0.0500944	0.229456	0.27924	0.411922	0.124996	0.16355	0.586507	0.465508	0.532584	1.30611	0.797766	-0.338291	-0.136865	0.280975	0.335573	0.95754	-0.036098	-0.21283	0.11685	-0.106898	0.0432206	0.532584
Tfpt	0.529572	-0.164247	0.214274	0.0848118	0.393397	0.202078	0.212023	-0.12053	-0.0681395	0.261644	0.378625	0.346542	0.392424	0.603155	1.28485	0.0499247	-0.633877	0.133965	0.192103	0.715929	0.608865	1.22578	0.972707	0.462204	0.0701537	-0.0297679	0.603155
Tgif1	-0.156059	-0.905563	-0.394517	-0.195604	-0.425413	-0.208501	-0.270022	-0.20033	-0.204165	0.623659	0.721235	-0.834144	-0.510054	-0.555655	-0.729029	-0.765895	-0.369806	-0.170831	-0.593086	0.129078	0.146339	0.450889	-0.150418	0.560956	-0.319528	-0.0854534	-0.555655
Thbs1	2.42026	1.64369	1.17063	3.13197	1.83543	0.702837	2.01417	4.09178	1.91008	-1.19637	-3.57016	5.22964	3.35951	1.69568	4.04539	4.40109	0.363032	0.548451	2.54086	1.69107	3.57516	0.864104	-3.2979	-0.278958	-0.436901	2.45123	1.69568
Them4	1.79697	3.25267	0.844695	0.704079	1.10851	0.929516	0.531697	-0.0663407	-0.272952	1.27712	0.966537	0.0980076	1.26882	1.27657	2.47384	1.4796	-0.257136	0.704899	1.46644	1.15263	1.24457	0.267935	-0.102227	0.4239	0.780012	1.92279	1.27657
Ticrr	0.619809	-0.334664	-0.206041	-0.257984	-0.221582	-0.317636	-0.14519	-0.429714	-0.581895	1.12043	0.0503636	-1.27266	0.991778	-1.20966	0.633049	-0.405583	-0.386096	-0.187712	0.441736	0.232135	1.30577	0.447124	-0.633814	-0.197142	-0.54063	-0.142256	-1.20966
Timp1	-0.458165	-1.39787	-0.625314	-0.32669	-0.710689	-0.562728	-0.818827	-0.605623	-0.44095	-0.786156	-0.784683	-0.571268	-2.33837	0.0595182	-1.48021	-0.621853	0.26703	-0.154978	-0.444231	0.499595	-0.753338	-0.408246	-0.465813	-0.111564	-0.133693	-0.516539	0.0595182
Tkt	0.400889	-0.584852	-0.162637	-0.499053	-0.0857872	-0.165076	-0.02415	-0.629734	-0.360657	-0.00799761	0.0055794	-1.41817	-0.165874	0.234312	-0.687865	-0.35405	-0.145562	-1.12514	-0.302937	-0.235132	-1.02577	-0.431111	-0.452308	-0.384372	0.453353	-0.473206	0.234312
Tle5	-0.0594042	-0.983247	-0.454408	-0.798957	-0.712784	-0.299186	-0.485252	-0.743804	-0.212937	0.414517	-0.0607682	-1.14787	0.264585	-0.160905	-0.74178	-0.620698	-0.314684	-0.65043	-0.438593	0.170689	-1.05295	0.249409	-0.595581	-0.561897	-0.0627353	-0.514617	-0.160905
Tmco6	-0.494651	-1.04817	-0.157078	-0.687633	-0.244802	0.0651786	-0.0225009	-0.781031	-0.534543	-0.536331	0.026818	-1.42612	-0.249967	-0.849125	-1.07479	-1.87623	0.318783	-0.950538	-0.404965	-0.745399	-1.82502	0.599197	-0.0314971	-0.218189	0.0524379	-0.770689	-0.849125
Tmem164	-0.632068	-0.0158532	-0.452042	-0.286823	-0.215192	-0.138926	-0.182394	-0.0878606	-0.136885	-1.13244	-1.29438	-0.705341	-0.938417	-0.903331	-1.57264	-0.968328	-0.113381	-0.661152	-0.229222	-0.475679	-0.493924	0.287509	-0.41822	0.838052	0.575931	0.103555	-0.903331
Tmem184b	-0.407494	-0.933946	0.037845	0.421433	-0.0368556	0.0825936	0.0755938	0.350192	0.102259	0.728413	0.297063	-0.244194	0.600688	-0.788434	-0.989593	-0.21516	-0.0372765	0.31142	-0.14003	-0.37319	-0.668656	0.714882	0.0488528	-0.250678	-0.277298	-0.482932	-0.788434
Tmem92	8.41341	4.9189	0.953194	1.45529	2.57221	0.618151	1.22685	2.0997	1.88511	3.78136	-1.08985	3.04408	2.83944	3.82064	5.8872	4.78049	2.25853	2.9844	3.55089	1.3637	2.34001	-3.44842	-4.55673	-1.87726	-5.27049	3.88425	3.82064
Tmppe	0.110154	0.0140043	0.161023	0.667147	0.474638	0.204617	0.174615	0.117454	0.390702	1.47942	0.175358	0.629685	0.963473	0.157775	1.90823	1.12293	-0.20539	0.125879	-0.218501	0.740682	1.58237	0.389436	1.39841	0.153646	0.111673	0.245908	0.157775
Tmtc3	0.166943	0.49195	0.0623249	0.651173	0.0438456	0.17741	-0.17665	0.5778	-0.411952	0.587981	0.168426	1.89544	0.762317	-0.211139	0.977402	0.777108	0.039958	1.68972	0.303455	-0.823197	0.414636	-0.418947	-0.0634992	-0.182862	-0.182209	0.118289	-0.211139
Tmx4	0.815907	0.25215	0.0762317	0.126416	0.0920108	0.0112256	0.0282933	1.01818	0.0497803	0.217867	-0.484435	0.21259	2.13953	0.207461	1.08201	0.181811	0.538838	0.11273	0.683952	-0.358376	-0.440211	-0.835708	-0.804748	-1.05593	0.125173	1.73533	0.207461
Tnks	-0.142511	0.0579322	0.00633444	-0.00227908	0.0331385	0.0392044	-0.0337297	-0.423927	-0.53348	0.154076	-0.116942	1.1499	0.424854	-0.169594	1.00161	0.993159	0.39692	-0.0750197	0.290226	-1.40041	-0.453983	0.375321	0.545356	0.544267	-0.0874295	0.430456	-0.169594
Tnpo3	0.118494	-0.1526	-0.0699947	-0.213853	0.0292294	-0.0336574	-0.101757	-0.671659	-0.804957	-0.380371	-0.23317	0.26245	-0.533151	0.16692	0.581778	0.363919	0.0846189	-0.166287	-0.13064	-0.302195	0.0710116	0.0766498	-0.0843116	-0.204935	-0.00345623	-0.195077	0.16692
Tnrc18	-0.834131	-1.21109	-0.35306	-0.177223	-0.405293	-0.0851699	-0.144952	-0.750828	-0.614349	0.856791	-0.252866	-0.732132	-0.543582	-1.69375	-0.849478	-0.69264	-0.427386	-0.113048	-0.383007	-0.751842	0.645813	-0.278239	0.132362	0.190298	-0.372219	-1.99581	-1.69375
Tnrc6b	-0.098384	0.583497	0.134705	0.00570655	0.406242	0.118403	0.104343	0.508392	0.241843	-0.199355	-0.629861	0.171066	0.0828917	-0.932386	0.82091	-0.544111	-0.100805	0.331511	0.359383	-0.243015	0.403015	0.16303	0.925055	0.524162	0.426269	0.156416	-0.932386
Tpi1	-0.369316	-0.515495	-0.480727	-1.14001	-0.577377	-0.272389	-0.227815	-1.74505	-1.22877	0.416094	1.13648	-1.86311	-0.762443	0.0255168	-1.01989	-1.17912	0.798299	-1.48807	-0.532317	0.127714	-1.98674	-0.99262	-1.43143	-1.05876	-0.629239	-0.464215	0.0255168
Trap1	0.163038	-0.253188	0.117814	0.149479	0.185505	0.104332	0.162534	-0.332604	-0.252057	0.15216	-0.017221	-0.0100152	-0.428112	0.766034	0.494633	0.483158	-0.111945	-0.189881	0.125769	0.235542	0.173967	0.234808	0.289217	0.234181	0.275316	-0.135054	0.766034
Trim25	-0.0098824	-0.817747	-0.348306	-0.0512088	-0.621282	-0.255805	-0.349222	-0.311572	-0.308327	0.572639	0.773934	-0.286245	0.0716802	-0.598701	-0.723915	-0.265068	-0.108063	0.491661	-0.301796	-0.213226	0.0707344	0.205785	-0.225967	0.163163	-0.484541	-0.185488	-0.598701
Trim28	0.630724	-0.52622	0.108093	-0.215064	0.171814	-0.0178796	0.153565	-0.867673	-0.598367	0.373814	0.249493	0.404553	0.200841	0.846252	0.681884	0.658945	-0.587907	-0.302422	-3.01788	0.321888	0.820325	-0.0531122	-0.593753	-0.316465	-0.598293	0.277129	0.846252
Trim37	0.170362	0.361815	-0.023124	-0.196769	0.0468628	0.118143	-0.0285118	-0.674772	-0.435852	-0.623195	0.371291	-0.617433	0.134349	-0.326113	-0.944178	-0.817376	-0.0279079	-0.472513	-0.358909	-0.164099	-0.372133	1.13768	-0.201326	-0.0546528	-0.813985	-0.797823	-0.326113
Trim52	-0.296033	0.945971	1.10502	1.28618	1.39403	1.11624	1.19721	0.0105269	0.300392	0.462114	-2.85928	0.956711	1.41628	0.490964	2.27118	1.0671	1.38556	-0.233934	0.654627	1.56351	-1.44173	0.497317	0.708912	1.33315	1.66234	3.51613	0.490964
Trim6	0.161036	-0.762234	0.0852638	0.387894	0.0761663	-0.653932	-0.0701269	-0.313004	-0.712884	0.213536	-0.210252	-0.0358746	0.704225	-0.686064	0.435405	-0.562955	-0.32014	0.491436	-0.105139	-0.535251	0.664379	-0.122976	0.127901	-0.479361	-0.129079	-0.00691269	-0.686064
Trim71	0.204221	-0.134055	0.253636	-0.0713946	0.177066	0.345629	0.155311	-0.437174	-0.579655	-1.52413	-1.82549	1.04167	-0.224064	-0.423098	0.701615	0.236177	-0.692556	0.127564	-0.231425	-1.26769	0.570649	0.34514	0.108065	-0.125574	-0.0612376	-0.425898	-0.423098
Trim8	-0.317113	-0.944883	-0.574186	-0.208333	-0.587558	-0.346039	-0.561113	-0.0912973	-0.131641	0.0691632	-0.738787	0.0309311	-1.25608	-0.829562	-1.01122	-0.768099	-0.554531	0.217807	-0.451357	0.378956	1.22428	-0.2523	-0.093989	0.0778262	-0.190962	-1.0238	-0.829562
Triml1	-0.813467	-1.24197	-0.151737	0.0387027	-0.153176	0.105897	-0.408549	-0.919633	-0.843764	-0.30298	-0.0339351	-1.00934	-0.621393	-0.966733	-1.09338	-1.47898	0.0569839	-0.0775016	-0.421045	-0.195319	-0.95488	0.149732	0.331214	0.256661	0.210818	-0.830403	-0.966733
Trip12	0.0275121	-0.309266	0.0196889	-0.138485	-0.036683	0.162976	-0.204163	-0.305601	-0.678589	0.0476962	-0.473734	0.7736	0.346295	-0.159804	0.567041	0.164414	0.01106	0.307315	-0.135553	0.0674723	0.603169	1.22176	0.112783	1.14473	-0.0918479	0.0823138	-0.159804
Trp53bp1	0.271297	0.367271	0.358097	0.0609236	0.0739315	0.318226	0.212382	0.26211	0.20318	-0.506459	0.028018	1.59548	0.471208	0.133235	0.967723	0.620128	0.10096	-0.0218149	-0.123371	-0.523643	0.36939	-0.463315	-0.185686	0.148687	-0.111191	0.259447	0.133235
Tsc22d2	0.181003	0.612059	0.109517	0.154732	0.18417	0.26677	0.232576	-0.0132453	-0.0428271	0.15774	-0.54505	0.939017	1.05247	0.192026	1.35816	1.0927	-0.24159	-0.191112	0.397089	0.475108	0.71317	-0.29222	-0.0193222	-0.138059	-0.198748	-0.248717	0.192026
Tsen34	0.378235	-0.253188	0.176067	-0.0626545	0.232141	0.171611	0.252585	-0.0953739	0.470262	-0.027888	0.320464	-1.07342	0.383243	-0.050869	-0.79809	-0.704483	-0.283232	-0.269628	-0.10651	0.338499	0.534008	0.581936	-0.203307	-0.0591697	-0.313894	-0.992555	-0.050869
Tspan14	0.0185518	-0.0132764	-0.621387	-0.40638	-0.694239	-0.508093	-0.549225	0.578782	0.164876	0.104183	0.779036	-1.2533	-0.178927	-0.347326	-1.07475	-0.0549145	0.562535	-0.270911	-0.244307	-0.364872	-0.254835	0.147472	-0.0647811	0.031302	0.602022	-0.0532171	-0.347326
Ttc21b	0.374085	0.687402	0.433522	0.0505366	0.172588	0.448473	0.420378	-0.196126	-0.540288	1.11258	1.50935	1.21399	0.853177	1.54691	2.11633	1.53384	0.487346	-0.0397023	0.499927	-1.05245	-1.61853	0.723163	1.14779	0.493557	0.745315	4.3862	1.54691
Ttll12	0.381157	-0.380737	0.280397	0.233888	0.216885	0.222275	0.26702	-0.0575814	-0.020882	0.147945	0.410786	0.347051	0.788136	0.712102	0.75088	0.73814	-0.333306	-0.355535	0.224689	0.427654	0.941893	0.190978	-0.44605	-0.295688	-0.127007	0.0185554	0.712102
Tuba1a	0.321558	-0.411472	0.000248643	-0.271431	0.146639	0.00780336	0.245733	0.333264	0.347049	0.812976	1.31813	0.915965	-0.597694	1.52875	1.22311	0.760016	-0.378703	-0.476703	-0.296533	0.362047	1.00121	-1.60077	-1.08178	-1.44708	-0.293352	0.120429	1.52875
Tubb2b	0.0403235	-1.36745	-1.03826	-1.31644	-0.843485	-0.744193	-0.8891	-1.09597	-1.02458	0.457726	0.660872	-1.4795	-1.2265	-0.262306	-1.04227	-1.09738	0.0191408	-1.05966	-0.455282	-0.169112	-1.37325	-0.419298	-0.447407	-0.629321	0.337665	-0.830217	-0.262306
Tubb3	0.0878896	-0.794395	-0.801436	-0.393216	-0.327347	-0.61967	-0.477801	0.1166	0.178728	0.93729	0.922235	1.41152	0.194982	2.8437	2.43958	1.97439	-0.892739	0.151076	-0.832121	0.64247	1.4302	0.380977	-0.567621	-3.09062	0.461052	-0.467945	2.8437
Txnip	-1.65065	-0.453135	-0.190602	0.77111	0.276632	0.1427	-0.154168	0.433517	0.373564	-1.24379	-0.138585	-0.333032	1.46553	-1.61319	0.570649	-1.30721	1.12576	-0.522686	0.146839	-0.99549	-2.10215	2.24644	3.73548	1.07271	0.464102	1.17071	-1.61319
Uap1	3.20324	2.96328	0.601663	0.0820686	1.20546	0.437141	0.649856	0.634467	0.656518	-0.0683179	-0.422946	-0.317755	1.3247	1.57029	3.05265	2.43295	0.374607	-0.285573	0.73326	0.357483	-0.151126	-0.914607	-0.974354	-0.473791	-0.802803	1.59164	1.57029
Ubb	-0.193492	-0.356582	0.0292884	-0.0411559	0.0192508	0.0732824	0.0153267	0.130089	0.310941	2.13064	2.43585	0.10234	0.177738	0.419605	0.507608	0.288411	-0.202236	0.0406356	-0.133442	0.657815	0.619177	-0.0820735	0.194081	0.222712	-0.116077	0.25748	0.419605
Ube2r2	-0.226039	-1.20537	-0.0560401	-0.12381	-0.260008	-0.115671	-0.0135014	-0.110961	0.00754246	0.813902	0.180329	-0.449059	0.0422849	-0.413855	-0.708624	-0.466001	-0.279586	0.0351609	-0.143802	0.243884	0.129191	-0.419137	-0.528725	0.169549	-0.337972	-0.366999	-0.413855
Ube2t	1.37701	2.11804	0.387862	0.0283465	0.482845	0.292296	0.473395	-0.244239	-0.202513	0.101233	-0.0190124	-0.407404	0.423749	0.833132	1.21289	0.372011	0.732882	-0.72444	0.626857	-0.496901	-1.53123	-0.942585	-0.491489	0.140244	-0.0652065	1.13063	0.833132
Ubn1	-0.0753723	0.279079	0.209071	0.350606	0.321766	0.188915	0.145816	0.276937	0.115605	0.195061	-0.258331	0.436652	0.71697	0.145948	0.822712	0.731932	0.28371	0.20761	0.231368	-0.410781	0.163111	-0.236271	0.503604	-0.243395	0.0808034	-0.0682667	0.145948
Ubqln1	0.281626	0.15861	0.273407	-0.218882	0.170575	0.129955	0.119448	-0.597047	-0.385192	0.220799	0.126142	0.600005	0.0152397	0.780451	0.451622	0.468755	-0.300406	-0.595699	0.192696	-0.413771	-0.223959	0.594753	0.0161805	-0.00573183	0.352422	0.373933	0.780451
Ubr7	-0.224801	-0.802154	0.0275599	-0.113325	-0.0899616	0.177057	0.0522915	-0.928221	-0.515553	-0.46981	-0.484302	-0.576005	-0.736189	-0.494504	-0.652777	-0.641961	-0.248938	-0.419279	-0.255232	-0.402331	-0.791199	0.0817487	0.412782	-0.454905	-0.0785418	-0.698597	-0.494504
Ubxn2b	0.158446	0.171716	0.457919	0.00687282	0.287417	0.478555	0.441719	-0.644115	-0.703395	-0.287668	0.161981	0.991836	-0.0444414	0.361931	1.08397	0.560966	0.204432	-0.0632482	0.527068	-0.670467	0.318845	0.914244	-0.8049	0.933086	-0.801966	-1.30131	0.361931
Ucp2	-0.268681	-1.01214	-0.714504	-0.615018	-0.414087	-0.94134	-0.667021	0.842278	0.901717	0.977766	0.928527	-1.92223	-1.19387	-1.26927	-2.07699	-1.16651	-0.135899	-1.07919	-0.167308	0.514652	0.672411	0.617362	0.387474	0.238377	0.352016	-0.910066	-1.26927
Uhrf1bp1	-0.275502	-0.209693	-0.3149	-0.31758	-0.42109	-0.271594	-0.252346	-0.607619	-0.712586	-0.251807	-0.0592849	-0.63202	0.0256699	-0.809936	-0.814131	-0.638768	-0.123256	-0.814806	-0.230297	-0.660078	-0.615847	0.0045	0.907422	0.40919	0.0694905	0.0347679	-0.809936
Uqcrc1	0.139509	-0.567763	-0.0909753	-0.0767653	0.0397037	-0.110224	-0.139592	-0.302664	-0.243522	-0.337704	-0.0231574	-0.253486	-0.445818	0.266996	-0.483584	0.0401334	-0.261802	-0.422036	-0.136451	0.13928	-0.246336	0.0366385	0.282084	0.112815	0.0776681	-0.192925	0.266996
Usp17la	7.84645	4.66697	1.8568	2.56567	2.64456	1.27392	1.79029	4.36165	3.61933	5.48208	0.022783	3.63284	4.5995	4.90091	6.53685	6.17886	2.40451	3.09794	0.570011	1.88261	3.31358	2.75839	-1.85016	0.112365	-2.12144	6.34814	4.90091
Usp17lb	7.81984	4.59602	1.56715	2.39592	2.659	0.880348	1.61375	4.3392	3.80883	4.7534	0.188501	3.54638	5.05852	5.92062	6.89969	6.42036	2.7784	3.13779	0.551465	2.07579	3.56607	-1.18307	-2.21039	-0.309496	-2.71576	5.08608	5.92062
Usp17lc	8.89622	5.67653	1.55844	1.56359	2.94309	0.85015	1.35341	3.24844	3.1445	4.57915	0.0413479	3.34891	4.62629	4.35937	6.42428	5.59404	3.05518	3.68706	1.98888	3.03785	3.10261	-2.67063	-2.73003	-1.78459	-2.14763	4.86172	4.35937
Usp17le	8.71098	5.96955	2.48773	2.53646	3.14339	2.01611	2.48556	3.80089	3.33613	4.49367	-0.593913	3.78396	4.19917	5.00299	6.45632	6.19227	2.10167	2.70158	0.590003	1.62231	3.1244	-2.36714	-3.03997	-0.958112	-3.11406	5.09407	5.00299
Usp28	-0.0617114	0.0122702	-0.132494	-0.521304	0.00149444	0.0453762	-0.126596	-1.87217	-1.41192	-0.599494	-1.39218	-0.585499	-1.05718	-0.428814	-0.721346	-0.88535	0.668256	-0.52442	-0.0942401	-0.488674	-1.2101	-0.178973	-0.0469015	0.12374	-0.653361	-0.964315	-0.428814
Usp37	0.245435	1.10264	0.072043	0.0364775	0.0391357	0.0151675	0.0128634	-0.355198	-0.448368	0.0106622	-0.663763	-0.175452	0.665752	-0.549701	0.632576	-0.13997	-0.0528302	-0.277445	0.235241	-0.368035	-0.245253	-0.218038	0.0816979	0.0323429	-0.454467	0.160517	-0.549701
Usp46	0.470445	1.53007	-0.56838	-0.597339	-0.5154	-0.465637	-0.303214	-0.698303	-1.12907	-0.80469	-0.16052	-0.764504	-0.607842	-0.88169	-1.61695	-0.234602	0.446401	-0.678121	-0.270082	-0.773022	-1.26796	0.278945	0.0652091	-0.0196687	-0.473414	-0.122565	-0.88169
Utp4	0.482832	-0.234114	-0.0664045	-0.129967	-0.243446	-0.205809	-0.0550671	-0.798164	-0.670279	0.495414	0.646415	0.219988	0.148831	0.707821	0.550808	0.53371	-0.76568	0.0240631	-0.0754501	0.38208	0.691946	-0.783104	-0.974689	-0.280029	-0.464118	-0.0151846	0.707821
Utrn	-0.0920724	-0.00874621	-0.432404	-0.299515	-0.671147	-0.350487	-0.154583	0.0939252	-0.552649	-0.932941	-0.830832	0.45301	-1.51267	-1.09902	-0.943356	-1.16515	0.0494625	0.270598	0.100511	-0.4299	0.192538	-0.954474	0.585465	0.164828	-1.10337	-1.7341	-1.09902
Vangl1	-0.228711	-1.2407	-0.84575	-0.804793	-0.999887	-1.00712	-0.64177	-0.385073	-0.142564	-1.18981	0.259282	-0.391689	-1.83828	-0.749962	-1.83357	-0.507594	0.341116	0.38355	-0.486119	0.3696	0.114049	0.777369	-0.879164	0.409262	0.040986	-1.1491	-0.749962
Vangl2	-0.519366	-1.00662	-0.0208686	-0.413451	-0.264437	0.194692	-0.0667615	-0.947424	-0.525355	-0.478136	0.38285	-1.05678	-0.974739	-1.00629	-0.989395	-1.06837	-0.245621	-0.615579	-0.229901	-0.797944	-0.936785	0.63906	0.36402	-0.210243	-0.107246	-0.49825	-1.00629
Vat1	-0.646081	-1.01652	-0.380885	-0.215374	-0.254149	-0.117751	-0.357831	0.243294	0.151183	0.284179	0.796075	-0.964647	-1.4881	-0.374184	-1.03298	-0.702485	0.138108	-0.221861	-0.669266	-0.232797	-0.786826	1.54469	-0.109559	0.475527	0.182508	-1.58018	-0.374184
Vcan	0.522717	-0.376028	-0.451702	0.0601594	-0.844365	-0.289734	-0.132963	1.05797	-0.194892	-0.084723	-1.31628	1.22848	-2.80797	-1.28756	-1.38038	-0.933283	0.35936	1.91755	-0.339831	-0.650303	0.234577	-0.960296	-0.145823	0.747289	-0.898118	-4.23949	-1.28756
Vegfa	-1.73806	0.222567	-1.43563	-1.23179	-1.33115	-1.33096	-0.826873	-0.504271	-1.32677	-0.862537	-0.964431	-2.5086	0.202705	-1.86945	-1.48623	-0.744401	0.646366	-1.20554	-1.29775	-0.813985	-2.43824	0.469348	1.0849	0.455953	1.28777	-0.186549	-1.86945
Vim	0.128756	-1.07686	-0.234049	0.043571	0.300276	0.178684	-0.15799	0.57728	0.144073	-0.516672	-1.66772	-1.23775	-0.0688514	-0.946586	-0.451084	-1.55307	-0.711797	0.796551	-0.153205	0.473804	0.989657	-0.834015	-1.13116	-1.35578	-0.49133	-2.61279	-0.946586
Vps33a	0.0833672	-0.0059194	0.205403	0.15213	0.463236	0.175026	0.289355	-0.0523462	0.00736963	0.182783	0.0812422	0.925001	-0.974033	0.441723	1.01038	0.985502	-0.25785	0.740282	0.29808	0.255326	1.29949	-0.391745	0.163609	-0.23054	0.298425	-0.204043	0.441723
Vsig10	-0.810402	-0.721357	-0.11791	-0.510414	-0.435269	-0.00168263	-0.0803364	-0.411796	0.159733	-0.251277	-0.545442	-1.96143	-0.691907	-1.59505	-2.29672	-1.53902	-0.211985	-0.345549	-0.88566	-0.881303	-1.29386	0.466784	0.830992	0.401182	-0.0667137	-2.26021	-1.59505
Wasf1	0.626471	0.140459	0.331108	-0.0609582	0.277654	0.158098	0.26484	-0.437536	-0.299688	2.26247	1.65526	0.100702	1.00598	0.83434	1.06711	0.696381	-0.4855	-0.140716	0.272328	-0.212241	0.26161	-0.440325	-0.510975	-0.119587	-0.417972	0.622214	0.83434
Wdfy1	-0.379489	-0.521597	-0.335162	-0.511661	-0.482814	-0.293065	-0.280556	-0.802034	-0.789921	-0.436348	-0.155783	-0.97021	-0.872876	0.23822	-1.22811	0.23934	0.420363	-0.290664	-0.499773	-0.49547	-0.371628	-0.531399	-0.104989	0.352483	0.489152	-0.253899	0.23822
Wdr37	-0.152926	0.434122	0.116059	0.157994	0.117437	0.177618	0.0920521	-0.205857	-0.431593	-0.194993	-0.0128516	0.559716	0.792274	0.0966028	0.868331	0.321459	0.189266	-0.035849	0.319215	-0.332295	0.343885	0.211881	0.881688	0.463205	0.971983	0.630676	0.0966028
Wdr76	-0.00645684	-0.273792	-0.541772	-0.631598	-0.552447	-0.509938	-0.452632	-1.23517	-1.14736	-0.617238	-0.637942	-0.922866	-0.419407	-1.31567	-0.825675	-1.08551	0.222085	-1.00829	-0.293655	-0.640597	-0.60059	0.375714	-0.261919	0.23884	-0.654598	-0.320116	-1.31567
Wdr77	0.122641	-0.15202	0.0696371	-0.0144622	0.0131052	-0.130221	0.0906757	-0.302516	-0.585178	0.763335	0.677619	0.299798	-0.131514	0.772525	0.624678	0.703875	-0.587029	-0.0123387	-0.151092	0.163454	0.75627	0.569273	-0.0166529	0.143455	-0.199407	-0.123482	0.772525
Wtap	0.507492	0.719445	-0.295251	-0.431024	-0.133273	-0.429275	-0.264655	-0.476462	-0.30345	0.480433	-0.169095	0.282532	0.0212882	0.74865	0.943298	0.605087	-0.379883	0.367583	-0.134893	0.187984	0.570377	-0.138457	-0.335329	0.120686	-0.336591	-0.239069	0.74865
Wwc1	-0.109947	-0.654189	0.00612517	-0.296451	-0.0229076	-0.102024	-0.0605635	0.149672	0.0165004	-0.441506	0.652191	-1.16363	-0.878699	-0.302031	-1.13839	-0.392783	-0.103565	-0.481041	-0.475929	-0.827255	-1.18435	-0.340813	0.802296	-0.299741	0.423043	0.860038	-0.302031
Xpnpep1	0.72731	0.332761	-0.043599	-0.284619	-0.0512495	-0.159853	-0.103251	-0.33199	-0.423743	-0.544258	-0.0897881	-0.75339	-0.0691028	0.0483928	0.719751	0.180185	0.114716	-0.356408	0.140137	-0.130418	-0.29775	0.158502	-0.027853	0.0276016	0.093087	-0.324191	0.0483928
Ylpm1	0.403458	-0.0034574	0.302231	0.179151	0.19503	0.196137	0.144681	-0.0821485	-0.330854	1.3328	1.21616	0.999679	0.720502	0.404175	0.646032	0.877556	-0.535241	-0.186703	0.236644	-0.321321	0.756161	0.331807	0.107891	0.433032	0.334215	0.126736	0.404175
Yme1l1	0.129272	-0.291248	-0.00889399	-0.200354	-0.0321057	-0.0857166	0.0174135	-0.475656	-0.442766	-0.467903	-0.340985	0.12538	-0.170007	0.27315	0.523396	0.0504977	-0.146286	-0.183131	-0.13332	-0.126289	0.149779	-0.268916	0.0188483	0.0737928	0.00369039	-0.0712527	0.27315
Ywhag	-0.0574953	-0.532594	0.174535	0.159934	0.294263	0.306294	0.21192	0.0459877	-0.0348811	0.768448	1.02819	-0.137921	-0.535082	-0.420179	-0.435612	-0.512377	-0.36761	0.081134	-0.239471	0.345332	0.902429	0.622501	0.0803498	0.163884	0.197733	-0.712351	-0.420179
Zbed6	0.176537	0.487341	-0.356473	-0.295844	-0.333896	-0.392678	-0.254723	-0.633983	-1.4005	0.250753	-0.497083	0.664478	-0.407289	-1.3026	0.665479	0.0327657	0.371286	-0.40388	-0.349994	-2.83772	-0.879063	-0.108779	0.671973	0.0733999	-0.266387	-0.0819028	-1.3026
Zbtb34	-0.686013	-0.145741	-0.163035	0.0168053	-0.460053	0.0184308	-0.0378405	-0.22899	-0.373374	0.754893	-0.254751	-0.0939809	-0.503372	-1.49162	-0.809308	-1.14354	-0.470802	0.207738	-0.373895	-0.433451	-0.263257	-0.205913	-0.220357	0.26125	-0.859728	-1.15071	-1.49162
Zc2hc1a	-0.226363	-0.696801	0.674675	0.47515	0.148989	0.881934	0.451927	-0.209772	-0.288104	-0.50814	-0.880082	-0.295216	-0.266646	-1.21051	-1.42558	-1.70983	0.303919	-0.111193	0.363769	-0.680048	-0.529983	-0.0942792	0.904608	0.605335	0.287365	-0.336849	-1.21051
Zc3h13	0.626487	0.170642	0.0499348	-0.0979117	0.0230574	0.0423973	-0.0454194	-0.40801	-0.673857	1.08184	1.1576	0.116063	0.58436	0.0753452	1.11721	0.638657	-0.368124	-0.0696539	0.127859	-0.192801	0.547204	0.620059	0.776351	0.138702	0.167586	0.0534777	0.0753452
Zc3h4	0.221765	-0.429787	0.223617	0.0732152	0.26072	0.253743	0.0519177	-0.0709529	0.0390825	0.600131	0.653335	0.323763	0.009663	-0.122423	0.62772	0.0989883	-0.715215	0.243789	0.253125	-0.661537	0.483598	0.921598	0.247239	0.427046	0.0186177	-0.75078	-0.122423
Zc3hav1	0.350589	-0.0287923	-0.401383	-0.492764	-0.154825	-0.0282186	-0.543913	-0.284956	-0.822617	-0.5102	-0.63644	-2.54398	1.20423	-1.48935	-0.840377	-0.993806	-0.420347	-0.998553	-0.487072	0.560196	1.02933	0.666639	1.35068	0.611101	-0.338401	-0.314713	-1.48935
Zcchc17	1.47156	0.976966	0.672794	0.312154	0.749517	0.543027	0.599011	-0.0345584	-0.0101976	0.774398	0.447019	0.0601475	1.43815	1.22585	1.45835	0.978136	-0.14876	0.398703	0.970931	0.638893	0.859744	-0.421257	-0.470464	-0.199588	-0.285892	1.37127	1.22585
Zcchc24	0.528974	0.508008	0.694989	0.165149	0.940278	0.714299	0.93985	-0.309444	-0.359484	0.358492	-1.18555	-0.323757	-0.209819	0.150235	1.44726	0.410546	-0.0713352	0.445956	0.479139	-0.35697	-0.232934	-0.390391	0.777523	-0.105615	0.965695	-0.556247	0.150235
Zdbf2	-0.514283	-0.358995	-0.305279	-0.424871	-0.577686	-0.410632	-0.472929	-0.732112	-0.670454	0.886276	0.562868	0.0487497	-0.714292	-1.61325	-1.27021	-1.53561	-1.60191	0.353443	-0.616607	-0.229829	0.636087	-0.399792	0.402198	0.108635	0.0183783	-1.93657	-1.61325
Zfand2a	0.670393	0.697594	0.292288	0.805471	0.745234	-0.00648258	0.376282	0.97499	0.807488	0.919101	0.00707589	0.670423	1.53881	0.494061	2.46191	1.19016	-0.105081	0.665091	0.355124	0.984054	2.25232	0.582549	0.377309	0.399983	0.199667	-0.130942	0.494061
Zfp2	0.028184	-1.04588	-0.520673	-0.956381	-0.546432	-0.223457	-0.64083	-2.17424	-2.61918	-0.913161	-0.678583	-0.462552	-1.55768	-0.356855	-1.31024	-1.57838	0.084967	-0.15606	-0.984245	-0.658892	-1.1999	-0.00771269	-0.9488	0.159543	0.00430503	-1.37957	-0.356855
Zfp207	0.495379	0.0871899	0.0406619	-0.332988	0.0167265	-0.0188235	0.0623515	-0.320289	-0.289056	0.702775	0.909675	0.374052	0.0194966	0.629036	0.868838	0.691737	-0.287696	-0.248729	-0.203827	0.217491	0.680149	0.402448	-0.225104	-0.364514	-0.430481	-0.14012	0.629036
Zfp229	-0.602474	-0.38337	0.406291	0.257933	0.618093	0.643364	0.106075	-0.293479	-0.00427787	0.484726	-1.65371	-0.442999	-1.28338	-1.43428	-0.91887	-1.2822	0.182446	0.439948	0.586822	0.606439	0.715899	0.19689	0.06691	0.495928	-0.0304414	-1.54027	-1.43428
Zfp296	0.819096	1.21841	0.19719	0.166779	0.669543	-0.0940879	0.440532	0.928284	1.18733	4.20641	3.28863	0.802641	0.0228189	1.22407	2.0683	1.62589	-0.295567	0.300549	0.421793	1.34104	1.78444	0.989396	0.228753	-0.612028	-0.159275	0.687054	1.22407
Zfp346	-0.216551	-0.111593	0.268343	0.218898	0.202492	0.0774176	0.356296	0.291325	0.111595	-0.172383	0.307238	-0.319634	0.443126	0.0125486	0.955772	0.19879	0.295011	-0.171175	0.304391	-0.292373	0.198455	-0.134676	-0.104255	-0.836616	-0.0872653	0.14181	0.0125486
Zfp36l2	-0.233542	-0.421303	-0.150965	0.182834	-0.0624592	-0.00893614	-0.0185429	-0.223461	-0.121027	1.29505	1.09093	0.228272	-0.441195	-0.436492	-1.41108	-0.0403436	-0.165645	-0.082218	-0.933437	-0.831318	-0.247208	-0.369028	-0.470078	-1.08971	-0.952832	-0.0488494	-0.436492
Zfp395	-0.308031	-0.724505	-0.0529543	-0.487744	-0.47262	-0.0672739	-0.188355	-1.09119	-0.797245	1.50075	1.25129	-1.8957	0.333956	-1.29148	-1.39186	-1.73616	-0.0100765	-0.87036	-0.47628	-1.23659	-1.18061	-0.570204	-1.10279	-0.67505	-0.475066	-0.821898	-1.29148
Zfp42	-0.112707	-0.864914	-0.443068	-0.788802	-0.284458	-0.246103	-0.422801	-1.21834	-1.07528	-1.08377	1.41332	-0.433023	-1.36442	0.358165	-0.493845	-0.0900284	-0.596235	-0.312277	-0.557873	0.235289	0.196764	0.126101	0.24538	0.136693	0.110005	0.244138	0.358165
Zfp534	-0.131331	-0.050737	0.497576	-0.581981	0.143015	0.382513	-0.137268	-1.71129	-1.10532	2.45453	-0.629775	0.431718	-1.30734	-0.202306	0.565292	0.0980061	-0.0229201	0.36597	-0.804451	0.923824	1.29701	0.0253614	0.379689	0.427622	0.415843	-0.409843	-0.202306
Zfp560	5.49694	4.65553	1.5364	1.43204	2.48749	1.14386	1.30654	0.708298	0.696808	1.43667	0.690457	3.59565	3.36075	4.4463	6.37403	5.25958	0.415755	1.14263	2.1881	1.31175	2.62272	-0.471185	1.03242	0.281064	0.913102	4.65199	4.4463
Zfp568	-0.399222	-0.560449	-0.0140187	0.275458	-0.371362	0.0293773	-0.0892364	-0.0875302	-0.180588	-0.569837	-0.741101	1.21249	0.417282	-0.87511	-0.464607	-0.354262	-0.561655	0.653062	-0.149019	-0.263324	0.62758	1.01858	1.00526	0.0413627	-0.244872	-0.670463	-0.87511
Zfp59	-0.394241	-1.13129	-0.739386	-0.911732	-0.864814	-0.504957	-0.650042	-1.25806	-1.39909	-0.804613	0.0354087	-0.791002	-0.916154	-0.663306	-1.41457	-1.16448	-0.465533	-0.11655	-0.364799	0.542851	0.85552	-0.17816	0.321256	-0.0250207	-0.118875	-0.541337	-0.663306
Zfp599	0.596853	0.970955	0.353992	0.0447363	0.5833	0.147413	0.129744	-0.18169	-0.0272504	0.608633	0.229214	-0.450238	0.210805	0.103714	1.15922	0.346551	-0.238637	-0.10273	0.47885	0.486807	1.30431	0.594686	0.587773	0.209403	-0.0222003	0.928925	0.103714
Zfp704	-0.707828	-1.18595	-0.739289	-0.517922	-0.896642	-0.645915	-0.698089	-0.764471	-0.702569	-0.361697	-0.164875	-0.234358	-0.616369	-0.50607	-1.11858	-0.209242	-0.685685	0.0141397	-0.364379	-0.3228	-0.117971	0.13252	0.215884	0.160101	-0.106511	-1.48726	-0.50607
Zfp710	-0.225456	-0.823279	-0.397538	-0.591754	-0.85512	-0.320503	-0.403889	-1.0809	-0.970109	-0.372246	-0.181324	-0.62486	-0.539681	-0.40389	-1.29162	-0.626368	-0.161936	-0.532946	-0.443854	-0.567626	-0.667089	0.165939	0.29349	0.441967	-0.755442	-0.483301	-0.40389
Zfp74	0.578097	0.396138	-0.01991	0.139317	0.115671	-0.0763613	-0.0704558	0.493928	0.324494	0.0601205	0.244198	0.53785	-1.31985	-0.61305	0.852858	-0.522055	0.179176	0.292767	0.367867	-0.613495	0.592328	0.382257	0.561134	0.868582	-0.115516	-0.115082	-0.61305
Zfp809	1.71501	1.99074	1.00101	0.791085	1.56717	1.03829	0.72912	0.540965	0.57898	0.726231	-0.116178	0.843871	1.95166	1.3056	3.33621	2.05942	-0.428406	0.658106	1.29499	0.933181	1.72671	-0.319791	0.0752469	-0.237495	-0.195971	0.563727	1.3056
Zic3	0.324436	-0.282201	0.207112	0.0701812	0.527752	0.295949	0.177262	-0.614383	-0.0597217	0.582573	0.0312351	0.650397	-1.79783	-0.0287016	0.517197	0.17337	-0.303722	0.883117	-0.160326	-0.249768	0.649782	-0.0998295	0.112047	0.00791342	0.253275	-1.67964	-0.0287016
Zmym6	-0.225507	0.798245	-0.122686	-0.0715878	-0.0515324	-0.115645	-0.168366	-0.620579	-0.941371	-0.300934	0.142925	0.246975	-0.245537	-0.484442	1.11984	0.236452	0.367934	-0.0322441	-0.26401	-0.423117	-0.731231	-0.8169	0.40172	0.666846	0.192149	-1.10968	-0.484442
Znhit3	1.23287	1.95288	0.349108	0.0673817	0.478614	0.0478794	0.422404	0.336502	0.383908	1.03781	1.1695	0.510675	0.267396	1.54048	1.89287	1.28541	-0.373205	-0.0927684	0.326921	0.531944	0.903475	-1.0295	-0.806062	-0.367309	-0.0762038	1.21582	1.54048
Zscan4a	9.24348	5.86405	1.76087	1.2971	3.27365	1.32666	1.95436	1.74866	1.90492	6.06231	-2.39027	3.81053	1.38927	5.29399	7.07957	6.43567	1.68804	2.89238	2.28088	0.846308	2.70839	-3.86711	-5.91409	-1.63527	-4.54835	3.54734	5.29399
Zscan4c	8.72465	5.52852	2.50112	1.55921	3.47356	1.93623	2.44385	2.29579	2.51481	6.94012	-1.54784	3.73311	2.1312	5.15502	6.78183	6.1417	1.79932	2.80741	1.79691	1.55755	3.15248	-3.16826	-4.51592	-1.7628	-3.49914	4.19569	5.15502
Zscan4d	8.73127	5.88468	2.42684	1.58541	3.55858	2.05367	2.43768	2.16985	2.3971	5.75287	-0.262601	4.14104	2.98288	5.62772	7.20604	6.5656	1.50945	3.39845	1.61986	2.42141	3.95307	-2.72634	-4.55808	-0.803512	-3.38436	4.63483	5.62772
Zswim3	0.986685	1.32848	0.2067	0.114529	0.280703	-0.0492099	0.295554	0.521816	0.505709	0.297303	0.219717	0.119683	0.78323	0.626777	1.27732	0.540869	0.00119465	-0.317227	0.39535	0.861183	0.428422	-0.298365	0.964056	0.0633567	-0.3904	0.142245	0.626777
Zswim6	1.58508	1.56196	0.749007	0.521065	1.09267	0.70792	0.871076	0.00399986	-0.183689	0.409588	-0.752056	1.24411	0.0209239	0.307477	2.46651	1.22054	-0.239433	0.953748	1.35834	-0.475833	0.503022	1.54874	1.75693	1.37961	0.821895	1.49991	0.307477
Zw10	0.459892	0.0619106	0.165436	0.084062	0.186923	0.144333	0.126401	-0.339105	-0.46678	0.21126	-0.422157	-0.0168084	0.453142	0.384367	1.01452	0.312264	-0.478206	-0.113264	0.275328	0.378082	0.73404	-0.109872	0.256572	-0.000360417	0.449868	0.15443	0.384367
Zzz3	0.0908464	0.198355	0.161128	0.0653328	0.0952516	0.022171	0.0173089	-0.108126	-0.319207	-0.19045	-0.332249	0.471916	0.380796	-0.350974	0.706616	0.0606172	-0.0848926	0.0788634	0.144967	-0.291298	0.542945	0.565444	0.382656	0.0994288	0.0817705	-0.0755233	-0.350974

## Sheet: Repeats_Foldchange(vs. Control)
# repetitive elements foldchange in indiacted genes knock out/down (vs. WT/Control) mESCs, null is removed
repeat_id	sgDnmt1	sgMyc	shSae1	shSenp6	shSumo2	shUba2	shUbe2i	shChaf1a	shChaf1b	Lin28a_ko	Lin28b_ko	Max_KD	Mga_KD	Pcgf6_KD	Rif1_KO	RNF2_KD	Smchd1_KO3	Ythdc1_cKO_4OHT	shTrim28	shAtf7ip	shEset	Pcgf124_KO	Pcgf1_KO	Pcgf24_KO	Pcgf35_KO	Pcgf6_KO	Pcgf6_KD
(ATG)n	-0.816896	-1.11516	1.2143	0.994963	1.09304	1.25037	1.16677	-1.14581	-1.08344	1.44532	1.65618	0.375616	-0.609156	0.471598	-0.423278	0.0824953	-0.34796	2.58054	0.670409	-1.19264	-1.09563	-0.67341	-0.541652	-0.673453	-0.439892	-0.699818	0.471598
(CA)n	-0.0722021	-0.212701	-0.128286	-0.162595	-0.267097	-0.0774807	-0.100349	-0.147608	-0.103406	0.580461	0.772127	0.620616	0.0574273	1.1872	0.595873	0.135267	-0.0581069	-0.206628	0.582413	-0.998397	0.151435	-0.0568563	-0.0565795	-0.0545958	-0.221921	-0.861486	1.1872
(CAAA)n	-0.165647	-0.647945	-0.232255	-0.32424	-0.249878	-0.140687	-0.145169	-0.322388	-0.283038	0.736777	1.06049	-0.452565	-0.279153	-0.187977	-0.588736	-0.261761	-0.102868	0.752884	-0.778093	0.435752	-0.54586	-0.899964	-0.820178	-0.889641	-0.858552	-0.657451	-0.187977
(CAAAA)n	0.0758497	-0.51664	0.299003	0.254361	0.202384	0.345967	0.367405	-0.0326718	0.018088	1.13007	1.18638	-0.267922	-0.128618	0.219448	-0.286787	-0.0320279	-0.0768306	1.01892	-0.213621	-0.14362	-1.02196	-0.949409	-1.00725	-0.796938	-0.736259	-0.601963	0.219448
(CAG)n	1.56176	0.898984	2.02855	1.81268	2.28823	1.89948	2.05599	-0.0231058	0.376101	1.41914	1.77271	-0.46081	-0.603224	0.667304	0.148579	0.0575501	-0.0966178	2.28313	2.65794	-2.5267	-1.27303	-1.14115	-1.31823	-1.11657	-0.716191	0.231964	0.667304
(CAT)n	-0.0151244	-0.989765	1.62697	1.12814	1.42962	1.60982	1.63941	-1.16462	-1.02203	1.45003	1.78512	0.0163141	-0.376947	0.211576	-0.881757	0.0835262	-0.404601	3.72143	1.07871	-1.76831	-1.34747	-1.42699	-1.11523	-1.15607	-1.29126	-0.340727	0.211576
(CCG)n	-0.480541	-1.09756	0.830241	0.650153	0.764256	1.06587	1.00944	-1.08977	-0.740005	1.2626	1.82412	0.833974	-0.864207	-0.433558	-0.260224	0.206958	-0.346391	3.60175	1.80922	-2.78429	0.37591	-1.72654	-1.38229	-1.64205	-0.831586	-1.37947	-0.433558
(CGG)n	-0.453024	-1.03482	0.605885	0.485262	0.53668	0.763559	0.825173	-0.939605	-0.618876	1.04882	1.49736	0.938906	-0.722498	-0.660814	-0.712859	0.301035	-0.277205	3.54592	2.05857	-2.7087	0.564251	-2.28224	-1.48028	-2.26323	-1.62979	-1.70021	-0.660814
(CTG)n	-0.189584	-0.835396	1.33089	1.1562	1.25094	1.29957	1.4133	-0.611198	-0.279949	1.12378	1.57361	-0.411421	-0.768753	0.644281	-0.639073	0.0169244	-0.0669978	2.81848	1.54666	-1.61485	-0.666598	-0.845374	-1.27198	-0.816869	-0.549904	-0.591196	0.644281
(GA)n	-0.272773	-0.172493	0.571624	0.388899	0.412727	0.540667	0.557396	0.103778	0.139192	1.1902	1.51206	1.22201	-0.0118293	1.24403	1.08228	0.1371	-0.104873	0.384531	0.681203	-0.989538	-0.5906	-0.208872	-0.494659	-0.294838	-0.165045	-0.908562	1.24403
(GGA)n	-0.382146	-1.0554	1.88181	1.68155	1.7247	1.95097	1.89409	-0.467384	-0.266125	1.02958	1.50374	0.624583	-0.494662	0.520108	0.119509	0.19138	-0.3274	1.8806	2.37707	-2.77804	-1.43844	-0.598189	-0.646723	-0.689603	-0.463153	-1.11626	0.520108
(T)n	-0.211781	-1.04534	1.1154	0.818716	0.782387	1.0359	1.16461	-0.993246	-0.340746	1.26857	1.55488	0.151705	-0.16004	1.10346	3.41483	-0.0665744	-0.0208816	1.55926	-0.206721	-0.496863	-1.14176	0.614896	-0.404946	1.19758	0.564396	-0.236088	1.10346
(TA)n	-0.220444	-1.22451	-0.420609	-0.466195	-0.451025	-0.43456	-0.365072	-0.297645	-0.14588	2.51481	2.64096	0.204468	-0.150497	0.588609	0.135352	0.119955	-0.134819	1.42993	-1.42901	0.699821	-1.08447	0.0112287	-0.728908	0.0601221	-0.302976	-0.800545	0.588609
(TC)n	-0.460643	-0.376162	0.619828	0.722851	0.459743	0.640264	0.65748	0.182138	0.227853	0.957539	1.21142	0.90598	-0.153448	1.13882	0.394117	-0.0738403	-0.0373082	0.612833	0.900821	-1.38277	-0.83616	-0.172976	-0.521249	-0.0727656	-0.17271	-1.2497	1.13882
(TCC)n	-0.528479	-1.34091	1.71335	1.54049	1.54648	1.772	1.75125	-0.436657	-0.24089	1.33768	1.77598	0.724324	-0.44571	0.977458	0.221376	0.148353	-0.385002	1.6158	2.0018	-2.45436	-1.35545	-0.604189	-0.659244	-0.562909	-0.521645	-1.01986	0.977458
(TTTG)n	-0.224519	-0.512697	-0.281476	-0.373879	-0.478321	-0.230595	-0.307701	-0.35522	-0.421224	0.579845	0.800432	-0.161098	-0.0820512	-0.140854	-0.402272	0.163268	-0.104165	0.520314	-0.677988	0.167511	-0.409473	-1.0824	-0.760775	-1.08123	-0.898963	-0.668737	-0.140854
(TTTTG)n	-0.0768645	-0.826192	0.295891	0.285904	0.208261	0.330408	0.342485	-0.00993731	0.0233199	0.998884	1.21541	-0.18282	-0.190518	0.0587018	-0.350242	-0.00885566	-0.183978	1.28592	-0.212189	-0.575442	-1.06576	-0.822759	-0.864841	-0.658567	-0.611606	-0.636035	0.0587018
A-rich	-0.371078	-1.62793	1.32784	0.890749	1.08744	1.26655	1.38312	-0.794795	-0.181998	1.06377	1.4911	-0.00196643	-0.362831	0.0968158	-0.373938	-0.0903757	-0.165129	1.38861	0.215391	-0.808266	-1.15928	-0.908993	-1.01877	-0.907822	-0.740773	-0.958791	0.0968158
AT_rich	-0.278725	-1.27924	0.116868	-0.0610142	-0.0563385	0.0957607	0.157973	-0.501044	-0.281208	1.76515	1.95741	-0.126847	-0.212442	0.0815259	-0.461354	-0.0611482	-0.211368	1.52396	-0.888923	0.200059	-1.23663	-0.642281	-0.941034	-0.579266	-0.61461	-0.685713	0.0815259
B1_Mm	-0.137973	-0.157857	0.354467	0.400671	0.267288	0.331213	0.334384	0.172372	0.374959	0.00299226	0.238698	0.258157	-0.00251996	0.983488	1.24293	0.058463	-0.0799046	0.336385	0.317542	-0.798512	-0.472399	0.0581194	-0.278668	0.114315	0.158005	0.0567572	0.983488
B1_Mur3	-0.399548	-0.748751	0.0225161	0.0276182	-0.173359	-0.0291774	0.0424655	-0.22632	-0.0929895	0.0464832	0.353598	0.443274	-0.0600842	0.585975	0.246127	0.081379	-0.0912162	0.347107	-0.102977	-0.319336	-0.189551	-0.18232	-0.30333	-0.198904	-0.211135	-0.745019	0.585975
B1_Mur4	-0.3562	-0.560615	-0.0856562	-0.0700699	-0.256778	-0.151772	-0.1027	-0.159122	-0.0765842	-0.0845369	0.110613	0.51315	0.00487663	0.599576	0.382742	0.123541	-0.0696071	-0.00134357	-0.0640376	-0.269107	-0.0612722	-0.0542121	-0.139582	-0.137031	-0.0489572	-0.426029	0.599576
B1_Mus1	0.87318	0.245084	0.34115	0.359659	0.229682	0.309758	0.321041	0.0340886	0.132459	0.0859478	0.170333	-0.118328	0.0356998	0.513627	0.905437	0.0196584	-0.0669294	-0.0495189	0.465247	-0.704189	-0.268275	0.128467	-0.101252	0.135706	0.165679	0.34628	0.513627
B1_Mus2	-0.104031	-0.209055	0.406252	0.377963	0.247327	0.374072	0.391385	0.00880989	0.191566	0.0329893	0.256006	0.33998	0.0049322	0.875955	0.963647	0.179032	-0.0726521	0.198398	0.485913	-0.853984	-0.468593	-0.018409	-0.207147	0.00554121	0.0951285	-0.0641482	0.875955
B1F1	-0.538237	-0.887479	-0.240014	-0.224771	-0.392554	-0.236758	-0.1645	-0.362839	-0.264508	0.223291	0.493318	0.124618	-0.418024	0.649121	0.0980802	-0.0113242	-0.0286139	0.575694	-0.385806	-0.062685	-0.387582	-0.16669	-0.548141	-0.273511	-0.248245	-0.609729	0.649121
B2_Mm2	0.8943	2.17579	-0.042574	0.218666	-0.0643191	-0.144595	0.0652519	1.06499	1.49426	-0.542636	-0.500727	-0.315588	0.158242	1.40737	2.07755	0.854746	-0.0800426	-0.138221	-0.383377	0.0768363	0.110781	0.366396	0.173669	0.103711	0.658025	1.74275	1.40737
B3	-0.0593912	0.00830377	-0.325703	-0.24552	-0.481093	-0.353042	-0.261455	-0.213554	-0.153988	-0.185946	-0.0898446	0.271721	0.0798527	0.295375	0.314477	0.0946717	-0.0586439	-0.266197	-0.146256	-0.226615	0.0516753	0.113089	0.0929495	0.0651388	0.174414	-0.130705	0.295375
B3A	-0.0399849	-0.115698	-0.46133	-0.327179	-0.600767	-0.517658	-0.394292	-0.0360665	0.0037309	-0.295829	-0.161241	0.208099	0.0861598	0.288361	0.167533	0.0733142	-0.0442353	-0.327956	-0.192392	-0.104173	0.0996933	0.154247	0.0792108	0.0990036	0.12334	-0.27722	0.288361
B4	-0.0537871	-0.0532506	0.0748227	0.117835	-0.0967135	0.0379063	0.0997586	-0.0609944	0.00390516	-0.145882	0.0228328	0.248408	0.0861109	0.197803	0.444306	-0.011155	-0.0181931	-0.339212	0.467805	-0.94636	-0.360393	0.102817	0.0733678	0.0110949	0.158065	-0.222612	0.197803
B4A	-0.0532164	-0.104917	-0.164005	-0.087913	-0.28941	-0.166536	-0.109686	-0.0323029	-0.00167188	-0.480396	-0.39736	0.302449	0.146362	0.273473	0.254488	0.049865	-0.017449	-0.46081	0.237195	-0.654937	-0.0979046	0.11596	0.213793	0.0586713	0.0542202	-0.251186	0.273473
BC1_Mm	-0.427877	-0.502257	-0.193953	-0.0791796	-0.349552	-0.230547	-0.183048	0.0147819	0.255398	-0.124427	0.170402	0.319737	-0.17842	0.317089	0.947802	-0.0514635	-0.0540059	0.371955	-0.412395	-0.359439	-0.326961	0.186082	-0.122436	-0.122018	0.456156	-0.0843311	0.317089
C-rich	-0.459687	-1.34669	1.2495	1.1663	1.1186	1.35068	1.30481	-0.404712	-0.0872989	2.16582	2.3622	0.42144	-0.48838	0.275722	-0.323823	0.356041	-0.234377	0.996574	1.83173	-2.32361	-0.582175	-1.23148	-0.847651	-1.15431	-0.814255	-1.02563	0.275722
CT-rich	-0.348198	-1.50821	1.74194	1.47258	1.56978	1.79261	1.75434	-0.686228	-0.527566	0.882147	1.32271	0.19302	-0.514439	0.321725	-0.441697	0.0589141	-0.280107	2.33364	1.64049	-2.18072	-1.29816	-0.635539	-0.738042	-0.393901	-0.41284	-0.476938	0.321725
ETnERV-int	-0.466363	-0.687053	1.07244	0.899088	1.05461	1.10602	0.974469	-0.875101	-0.966385	-0.129596	0.0402322	-0.237633	0.187062	-1.37204	-1.1679	0.0735082	-0.0345703	-0.182514	0.136617	-0.431882	-0.556762	0.209634	0.283931	0.356123	0.293614	0.637484	-1.37204
ETnERV2-int	-0.696583	-1.23633	0.163454	-0.0220004	0.182613	0.138604	-0.00311265	-0.673451	-0.496607	-0.819886	0.0844392	0.0395639	0.142787	-1.08841	-1.14874	0.189098	-0.00557636	0.18333	-1.08126	0.897806	0.259035	-0.731771	-0.250286	-0.638988	-0.503442	0.0563172	-1.08841
GA-rich	-0.388994	-1.24919	1.68177	1.41189	1.49565	1.74569	1.67119	-0.741439	-0.600307	0.918952	1.28019	0.221825	-0.508465	0.220583	-0.465205	0.0401921	-0.288049	1.91307	1.58551	-2.19198	-1.24716	-0.634163	-0.767113	-0.485467	-0.489603	-0.463617	0.220583
GC_rich	-0.315334	-1.28695	0.583273	0.518031	0.5996	0.773158	0.842985	-1.1092	-0.727668	0.609693	1.12468	0.801189	-0.806903	-0.826897	-1.15925	0.269428	-0.42364	2.75134	1.83102	-2.58977	0.706368	-3.14909	-2.05175	-3.08212	-2.2947	-1.83188	-0.826897
HAL1	-0.686712	-1.56709	0.599662	0.532605	0.541661	0.620036	0.559253	-1.3084	-0.809712	0.288481	0.680302	0.483209	0.141522	0.0473198	-1.14716	0.200448	-0.344179	1.39794	-0.530954	-0.213818	-1.06371	-0.908459	-0.267219	-1.19639	-1.11548	-0.680027	0.0473198
IAPEz-int	0.839734	0.314929	0.824869	0.849163	1.56406	1.09856	0.823177	0.54781	0.0915899	1.43923	1.19816	-0.85322	-0.102215	-0.551368	-0.315652	0.0798099	-0.01217	-0.277457	1.30767	-0.92934	0.50502	0.300687	0.209107	0.604774	0.717439	2.26585	-0.551368
ID_B1	-0.3476	-0.442097	-0.18362	-0.109643	-0.337455	-0.173124	-0.127313	-0.199572	-0.13684	0.089879	0.284246	0.280104	-0.0952717	0.310308	-0.0371976	0.0488546	-0.0498329	0.19868	-0.131328	-0.399088	-0.238418	-0.167901	-0.157585	-0.201079	-0.141493	-0.594637	0.310308
ID4	-0.589002	-0.989668	0.074521	0.00377898	-0.0513974	0.0668281	0.127033	-0.399554	-0.234921	0.43853	0.75713	0.269944	-0.239012	0.148158	-0.469629	-0.0131771	-0.0666461	0.559287	-0.129983	-0.446778	-0.605841	-0.55443	-0.499289	-0.688487	-0.5574	-1.02902	0.148158
L1_Mm	1.064	0.198984	-1.02321	-1.31837	-0.794532	-1.11004	-1.01575	-0.385249	-0.404932	-0.195889	-0.885892	-0.359806	0.389859	-1.29859	-0.104666	-0.297552	0.103857	-0.0102494	-1.56316	2.24156	1.63332	0.20007	0.192418	0.280959	0.344511	1.21267	-1.29859
L1_Mur1	0.644049	0.112731	0.0296047	-0.148643	-0.116852	0.0104216	0.132551	-1.23976	-1.00665	0.325685	0.655933	-0.477265	-0.654446	0.341569	0.296965	-0.133442	0.0586993	2.35277	-0.755065	0.593485	-0.354882	-0.0922566	-0.392821	0.0467661	0.560969	-0.480457	0.341569
L1_Mur3	1.09666	0.932117	-1.37654	-1.36472	-1.18211	-1.36672	-1.40216	0.149374	-0.0231105	-0.566033	-0.991629	-0.753753	0.432247	-0.802956	0.189179	-0.194202	0.150982	-0.245274	-1.5019	2.22201	1.26967	0.563678	0.424525	0.631192	0.450328	0.936388	-0.802956
L1_Mus2	1.51885	0.54078	-0.379162	-0.422129	-0.064773	-0.404949	-0.367677	0.169245	0.325887	-0.234963	-0.806817	-0.403103	0.388304	0.33382	0.839077	-0.157065	0.00368703	0.944656	-0.640829	1.39075	1.38009	0.5599	0.131733	0.396496	0.745292	0.166664	0.33382
L1_Mus4	1.48424	0.800531	0.463166	0.420761	0.93304	0.33912	0.276658	0.647976	0.562623	-0.285772	-0.870532	-0.777133	0.455544	-0.646941	0.352518	-0.194578	0.0654945	-0.561286	0.680387	0.641101	0.702796	0.728782	0.461778	0.667134	0.23574	1.00895	-0.646941
L1_Rod	0.962355	1.09666	-1.24539	-1.15143	-1.28954	-1.22719	-1.40862	0.283072	0.145324	-0.504641	-0.828886	-0.464297	0.505016	-0.616942	0.340799	-0.175482	0.0344593	-0.432781	-1.31705	1.31391	1.0654	0.386276	0.545571	0.628171	0.149495	0.949953	-0.616942
L1M2	0.648578	0.738826	-0.701455	-0.865243	-0.721548	-0.826251	-0.710317	-0.207836	-0.0581837	-0.4642	-0.575225	-0.466751	0.0790527	-0.471881	0.250514	-0.219066	0.0893215	-0.199615	-1.30831	0.889543	-1.22244	0.362581	0.0772804	0.473831	0.245694	0.430736	-0.471881
L1M3	1.70474	1.52532	-0.557972	-0.689678	-0.249045	-0.71645	-0.726792	0.120451	0.0395336	-0.90421	-0.994233	-0.702828	0.139487	-0.385027	0.205101	-0.182906	0.0230854	-0.57352	-0.978666	1.48621	0.406494	0.499637	0.47167	0.68848	0.203186	1.30617	-0.385027
L1M4	-0.0580982	-0.0160222	-1.58397	-1.42821	-1.68407	-1.49961	-1.48171	-0.312305	-0.367865	-0.299358	-0.251395	-0.135259	0.27055	-0.510381	-0.261063	-0.0286073	0.00958935	0.202683	-1.80326	0.916	0.422997	-0.151657	0.138624	-0.0336765	-0.23442	-0.0434321	-0.510381
L1MA4	0.383465	0.477417	-1.82278	-1.93237	-1.74088	-1.8	-1.84274	-0.0804137	-0.25929	-0.281235	-0.218864	-0.495489	0.145727	-0.588893	-0.132892	-0.309063	0.0526378	-0.200691	-2.24601	2.27092	1.10627	0.0669267	-0.0844025	-0.0414736	-0.32724	0.186142	-0.588893
L1MB3	0.0191088	0.498816	-0.787043	-0.676994	-1.00439	-0.825877	-0.769799	-0.115442	-0.0445515	-0.408044	-0.276272	-0.0814354	0.107109	-0.102336	0.226337	0.00438147	-0.0115889	-0.360216	-0.811451	0.518396	0.720059	0.21333	0.119638	0.393142	-0.024376	-0.133446	-0.102336
L1MB7	-0.462951	-0.403966	-1.82263	-1.62793	-1.89394	-1.7078	-1.65327	-0.135917	-0.21642	-0.459415	-0.371114	0.109018	0.0289369	-0.352416	-0.455582	-0.0763351	-0.00817834	-0.0466815	-2.09519	2.19365	0.737647	0.0534564	0.110141	-0.223573	-0.320769	-0.236298	-0.352416
L1MB8	-0.0734179	0.482115	-1.22585	-1.14329	-1.43321	-1.23912	-1.26643	-0.322002	-0.179801	-0.499936	-0.640282	0.0664289	0.179707	-0.0700941	0.00599475	0.0449318	0.0385423	-0.537351	-1.48797	1.11598	0.237584	0.0990291	0.206305	0.114081	-0.143783	-0.139359	-0.0700941
L1MC4	0.385866	0.519635	-0.80475	-0.786183	-0.65811	-0.77987	-0.719283	-0.113313	-0.136913	-0.428683	-0.498138	-0.0770318	0.218037	-0.379656	0.0111324	0.0454133	-0.00373121	-0.481169	-1.04669	0.765205	0.429901	-0.0135711	0.120639	-0.186919	0.0597683	0.150685	-0.379656
L1Md_F2	1.42045	0.370698	-0.0932515	-0.239375	0.290096	-0.103677	-0.208278	0.492613	0.456547	0.821293	0.213309	-0.529064	0.57298	-1.15468	-0.1559	-0.258708	-0.106536	0.351351	-0.234554	1.54988	1.52393	-0.234949	-0.046937	-0.0344695	-0.337363	1.13627	-1.15468
L1Md_F3	2.12142	1.45635	1.89788	0.97474	2.79584	1.6392	1.93094	1.32046	1.63856	0.925509	0.259434	-0.556289	0.364037	-0.685116	-0.267053	0.105542	-0.11469	2.01139	1.60043	1.01818	1.28173	-2.03934	-1.41611	-1.72801	-2.16837	0.732813	-0.685116
L1Md_T	0.181756	-1.18077	2.63008	2.40776	2.94315	3.02976	2.39083	0.563681	0.440835	0.963844	0.053066	-0.000820076	0.142446	-1.71784	-0.631314	-0.3292	-0.357415	0.11257	2.73111	-0.762094	-0.153456	0.197117	0.588587	0.873879	0.125668	1.90694	-1.71784
L1ME1	-0.124903	-0.473198	-1.67806	-1.75528	-1.75656	-1.74252	-1.64906	-0.135393	-0.105903	-0.872622	-0.686733	0.0175631	-0.02438	0.337154	-0.226184	-0.108936	0.0405309	0.118503	-2.26539	2.29261	0.270516	-0.079292	-0.233308	-0.0931114	-0.252181	-0.33343	0.337154
L1MEg	-0.41864	-1.58958	1.95501	1.77283	1.88147	1.88357	1.88244	-0.58835	-0.145685	0.483904	1.01605	0.389445	-0.169129	0.261365	-0.376928	0.0743402	-0.352762	1.15059	1.29745	-1.76031	-1.70599	-0.509658	-0.432109	-0.377207	-0.12024	-0.352617	0.261365
L1VL2	0.384523	-0.0400479	-0.690219	-0.620821	-0.538783	-0.74116	-0.729715	0.380357	0.240976	-0.430564	-0.697279	-0.118001	0.327109	-0.25994	0.445795	-0.242894	0.102231	-0.145916	-0.782486	0.986382	0.824679	0.58712	0.427022	0.50337	0.522912	0.628134	-0.25994
L1VL4	1.22153	0.142509	-0.175407	-0.219559	0.0917286	-0.285487	-0.118432	-0.426988	-0.351751	0.0224851	-0.886293	-0.323047	-0.220755	-0.301483	0.33229	-0.218812	0.12977	0.832202	-0.894638	1.78055	1.18345	-0.0838044	-0.46019	-0.075985	-0.0249772	0.186456	-0.301483
L2	-0.396543	-0.418462	0.591036	0.60208	0.44989	0.609182	0.666129	-0.184833	-0.258527	0.633421	0.784507	0.189196	-0.211301	-0.221945	-0.190373	0.00100317	-0.0530549	0.232991	0.685123	-1.27831	-0.771562	-0.448314	-0.205535	-0.588863	-0.446455	-0.555894	-0.221945
L2b	-0.418001	-0.344687	0.392417	0.40819	0.193326	0.435242	0.462114	-0.136131	-0.0500527	0.257488	0.510747	0.286998	-0.304954	0.31743	-0.000552629	0.239071	-0.0335813	0.22947	0.641721	-1.19379	-0.902009	-0.399062	-0.291076	-0.53503	-0.330474	-0.759031	0.31743
L3	-0.390299	-1.04563	0.9299	0.781677	0.773583	0.946286	1.02463	-0.401742	-0.346176	0.751575	1.20715	0.0888382	-0.446878	0.265447	-0.220304	-0.126453	-0.158928	1.56997	0.640904	-1.2908	-1.32339	-0.796134	-0.886959	-0.75697	-0.50164	-0.878214	0.265447
L4	-0.576968	-1.16694	0.959706	0.852108	0.729224	0.964931	0.998635	-0.366542	-0.133829	0.725543	1.19262	0.0897086	-0.395133	0.260867	-0.336581	0.113491	-0.147034	1.41968	0.590467	-1.18759	-1.24655	-0.375265	-0.463999	-0.490959	-0.101694	-0.552877	0.260867
Lx2	1.36136	0.747104	0.588622	0.521026	0.918382	0.502854	0.495846	0.320351	0.397085	-0.122391	-0.747441	-0.620194	0.297184	0.509338	0.838053	-0.0861979	0.131038	-0.0289961	0.655687	0.69392	0.688059	0.158295	-0.336202	0.155296	0.627199	0.354722	0.509338
Lx2B	1.08592	0.644283	0.807888	0.536325	1.02864	0.689638	0.70178	-0.30879	-0.0566391	0.378058	0.533396	-0.51242	0.075429	-0.317543	0.22343	-0.124529	0.0346557	0.720835	0.684787	0.140065	0.0823684	-0.309895	-0.191731	-0.26965	-0.209988	0.429793	-0.317543
Lx5	0.423494	-0.280184	0.105193	0.00908788	0.180953	0.130883	0.0916844	-0.109413	0.184787	-0.519048	-0.205569	-0.636536	-0.299291	0.267105	-0.0743487	-0.16178	0.0214276	1.9455	-0.17458	0.17902	-0.639675	-1.01117	-1.44304	-0.671944	-0.819771	-1.11451	0.267105
Lx6	1.02017	0.823076	-0.566182	-0.610357	-0.51109	-0.48443	-0.570514	0.270582	0.185997	-0.429372	-0.781269	-0.677091	0.415322	-0.665098	0.419925	-0.223264	0.0554601	-0.622345	-0.6153	0.961772	0.938203	0.75917	0.437284	0.814306	0.560227	0.899021	-0.665098
Lx7	0.820078	0.865017	-0.399217	-0.295536	-0.39094	-0.51894	-0.283343	0.369544	0.296482	-0.399334	-0.669296	-0.426754	0.372536	-0.43545	0.293972	-0.0674591	0.0772129	-0.364046	-0.470801	0.749793	0.441276	0.386666	0.171458	0.467845	0.162581	0.749492	-0.43545
Lx8	0.563525	0.675321	-0.534306	-0.445535	-0.535883	-0.531662	-0.487139	0.0137538	-0.0589101	-0.255971	-0.280573	-0.256067	0.26842	-0.158512	0.370577	-0.115194	0.0481098	-0.446418	-0.267503	0.245217	0.321137	0.285941	0.261414	0.358472	0.215527	0.285088	-0.158512
Lx9	1.01989	0.919389	-0.88558	-0.783889	-0.64195	-0.978154	-0.930747	0.195764	0.229895	-0.534631	-0.767351	-0.539028	0.347622	-0.436537	0.395661	-0.0833994	0.064704	-0.57296	-0.82006	1.27235	0.956775	0.549764	0.526038	0.591479	0.239967	0.845223	-0.436537
MER20	-0.597471	-0.738215	0.189918	0.239831	0.069817	0.228929	0.303346	-0.239228	-0.14021	0.0450312	0.571423	0.313725	-0.267842	0.0988781	-0.255084	0.0148958	-0.00926879	0.0824419	0.278869	-0.938826	-0.721222	-0.191584	-0.0832551	-0.291445	-0.203778	-0.694888	0.0988781
MER5A	-0.123542	-0.0825054	0.319666	0.303044	0.20519	0.300108	0.32838	-0.191889	-0.209821	0.277246	0.448906	0.277258	-0.164283	-0.146066	-0.198755	0.225653	-0.0208054	0.145096	0.184134	-0.603585	-0.748308	-0.465786	-0.197771	-0.405165	-0.507777	-0.350428	-0.146066
MERVL_2A-int	2.61415	1.74837	0.169194	0.147481	1.00017	-0.159736	0.0825935	0.79021	0.801769	0.499505	0.298131	-1.68085	-0.108191	-1.97209	-0.0108309	-0.188078	0.111585	0.445148	0.364994	1.21108	1.14027	-0.304857	-0.0159557	-0.354393	-0.578147	3.85855	-1.97209
MIR	-0.276787	-0.235425	0.23096	0.28601	0.0659625	0.222765	0.294575	-0.00623236	0.0125118	-0.0792759	0.154311	0.19667	-0.165984	0.0736304	-0.0711777	0.031845	0.0167423	0.0206406	0.205859	-0.764427	-0.859892	-0.25816	-0.255787	-0.346896	-0.263556	-0.496343	0.0736304
MIR3	-0.593118	-0.938606	0.63306	0.673006	0.474317	0.672563	0.73855	-0.0826429	-0.058138	0.589612	0.97624	0.115494	-0.380606	-0.131596	-0.406584	-0.0157068	0.0229343	0.863225	0.603485	-1.16207	-1.11817	-0.637793	-0.551171	-0.814479	-0.56185	-0.990436	-0.131596
MIRb	-0.340204	-0.683075	0.463949	0.468605	0.361452	0.533725	0.495458	-0.086403	0.0672598	0.651097	0.922871	-0.0127881	-0.197689	0.0864347	-0.320168	0.0137559	0.0278853	0.852863	0.358237	-1.07645	-1.20148	-1.16267	-1.064	-1.28216	-1.20536	-1.33967	0.0864347
MIRc	-0.547165	-0.942967	0.803003	0.697	0.651688	0.858289	0.807896	-0.253595	-0.0718422	0.421817	0.85632	0.190377	-0.37185	0.264858	-0.405233	-0.0499331	-0.0242711	0.825673	0.622406	-1.19459	-1.17256	-0.663128	-0.613197	-0.753646	-0.535951	-0.975018	0.264858
MIRm	-0.499532	-0.77707	0.421425	0.455151	0.218859	0.451814	0.454939	-0.1217	-0.0923888	0.415093	0.707574	0.197843	-0.377748	0.139158	-0.398154	0.151359	-0.115531	0.577878	0.241063	-0.653826	-0.720357	-0.173503	-0.196369	-0.359758	-0.320789	-0.443571	0.139158
MMERGLN-int	-1.48745	-1.0135	2.03829	1.49781	2.5927	2.45718	1.79704	1.215	0.849408	1.02219	0.585891	0.0146309	0.165628	-1.06839	0.149193	-0.17995	-0.127093	3.62487	1.04438	2.45998	6.17835	-1.31688	1.86797	-1.34969	0.0535334	-1.4553	-1.06839
MMERVK10C-int	1.94541	1.38685	1.3775	0.915875	2.15332	1.52834	1.10566	2.23743	1.40478	1.34705	0.997113	-1.03648	-0.132261	-1.18365	0.353981	-0.176606	0.389385	0.0639674	1.55556	1.87185	2.9848	0.327532	0.268626	0.566914	0.442239	1.71716	-1.18365
MMETn-int	-0.791017	-1.37938	0.168123	-0.0272128	0.253928	0.155307	0.0363635	-0.85798	-0.644898	-0.423462	-0.385951	0.0901418	0.147174	-1.46878	-2.03066	0.156693	-0.171725	0.319504	-1.21316	0.520077	-0.488767	-1.07377	-0.403547	-0.819375	-0.479506	-0.0300297	-1.46878
MMSAT4	-0.762178	-0.900424	-1.37876	-1.54685	-1.56423	-1.30722	-1.42495	-0.812646	-0.632649	0.614449	0.455923	-0.442581	-0.38948	-0.980841	-1.78926	-0.172259	0.0356094	2.91852	-2.44161	2.57461	0.0636322	0.17765	0.107938	0.103319	0.293221	1.09814	-0.980841
MT2A	1.00207	1.31198	-0.288407	-0.227907	-0.280015	-0.301298	-0.281788	-0.0530397	0.0268293	0.0466289	-0.0342413	-0.364025	-0.0617933	-0.264902	0.128589	0.060551	0.0537223	0.401655	-0.278245	0.36656	0.297433	-0.0202178	-0.0150856	-0.104497	0.029531	0.352042	-0.264902
MT2B	3.41623	3.03318	0.77096	0.600149	1.15467	0.608227	0.830688	0.262731	0.423366	0.662356	0.578763	-1.22409	-0.136573	0.159066	0.457629	0.00131299	-0.0186754	0.532726	0.745052	0.145868	-0.369156	0.00803904	0.0099762	-0.0407921	0.025039	2.3395	0.159066
MT2B2	1.85928	2.22072	0.833235	0.641132	1.59477	0.604594	0.865896	0.76456	0.728878	1.30158	0.961142	-1.19241	-0.237809	-0.124104	0.321994	-0.0572285	0.004396	1.2153	0.482492	0.145868	-0.139171	-0.0430479	-0.170841	-0.108509	-0.150473	1.09567	-0.124104
MT2C_Mm	3.44327	3.53623	1.00411	0.90794	1.98624	0.62603	1.02945	1.66951	1.61138	0.768218	0.074584	-1.67206	-0.0646287	-0.39225	0.165629	-0.0549424	0.200975	-0.123358	1.19896	0.811204	0.851954	-0.0660135	0.168335	0.129628	0.249113	4.64878	-0.39225
MTA_Mm	0.676183	2.68591	0.893823	0.750312	1.01336	0.823843	0.81922	0.273284	0.335717	0.00227213	-0.223253	-0.679276	0.0826962	-0.292567	-0.0921193	-0.0460853	0.00686725	-0.307949	1.13863	-0.466234	-0.204773	-0.0291366	0.260062	-0.0343221	0.11799	1.11982	-0.292567
MTA_Mm-int	1.17109	3.52792	0.91431	0.648467	1.14139	0.913006	0.745824	0.266924	0.407514	0.580589	0.111392	-1.12853	-0.0581168	-0.547563	-0.186237	-0.0417202	-0.0882663	0.753822	0.729995	0.313634	-0.147865	0.122863	0.526667	-0.00398526	0.26626	1.92578	-0.547563
MTC	0.185771	0.488401	-0.224264	-0.17765	-0.295305	-0.298006	-0.17051	0.0251214	0.0681015	-0.330538	-0.325381	0.016225	0.113501	0.0147153	0.355102	-0.102881	0.011963	-0.408832	0.165385	-0.312368	0.0841899	0.148485	0.136273	0.0647551	0.14746	-0.0747759	0.0147153
MTD	0.236343	0.468145	-0.0271408	0.0206669	-0.0139047	-0.0619109	0.0114003	-0.06277	-0.0258479	-0.34789	-0.253928	0.0750499	0.0207948	0.166742	0.356343	-0.00505081	0.0239589	-0.336616	0.279997	-0.313777	1.08094	0.0756335	0.0921633	0.0647106	0.132288	-0.0319084	0.166742
MTE2a	0.205133	0.118948	-0.812931	-0.76377	-0.829459	-0.835284	-0.753642	-0.150898	-0.0697545	-0.449728	-0.37138	-0.0583041	-0.0889159	0.322986	0.281074	-0.0844641	0.0336502	-0.046336	-0.705833	0.597454	0.225365	-0.0068146	-0.248078	-0.0207536	0.0129123	-0.217319	0.322986
MTE2b	0.02039	0.384674	-0.164482	-0.165391	-0.216981	-0.22095	-0.146134	-0.0719043	-0.0236657	-0.0754696	-0.0621384	-0.0467179	-0.0270845	-0.116934	0.0795018	-0.131864	0.0615778	-0.425579	-0.584344	-0.143558	0.914575	0.175237	0.244093	0.306799	0.267268	0.0130149	-0.116934
MTEb	0.0947015	0.0189401	-0.363854	-0.356004	-0.379632	-0.376945	-0.412743	0.00671181	0.04575	-0.253621	-0.203355	-0.233873	-0.189419	0.069518	0.151403	-0.0198067	0.0814382	-0.0903738	-2.57734	-0.257164	0.957426	0.00306897	-0.00858259	0.0252502	0.0596909	-0.0137676	0.069518
MurSatRep1	-0.430754	-0.601362	-0.60703	-0.854725	-0.690658	-0.499857	-0.660855	-0.77337	-0.725187	0.120884	0.284181	-0.694563	-0.507359	-0.603963	-0.750175	-0.207761	0.0738966	2.7233	-1.49688	1.4845	-0.0824828	0.397606	-0.0926855	0.412975	0.476345	0.520628	-0.603963
MusHAL1	1.0098	0.902268	-1.01281	-1.26748	-0.90303	-0.868933	-1.12914	0.0466497	-0.25674	-0.053909	-0.526539	-0.717653	0.198795	-0.829929	0.199842	0.0957248	0.130783	0.0800079	-1.32898	1.45195	1.01334	0.516789	0.220912	0.637649	0.562187	0.962118	-0.829929
MYSERV6-int	0.447438	0.925292	-1.0102	-0.954164	-0.483157	-1.07703	-0.92093	-0.107371	-0.18921	-0.200172	-0.134587	-0.397009	0.080388	-0.66019	0.038012	-0.0549865	0.0627547	0.934192	-1.31028	2.27697	0.430554	-0.0687921	0.156245	0.0639811	0.259428	0.195547	-0.66019
ORR1A1-int	2.46135	2.82072	1.74997	1.1111	2.48395	1.48411	1.65272	1.25673	1.15997	0.75918	-0.0510629	-1.35121	-0.0673476	-0.460905	0.0931434	-0.127642	0.0671506	0.417015	1.50846	0.830529	1.21541	-0.163408	-0.105477	-0.0460627	-0.292311	2.29879	-0.460905
ORR1A2	1.13924	1.3702	-0.277237	-0.174492	-0.111837	-0.305502	-0.233218	0.502405	0.520088	-0.548398	-0.59234	-0.185165	0.047281	0.806531	1.17708	-0.158034	0.0140559	-0.37058	0.275944	0.151739	0.712328	0.140229	0.0363819	0.102424	0.328535	0.906423	0.806531
ORR1A2-int	0.772548	1.33713	-0.0761225	0.0989796	0.190288	-0.200151	-0.103575	0.414408	0.320503	-0.581268	-0.563875	-0.552001	0.122156	-0.277641	0.486108	0.137234	-0.0454117	-0.0663029	-0.204928	0.776552	0.75131	0.514121	0.296561	0.531306	0.510624	0.848642	-0.277641
ORR1A4	0.232631	0.208164	-0.043504	0.0168107	0.00442713	-0.0219108	-0.00403818	-0.177809	-0.107455	-0.188781	-0.152277	-0.0527788	-0.0374388	0.384402	0.552051	-0.185855	0.034929	-0.127424	0.131944	0.287316	0.216435	0.0645553	0.189188	-0.0135709	0.302182	0.517338	0.384402
ORR1B1	0.311391	0.570859	-0.257768	-0.224155	-0.344096	-0.261482	-0.257291	0.0332686	0.0668037	-0.375509	-0.382294	0.0890363	0.0658308	0.559015	0.835205	0.0663501	0.0107907	-0.26454	-0.235278	0.175102	0.42668	0.214586	0.0700843	0.146265	0.289457	0.194074	0.559015
ORR1C1	0.422182	0.315708	0.0185162	0.0180781	-0.0124038	-0.0333039	0.0282868	0.0135014	0.156465	-0.663707	-0.670514	-0.0260493	0.0572032	0.0770843	0.433951	-0.274045	0.0357818	-0.350653	0.295327	1.54649	0.81886	0.0644404	0.199415	-0.0289968	0.185742	0.234908	0.0770843
ORR1C2	0.0468434	0.111335	-0.521269	-0.388057	-0.574304	-0.608979	-0.487316	0.0144953	-0.0450118	-0.251992	-0.259623	-0.0299684	0.030839	-0.00873506	0.0914239	-0.0392942	0.00576111	-0.400174	-0.242065	0.458114	0.259314	0.331936	0.383826	0.0442087	0.0403326	-0.199391	-0.00873506
ORR1D1	0.15863	0.370293	-0.437362	-0.356663	-0.511978	-0.416529	-0.409726	-0.0889902	-0.140415	-0.386277	-0.337874	0.0830529	0.173124	0.0720034	0.312726	-0.0165481	-0.0230219	-0.420481	-0.133536	1.49706	0.177818	0.0845992	0.279315	0.0510923	0.111831	-0.10715	0.0720034
ORR1D2	0.0665971	0.12212	-0.269995	-0.250605	-0.321397	-0.308552	-0.282364	0.0254363	0.0660723	-0.330676	-0.399283	0.00773297	0.0667093	-0.0382816	0.172937	0.0824467	0.0244177	-0.387548	-0.97428	0.200096	0.937251	0.16031	0.259754	0.161931	0.188967	0.210128	-0.0382816
ORR1E	0.190289	0.220964	-0.073883	0.0437687	-0.0283602	-0.0424368	-0.0605785	-0.0365866	-0.0774641	-0.366304	-0.254831	-0.0753869	-0.0823757	0.174839	0.427901	0.00348056	0.00533711	-0.103402	0.298198	-0.345324	-0.0978492	0.140934	-0.0108682	0.170941	0.254378	-0.240106	0.174839
PB1	-0.483583	-0.562391	-0.2508	-0.170945	-0.407616	-0.281389	-0.216641	-0.18544	-0.208995	-0.240271	0.0487358	0.490807	-0.0737719	0.186267	-0.131919	0.139256	-0.0608414	0.130861	-0.227048	-0.230482	-0.178894	-0.17224	-0.121608	-0.393909	-0.213025	-0.679101	0.186267
PB1D10	-0.313344	-0.594734	-0.0991364	-0.0226809	-0.240981	-0.0661511	-0.0278469	-0.301845	-0.226586	0.165291	0.392451	0.316649	-0.145995	0.279962	-0.0698294	0.0665968	-0.0753837	0.338773	-0.122731	-0.311069	-0.353218	-0.180004	-0.229477	-0.281626	-0.155678	-0.627454	0.279962
PB1D9	-0.523857	-0.872888	0.0226199	-0.126151	-0.18418	0.0229696	0.0664701	-0.586908	-0.355946	0.114769	0.418634	0.370938	-0.25412	0.391581	0.0297872	0.0901176	-0.0676892	0.433342	-0.220007	-0.482651	-0.691098	-0.460165	-0.474739	-0.440869	-0.441442	-0.817926	0.391581
RCHARR1	0.123068	0.225377	-1.26892	-1.31247	-1.33163	-1.3144	-1.16768	-0.295273	-0.367933	-0.956285	-0.749952	-0.169017	0.0917971	0.0224577	0.0486668	0.0320087	-0.0164118	-0.402928	-1.57903	1.39648	0.22756	0.0288722	-0.0673389	0.118019	-0.126506	-0.189331	0.0224577
RLTR15	0.166907	0.397916	0.35929	0.379989	0.381113	0.373153	0.396817	-0.253925	-0.297729	0.336014	0.52897	0.0617607	-0.071175	0.0322171	0.240696	-0.0554276	-0.00868546	0.01001	0.146615	-0.44153	-0.519588	0.17686	0.0246204	-0.086359	0.203911	-0.220482	0.0322171
RLTR19-int	-0.364311	-1.59662	0.38253	-0.0207458	0.212089	0.520661	0.340202	-0.856914	-0.568239	0.646659	1.26362	0.0436183	-0.251321	-0.0172619	-1.42394	-0.0290401	-0.188864	3.95492	-0.341087	-0.219643	-1.30902	-1.95706	-1.20973	-2.00771	-2.02483	-1.29171	-0.0172619
RLTR1B-int	-1.32705	-1.83979	-0.188427	0.157077	0.286792	0.00789899	-0.406132	0.42427	-0.164939	-0.834556	-0.85037	1.32196	0.0744488	-0.0713947	-0.582235	0.648836	-0.306082	1.49347	-0.93553	1.20918	2.50713	0.378414	0.54711	0.463415	0.0968214	-0.813771	-0.0713947
RLTR45-int	-0.759817	-2.64108	0.321699	0.454325	0.940518	0.620231	0.183304	0.417163	-0.270383	0.281399	-0.947752	0.3292	-0.307078	0.252075	0.369349	0.493322	0.46033	0.539934	0.880538	1.39387	1.67772	0.0920364	-0.802302	-0.263861	-0.227324	1.2961	0.252075
RLTR6-int	2.32625	2.75937	2.81391	2.2488	3.35742	2.67015	2.68921	1.06979	0.920599	1.44147	0.774073	-0.996097	-0.0420325	-1.23498	0.352201	-0.108621	0.132444	0.318705	2.49387	-1.31539	0.478333	-0.397059	-0.193993	-0.489012	-0.486523	0.945028	-1.23498
RLTR6_Mm	5.3466	3.14081	2.79324	2.00421	3.56472	2.39889	2.70511	1.2881	1.53821	1.5124	0.530634	-1.28509	-0.213128	0.48784	0.186541	0.459339	0.271656	1.43465	2.03803	1.13048	0.577419	-0.96107	-0.137605	-0.952995	-0.707563	2.95946	0.48784
RLTRETN_Mm	-0.456212	-1.52047	2.56849	2.33784	2.61297	2.58124	2.4087	-0.179582	0.374061	-1.50275	-1.30051	-0.122732	0.0184129	0.0370376	0.0248859	0.217946	-0.206006	0.264952	2.0382	-2.04997	-1.67154	-0.393957	-0.471474	-0.182864	0.390405	-0.318697	0.0370376
RMER15	-0.527265	-1.00881	-0.512579	-0.461786	-0.588455	-0.610236	-0.499977	-0.165547	-0.068173	0.0977283	-0.304284	0.0157353	-0.316043	0.324032	-0.530798	-0.044606	0.0904003	0.313396	-0.837342	1.79757	0.402724	0.262639	-0.00831508	0.190417	0.290899	0.214696	0.324032
RMER16-int	-0.0979232	0.388936	-1.12664	-0.973476	-0.636569	-0.92568	-1.32217	0.290278	-0.196379	-1.33426	-1.35015	0.0412994	0.0571584	-0.688881	0.0163528	0.207212	-0.069783	1.25691	-2.04791	2.17731	2.26362	1.00639	0.525884	1.16808	0.633662	0.661577	-0.688881
RMER19B	-0.173406	0.393267	-0.543814	-0.497521	-0.516789	-0.446808	-0.470002	-0.0273223	0.12068	0.0164784	0.0501935	-0.00889188	-0.216866	0.160932	0.0657106	-0.258525	0.0458254	0.180716	-0.518225	0.944693	0.630707	-0.151613	-0.10594	-0.149499	0.279432	-0.201468	0.160932
RMER1B	0.903927	0.931011	0.960589	0.763221	0.883241	1.03749	0.861362	0.214766	0.407519	-0.232575	-0.277285	-0.177628	-0.0041131	0.275955	0.553739	-0.181402	0.0128071	-0.249218	1.08485	-0.848431	0.27276	-0.022293	0.149926	0.12347	0.0704978	0.275891	0.275955
RMER4B	-0.0289088	-0.23376	-0.631526	-0.586277	-0.675481	-0.631885	-0.689448	-0.300109	-0.342872	0.203313	0.226776	0.185382	-0.0581922	0.342505	0.391563	-0.188688	-0.058785	0.267913	-0.906252	0.688603	0.308394	-0.271985	-0.379734	-0.367711	-0.149561	-0.706387	0.342505
RMER5	0.0482984	0.170159	-0.876729	-0.878898	-0.875741	-0.857856	-0.783444	0.0541938	-0.0662813	-0.446021	-0.504659	-0.409371	-0.0655507	-0.0443736	0.0140155	-0.204377	0.0609405	0.00669733	-1.31185	1.33144	0.630776	0.0963991	-0.0588616	0.121452	0.119083	-0.155705	-0.0443736
RMER6A	0.129187	0.298577	-0.578471	-0.503068	-0.606182	-0.587099	-0.585635	-0.416737	-0.42589	-0.103242	-0.249656	-0.134131	0.349873	-0.280033	0.0260069	-0.103355	0.0342704	-0.430929	-0.834196	1.04933	0.686927	0.532781	0.267724	0.558339	0.403365	-0.102816	-0.280033
tRNA-Ser-TCA(m)	-0.221727	-0.490867	-4.74807	-5.00441	-4.77254	-4.46757	-4.67709	0.381636	1.17365	-0.342351	-0.245771	0.605224	-0.69684	1.54478	1.13452	0.407292	0.035024	1.30607	-5.76977	5.93469	1.8732	0.15317	-0.516918	0.64381	0.73772	-0.469524	1.54478
URR1A	0.0320521	0.139791	-0.455827	-0.401587	-0.527355	-0.462033	-0.461098	-0.144455	-0.133513	-0.0657793	0.0396028	0.0341366	-0.0557797	-0.16351	-0.0588131	0.0693216	-0.0164533	-0.445906	-0.673882	0.213257	-0.154415	-0.0587759	0.00823597	-0.114654	-0.224061	-0.0961129	-0.16351
URR1B	-0.144708	-0.259514	-0.0673739	0.00929424	-0.094627	-0.0589919	-0.00486101	0.0205092	0.00681397	-0.114948	0.0366518	0.164867	-0.0176859	0.056892	-0.0757419	-0.00703429	-0.00688385	-0.110477	-0.44008	0.113419	-0.323488	-0.0572321	-0.0760403	-0.136314	-0.172372	-0.363007	0.056892
