# Supplementary material for: Rif1 interacts with non-canonical polycomb repressive complex PRC1.6 to regulate mouse embryonic stem cells fate potential
Source: Cell Regen. 2022 Aug 2;11:25. doi: 10.1186/s13619-022-00124-9 (PMC9343540; doi:10.1186/s13619-022-00124-9)
Supplement: Supplementary file 3 — Supplementary Table 2. Summary of gene ontology (GO) analysis. [file 13619_2022_124_MOESM3_ESM.xlsx]

## Sheet: PCGF & Rif1_KO_DEG_GENES_GO-BP
# Gene Ontology (GO) analysis in biological process (BP) of differentially expressed genes (|FC| > 1.5, p < 0.05) among the mESCs depleted of Rif1 or the indicated Pcgf proteins
No	Cluster	ID	Description	GeneRatio	BgRatio	pvalue	p.adjust	qvalue	geneID	Count
1	Pcgf1	GO:0019932	second-messenger-mediated signaling	92/2184	445/23328	2.42e-13	1.39628e-09	1.05369e-09	13829/243277/215798/14766/12778/11474/18585/210044/22637/11622/112405/211323/18609/21463/12483/13610/19773/77037/18591/21390/18019/11512/238276/12504/12310/252837/54672/12311/20730/11517/19762/19088/234889/21825/14200/104110/13611/18158/14919/70839/20541/12372/12776/18389/240888/13616/243958/19057/19216/18821/16000/19222/94226/333050/12773/71132/11607/52589/26875/17203/15559/19228/75141/54195/436…	92
2	Pcgf1	GO:0051480	regulation of cytosolic calcium ion concentration	77/2184	375/23328	3.07e-11	8.85797e-08	6.68456e-08	13198/63873/21808/14061/12778/14360/231252/269604/114774/14428/20192/14371/12308/80982/21390/12426/238276/12504/12310/252837/68460/12311/11517/14461/18760/13385/18436/76376/329693/22295/217369/20541/12372/12776/18389/22065/385643/19216/16510/18821/19222/110168/230777/18595/12773/12478/246788/11607/18754/22067/15559/19228/16527/14427/16644/110893/20302/23833/330122/11606/19217/18216/18442/22063/93…	77
3	Pcgf1	GO:0034765	regulation of ion transmembrane transport	92/2184	489/23328	5.96e-11	9.87433e-08	7.45155e-08	93692/60597/56365/15980/68539/21808/14664/14061/14697/66733/14360/14166/11622/14428/17395/16499/108017/15444/12919/20273/241794/80982/53416/68460/56808/140743/16498/12311/74513/209195/16490/232748/19700/67498/18760/21825/13385/54378/16513/56543/16500/16535/329693/13409/100102/20541/12372/16520/18389/13616/19260/319734/13040/11944/11438/16511/16510/18821/54377/12478/12290/330953/11607/18754/16539/…	92
4	Pcgf1	GO:0009611	response to wounding	92/2184	492/23328	8.37e-11	9.87433e-08	7.45155e-08	14775/18053/12740/13829/12258/17702/13052/18988/16007/75957/16952/12628/21808/14726/14061/21682/20512/15378/109620/13706/12633/223650/18591/12845/19041/26570/21390/11752/18792/12266/18826/19242/20533/72735/12842/94175/18213/330657/14460/14461/64074/11687/21825/18436/216350/100534273/22416/18783/238328/67866/23972/70839/17381/385643/243958/232946/16000/16153/17183/18595/17312/18754/14164/109254/14…	92
5	Pcgf1	GO:0006816	calcium ion transport	82/2184	420/23328	1.01e-10	9.87433e-08	7.45155e-08	13198/63873/21808/14061/14697/14360/11622/213573/114774/69047/20192/16534/15444/214111/18591/80982/238276/12504/68460/56808/140743/12311/20730/11517/16170/19700/78506/18760/54378/18436/11419/269717/22416/76376/329693/22295/13409/66972/70839/20541/12372/18389/22065/19260/381925/319734/11438/24115/18821/16000/54377/12478/12290/246788/11607/18754/14169/22067/15559/17863/110893/66402/11606/18216/2308…	82
6	Pcgf1	GO:0042060	wound healing	72/2184	349/23328	1.07e-10	9.87433e-08	7.45155e-08	14775/12740/13829/12258/17702/13052/18988/16007/16952/12628/21808/14726/14061/21682/15378/109620/13706/12633/223650/18591/12845/19041/26570/21390/11752/18792/12266/20533/12842/94175/330657/14460/14461/64074/11687/21825/18436/216350/100534273/22416/18783/67866/23972/70839/17381/385643/232946/16000/18595/17312/18754/14164/109254/12505/56373/16644/22421/11551/66901/20583/19091/11554/56744/231532/181…	72
7	Pcgf1	GO:0050678	regulation of epithelial cell proliferation	75/2184	372/23328	1.35e-10	9.87433e-08	7.45155e-08	18570/14775/18053/20692/14181/17869/15901/13052/21816/81896/15451/12560/15235/21808/20317/56213/20471/12633/216021/14462/257632/223650/73608/18591/108655/18792/21687/15402/19242/66214/268857/226841/227289/14461/18760/21825/19645/22416/14254/238328/18094/68371/18158/67866/11835/107587/17381/225341/16173/16000/16153/18095/11607/18667/14164/14183/15559/353310/56373/12161/21828/11819/22421/21929/2216…	75
8	Pcgf1	GO:0007204	positive regulation of cytosolic calcium ion concentration	69/2184	330/23328	1.41e-10	9.87433e-08	7.45155e-08	13198/63873/21808/14061/12778/14360/231252/269604/114774/14428/20192/80982/21390/12426/238276/12504/252837/68460/12311/11517/14461/18760/13385/76376/329693/217369/20541/12372/12776/18389/22065/385643/19216/18821/19222/110168/18595/12773/12478/246788/11607/18754/22067/15559/19228/14427/16644/110893/20302/23833/330122/11606/19217/18216/18442/22063/93670/22068/19091/194352/11554/193034/28240/11550/1…	69
9	Pcgf1	GO:0019935	cyclic-nucleotide-mediated signaling	53/2184	223/23328	1.54e-10	9.87433e-08	7.45155e-08	243277/215798/14766/18585/210044/11622/21463/13610/77037/21390/11512/12310/54672/12311/11517/19762/19088/21825/104110/13611/18158/14919/18389/240888/19216/18821/19222/94226/26875/17203/15559/19228/75141/54195/436090/14427/140498/19217/230899/17199/11551/229714/19091/12802/11554/56744/11550/11553/11549/19735/54598/51801/19218	53
10	Pcgf1	GO:0006874	cellular calcium ion homeostasis	89/2184	476/23328	1.71e-10	9.87865e-08	7.45481e-08	13198/63873/21808/14061/12778/14360/231252/269604/114774/14428/69047/20192/21939/14371/214111/74011/12308/80982/21390/12426/238276/12504/12310/252837/68460/12311/11517/14461/78506/18760/13385/18436/76376/329693/22295/66972/217369/20541/12372/12776/18389/22065/385643/13616/234515/19216/16510/18821/19222/110168/230777/18595/12773/12478/246788/11607/18754/22067/15559/19228/16527/14427/16644/110893/2…	89
11	Pcgf1	GO:0072511	divalent inorganic cation transport	88/2184	470/23328	2.01e-10	1.0338e-07	7.80144e-08	13198/63873/21808/14061/14697/14360/11622/213573/114774/69047/20192/226781/16534/15444/214111/18591/80982/238276/12504/22784/68460/56808/140743/12311/20730/22785/11517/16170/19700/78506/18760/54378/18436/11419/269717/22416/76376/329693/22295/13409/66972/70839/20541/12372/18389/22065/338365/19260/381925/319734/11438/24115/18821/16000/54377/12478/12290/246788/11607/18754/14169/22067/15559/17863/110…	88
12	Pcgf1	GO:0055074	calcium ion homeostasis	91/2184	493/23328	2.15e-10	1.0338e-07	7.80144e-08	13198/63873/21808/14061/12778/14360/231252/269604/114774/14428/69047/20192/21939/14371/214111/74011/12308/80982/21390/12426/238276/12504/12310/252837/68460/12311/11517/14461/78506/18760/13385/18436/76376/329693/22295/66259/66972/217369/20541/12372/12776/18389/22065/385643/13616/234515/19216/16510/18821/19222/110168/230777/18595/12773/12478/246788/11607/18754/22067/15559/19228/16527/14427/16644/11…	91
13	Pcgf1	GO:0070838	divalent metal ion transport	87/2184	467/23328	3.32e-10	1.47375e-07	1.11215e-07	13198/63873/21808/14061/14697/14360/11622/213573/114774/69047/20192/226781/16534/15444/214111/18591/80982/238276/12504/22784/68460/56808/140743/12311/20730/22785/11517/16170/19700/78506/18760/54378/18436/11419/269717/22416/76376/329693/22295/13409/66972/70839/20541/12372/18389/22065/338365/19260/381925/319734/11438/24115/18821/16000/54377/12478/12290/246788/11607/18754/14169/22067/15559/17863/110…	87
14	Pcgf1	GO:0030198	extracellular matrix organization	64/2184	302/23328	3.63e-10	1.49921e-07	1.13136e-07	17385/12406/16007/15451/21808/14726/16998/16777/16950/17395/23876/16578/18214/210719/14115/12633/21810/30060/12845/14186/12826/69675/18826/66214/12842/107250/64074/19645/22416/107581/11504/118453/269959/17381/68668/240047/13040/219151/114249/23794/18595/234356/16917/109254/56373/12840/654812/330119/11606/13406/12827/16780/21407/12813/12839/22370/77794/271127/214766/16193/17389/240322/207596/67573	64
15	Pcgf1	GO:0043062	extracellular structure organization	64/2184	303/23328	4.19e-10	1.61455e-07	1.2184e-07	17385/12406/16007/15451/21808/14726/16998/16777/16950/17395/23876/16578/18214/210719/14115/12633/21810/30060/12845/14186/12826/69675/18826/66214/12842/107250/64074/19645/22416/107581/11504/118453/269959/17381/68668/240047/13040/219151/114249/23794/18595/234356/16917/109254/56373/12840/654812/330119/11606/13406/12827/16780/21407/12813/12839/22370/77794/271127/214766/16193/17389/240322/207596/67573	64
16	Pcgf1	GO:0003002	regionalization	74/2184	379/23328	8.16e-10	2.68674e-07	2.02751e-07	13198/21667/17702/12590/12591/15245/81896/15395/14766/20997/13389/22138/15405/15415/20471/15206/100503311/14634/17684/16409/209448/22411/15400/14186/12266/13388/15402/216285/18741/13380/12592/72507/22416/14912/21410/15417/11835/110796/240888/15433/73191/18095/15403/21389/14164/22422/14183/14028/16917/384452/14179/15430/11819/22421/22415/11695/16869/18503/24136/21407/12259/17965/14836/18186/546726…	74
17	Pcgf1	GO:0050673	epithelial cell proliferation	82/2184	438/23328	8.37e-10	2.68674e-07	2.02751e-07	18570/14775/18053/20692/16590/14181/17869/15901/13052/21816/81896/15451/12560/15235/21808/20317/56213/20471/12633/216021/14462/257632/223650/73608/18591/108655/18792/21687/15402/19242/66214/18133/268857/226841/227289/234199/14461/18760/21825/12608/19645/22416/14254/238328/18094/68371/18158/21410/67866/11835/107587/17381/13661/225341/16173/16000/16153/18095/11607/18667/14164/14183/15559/353310/563…	82
18	Pcgf1	GO:0048705	skeletal system morphogenesis	56/2184	253/23328	8.37e-10	2.68674e-07	2.02751e-07	17869/17702/12590/15245/12406/20379/63873/21808/20997/11474/16998/15405/15415/320277/20471/20679/14634/17684/170826/21384/12845/15400/231633/218772/15402/216285/12842/73121/21825/15417/107587/20429/18595/15403/234356/21809/14183/12161/14179/15430/22421/22160/11695/16869/18503/21407/12839/14836/12643/18121/18014/23967/20855/13395/15426/17389	56
19	Pcgf1	GO:0019233	sensory perception of pain	39/2184	146/23328	1.13879e-09	3.46373e-07	2.61386e-07	18053/320701/16592/228139/14360/56318/66270/114774/18211/101772/12426/12310/18133/16490/16513/18389/13040/11438/16173/16153/12290/319552/18387/230085/16398/18216/18442/17199/93670/12802/11554/20315/20599/20274/193034/12061/11553/16508/16160	39
20	Pcgf1	GO:0010959	regulation of metal ion transport	80/2184	427/23328	1.29491e-09	3.74163e-07	2.82358e-07	93692/58237/21808/14061/14697/14360/14166/11622/15216/213573/114774/14428/69047/226781/16499/108017/15444/18591/241794/80982/238276/12504/53416/68460/140743/16498/12311/20730/74513/11517/12805/16170/19700/18760/54378/18436/16535/329693/13409/100102/70839/20541/12372/18389/22065/13616/19260/381925/24115/16511/18821/16000/12478/246788/11607/18754/16539/14169/24012/18387/66402/11606/18216/230899/220…	80
21	Pcgf1	GO:0018108	peptidyl-tyrosine phosphorylation	65/2184	322/23328	2.15535e-09	5.93131e-07	4.47599e-07	21667/12702/16590/13829/13636/21682/80794/14360/14159/22637/211323/18211/16196/21939/15378/18214/257632/18591/14186/21687/12504/17311/20730/12805/14460/16414/13385/22416/14254/233328/320664/11302/19260/14302/16173/16000/18595/11607/18754/16156/14183/18003/231125/12505/12161/21828/16975/14179/11606/108071/14600/13837/11839/11551/83433/244218/18186/16168/22370/12803/19886/11549/20304/16193/16160	65
22	Pcgf1	GO:0018212	peptidyl-tyrosine modification	65/2184	325/23328	3.18125e-09	8.35657e-07	6.30618e-07	21667/12702/16590/13829/13636/21682/80794/14360/14159/22637/211323/18211/16196/21939/15378/18214/257632/18591/14186/21687/12504/17311/20730/12805/14460/16414/13385/22416/14254/233328/320664/11302/19260/14302/16173/16000/18595/11607/18754/16156/14183/18003/231125/12505/12161/21828/16975/14179/11606/108071/14600/13837/11839/11551/83433/244218/18186/16168/22370/12803/19886/11549/20304/16193/16160	65
23	Pcgf1	GO:0045165	cell fate commitment	60/2184	292/23328	4.40861e-09	1.10771e-06	8.35921e-07	18023/22419/21808/14726/20997/13389/269610/14008/16950/211323/20471/16196/20679/14634/209448/14462/21384/22411/74561/53314/12394/225631/22420/13388/13363/18213/20672/13380/14460/14461/231044/12608/22416/14912/21410/11835/21388/83453/18992/21389/22422/14183/14028/30925/14432/19885/14179/15430/11819/22421/22415/94222/14842/14836/18740/22423/18508/19374/18014/16193	60
24	Pcgf1	GO:0007596	blood coagulation	41/2184	166/23328	5.39344e-09	1.2987e-06	9.80045e-07	13829/12258/12628/14726/14061/21682/15378/13706/18591/12845/26570/21390/11752/18792/12266/20533/94175/330657/14460/21825/18436/216350/22416/18783/23972/70839/385643/232946/18595/109254/56373/16644/11551/66901/19091/56744/11553/99571/56193/54426/19218	41
25	Pcgf1	GO:0007188	adenylate cyclase-modulating G protein-coupled receptor signaling pathway	49/2184	219/23328	6.41567e-09	1.48305e-06	1.11916e-06	243277/215798/14766/210044/14428/13610/19773/77037/21390/15551/11512/238276/12310/54672/12311/11517/14687/19762/20606/104110/13611/70839/18389/240888/19216/18821/19222/94226/17203/19228/18387/14427/140498/19217/12671/14685/17199/11551/12802/11554/56744/11550/11553/11549/19735/15564/54598/51801/19218	49
26	Pcgf1	GO:0070588	calcium ion transmembrane transport	58/2184	282/23328	7.65443e-09	1.61821e-06	1.22117e-06	13198/63873/21808/14061/14697/14360/11622/114774/69047/20192/15444/214111/80982/68460/56808/140743/12311/19700/78506/18760/54378/11419/22416/76376/329693/13409/66972/70839/20541/12372/18389/22065/19260/319734/18821/54377/12478/12290/246788/11607/18754/14169/22067/15559/110893/66402/18216/230899/22063/22068/194352/11554/193034/28240/12061/433294/64095/19218	58
27	Pcgf1	GO:0050878	regulation of body fluid levels	68/2184	354/23328	7.83188e-09	1.61821e-06	1.22117e-06	54135/12740/13829/12258/11821/12628/63873/14726/14061/21682/15378/13706/16534/18591/12845/11686/235431/26570/21390/11752/18792/11512/12266/171168/53416/20533/94175/330657/14460/21825/18436/216350/22416/18783/18158/23972/70839/217369/18389/385643/232946/18595/18754/18387/109254/56373/16644/12671/16666/18442/22063/11551/66901/13162/93670/19091/194352/17295/11554/56744/229574/18014/11553/99571/12737…	68
28	Pcgf1	GO:0007599	hemostasis	41/2184	168/23328	7.84046e-09	1.61821e-06	1.22117e-06	13829/12258/12628/14726/14061/21682/15378/13706/18591/12845/26570/21390/11752/18792/12266/20533/94175/330657/14460/21825/18436/216350/22416/18783/23972/70839/385643/232946/18595/109254/56373/16644/11551/66901/19091/56744/11553/99571/56193/54426/19218	41
29	Pcgf1	GO:0050817	coagulation	41/2184	169/23328	9.42615e-09	1.7745e-06	1.3391e-06	13829/12258/12628/14726/14061/21682/15378/13706/18591/12845/26570/21390/11752/18792/12266/20533/94175/330657/14460/21825/18436/216350/22416/18783/23972/70839/385643/232946/18595/109254/56373/16644/11551/66901/19091/56744/11553/99571/56193/54426/19218	41
30	Pcgf1	GO:0019933	cAMP-mediated signaling	45/2184	195/23328	9.65108e-09	1.7745e-06	1.3391e-06	243277/215798/14766/210044/11622/21463/13610/77037/21390/11512/12310/54672/12311/11517/19762/19088/104110/13611/18389/240888/19216/18821/19222/94226/26875/17203/19228/75141/436090/14427/140498/19217/17199/11551/229714/12802/11554/56744/11550/11553/11549/19735/54598/51801/19218	45
31	Pcgf1	GO:0006936	muscle contraction	60/2184	298/23328	9.78517e-09	1.7745e-06	1.3391e-06	407785/16590/232975/11474/22290/228139/22138/17868/114774/333654/20192/109620/17896/11847/12845/21390/12310/233199/20606/11435/18436/56543/16535/11448/320502/20541/12372/13616/16511/114249/18821/242702/330953/21953/15559/319552/110893/109272/11606/16398/50769/17897/12671/140781/230899/11551/228785/21957/19091/17295/11554/193034/18014/11553/11549/19735/243547/20855/54598/19218	60
32	Pcgf1	GO:0009582	detection of abiotic stimulus	35/2184	132/23328	9.82592e-09	1.7745e-06	1.3391e-06	18053/16590/17869/70335/76645/15451/100503041/22138/14360/231252/114774/18211/101772/12310/381375/333329/13409/319734/24115/16173/16000/30044/14539/230085/73660/328789/16398/50769/18216/14685/93670/20315/193034/20132/110855	35
33	Pcgf1	GO:0009581	detection of external stimulus	35/2184	133/23328	1.21459e-08	2.12701e-06	1.60512e-06	18053/16590/17869/70335/76645/15451/100503041/22138/14360/231252/114774/18211/101772/12310/381375/333329/13409/319734/24115/16173/16000/30044/14539/230085/73660/328789/16398/50769/18216/14685/93670/20315/193034/20132/110855	35
34	Pcgf1	GO:0007189	adenylate cyclase-activating G protein-coupled receptor signaling pathway	36/2184	140/23328	1.46325e-08	2.48709e-06	1.87685e-06	243277/215798/14766/210044/13610/77037/21390/11512/12310/54672/12311/19762/104110/13611/18389/240888/19216/18821/19222/94226/17203/19228/14427/140498/19217/17199/11551/12802/11554/56744/11550/11553/11549/54598/51801/19218	36
35	Pcgf1	GO:0042391	regulation of membrane potential	80/2184	450/23328	1.51811e-08	2.50662e-06	1.89159e-06	18053/93692/17869/60597/320701/232975/13052/56016/22249/228139/20907/231252/70556/114774/109620/627214/216021/16534/101772/20273/74011/78977/14401/108655/54403/19242/16498/18213/81907/16490/14394/13385/11435/16513/18436/11419/56543/16500/14804/16535/11448/12404/20541/195208/209488/11438/16511/16510/330953/18754/14169/14400/22067/24012/16527/110902/320127/14799/14397/22437/18212/110893/11606/22421…	80
36	Pcgf1	GO:0098739	import across plasma membrane	40/2184	166/23328	1.74463e-08	2.80062e-06	2.11346e-06	20525/20514/55963/232975/67473/63873/14664/192113/14360/20512/15216/56485/114774/26570/12311/11988/57138/277973/21825/16513/56543/76376/20541/16520/11944/16511/331004/246788/330953/11607/110893/11606/18216/226999/194352/11554/193034/28240/16516/19735	40
37	Pcgf1	GO:0098703	calcium ion import across plasma membrane	13/2184	23/23328	1.90697e-08	2.97848e-06	2.24767e-06	63873/14360/114774/12311/76376/20541/246788/11607/110893/194352/11554/193034/28240	13
38	Pcgf1	GO:1902656	calcium ion import into cytosol	13/2184	24/23328	3.8026e-08	5.78296e-06	4.36404e-06	63873/14360/114774/12311/76376/20541/246788/11607/110893/194352/11554/193034/28240	13
39	Pcgf1	GO:1904062	regulation of cation transmembrane transport	67/2184	361/23328	4.08806e-08	6.05767e-06	4.57135e-06	93692/60597/15980/21808/14664/14061/14697/14360/14166/11622/14428/17395/16499/108017/15444/12919/241794/80982/53416/68460/140743/16498/12311/74513/19700/18760/13385/54378/16535/329693/13409/100102/20541/12372/18389/13616/19260/13040/11944/11438/16511/18821/54377/12478/11607/18754/16539/14169/24012/18387/66402/11606/22160/18216/230899/22063/83433/19091/11554/12061/23967/240899/19735/20927/433294/6…	67
40	Pcgf1	GO:0007187	G protein-coupled receptor signaling pathway, coupled to cyclic nucleotide second messenger	51/2184	246/23328	4.59646e-08	6.64074e-06	5.01135e-06	243277/215798/16952/14766/210044/14428/13610/19773/77037/21390/15551/11512/238276/12310/54672/12311/11517/14687/19762/20606/104110/13611/70839/18389/240888/19216/18821/19222/94226/17203/15559/19228/18387/14427/140498/19217/12671/14685/17199/11551/12802/11554/56744/11550/11553/11549/19735/15564/54598/51801/19218	51
41	Pcgf1	GO:0003012	muscle system process	73/2184	408/23328	4.90513e-08	6.91384e-06	5.21744e-06	407785/16590/232975/227753/11474/18585/22290/228139/22138/17868/114774/333654/20192/109620/12633/17896/11847/56484/12845/21390/108655/12310/233199/20606/11435/18436/56543/16535/18158/11448/320502/11835/20541/12372/17928/22065/13616/16511/114249/18821/242702/16000/330953/21953/15559/319552/110893/109272/66402/11606/16398/50769/17897/12671/140781/230899/11551/67731/228785/21957/19091/17295/11554/19…	73
42	Pcgf1	GO:0051924	regulation of calcium ion transport	55/2184	275/23328	5.04949e-08	6.91723e-06	5.22e-06	21808/14061/14697/14360/11622/213573/114774/69047/15444/18591/80982/238276/12504/68460/140743/12311/20730/11517/16170/19700/18760/54378/18436/329693/13409/70839/20541/12372/18389/22065/19260/381925/24115/18821/16000/12478/246788/11607/18754/14169/66402/11606/18216/230899/22063/22068/11554/170483/20315/12061/20855/20304/433294/64095/19218	55
43	Pcgf1	GO:0007389	pattern specification process	82/2184	478/23328	5.14693e-08	6.91723e-06	5.22e-06	13198/21667/17702/12590/12591/15245/81896/15395/14766/20997/13389/22138/15405/15415/20471/15206/100503311/14634/17684/16409/209448/74453/22411/15400/22420/14186/12266/13388/15402/216285/18741/13380/12592/51938/72507/22416/14912/21410/15417/11835/110796/240888/21388/15433/73191/18095/15403/21389/14164/22422/14183/14028/16917/384452/110082/14179/15430/11819/22421/22415/11695/54562/16869/18503/24136…	82
44	Pcgf1	GO:0001503	ossification	71/2184	394/23328	5.56658e-08	7.31119e-06	5.5173e-06	21847/15903/15901/17702/16007/11474/16998/11622/18214/14634/14371/68527/170826/12845/22411/12394/231633/83554/12310/19242/13363/73016/12842/12311/107250/13380/73121/14460/18760/11687/12608/14200/22416/20541/107587/17928/83453/20429/114249/16000/80752/21834/14588/234356/22422/14183/19228/170574/12161/338352/58185/22415/100038882/13406/12609/22160/18442/11839/27047/66695/20583/320799/18121/21922/23…	71
45	Pcgf1	GO:0071805	potassium ion transmembrane transport	44/2184	200/23328	6.29341e-08	8.08214e-06	6.09909e-06	232975/15451/192113/66733/20512/14428/16499/16534/214111/241794/53416/16498/74513/16490/57138/277973/67498/16513/56543/16500/76376/16535/70839/16520/13616/11944/16511/16510/331004/330953/16539/24012/18387/16527/230899/226999/83433/19091/240595/16516/240899/16508/20927/19218	44
46	Pcgf1	GO:0050679	positive regulation of epithelial cell proliferation	45/2184	208/23328	7.56335e-08	9.50186e-06	7.17047e-06	18570/14181/17869/15901/13052/21816/15451/12560/15235/56213/12633/216021/257632/223650/18591/108655/19242/226841/227289/14461/18760/22416/11835/107587/17381/16173/16000/16153/11607/14164/14183/15559/353310/12161/21828/22421/21929/22160/20315/18121/23967/13395/12737/20304/16193	45
47	Pcgf1	GO:0071887	leukocyte apoptotic process	34/2184	138/23328	1.12779e-07	1.3867e-05	1.04645e-05	14605/17869/103213/16952/21808/13636/20723/14634/18707/16409/257632/11847/26570/14130/17311/14102/60533/209488/16173/16153/15930/79201/12505/387139/19885/723885/751527/723891/723905/320404/20315/20304/16193/723925	34
48	Pcgf1	GO:0050730	regulation of peptidyl-tyrosine phosphorylation	52/2184	263/23328	1.69552e-07	2.04134e-05	1.54047e-05	21667/12702/16590/13829/13636/21682/80794/14360/211323/16196/21939/15378/257632/18591/12504/17311/20730/12805/14460/16414/13385/22416/233328/320664/19260/16173/16000/18595/18754/16156/18003/231125/12505/12161/21828/16975/14179/11606/108071/14600/11839/11551/83433/244218/18186/16168/22370/12803/11549/20304/16193/16160	52
49	Pcgf1	GO:0050731	positive regulation of peptidyl-tyrosine phosphorylation	42/2184	195/23328	2.30725e-07	2.72115e-05	2.05348e-05	21667/16590/13636/21682/14360/211323/21939/257632/18591/12504/17311/12805/14460/13385/22416/233328/320664/16173/16000/18595/16156/18003/12505/12161/21828/16975/14179/11606/108071/14600/11839/11551/83433/244218/18186/16168/22370/12803/11549/20304/16193/16160	42
50	Pcgf1	GO:0009952	anterior/posterior pattern specification	47/2184	231/23328	2.7298e-07	3.10719e-05	2.3448e-05	13198/21667/17702/12590/12591/15395/20997/13389/22138/15405/15415/15206/14634/209448/15400/13388/15402/216285/13380/12592/22416/21410/15417/110796/15433/73191/18095/15403/21389/14179/15430/11819/22415/11695/16869/18503/24136/21407/546726/18508/18552/18121/18014/23967/15426/13082/84653	47
722	Pcgf1	GO:0030099	myeloid cell differentiation	55/2184	414/23328	0.00518007	0.0413174	0.0311797	21847/18023/16590/17869/13829/12611/14159/15405/15415/14008/20679/17684/16409/170826/14462/56484/14281/53314/12394/83554/13388/12504/15402/20533/17311/12311/110794/12986/14102/14460/14461/12608/19645/21832/233328/22778/14118/234515/241764/226421/80752/20259/381319/17863/20302/100038882/83433/52065/224792/16168/56744/320404/620235/20304/16160	55
52	Pcgf1	GO:0061458	reproductive system development	80/2184	481/23328	2.81893e-07	3.13281e-05	2.36414e-05	407785/12702/19143/16590/19223/15408/236899/12591/16007/108961/15395/16952/21808/20317/14766/12124/27356/56213/11622/15405/112405/14008/18211/434784/17684/77595/67971/20708/14462/19773/56484/18591/12394/12266/69982/19242/13363/17311/100535/226841/12592/14460/14461/12608/18783/238328/21410/15486/11504/11835/20541/76850/26972/15433/16000/20897/16153/18595/56096/18095/56092/18667/22422/14183/12505/1…	80
53	Pcgf1	GO:1901615	organic hydroxy compound metabolic process	82/2184	498/23328	3.08843e-07	3.27581e-05	2.47205e-05	18023/16590/20431/16835/56050/233549/223920/15485/104086/13360/18559/68977/108115/15451/12560/21808/11474/52815/22359/70059/16409/320635/67815/14462/105349/26570/14186/50722/13116/171168/16847/631304/11517/71816/234199/11687/14555/18783/107585/67847/100102/218476/15360/234515/102954/11688/58242/18534/21834/66113/11607/244209/14164/13076/19228/59012/237636/13370/106648/18979/12161/64385/11807/5331…	82
54	Pcgf1	GO:0098659	inorganic cation import across plasma membrane	27/2184	100/23328	3.11766e-07	3.27581e-05	2.47205e-05	232975/63873/192113/14360/15216/114774/12311/57138/277973/16513/56543/76376/20541/16520/11944/16511/331004/246788/330953/11607/110893/226999/194352/11554/193034/28240/16516	27
55	Pcgf1	GO:0099587	inorganic ion import across plasma membrane	27/2184	100/23328	3.11766e-07	3.27581e-05	2.47205e-05	232975/63873/192113/14360/15216/114774/12311/57138/277973/16513/56543/76376/20541/16520/11944/16511/331004/246788/330953/11607/110893/226999/194352/11554/193034/28240/16516	27
56	Pcgf1	GO:0051606	detection of stimulus	49/2184	247/23328	3.42457e-07	3.53404e-05	2.66692e-05	18053/16590/17869/70335/76645/15451/12353/100503041/22138/14360/231252/107607/224055/114774/18211/18609/19023/257632/101772/12310/381375/333329/17951/13409/319734/24115/16803/16173/16000/21899/30044/21809/14539/230085/73660/328789/237178/16398/50769/18216/14685/83433/93670/20315/193034/20132/235636/387341/110855	49
57	Pcgf1	GO:0030168	platelet activation	24/2184	83/23328	3.52147e-07	3.57028e-05	2.69427e-05	13829/12628/14726/14061/21682/13706/18591/12845/26570/94175/14460/18436/22416/18783/70839/232946/18595/11551/19091/56744/11553/99571/56193/19218	24
58	Pcgf1	GO:0048608	reproductive structure development	79/2184	477/23328	3.97957e-07	3.96517e-05	2.99226e-05	12702/19143/16590/19223/15408/236899/12591/16007/108961/15395/16952/21808/20317/14766/12124/27356/56213/11622/15405/112405/14008/18211/434784/17684/77595/67971/20708/14462/19773/56484/18591/12394/12266/69982/19242/13363/17311/100535/226841/12592/14460/14461/12608/18783/238328/21410/15486/11504/11835/20541/76850/26972/15433/16000/20897/16153/18595/56096/18095/56092/18667/22422/14183/12505/11576/12…	79
59	Pcgf1	GO:0048732	gland development	78/2184	471/23328	4.71967e-07	4.62288e-05	3.4886e-05	14775/54135/17702/15408/11634/11821/108961/15451/16952/15235/20317/11622/15405/20471/69047/18609/15378/14634/17684/12633/14462/19773/18591/12394/15400/225631/18792/12426/171168/15402/19242/18741/234199/67784/14461/51938/12608/22416/21410/15417/11835/100102/22778/13607/18992/225341/16367/15433/18534/16173/16000/20897/18595/18095/18667/21809/14164/14183/103149/353310/17863/12505/56373/450219/14179/…	78
60	Pcgf1	GO:0022612	gland morphogenesis	35/2184	154/23328	6.0138e-07	5.79229e-05	4.37108e-05	17702/15408/15451/15235/14634/12633/19773/18591/18792/19242/234199/67784/12608/22416/11835/13607/225341/15433/16173/16000/18095/18667/14164/14183/12505/56373/14179/21929/11839/18186/20583/17295/18508/18121/16193	35
61	Pcgf1	GO:2000027	regulation of animal organ morphogenesis	43/2184	210/23328	7.21022e-07	6.61755e-05	4.99385e-05	18053/17869/15451/21808/15415/20471/17684/12633/216021/14462/22411/18792/22420/14186/19242/13380/22416/21410/11835/21388/225341/15433/16173/18595/11607/14164/22422/14183/56373/14179/11606/22421/13406/21929/22160/16869/66695/12643/20583/12803/17295/70989/18121	43
62	Pcgf1	GO:0050906	detection of stimulus involved in sensory perception	33/2184	142/23328	7.30373e-07	6.61755e-05	4.99385e-05	16590/17869/70335/15451/12353/100503041/14360/231252/224055/114774/18211/19023/101772/12310/381375/13409/319734/24115/16173/16000/30044/230085/328789/237178/16398/50769/18216/14685/93670/20315/193034/235636/387341	33
63	Pcgf1	GO:0060349	bone morphogenesis	27/2184	104/23328	7.31365e-07	6.61755e-05	4.99385e-05	17702/12590/12406/20379/63873/20997/11474/16998/14634/17684/12845/231633/218772/12842/21825/107587/20429/234356/14183/12161/22160/18503/12839/18014/20855/13395/17389	27
64	Pcgf1	GO:0031214	biomineral tissue development	36/2184	162/23328	7.44317e-07	6.61755e-05	4.99385e-05	21847/17702/16007/11474/16998/18214/18256/14371/105732/12845/22411/231633/22420/19242/12842/73121/14460/11687/12608/20541/107587/16000/80752/14183/19228/12161/338352/100038882/13406/22160/27047/66695/21922/23967/64654/208659	36
65	Pcgf1	GO:0110148	biomineralization	36/2184	162/23328	7.44317e-07	6.61755e-05	4.99385e-05	21847/17702/16007/11474/16998/18214/18256/14371/105732/12845/22411/231633/22420/19242/12842/73121/14460/11687/12608/20541/107587/16000/80752/14183/19228/12161/338352/100038882/13406/22160/27047/66695/21922/23967/64654/208659	36
66	Pcgf1	GO:0048562	embryonic organ morphogenesis	59/2184	328/23328	7.64697e-07	6.69574e-05	5.05286e-05	17869/15451/21808/13636/20997/100503041/231252/15405/15415/20471/50530/14634/17684/216021/14462/21384/22411/15400/218772/13388/15402/216285/27419/18741/20776/14461/51938/22416/21410/15417/22295/107587/110796/20429/109205/20897/18595/15403/16470/21389/21809/14183/384452/328789/14179/15430/50769/22160/11695/16869/15372/14836/18508/18121/18014/23967/13395/17389/14051	59
67	Pcgf1	GO:0060402	calcium ion transport into cytosol	35/2184	157/23328	9.74481e-07	8.40526e-05	6.34293e-05	13198/63873/21808/14061/14360/114774/20192/80982/238276/12504/68460/12311/11517/18760/76376/329693/20541/12372/22065/18821/12478/246788/11607/18754/15559/110893/18216/22063/194352/11554/193034/28240/12061/11549/433294	35
68	Pcgf1	GO:0021510	spinal cord development	27/2184	106/23328	1.09776e-06	9.19413e-05	6.93824e-05	18023/81896/16950/20679/22359/14634/209448/18516/108655/13388/13176/14461/231044/22416/14912/14028/387139/16975/15430/16869/94222/14842/751527/723891/723905/18508/18121	27
69	Pcgf1	GO:0110110	positive regulation of animal organ morphogenesis	27/2184	106/23328	1.09776e-06	9.19413e-05	6.93824e-05	18053/17869/15451/21808/15415/20471/12633/216021/14462/22411/22420/14186/19242/13380/22416/11835/16173/18595/11607/14164/14183/14179/11606/21929/22160/16869/18121	27
70	Pcgf1	GO:0019216	regulation of lipid metabolic process	63/2184	363/23328	1.17445e-06	9.69595e-05	7.31693e-05	228775/18023/64384/54135/16590/16835/16592/15446/12334/21835/16007/13360/72433/16952/14061/58805/15378/67815/74186/257632/105349/18591/56636/14186/50722/12266/21687/171168/13363/232430/624219/19645/18783/14254/11567/16367/57257/18534/16000/21834/18595/12478/66113/11607/18754/69183/14164/102570/218461/15559/12161/19885/11606/11807/22160/56072/67758/11551/107770/224792/20583/76574/19091	63
71	Pcgf1	GO:0007586	digestion	30/2184	126/23328	1.33714e-06	0.000108836	8.21316e-05	16835/56050/233549/114774/69060/67313/102502/16534/257632/12426/381667/53416/109791/16535/68371/18389/19216/66113/18387/237636/11807/12671/22063/54447/93670/11554/193034/18014/170725/19218	30
72	Pcgf1	GO:1900046	regulation of hemostasis	23/2184	83/23328	1.39975e-06	0.000112349	8.47831e-05	13829/12258/14726/14061/21682/13706/18591/12845/21390/18792/94175/21825/216350/18783/385643/18595/109254/56373/16644/19091/99571/56193/19218	23
73	Pcgf1	GO:0045834	positive regulation of lipid metabolic process	36/2184	167/23328	1.59908e-06	0.00012659	9.55299e-05	64384/16835/12334/16007/72433/16952/14061/58805/15378/67815/74186/257632/18591/56636/21687/232430/18783/14254/16367/57257/16000/18595/12478/66113/11607/18754/69183/14164/15559/12161/11606/11807/22160/67758/224792/76574	36
74	Pcgf1	GO:0072574	hepatocyte proliferation	13/2184	31/23328	1.67585e-06	0.00012913	9.74463e-05	15451/12633/18792/19242/234199/12608/22416/225341/16173/14164/56373/21929/16193	13
75	Pcgf1	GO:0072575	epithelial cell proliferation involved in liver morphogenesis	13/2184	31/23328	1.67585e-06	0.00012913	9.74463e-05	15451/12633/18792/19242/234199/12608/22416/225341/16173/14164/56373/21929/16193	13
76	Pcgf1	GO:0006925	inflammatory cell apoptotic process	12/2184	27/23328	2.00151e-06	0.000152194	0.000114851	16952/18707/16409/257632/26570/14130/14102/16173/12505/320404/20304/16193	12
77	Pcgf1	GO:0030278	regulation of ossification	46/2184	241/23328	2.35848e-06	0.000176007	0.000132822	15903/15901/17702/16007/11474/16998/11622/18214/14634/14371/68527/12845/231633/12310/19242/73016/12311/13380/73121/14460/18760/12608/20541/107587/114249/16000/80752/21834/14588/22422/12161/338352/58185/100038882/12609/22160/18442/11839/27047/20583/320799/18121/23967/64654/13395/16193	46
78	Pcgf1	GO:0006937	regulation of muscle contraction	34/2184	156/23328	2.37559e-06	0.000176007	0.000132822	16590/11474/114774/109620/11847/21390/12310/20606/18436/16535/20541/12372/114249/18821/330953/21953/319552/110893/16398/17897/12671/140781/230899/11551/228785/21957/19091/11554/11553/11549/19735/20855/54598/19218	34
79	Pcgf1	GO:0060401	cytosolic calcium ion transport	37/2184	177/23328	2.50302e-06	0.000181971	0.000137322	13198/63873/21808/14061/14360/114774/20192/80982/238276/12504/68460/12311/11517/78506/18760/76376/329693/66972/20541/12372/22065/18821/12478/246788/11607/18754/15559/110893/18216/22063/194352/11554/193034/28240/12061/11549/433294	37
80	Pcgf1	GO:0045778	positive regulation of ossification	26/2184	104/23328	2.51906e-06	0.000181971	0.000137322	17702/16007/11474/18214/14634/14371/231633/12310/19242/18760/12608/20541/107587/114249/16000/80752/21834/22422/12161/338352/100038882/12609/320799/23967/13395/16193	26
81	Pcgf1	GO:1901342	regulation of vasculature development	61/2184	356/23328	2.65084e-06	0.000189126	0.000142722	107869/18570/18053/20692/16590/14181/19223/15901/69219/15245/16952/21808/20317/13636/68545/112405/17395/18211/21939/23876/12633/60611/18591/12394/21390/18019/12266/21687/13388/15402/19242/66214/94175/20358/226841/67784/16414/14461/64074/18760/21825/12274/14254/238328/269831/11504/217369/12654/16153/11607/14164/104709/654812/11606/12827/192187/18186/56744/20927/20304/16160	61
82	Pcgf1	GO:0031644	regulation of nervous system process	38/2184	185/23328	2.87413e-06	0.000202556	0.000152856	18053/320701/16592/22249/228139/20907/56318/114774/211323/12426/232813/12310/18133/81907/13385/16513/12404/18389/13040/11438/16000/54377/16153/319552/18387/110893/20203/11606/22421/16398/18216/93670/20599/380785/11553/243547/16193/64095	38
83	Pcgf1	GO:0060326	cell chemotaxis	54/2184	303/23328	2.94737e-06	0.000203254	0.000153383	16590/320701/13052/16952/15235/63873/12778/16172/230972/16409/654459/257632/66166/18591/252837/53416/19242/18133/12986/16414/16170/64074/18760/21825/109700/14254/15417/54324/118453/12776/13616/57257/16803/110168/18595/12773/11607/14164/66793/27226/21828/20302/330122/17965/18186/20583/20308/12802/17295/56744/20315/28240/20304/64095	54
84	Pcgf1	GO:0050974	detection of mechanical stimulus involved in sensory perception	16/2184	47/23328	2.95438e-06	0.000203254	0.000153383	16590/17869/15451/100503041/14360/231252/114774/18211/381375/13409/16173/16000/230085/328789/16398/20315	16
85	Pcgf1	GO:0090596	sensory organ morphogenesis	55/2184	311/23328	3.05244e-06	0.00020753	0.00015661	17869/81896/15451/12628/100503041/231252/29819/98733/20471/50530/14634/17684/216021/14462/18591/23958/218772/13388/27419/19242/18741/20776/14461/22416/14254/107585/269831/22295/107587/110796/22778/109205/20897/16470/14183/73660/18212/328789/14179/50769/22160/14685/16869/15372/14836/76574/12803/18508/18121/18014/23967/114889/13395/110855/14051	55
86	Pcgf1	GO:0098657	import into cell	47/2184	251/23328	3.19055e-06	0.000214397	0.000161792	20525/20514/55963/232975/67473/63873/14664/192113/69908/14360/20512/15216/56485/114774/15444/26570/238276/12311/11988/57138/277973/21825/16513/56543/76376/20541/16520/11944/16511/331004/54377/246788/330953/11607/319552/110893/11606/18216/226999/83433/13162/194352/11554/193034/28240/16516/19735	47
87	Pcgf1	GO:0002683	negative regulation of immune system process	74/2184	462/23328	3.26224e-06	0.000216695	0.000163526	14775/14605/17869/16835/12258/231712/21355/21354/16952/21808/56213/15216/57916/15405/213233/16950/20723/114774/16859/12483/93695/14634/15001/257632/214158/11847/208154/14960/12394/83554/13388/15402/22364/14130/238555/17311/245126/18133/268857/14102/234199/60533/14461/11687/21825/12608/329693/118453/17381/14118/243958/19260/234515/16173/16000/16153/110168/15930/21809/109254/69376/12505/84544/11807…	74
88	Pcgf1	GO:0090257	regulation of muscle system process	46/2184	244/23328	3.34304e-06	0.000217462	0.000164105	16590/11474/18585/22138/114774/109620/11847/56484/21390/108655/12310/20606/18436/16535/20541/12372/17928/22065/114249/18821/16000/330953/21953/319552/110893/66402/11606/16398/17897/12671/140781/230899/11551/67731/228785/21957/19091/11554/18014/11553/11549/19735/20855/20927/54598/19218	46
89	Pcgf1	GO:0061138	morphogenesis of a branching epithelium	43/2184	222/23328	3.34904e-06	0.000217462	0.000164105	12702/19143/17869/17702/15408/15245/69903/11622/15415/20471/14634/18591/22420/12826/21687/15402/18741/67784/14254/21410/11835/114249/15433/16000/16153/18595/18095/11607/18667/14164/14183/12505/14179/11606/16869/11839/18186/20583/17295/20315/18121/271127/16193	43
90	Pcgf1	GO:0009266	response to temperature stimulus	34/2184	159/23328	3.7179e-06	0.00023873	0.000180155	18023/18570/69698/18053/63873/228139/100503924/114774/18211/101772/74011/15551/12310/231507/16177/57138/12372/66255/16000/30044/246788/14164/15559/56373/11606/18216/193740/93670/11554/20315/69068/193034/210029/28240	34
91	Pcgf1	GO:0072576	liver morphogenesis	13/2184	33/23328	3.89333e-06	0.000247248	0.000186582	15451/12633/18792/19242/234199/12608/22416/225341/16173/14164/56373/21929/16193	13
92	Pcgf1	GO:0001889	liver development	29/2184	126/23328	4.11931e-06	0.000258755	0.000195267	54135/108961/15451/16952/11622/18609/15378/17684/12633/12394/225631/18792/19242/234199/51938/12608/22416/21410/100102/225341/18534/16173/14164/103149/56373/21929/22370/17295/16193	29
93	Pcgf1	GO:0030193	regulation of blood coagulation	22/2184	82/23328	4.23078e-06	0.000261868	0.000197615	13829/12258/14726/14061/21682/13706/18591/21390/18792/94175/21825/216350/18783/385643/18595/109254/56373/16644/19091/99571/56193/19218	22
94	Pcgf1	GO:0003018	vascular process in circulatory system	43/2184	224/23328	4.25948e-06	0.000261868	0.000197615	74840/14775/18260/16592/69219/68678/63873/11622/18591/12845/21390/15551/11512/12310/109700/18436/18158/217369/20541/13616/16173/11607/15559/12161/16644/67405/12780/11606/12671/230899/18442/11551/76574/19091/11554/11550/11553/11549/19735/243547/99571/20927/19218	43
95	Pcgf1	GO:0030282	bone mineralization	28/2184	120/23328	4.52459e-06	0.000275238	0.000207705	21847/16007/11474/16998/18214/14371/12845/22411/231633/19242/73121/14460/11687/20541/107587/16000/80752/14183/19228/12161/338352/100038882/22160/27047/66695/21922/23967/64654	28
96	Pcgf1	GO:0003007	heart morphogenesis	50/2184	277/23328	4.66719e-06	0.000280955	0.000212019	17702/215798/16007/21808/13636/20997/22290/22138/11622/112405/17868/333654/20471/20564/109620/17684/14462/22411/218772/21687/13388/18741/13380/67784/51938/21825/14200/22416/11504/20541/21388/20429/21389/14183/15559/384452/387139/22437/14179/17897/22160/140781/18186/20583/228785/751527/13876/723891/723905/18121	50
97	Pcgf1	GO:0006813	potassium ion transport	45/2184	240/23328	4.93375e-06	0.000290941	0.000219555	232975/15451/192113/66733/20512/14428/16499/16534/214111/241794/238276/53416/16498/74513/16490/57138/277973/67498/16513/56543/16500/76376/16535/70839/16520/13616/11944/16511/16510/331004/330953/16539/24012/18387/16527/230899/226999/83433/19091/240595/16516/240899/16508/20927/19218	45
98	Pcgf1	GO:0006939	smooth muscle contraction	27/2184	114/23328	4.93376e-06	0.000290941	0.000219555	16590/228139/114774/12845/21390/12310/20606/18436/20541/13616/114249/15559/319552/11606/16398/12671/11551/19091/11554/193034/18014/11553/11549/19735/243547/54598/19218	27
99	Pcgf1	GO:1900047	negative regulation of hemostasis	16/2184	49/23328	5.49024e-06	0.00031929	0.000240948	12258/14061/18591/12845/18792/94175/21825/216350/385643/18595/109254/56373/16644/19091/99571/19218	16
100	Pcgf1	GO:0001763	morphogenesis of a branching structure	45/2184	241/23328	5.52501e-06	0.00031929	0.000240948	21667/12702/19143/17869/17702/15408/15245/69903/11622/15415/20471/14634/18591/22420/12826/21687/15402/18741/67784/14254/21410/11835/20429/114249/15433/16000/16153/18595/18095/11607/18667/14164/14183/12505/14179/11606/16869/11839/18186/20583/17295/20315/18121/271127/16193	45
101	Pcgf1	GO:0070371	ERK1 and ERK2 cascade	56/2184	325/23328	5.63311e-06	0.000320014	0.000241494	64384/17869/11910/24066/16007/63873/12778/231252/107607/18784/226781/93695/12633/19419/257632/18591/56636/12426/14186/12266/21687/12504/238555/12311/20358/227289/13176/11687/21832/66259/12654/19260/114249/16000/230777/18595/14183/15559/81799/12505/20302/14179/11606/80857/72373/83433/18186/52065/20308/16728/19886/11549/99571/64654/20304/16193	56
102	Pcgf1	GO:0021517	ventral spinal cord development	18/2184	60/23328	5.64827e-06	0.000320014	0.000241494	18023/22359/14634/209448/108655/14461/231044/14912/14028/387139/16975/15430/16869/94222/751527/723891/723905/18508	18
615	Pcgf1	GO:0072521	purine-containing compound metabolic process	54/2184	396/23328	0.0032465	0.0305065	0.0230214	11958/17869/26897/11821/74747/14711/11565/171210/11474/18585/210044/56248/68870/213484/56318/18598/52815/58805/15378/11717/15444/11512/54403/216019/20533/14198/233801/72899/14555/226265/104110/18158/171282/23972/14919/17928/15360/210808/102954/213043/58242/16000/18573/66198/71872/54195/229949/230899/83433/227659/18663/20216/64059/70789	54
104	Pcgf1	GO:0070509	calcium ion import	23/2184	90/23328	6.31677e-06	0.000351006	0.000264882	63873/14360/114774/69047/18591/12311/20730/78506/76376/66972/20541/381925/18821/12290/246788/11607/110893/194352/11554/20315/193034/28240/20855	23
636	Pcgf1	GO:0006163	purine nucleotide metabolic process	49/2184	354/23328	0.00363494	0.0330136	0.0249133	11958/17869/26897/11821/74747/11565/171210/11474/18585/210044/56248/68870/213484/18598/52815/58805/15378/11717/15444/11512/54403/216019/20533/14198/233801/14555/226265/104110/18158/171282/23972/14919/17928/15360/210808/102954/58242/16000/18573/66198/54195/229949/230899/83433/227659/18663/20216/64059/70789	49
106	Pcgf1	GO:0061008	hepaticobiliary system development	29/2184	129/23328	6.74428e-06	0.00036769	0.000277473	54135/108961/15451/16952/11622/18609/15378/17684/12633/12394/225631/18792/19242/234199/51938/12608/22416/21410/100102/225341/18534/16173/14164/103149/56373/21929/22370/17295/16193	29
107	Pcgf1	GO:0097553	calcium ion transmembrane import into cytosol	30/2184	136/23328	7.0597e-06	0.00038129	0.000287736	13198/63873/21808/14061/14360/114774/20192/80982/68460/12311/18760/76376/329693/20541/12372/18821/12478/246788/11607/18754/15559/110893/18216/22063/194352/11554/193034/28240/12061/433294	30
108	Pcgf1	GO:0045765	regulation of angiogenesis	55/2184	320/23328	7.33772e-06	0.000392636	0.000296298	18570/18053/20692/14181/19223/15901/69219/15245/16952/21808/20317/13636/68545/112405/17395/18211/21939/23876/60611/12394/21390/12266/21687/13388/15402/19242/66214/94175/20358/226841/67784/16414/14461/64074/18760/21825/12274/14254/238328/269831/11504/217369/12654/16153/11607/14164/104709/11606/12827/192187/18186/56744/20927/20304/16160	55
109	Pcgf1	GO:0050900	leukocyte migration	60/2184	360/23328	7.8029e-06	0.000413354	0.000311932	16590/320701/13052/11634/16952/15235/63873/16172/114774/17395/16859/16409/14462/654459/257632/66166/18591/11876/246177/216892/20345/53416/19242/17311/16177/84094/18133/12986/68891/16414/16170/21825/109700/14254/54324/118453/70839/13616/19260/11519/57257/16803/110168/109254/27226/21828/20302/330122/16398/83433/17965/20308/12802/56744/20315/28240/12061/20304/64095/19218	60
110	Pcgf1	GO:0032102	negative regulation of response to external stimulus	63/2184	384/23328	7.86795e-06	0.000413354	0.000311932	14775/12702/16835/12258/19223/231712/21355/21354/20317/14061/56213/18784/20723/26456/16859/14462/257632/214158/11847/223650/18591/18792/14130/94175/20358/18133/268857/21825/216350/19645/22416/14804/67866/118453/17381/385643/243958/16000/16153/110168/18595/319552/81799/109254/12505/84544/56373/16644/22415/21929/17965/18186/52065/13162/20583/19091/12802/210029/99571/20927/54598/16160/19218	63
111	Pcgf1	GO:1903034	regulation of response to wounding	37/2184	186/23328	8.37355e-06	0.000435953	0.000328987	12740/13829/12258/16952/14726/14061/21682/13706/223650/18591/21390/18792/19242/94175/18213/64074/21825/216350/18783/67866/385643/243958/16153/18595/18754/109254/18261/56373/16644/11551/19091/12803/99571/20927/12737/56193/19218	37
112	Pcgf1	GO:0070374	positive regulation of ERK1 and ERK2 cascade	41/2184	216/23328	9.36837e-06	0.000481358	0.000363251	63873/12778/107607/18784/226781/93695/12633/19419/257632/18591/56636/14186/12266/21687/12504/12311/227289/13176/11687/21832/12654/19260/114249/230777/18595/14183/15559/81799/12505/20302/14179/80857/83433/18186/52065/20308/11549/99571/64654/20304/16193	41
113	Pcgf1	GO:0050982	detection of mechanical stimulus	18/2184	62/23328	9.41227e-06	0.000481358	0.000363251	16590/17869/76645/15451/100503041/22138/14360/231252/114774/18211/381375/13409/16173/16000/230085/328789/16398/20315	18
114	Pcgf1	GO:0050818	regulation of coagulation	22/2184	86/23328	9.79669e-06	0.000496624	0.000374771	13829/12258/14726/14061/21682/13706/18591/21390/18792/94175/21825/216350/18783/385643/18595/109254/56373/16644/19091/99571/56193/19218	22
115	Pcgf1	GO:0001708	cell fate specification	25/2184	105/23328	9.88705e-06	0.000496846	0.000374939	20997/14008/20471/20679/14634/209448/21384/22411/13388/13363/18213/20672/13380/22416/14912/21410/11835/21388/18992/21389/14028/15430/94222/14836/18508	25
116	Pcgf1	GO:0060541	respiratory system development	46/2184	254/23328	1.00736e-05	0.000501857	0.000378721	20692/15901/15245/13360/14726/16998/320277/16950/20471/14634/101772/26570/108655/14186/15402/18741/74318/51938/14709/18094/12654/13607/21388/16000/20897/21834/18595/18667/21809/14164/22422/14183/387139/14179/233752/13077/20390/751527/723891/723905/18121/77794/723920/723911/13395/723948	46
117	Pcgf1	GO:0070372	regulation of ERK1 and ERK2 cascade	53/2184	308/23328	1.03028e-05	0.000508887	0.000384025	64384/11910/24066/16007/63873/12778/231252/107607/18784/226781/93695/12633/19419/257632/18591/56636/14186/12266/21687/12504/238555/12311/20358/227289/13176/11687/21832/66259/12654/19260/114249/16000/230777/18595/14183/15559/81799/12505/20302/14179/80857/72373/83433/18186/52065/20308/16728/19886/11549/99571/64654/20304/16193	53
118	Pcgf1	GO:0070167	regulation of biomineral tissue development	24/2184	99/23328	1.06602e-05	0.000517693	0.000390671	16007/11474/16998/18214/14371/12845/231633/22420/19242/73121/14460/12608/20541/107587/80752/12161/338352/100038882/13406/22160/27047/66695/23967/64654	24
119	Pcgf1	GO:0110149	regulation of biomineralization	24/2184	99/23328	1.06602e-05	0.000517693	0.000390671	16007/11474/16998/18214/14371/12845/231633/22420/19242/73121/14460/12608/20541/107587/80752/12161/338352/100038882/13406/22160/27047/66695/23967/64654	24
120	Pcgf1	GO:0048511	rhythmic process	52/2184	301/23328	1.10985e-05	0.000534484	0.000403342	21847/15903/18053/15901/229599/107503/16952/11622/18752/269604/18211/18628/15378/56484/12394/12426/16847/272322/27419/19215/19242/100535/18213/14102/16490/70118/18783/19653/21410/11504/217369/18389/211949/16000/18595/30044/18667/246313/69376/11576/18212/19885/11606/22160/57264/19091/12647/11554/16508/16193/84653/19218	52
121	Pcgf1	GO:0071692	protein localization to extracellular region	74/2184	478/23328	1.11974e-05	0.000534792	0.000403574	22044/64384/93692/13829/20196/103213/16952/21808/69908/68428/19376/22249/20907/22138/21939/20618/18609/15378/12483/13706/110385/16534/257632/101772/12845/94353/238276/16847/22364/238555/66214/18133/16500/19653/16535/21410/66259/12404/14118/243958/232946/16367/16000/16324/16153/21899/12290/11607/18754/21809/26875/218461/15559/207227/81799/109254/320051/11606/58185/67295/12889/18575/11551/83433/179…	74
122	Pcgf1	GO:0061041	regulation of wound healing	31/2184	146/23328	1.1371e-05	0.000535445	0.000404067	12740/13829/12258/16952/14726/14061/21682/13706/223650/18591/21390/18792/94175/64074/21825/216350/18783/67866/385643/18595/18754/109254/56373/16644/11551/19091/99571/20927/12737/56193/19218	31
123	Pcgf1	GO:1903055	positive regulation of extracellular matrix organization	10/2184	22/23328	1.13964e-05	0.000535445	0.000404067	21808/14726/18214/12633/30060/66214/19645/56373/11606/16193	10
124	Pcgf1	GO:0043491	protein kinase B signaling	38/2184	196/23328	1.18429e-05	0.000551938	0.000416513	13198/18570/14775/18053/230784/23886/211323/18211/21939/216021/14462/105349/240752/21687/238555/12311/18213/21825/108068/21832/70839/12654/234515/16367/16173/16000/18095/81799/19882/109254/75141/18212/17199/52065/17295/234129/20304/16193	38
125	Pcgf1	GO:0062012	regulation of small molecule metabolic process	59/2184	358/23328	1.31093e-05	0.00060607	0.000457363	228775/18023/69634/16590/17869/230784/16835/108682/16592/15446/74747/13360/16952/15235/14711/11474/58805/15378/76487/244416/67815/15444/105349/18591/26570/14186/50722/16847/54403/53412/20533/11517/234199/14555/18783/17928/210808/16367/16000/21834/66113/18754/69183/14164/102570/19228/81799/12161/19885/11606/22160/18216/83433/227659/20583/76574/19091/16193/56193	59
126	Pcgf1	GO:0048704	embryonic skeletal system morphogenesis	25/2184	108/23328	1.66666e-05	0.000764417	0.000576858	21808/15405/15415/20471/14634/21384/15400/15402/216285/15417/107587/20429/18595/15403/21809/14183/14179/15430/22160/11695/16869/14836/18121/23967/17389	25
127	Pcgf1	GO:0006941	striated muscle contraction	33/2184	163/23328	1.72282e-05	0.000777828	0.000586978	232975/11474/22290/22138/17868/333654/20192/109620/17896/11847/11435/56543/16535/11448/320502/20541/12372/16511/18821/330953/21953/110893/50769/17897/140781/230899/228785/21957/17295/11554/11549/19735/20855	33
128	Pcgf1	GO:1903169	regulation of calcium ion transmembrane transport	33/2184	163/23328	1.72282e-05	0.000777828	0.000586978	21808/14061/14697/14360/11622/15444/80982/68460/140743/12311/19700/18760/54378/329693/13409/20541/12372/18389/19260/18821/12478/11607/18754/14169/66402/18216/230899/22063/11554/12061/433294/64095/19218	33
129	Pcgf1	GO:0043588	skin development	48/2184	275/23328	1.80058e-05	0.000806633	0.000608716	56338/18053/19143/54135/12740/17702/18988/21816/72333/16952/12560/21808/16667/109620/13706/386463/12845/19041/11686/12394/171168/13388/12842/20672/13380/18426/18755/13607/234130/11688/14183/18991/320051/450219/21818/22421/16398/50769/11695/16666/21407/14284/17295/18508/229574/193034/12737/70810	48
130	Pcgf1	GO:2000345	regulation of hepatocyte proliferation	10/2184	23/23328	1.84701e-05	0.000816673	0.000616293	15451/12633/18792/19242/22416/225341/16173/14164/56373/21929	10
131	Pcgf1	GO:0060348	bone development	41/2184	222/23328	1.85126e-05	0.000816673	0.000616293	20692/16590/17702/12590/12406/20379/63873/20997/11474/16998/14634/17684/12845/231633/216892/218772/12842/18741/73121/21825/21832/23972/233328/107587/14118/20429/16000/80752/234356/14183/12161/14179/22160/18503/12839/12643/18014/20855/13395/620235/17389	41
132	Pcgf1	GO:0001818	negative regulation of cytokine production	46/2184	260/23328	1.87278e-05	0.000819911	0.000618736	13198/16952/12560/21808/14061/15216/16859/93695/225471/14462/257632/11847/22411/14186/240518/13388/14130/238555/66214/268857/60533/17472/21825/19260/217410/16803/16000/16324/16153/110168/21899/15930/21942/21809/81799/84544/11807/21929/22160/17199/83433/20390/17295/22287/16193/16160	46
133	Pcgf1	GO:0021515	cell differentiation in spinal cord	18/2184	65/23328	1.93037e-05	0.000838767	0.000632966	18023/20679/14634/209448/14461/231044/22416/14912/14028/387139/15430/16869/94222/14842/751527/723891/723905/18508	18
134	Pcgf1	GO:0030195	negative regulation of blood coagulation	15/2184	48/23328	1.95291e-05	0.000842229	0.000635578	12258/14061/18591/18792/94175/21825/216350/385643/18595/109254/56373/16644/19091/99571/19218	15
135	Pcgf1	GO:0009306	protein secretion	72/2184	470/23328	2.09556e-05	0.000897054	0.000676951	22044/64384/93692/13829/20196/103213/16952/21808/69908/68428/19376/22249/20907/22138/21939/20618/18609/15378/12483/13706/110385/16534/257632/101772/12845/94353/238276/16847/22364/238555/66214/18133/16500/19653/16535/21410/66259/12404/243958/232946/16367/16000/16324/16153/21899/12290/11607/18754/21809/26875/218461/15559/207227/81799/109254/320051/11606/58185/67295/12889/18575/11551/83433/11554/282…	72
136	Pcgf1	GO:0043583	ear development	44/2184	246/23328	2.13614e-05	0.000907703	0.000684987	17869/14972/15451/21808/100503041/231252/20471/18256/14634/216021/15444/54722/14462/14401/13388/27419/381375/20776/14461/242022/22416/16535/22295/13409/107587/110796/109205/16000/20897/16470/14183/328789/14179/50769/80857/12609/21407/15372/14836/18121/18014/23967/13395/14051	44
137	Pcgf1	GO:1903053	regulation of extracellular matrix organization	14/2184	43/23328	2.18586e-05	0.000922049	0.000695813	21808/14726/18214/12633/30060/14186/66214/19645/109254/56373/654812/11606/21407/16193	14
138	Pcgf1	GO:0035592	establishment of protein localization to extracellular region	72/2184	471/23328	2.25181e-05	0.000942984	0.000711612	22044/64384/93692/13829/20196/103213/16952/21808/69908/68428/19376/22249/20907/22138/21939/20618/18609/15378/12483/13706/110385/16534/257632/101772/12845/94353/238276/16847/22364/238555/66214/18133/16500/19653/16535/21410/66259/12404/243958/232946/16367/16000/16324/16153/21899/12290/11607/18754/21809/26875/218461/15559/207227/81799/109254/320051/11606/58185/67295/12889/18575/11551/83433/11554/282…	72
139	Pcgf1	GO:1903708	positive regulation of hemopoiesis	41/2184	224/23328	2.30424e-05	0.000954292	0.000720145	21847/16952/14159/22637/16196/16859/14634/16409/19419/170826/14462/56484/14960/14281/12394/22361/12504/15402/238555/17311/14460/14461/19645/14254/21832/22778/18534/16173/226421/20259/104709/17863/20302/100038882/83433/16168/56744/320404/20304/16193/16160	41
140	Pcgf1	GO:0022600	digestive system process	25/2184	110/23328	2.32835e-05	0.000954292	0.000720145	16835/233549/114774/69060/67313/102502/16534/257632/12426/53416/16535/68371/18389/19216/66113/18387/237636/11807/12671/22063/93670/11554/193034/18014/19218	25
141	Pcgf1	GO:2000106	regulation of leukocyte apoptotic process	25/2184	110/23328	2.32835e-05	0.000954292	0.000720145	14605/17869/16952/21808/13636/20723/18707/257632/11847/26570/14130/17311/60533/209488/16173/16153/15930/12505/19885/723885/751527/320404/20315/20304/723925	25
142	Pcgf1	GO:0030323	respiratory tube development	41/2184	225/23328	2.56694e-05	0.00104467	0.00078835	20692/15901/15245/13360/14726/16998/16950/14634/26570/108655/14186/15402/18741/74318/51938/18094/12654/21388/16000/20897/21834/18595/18667/21809/14164/22422/14183/387139/14179/233752/13077/20390/751527/723891/723905/18552/18121/77794/723920/723911/723948	41
556	Pcgf1	GO:0048872	homeostasis of number of cells	47/2184	330/23328	0.0024779	0.025755	0.0194357	18023/14605/16590/13829/12611/16952/12628/21808/11622/57916/14008/16196/20679/18707/17684/16409/11717/14462/56484/26570/216892/15402/14130/20533/17311/18133/54390/14102/14460/14461/23921/19645/218476/22778/16173/12773/12516/79201/17863/12505/100038882/21929/20739/52065/224792/320404/16193	47
144	Pcgf1	GO:0048017	inositol lipid-mediated signaling	33/2184	167/23328	2.8938e-05	0.00116134	0.00087639	227753/21808/14061/72446/14360/211323/18211/18805/18707/19419/14462/18591/240752/21687/238555/18213/268857/14254/16367/16510/16173/16000/18595/18095/15559/18212/11606/22160/380698/12803/234129/20304/23900	33
145	Pcgf1	GO:0060485	mesenchyme development	48/2184	281/23328	3.19727e-05	0.00127428	0.000961618	18570/17869/17702/15451/21808/14726/13636/13389/16950/114774/26456/20471/17684/14462/22411/15402/216285/17311/66214/12842/20358/18741/21825/22416/68371/13616/21388/21809/22422/14183/15559/353310/14179/22160/18503/13837/24136/21407/14836/18186/546726/20583/13876/18508/18121/23967/16193/13082	48
146	Pcgf1	GO:0042363	fat-soluble vitamin catabolic process	7/2184	12/23328	3.23646e-05	0.00128106	0.000966737	12903/631304/106648/64385/546726/64654/13082	7
147	Pcgf1	GO:0050819	negative regulation of coagulation	15/2184	50/23328	3.35859e-05	0.00130359	0.000983739	12258/14061/18591/18792/94175/21825/216350/385643/18595/109254/56373/16644/19091/99571/19218	15
508	Pcgf1	GO:0002831	regulation of response to biotic stimulus	43/2184	291/23328	0.00183057	0.0208246	0.015715	67486/12258/231712/103213/21355/21354/19376/22249/56213/58203/15944/107607/18784/20723/16859/19419/257632/214158/11847/224840/94175/268857/60533/17472/17381/68668/19260/16803/17059/54123/17079/104709/102570/30925/84544/12161/16975/21929/83433/16168/23993/20304/16160	43
149	Pcgf1	GO:0045785	positive regulation of cell adhesion	67/2184	435/23328	3.36105e-05	0.00130359	0.000983739	21667/20194/13829/16007/140709/16952/21808/14766/14726/22637/114774/16196/16859/14634/17684/14115/19419/14462/108797/14960/12394/83554/22361/12511/21687/12504/12310/238555/19242/20533/60533/16414/64074/11687/21825/22416/107581/320664/70839/22778/19260/225341/57257/320484/114249/18534/16173/16000/18754/104709/18003/17863/12505/16398/13406/20739/18186/16168/22370/16728/320404/20315/18552/99571/2030…	67
150	Pcgf1	GO:0062149	detection of stimulus involved in sensory perception of pain	12/2184	34/23328	3.38784e-05	0.00130522	0.00098497	14360/114774/18211/101772/12310/16173/230085/16398/18216/93670/20315/193034	12
151	Pcgf1	GO:0001667	ameboidal-type cell migration	66/2184	427/23328	3.43083e-05	0.001312	0.000990084	21667/18570/14775/20692/16590/14181/13829/11857/16952/21808/20317/13636/20997/72446/17395/26456/21939/18214/14462/223650/73608/18591/22411/21390/21687/216285/17311/66214/94175/20358/18133/18741/67784/16414/14461/64074/18760/21825/238328/68371/70839/20541/17381/13616/16000/18754/14164/15559/109254/14179/11606/66864/11819/22421/16398/22160/16666/24136/56072/18186/20583/17295/18508/20315/245827/20855	66
152	Pcgf1	GO:0010038	response to metal ion	47/2184	274/23328	3.45084e-05	0.001312	0.000990084	18023/18570/14854/13829/14590/227753/192113/22138/15216/17395/17752/226781/15444/105349/12919/76507/14281/171168/22784/94175/22785/14102/11687/21825/13385/18783/66972/17928/22065/16510/18821/66871/12161/12780/18013/18575/22063/234577/13077/55925/320404/28240/99571/74020/20980/20927/54524	47
153	Pcgf1	GO:0003206	cardiac chamber morphogenesis	30/2184	147/23328	3.47645e-05	0.0013131	0.000990914	17702/215798/16007/21808/11622/112405/17868/333654/20564/109620/17684/14462/22411/218772/21687/18741/14200/11504/21388/20429/14183/387139/14179/17897/140781/18186/751527/723891/723905/18121	30
154	Pcgf1	GO:0035296	regulation of tube diameter	34/2184	176/23328	3.59591e-05	0.0013407	0.00101174	74840/14775/68678/11622/18591/12845/21390/15551/11512/12310/109700/18436/18158/217369/20541/13616/11607/15559/16644/67405/11606/12671/230899/18442/11551/19091/11554/11550/11553/11549/19735/243547/99571/19218	34
155	Pcgf1	GO:0097746	regulation of blood vessel diameter	34/2184	176/23328	3.59591e-05	0.0013407	0.00101174	74840/14775/68678/11622/18591/12845/21390/15551/11512/12310/109700/18436/18158/217369/20541/13616/11607/15559/16644/67405/11606/12671/230899/18442/11551/19091/11554/11550/11553/11549/19735/243547/99571/19218	34
156	Pcgf1	GO:0051930	regulation of sensory perception of pain	16/2184	56/23328	3.62817e-05	0.00134405	0.00101427	320701/16592/228139/56318/12426/18133/16513/18389/13040/16153/319552/18387/18216/93670/20599/11553	16
157	Pcgf1	GO:0046890	regulation of lipid biosynthetic process	35/2184	184/23328	3.8968e-05	0.00143437	0.00108243	228775/64384/16835/16592/12334/21835/16007/13360/72433/16952/58805/15378/67815/74186/105349/18591/14186/50722/12266/13363/232430/18783/11567/18534/16000/66113/14164/218461/15559/12161/11606/224792/20583/76574/19091	35
158	Pcgf1	GO:0035150	regulation of tube size	34/2184	177/23328	4.05661e-05	0.00148374	0.00111969	74840/14775/68678/11622/18591/12845/21390/15551/11512/12310/109700/18436/18158/217369/20541/13616/11607/15559/16644/67405/11606/12671/230899/18442/11551/19091/11554/11550/11553/11549/19735/243547/99571/19218	34
159	Pcgf1	GO:0050727	regulation of inflammatory response	59/2184	372/23328	4.1496e-05	0.00150609	0.00113655	18023/14775/12702/16835/19223/16952/63873/20317/14061/16172/74637/58203/18784/16859/14462/257632/12266/12511/53416/14130/16177/245126/18133/11988/268857/16170/104759/11687/12608/19645/18783/67866/243958/13040/210808/16803/16000/16153/21899/15930/81799/12505/20302/11606/271375/16398/21929/230899/83433/52065/12802/210029/22287/20304/16193/723896/54598/16160/19218	59
160	Pcgf1	GO:0030324	lung development	40/2184	222/23328	4.16982e-05	0.00150609	0.00113655	20692/15901/15245/13360/14726/16998/16950/14634/26570/108655/14186/15402/18741/74318/51938/18094/12654/21388/16000/20897/21834/18595/18667/21809/14164/22422/14183/387139/14179/233752/13077/20390/751527/723891/723905/18121/77794/723920/723911/723948	40
161	Pcgf1	GO:0048754	branching morphogenesis of an epithelial tube	35/2184	185/23328	4.38007e-05	0.00156939	0.00118432	17869/17702/15245/69903/11622/15415/20471/14634/22420/12826/21687/15402/18741/67784/14254/21410/11835/114249/16000/18595/18095/11607/18667/14164/14183/12505/14179/11606/16869/11839/18186/17295/20315/18121/271127	35
162	Pcgf1	GO:0015672	monovalent inorganic cation transport	73/2184	489/23328	4.3994e-05	0.00156939	0.00118432	11958/93692/58237/232975/15451/14664/192113/228139/66733/20512/14166/14411/14428/16499/108017/16534/214111/64454/20273/241794/238276/54403/53416/16498/74513/12805/16490/57138/277973/67498/16513/11419/56315/56543/16500/76376/16535/100102/70839/20541/16520/13616/11944/16511/16510/331004/330953/16539/14169/237987/24012/18387/16527/74338/110893/22160/230899/226999/83433/13162/19091/240595/20274/24161…	73
163	Pcgf1	GO:0071248	cellular response to metal ion	31/2184	156/23328	4.45022e-05	0.00157778	0.00119065	18023/13829/227753/15216/17395/17752/226781/15444/105349/12919/76507/14281/171168/94175/14102/11687/13385/66972/17928/16510/66871/12161/18013/234577/13077/55925/320404/28240/74020/20980/54524	31
655	Pcgf1	GO:0009615	response to virus	41/2184	286/23328	0.00399407	0.0352393	0.0265929	66141/67486/15980/103213/13052/74747/231655/56213/58203/243874/21939/16859/225471/54722/214158/224840/100689/27056/100535/17472/14468/384309/17381/76933/19260/16363/54123/381319/18387/74482/19882/15958/58185/100038882/16168/237886/14349/20304/16193/71586/16160	41
165	Pcgf1	GO:0048706	embryonic skeletal system development	29/2184	142/23328	4.59545e-05	0.00160455	0.00121085	21808/20997/15405/15415/20471/14634/68527/21384/15400/15402/216285/12842/15417/107587/20429/18595/15403/21809/14183/14179/15430/22160/11695/16869/14836/18552/18121/23967/17389	29
166	Pcgf1	GO:0051931	regulation of sensory perception	16/2184	57/23328	4.60902e-05	0.00160455	0.00121085	320701/16592/228139/56318/12426/18133/16513/18389/13040/16153/319552/18387/18216/93670/20599/11553	16
167	Pcgf1	GO:1904063	negative regulation of cation transmembrane transport	21/2184	88/23328	4.77165e-05	0.00163881	0.00123671	21808/14664/14697/11622/17395/53416/140743/19700/16535/329693/100102/18389/16511/18821/18754/22160/18216/23967/19735/64095/19218	21
168	Pcgf1	GO:0050951	sensory perception of temperature stimulus	11/2184	30/23328	4.79004e-05	0.00163881	0.00123671	114774/18211/101772/12310/30044/18387/18216/11551/93670/20315/193034	11
169	Pcgf1	GO:0002697	regulation of immune effector process	67/2184	440/23328	4.82086e-05	0.00163881	0.00123671	14963/12258/103213/14964/14972/21355/21354/16952/12628/21808/56213/14159/18784/15216/16950/20723/21939/16859/12483/16409/19419/14462/257632/214158/224840/100689/108655/12266/21687/22364/14130/16177/68891/16414/14461/17472/12274/69583/17381/68668/243958/19260/16803/18534/16173/17059/16153/110557/15013/21809/104709/102570/30925/69376/17863/84544/58185/11807/21929/378460/230899/16168/23993/20304/161…	67
170	Pcgf1	GO:0045860	positive regulation of protein kinase activity	67/2184	440/23328	4.82086e-05	0.00163881	0.00123671	21667/16590/23886/16007/21808/13636/211323/21939/22359/15378/67313/18214/19419/216021/257632/18591/23963/80982/12504/53416/17311/66214/18213/224116/13380/21825/13385/109700/16543/239126/22416/14254/214230/54324/320664/12654/18588/14118/13616/74673/16173/16000/21899/11607/16012/21809/69183/14164/104709/22422/18003/15559/19882/16975/11606/108071/14600/24136/11839/11551/17295/26918/69068/11553/11549…	67
744	Pcgf1	GO:0007605	sensory perception of sound	39/2184	274/23328	0.00552538	0.0428606	0.0323443	13198/14775/69698/16590/17869/15451/100503041/231252/20512/20471/54722/71520/20273/218518/80982/14401/12842/381375/20776/268755/22295/13409/330483/195208/109205/21834/269788/16470/387139/328789/723885/29866/20583/723905/21684/723896/240411/723925/14051	39
172	Pcgf1	GO:0030500	regulation of bone mineralization	20/2184	82/23328	5.14141e-05	0.00172745	0.0013036	16007/11474/16998/18214/14371/12845/231633/19242/73121/14460/20541/107587/80752/12161/338352/100038882/22160/27047/23967/64654	20
200	Pcgf1	GO:0035265	organ growth	37/2184	207/23328	9.42959e-05	0.00272468	0.00205615	17702/13052/21808/22138/11622/98558/16196/23876/18214/17684/19773/12845/108655/218772/13388/16847/56808/21825/11835/59056/21388/16000/18595/14164/14183/16917/14179/11606/80857/12839/19091/11554/19374/18121/11549/19735/20855	37
174	Pcgf1	GO:0001655	urogenital system development	59/2184	376/23328	5.66262e-05	0.00187509	0.00141501	15903/407785/17869/15408/16952/12628/21808/20317/11622/15415/17395/20471/14634/12633/226154/14462/19773/11847/18591/22411/22420/218772/12826/21687/13388/67784/14461/68318/18426/242022/21410/11504/11835/100102/218476/107587/14118/114249/15433/16000/20897/18595/18095/724063/11607/14164/22422/14183/12505/12161/14179/11606/16869/18186/67703/18552/18121/23967/271127	59
175	Pcgf1	GO:1901617	organic hydroxy compound biosynthetic process	40/2184	225/23328	5.69037e-05	0.00187509	0.00141501	20431/56050/15485/104086/13360/12560/21808/320635/67815/14462/105349/26570/14186/50722/171168/11517/11687/15360/11688/18534/66113/11607/244209/14164/19228/59012/237636/12161/18216/50518/15186/24136/22063/17199/54447/13162/20583/19091/320404/56193	40
176	Pcgf1	GO:2000107	negative regulation of leukocyte apoptotic process	18/2184	70/23328	5.71061e-05	0.00187509	0.00141501	14605/13636/20723/257632/11847/14130/17311/209488/16173/15930/12505/19885/723885/751527/320404/20315/20304/723925	18
578	Pcgf1	GO:0051607	defense response to virus	36/2184	239/23328	0.00297015	0.0296824	0.0223995	66141/67486/15980/103213/13052/74747/231655/56213/58203/243874/21939/225471/214158/224840/100689/27056/100535/17472/14468/384309/17381/19260/16363/54123/18387/74482/15958/58185/100038882/16168/237886/14349/20304/16193/71586/16160	36
502	Pcgf1	GO:0045637	regulation of myeloid cell differentiation	35/2184	224/23328	0.00180961	0.0208246	0.015715	21847/17869/14159/15405/16409/170826/56484/14281/12394/83554/13388/12504/15402/17311/12986/14102/14460/14461/12608/19645/21832/22778/14118/234515/241764/226421/20259/20302/100038882/83433/56744/320404/620235/20304/16160	35
179	Pcgf1	GO:0006775	fat-soluble vitamin metabolic process	12/2184	36/23328	6.47673e-05	0.00209038	0.00157748	12903/104086/14186/631304/244209/106648/64385/14473/546726/20583/64654/13082	12
180	Pcgf1	GO:0010522	regulation of calcium ion transport into cytosol	23/2184	103/23328	6.51097e-05	0.00209038	0.00157748	21808/14061/14360/80982/238276/12504/68460/12311/11517/18760/329693/20541/12372/22065/18821/12478/11607/18754/18216/22063/11554/12061/433294	23
358	Pcgf1	GO:0006109	regulation of carbohydrate metabolic process	33/2184	195/23328	0.000606773	0.00979481	0.00739153	18023/17869/230784/108682/74747/15235/14711/11474/58805/15378/76487/244416/18591/16847/54403/53412/20533/11517/234199/14555/17928/16367/16000/18754/69183/19228/81799/19885/18216/227659/19091/16193/56193	33
182	Pcgf1	GO:0030595	leukocyte chemotaxis	39/2184	219/23328	6.73397e-05	0.00212654	0.00160476	16590/320701/13052/16952/15235/63873/16172/16409/654459/257632/66166/18591/53416/19242/18133/12986/16414/16170/21825/109700/14254/54324/118453/13616/57257/16803/110168/27226/21828/20302/330122/17965/20308/12802/56744/20315/28240/20304/64095	39
183	Pcgf1	GO:0097529	myeloid leukocyte migration	39/2184	219/23328	6.73397e-05	0.00212654	0.00160476	16590/320701/13052/16952/15235/63873/16172/114774/16409/654459/257632/66166/18591/16177/18133/12986/68891/16414/21825/109700/14254/54324/118453/70839/13616/57257/16803/27226/21828/20302/330122/83433/17965/20308/56744/20315/20304/64095/19218	39
184	Pcgf1	GO:0042471	ear morphogenesis	28/2184	138/23328	6.95212e-05	0.00217658	0.00164253	17869/15451/100503041/231252/20471/216021/14462/13388/27419/20776/14461/22416/22295/107587/110796/109205/16470/14183/328789/14179/50769/15372/14836/18121/18014/23967/13395/14051	28
185	Pcgf1	GO:0050808	synapse organization	71/2184	479/23328	6.98036e-05	0.00217658	0.00164253	20692/72333/13636/22249/14360/223254/29819/112405/98733/211323/18211/20471/20618/230868/16409/14371/12032/18591/26570/14401/110648/12266/12826/232813/14130/56808/19242/18213/81907/13380/80749/14394/67784/13385/11435/22416/14804/19329/12404/11519/64085/245684/16153/269788/22422/245446/26875/14183/378937/16917/14432/18212/110893/16975/18013/108071/22421/93707/13837/16560/12259/83433/107065/18186/12…	71
186	Pcgf1	GO:0003073	regulation of systemic arterial blood pressure	26/2184	124/23328	7.00542e-05	0.00217658	0.00164253	74840/69219/11622/56485/18591/235431/12310/16612/18158/66259/11835/217369/13616/11607/52589/319552/11606/11819/18216/230899/11554/193034/11550/13648/11549/271127	26
187	Pcgf1	GO:0015711	organic anion transport	69/2184	463/23328	7.41432e-05	0.0022913	0.00172911	80879/22044/20525/20514/18023/55963/69698/17869/16835/16592/67473/18559/108115/13723/16952/106407/14664/58887/381246/20512/18784/14411/18256/16534/11847/381203/26570/15551/240215/54403/18828/12895/20533/209837/241919/26970/234967/11988/225655/21825/16513/108068/18783/217316/328258/20897/66113/404545/102570/319552/320718/74338/18212/12780/11606/50769/11807/18216/18442/11982/76574/330962/19091/1235…	69
188	Pcgf1	GO:0007411	axon guidance	43/2184	251/23328	7.49794e-05	0.00230482	0.0017393	18053/13723/16572/21808/13636/26456/18211/65254/20564/14634/225743/16774/14462/67263/11876/108655/110648/75847/20358/13176/67784/231044/22416/107448/73191/243967/22422/14432/18261/17181/14179/22415/16869/13837/12933/18186/16728/18508/20315/22253/18121/13395/23964	43
189	Pcgf1	GO:0034766	negative regulation of ion transmembrane transport	23/2184	104/23328	7.62844e-05	0.00233252	0.00176021	21808/14664/14697/11622/17395/53416/140743/232748/19700/21825/16535/329693/100102/18389/16511/18821/18754/22160/18216/23967/19735/64095/19218	23
190	Pcgf1	GO:0046633	alpha-beta T cell proliferation	13/2184	42/23328	7.76243e-05	0.002361	0.0017817	22637/16859/11847/208154/245126/60533/19260/320484/16173/12505/94176/16168/16160	13
191	Pcgf1	GO:1903036	positive regulation of response to wounding	19/2184	78/23328	7.99743e-05	0.00241938	0.00182576	12740/13829/16952/14726/14061/21390/19242/94175/18213/64074/21825/18783/18754/18261/56373/11551/12803/12737/56193	19
192	Pcgf1	GO:0034763	negative regulation of transmembrane transport	27/2184	132/23328	8.03809e-05	0.00241938	0.00182576	17869/16592/21808/14664/14697/11622/17395/53416/140743/232748/100647/19700/23921/21825/16535/329693/100102/18389/16511/18821/18754/22160/18216/23967/19735/64095/19218	27
193	Pcgf1	GO:0097485	neuron projection guidance	43/2184	252/23328	8.23635e-05	0.00246621	0.0018611	18053/13723/16572/21808/13636/26456/18211/65254/20564/14634/225743/16774/14462/67263/11876/108655/110648/75847/20358/13176/67784/231044/22416/107448/73191/243967/22422/14432/18261/17181/14179/22415/16869/13837/12933/18186/16728/18508/20315/22253/18121/13395/23964	43
194	Pcgf1	GO:0061045	negative regulation of wound healing	18/2184	72/23328	8.50936e-05	0.00252183	0.00190307	12258/14061/223650/18591/18792/94175/21825/216350/67866/385643/18595/109254/56373/16644/19091/99571/20927/19218	18
195	Pcgf1	GO:0072171	mesonephric tubule morphogenesis	18/2184	72/23328	8.50936e-05	0.00252183	0.00190307	17869/15415/20471/14634/226154/14462/22420/21410/114249/11607/14164/12505/14179/11606/16869/18121/23967/271127	18
196	Pcgf1	GO:0009612	response to mechanical stimulus	33/2184	176/23328	8.55456e-05	0.00252208	0.00190325	16590/17869/76645/15451/66797/228139/100503041/22138/14360/231252/20512/114774/18211/22411/14281/19242/12842/381375/21825/13409/20541/16173/16000/20897/230085/387139/328789/16398/50769/20315/18014/12061/100628597	33
197	Pcgf1	GO:0070527	platelet aggregation	14/2184	48/23328	8.59749e-05	0.00252208	0.00190325	13829/12628/14726/13706/12845/26570/14460/22416/70839/18595/19091/99571/56193/19218	14
198	Pcgf1	GO:0048863	stem cell differentiation	41/2184	237/23328	8.71399e-05	0.00254334	0.0019193	18570/16590/17702/245109/21808/20997/16998/106042/26456/18609/20679/17684/53314/216285/19242/17311/20358/18741/20672/22416/21410/13616/21388/18595/22422/14183/15559/170574/271849/22421/22415/22160/24136/14836/18186/546726/20583/18508/23967/13082/21748	41
199	Pcgf1	GO:0051146	striated muscle cell differentiation	51/2184	317/23328	9.22539e-05	0.00267907	0.00202173	21667/14775/653016/23886/13052/12334/20997/11474/22138/17868/211323/20471/20679/12633/12845/78977/18019/108655/231633/218772/13388/56808/18133/18741/13380/74318/100534273/14200/19645/22416/320502/20541/12372/17928/21388/20429/16000/68662/18595/22437/73647/11606/228785/21957/330721/19091/17295/11554/20315/11549/19735	51
171	Pcgf1	GO:0048015	phosphatidylinositol-mediated signaling	32/2184	164/23328	4.9125e-05	0.00166019	0.00125285	227753/21808/14061/72446/14360/211323/18211/18707/19419/14462/18591/240752/21687/238555/18213/268857/14254/16367/16510/16173/16000/18595/18095/15559/18212/11606/22160/380698/12803/234129/20304/23900	32
201	Pcgf1	GO:0016048	detection of temperature stimulus	10/2184	27/23328	9.59824e-05	0.00275961	0.00208251	18053/114774/18211/101772/12310/30044/18216/93670/20315/193034	10
202	Pcgf1	GO:0050680	negative regulation of epithelial cell proliferation	29/2184	148/23328	0.000100282	0.00286807	0.00216436	18053/20692/81896/15451/21808/20317/14462/223650/73608/19242/66214/268857/21825/19645/14254/238328/18094/68371/18158/67866/11835/225341/18095/14183/56373/11819/20583/18508/16160	29
555	Pcgf1	GO:0002262	myeloid cell homeostasis	30/2184	187/23328	0.00245915	0.0256062	0.0193234	18023/16590/13829/12611/16952/12628/14008/20679/18707/17684/16409/11717/14462/56484/26570/15402/14130/20533/17311/14460/14461/19645/22778/16173/12505/100038882/52065/224792/320404/16193	30
204	Pcgf1	GO:0014068	positive regulation of phosphatidylinositol 3-kinase signaling	18/2184	73/23328	0.000103164	0.00291288	0.00219817	21808/14061/72446/14360/211323/18211/18591/21687/18213/14254/16173/16000/18095/18212/11606/12803/20304/23900	18
205	Pcgf1	GO:0002274	myeloid leukocyte activation	40/2184	231/23328	0.000103329	0.00291288	0.00219817	16590/16835/15980/74637/14159/18784/16859/16409/19419/53314/11988/68891/16414/14461/16170/21825/100534273/18783/16803/16173/16153/21899/18754/171284/381319/210535/378460/217304/230899/94176/12259/83433/52065/224792/16168/93670/12802/193034/19267/20304	40
206	Pcgf1	GO:0032103	positive regulation of response to external stimulus	63/2184	418/23328	0.00010778	0.0030236	0.00228172	67486/16835/63873/16172/19376/22249/58203/15944/107607/18784/16859/19419/654459/257632/66166/18591/11876/12266/12511/53416/19242/94175/245126/18213/16170/64074/18760/21825/12608/18783/70839/17381/68668/13616/13040/16803/17059/54123/21899/12773/15930/17079/30925/18261/27226/56373/12161/21828/20302/16398/230899/83433/18186/20583/12803/17295/20315/23993/20304/16193/723896/16160/19218	63
207	Pcgf1	GO:0006940	regulation of smooth muscle contraction	17/2184	67/23328	0.000108893	0.00304006	0.00229415	16590/114774/21390/12310/18436/114249/319552/16398/12671/11551/19091/11554/11553/11549/19735/54598/19218	17
208	Pcgf1	GO:0046883	regulation of hormone secretion	49/2184	303/23328	0.000110105	0.00305911	0.00230852	22044/64384/93692/16952/15216/18609/15378/13706/110385/12919/101772/12394/12426/94353/14186/16847/18133/16500/16535/66259/13616/16367/16324/12290/18095/11607/18754/16156/218461/207227/81799/18387/14427/12161/11606/20394/57264/230899/18575/11551/12803/18508/28240/99571/64654/20927/20304/16193/19218	49
209	Pcgf1	GO:0050920	regulation of chemotaxis	39/2184	224/23328	0.00011116	0.00307366	0.0023195	15235/63873/26456/654459/257632/66166/18591/67263/11876/53416/19242/18213/20358/18133/16170/64074/18760/21825/22416/118453/70839/13616/16803/110168/18595/12773/14164/18261/27226/21828/22415/16398/83433/17965/18186/20583/17295/20315/20304	39
210	Pcgf1	GO:0022407	regulation of cell-cell adhesion	64/2184	427/23328	0.000112346	0.00309165	0.00233307	13829/14422/16952/63873/14726/22637/15216/16950/114774/16196/16859/93695/13706/14634/17684/19419/14462/11847/108797/208154/14960/12394/83554/22361/12511/12504/238555/20533/66214/245126/234199/60533/16414/11687/12608/22416/22778/19260/320484/18534/16173/16000/16153/15930/104709/109254/353310/17863/12505/12161/21929/20739/20390/16168/19091/16728/320404/20315/22287/99571/20304/16193/16160/19218	64
211	Pcgf1	GO:0010543	regulation of platelet activation	12/2184	38/23328	0.000117366	0.00318345	0.00240235	13829/14726/21682/13706/18591/94175/18783/18595/19091/99571/56193/19218	12
212	Pcgf1	GO:1903170	negative regulation of calcium ion transmembrane transport	12/2184	38/23328	0.000117366	0.00318345	0.00240235	21808/14697/11622/140743/19700/329693/18389/18821/18754/18216/64095/19218	12
213	Pcgf1	GO:1903522	regulation of blood circulation	42/2184	248/23328	0.000117658	0.00318345	0.00240235	13052/68678/21808/11622/17868/109620/17896/18591/21390/12310/56808/74318/18436/56543/16535/217369/20541/13616/16511/18821/21834/12290/330953/11607/319552/11606/19217/17897/12671/140781/230899/11551/19091/11554/193034/11550/11553/11549/19735/99571/20855/19218	42
214	Pcgf1	GO:0009111	vitamin catabolic process	7/2184	14/23328	0.000118436	0.00318345	0.00240235	12903/631304/106648/64385/546726/64654/13082	7
215	Pcgf1	GO:2000347	positive regulation of hepatocyte proliferation	7/2184	14/23328	0.000118436	0.00318345	0.00240235	15451/12633/19242/22416/16173/14164/21929	7
216	Pcgf1	GO:0051592	response to calcium ion	26/2184	128/23328	0.000121766	0.00325782	0.00245847	18570/13829/22138/15444/105349/12919/14281/171168/11687/21825/18783/66972/22065/16510/66871/18013/18575/22063/234577/55925/320404/28240/99571/74020/20980/54524	26
217	Pcgf1	GO:0007517	muscle organ development	63/2184	420/23328	0.000123729	0.00326556	0.00246431	17907/15903/14775/653016/14605/17869/11910/13052/68678/21808/11474/22138/112405/17868/211323/20471/20679/109620/17684/210719/12633/20273/56758/14281/78977/108655/13388/18741/13380/11435/19645/22416/320502/17928/21388/20429/16000/20897/16656/14183/20203/14179/15430/11819/80857/17897/22160/11695/140781/217012/21407/14836/18740/228785/12803/12647/17295/11554/18121/18014/19735/16193/433294	63
218	Pcgf1	GO:0048736	appendage development	36/2184	202/23328	0.000123751	0.00326556	0.00246431	17702/81896/15395/21808/15405/14634/225743/209448/56758/12845/26570/218772/216285/73016/18741/13380/242022/107587/21388/228770/20429/15433/14183/16917/14179/15430/11819/22421/22415/22160/11695/18740/18552/18121/23967/13395	36
219	Pcgf1	GO:0060173	limb development	36/2184	202/23328	0.000123751	0.00326556	0.00246431	17702/81896/15395/21808/15405/14634/225743/209448/56758/12845/26570/218772/216285/73016/18741/13380/242022/107587/21388/228770/20429/15433/14183/16917/14179/15430/11819/22421/22415/22160/11695/18740/18552/18121/23967/13395	36
105	Pcgf1	GO:0014065	phosphatidylinositol 3-kinase signaling	29/2184	129/23328	6.74428e-06	0.00036769	0.000277473	21808/14061/72446/14360/211323/18211/18707/19419/14462/18591/240752/21687/238555/18213/268857/14254/16367/16173/16000/18095/15559/18212/11606/22160/380698/12803/234129/20304/23900	29
221	Pcgf1	GO:0050961	detection of temperature stimulus involved in sensory perception	9/2184	23/23328	0.000131374	0.00340823	0.00257198	114774/18211/101772/12310/30044/18216/93670/20315/193034	9
222	Pcgf1	GO:1904035	regulation of epithelial cell apoptotic process	21/2184	94/23328	0.000132047	0.00340823	0.00257198	227753/20379/15235/68545/21939/18609/12633/14462/105349/56484/56636/21687/66214/14461/21825/19645/16000/16153/18667/21929/99571	21
223	Pcgf1	GO:0030326	embryonic limb morphogenesis	28/2184	143/23328	0.000132696	0.00340823	0.00257198	17702/81896/15395/21808/15405/14634/209448/56758/218772/216285/18741/13380/242022/107587/21388/20429/15433/16917/14179/15430/22421/22415/22160/11695/18740/18121/23967/13395	28
224	Pcgf1	GO:0035113	embryonic appendage morphogenesis	28/2184	143/23328	0.000132696	0.00340823	0.00257198	17702/81896/15395/21808/15405/14634/209448/56758/218772/216285/18741/13380/242022/107587/21388/20429/15433/16917/14179/15430/22421/22415/22160/11695/18740/18121/23967/13395	28
225	Pcgf1	GO:0035725	sodium ion transmembrane transport	28/2184	143/23328	0.000132696	0.00340823	0.00257198	93692/232975/14664/192113/14166/14411/108017/214111/20273/54403/53416/74513/277973/11419/76376/100102/20541/11944/331004/330953/14169/74338/110893/226999/13162/20274/23967/241118	28
226	Pcgf1	GO:0043406	positive regulation of MAP kinase activity	39/2184	226/23328	0.000134954	0.00345088	0.00260416	21667/16590/23886/21939/67313/19419/257632/18591/23963/53416/17311/18213/224116/13380/21825/109700/16543/14254/54324/18588/13616/16000/21899/16012/21809/69183/14164/104709/22422/15559/19882/11606/108071/14600/24136/11551/17295/26918/234878	39
227	Pcgf1	GO:0070169	positive regulation of biomineral tissue development	14/2184	50/23328	0.000139822	0.00353389	0.00266681	16007/11474/14371/231633/22420/19242/12608/20541/107587/80752/12161/338352/100038882/23967	14
228	Pcgf1	GO:0110151	positive regulation of biomineralization	14/2184	50/23328	0.000139822	0.00353389	0.00266681	16007/11474/14371/231633/22420/19242/12608/20541/107587/80752/12161/338352/100038882/23967	14
229	Pcgf1	GO:0045639	positive regulation of myeloid cell differentiation	23/2184	108/23328	0.000140035	0.00353389	0.00266681	21847/14159/16409/170826/56484/14281/12394/12504/15402/17311/14460/14461/19645/21832/22778/226421/20259/20302/100038882/83433/56744/20304/16160	23
230	Pcgf1	GO:0009914	hormone transport	57/2184	372/23328	0.000144011	0.00361843	0.00273061	22044/64384/93692/16952/63873/20907/15216/18609/15378/13706/110385/14462/12919/101772/12394/12426/94353/14186/16847/18133/16500/19653/16535/21410/66259/13616/16367/16324/12290/18095/11607/18754/16156/26875/218461/207227/81799/18387/14427/12161/12780/11606/20394/57264/230899/12889/18575/11551/12803/18508/28240/99571/64654/20927/20304/16193/19218	57
231	Pcgf1	GO:0046879	hormone secretion	56/2184	364/23328	0.000147188	0.00368224	0.00277876	22044/64384/93692/16952/63873/20907/15216/18609/15378/13706/110385/14462/12919/101772/12394/12426/94353/14186/16847/18133/16500/19653/16535/21410/66259/13616/16367/16324/12290/18095/11607/18754/16156/26875/218461/207227/81799/18387/14427/12161/11606/20394/57264/230899/12889/18575/11551/12803/18508/28240/99571/64654/20927/20304/16193/19218	56
232	Pcgf1	GO:0046631	alpha-beta T cell activation	31/2184	166/23328	0.000148935	0.00369398	0.00278762	16952/22637/15216/16950/16859/14634/14462/11847/208154/53314/12394/108655/245126/60533/12608/22778/19260/320484/16173/110168/30925/17863/12505/19885/58185/18503/94176/16168/320404/16193/16160	31
233	Pcgf1	GO:0051896	regulation of protein kinase B signaling	31/2184	166/23328	0.000148935	0.00369398	0.00278762	13198/18570/14775/18053/23886/211323/18211/216021/14462/105349/21687/238555/12311/18213/21825/108068/21832/70839/12654/234515/16173/16000/81799/19882/75141/18212/17199/52065/17295/234129/16193	31
234	Pcgf1	GO:0051047	positive regulation of secretion	65/2184	440/23328	0.000152555	0.00376418	0.0028406	22044/64384/93692/76867/21808/19376/22249/20907/22138/15216/18609/16409/16534/101772/11686/12394/12426/14186/16847/66214/68891/16414/14461/80718/16500/18783/16535/69017/18158/66259/18389/13616/11438/16367/16000/16324/16153/18095/11607/18754/21809/15559/207227/81799/18387/56373/14427/12161/320051/11606/57264/18216/230899/18442/83433/93670/12803/11554/18508/20315/193034/28240/99571/20980/16193	65
235	Pcgf1	GO:0034764	positive regulation of transmembrane transport	41/2184	243/23328	0.000153069	0.00376418	0.0028406	93692/18260/15980/58887/14061/14428/242669/56636/80982/12266/53416/12311/232430/16535/12372/76686/13616/13040/16367/16511/16000/54377/12478/11607/69183/14169/24012/18387/11606/18216/230899/22063/83433/22068/19091/17295/11554/12061/240899/20927/16429	41
236	Pcgf1	GO:0090130	tissue migration	48/2184	299/23328	0.000153895	0.00376847	0.00284383	21667/18570/14775/20692/16590/14181/16952/21808/20317/13636/20997/17395/21939/14462/223650/73608/18591/21390/21687/66214/94175/18133/67784/16414/14461/64074/18760/21825/238328/68371/16000/18754/14164/109254/14179/11606/66864/11819/22421/16398/16666/24136/56072/18186/20583/17295/245827/20855	48
541	Pcgf1	GO:0010675	regulation of cellular carbohydrate metabolic process	27/2184	162/23328	0.00227103	0.0242593	0.018307	18023/230784/108682/74747/15235/14711/11474/15378/76487/244416/16847/53412/20533/11517/234199/17928/16367/16000/18754/69183/19228/81799/19885/18216/19091/16193/56193	27
238	Pcgf1	GO:0043271	negative regulation of ion transport	32/2184	174/23328	0.000157987	0.00383616	0.00289491	22044/20379/21808/14664/14697/11622/114774/17395/15551/238276/53416/140743/20730/232748/19700/21825/382427/16535/329693/100102/18389/16511/18821/18754/22160/18216/19091/23967/19735/20855/64095/19218	32
632	Pcgf1	GO:0002700	regulation of production of molecular mediator of immune response	26/2184	159/23328	0.00353363	0.0323114	0.0243834	21808/15216/21939/12483/14462/257632/100689/108655/21687/22364/14130/16177/69583/68668/243958/19260/16173/16153/21809/69376/84544/58185/11807/21929/23993/16193	26
240	Pcgf1	GO:0042692	muscle cell differentiation	60/2184	399/23328	0.000165245	0.00397896	0.00300268	21667/107869/14775/653016/16590/23886/13052/12334/20997/11474/22138/17868/211323/20471/20679/12633/18591/12845/78977/18019/108655/231633/218772/13388/56808/18133/18741/13380/74318/100534273/14200/19645/22416/19653/320502/20541/12372/17928/21388/20429/114249/16000/68662/18595/22422/14183/22437/73647/11606/228785/21957/330721/17306/19091/17295/11554/20315/11549/19735/225518	60
241	Pcgf1	GO:0035136	forelimb morphogenesis	13/2184	45/23328	0.000170079	0.00407836	0.00307769	17702/81896/15405/225743/107587/21388/20429/15430/22421/22415/22160/11695/23967	13
242	Pcgf1	GO:0071900	regulation of protein serine/threonine kinase activity	65/2184	442/23328	0.000173916	0.00415314	0.00313411	228775/21667/16590/230784/24066/23886/15235/80794/69903/21939/67313/19419/257632/18767/18591/23963/80982/53416/17311/66214/18213/224116/13380/19088/21825/109700/16543/239126/19645/14254/54324/20541/18588/13616/19260/217410/74673/16000/21899/16012/21809/69183/14164/104709/22422/18768/15559/18218/19882/110893/11606/108071/11819/14600/21929/230899/24136/11551/17295/26918/69068/19735/104443/234878/13…	65
243	Pcgf1	GO:0008202	steroid metabolic process	49/2184	309/23328	0.00017887	0.00424351	0.00320231	18023/16590/16835/56050/223920/15485/104086/13360/18559/29859/27384/22359/320635/67815/105349/107605/14186/50722/13116/16847/13363/234199/15486/100102/15360/16000/21834/18595/66113/11607/244209/14164/218461/13076/237636/18979/11576/12161/19885/11606/11807/14473/13077/546726/20583/19091/64654/13082/19683	49
244	Pcgf1	GO:0008543	fibroblast growth factor receptor signaling pathway	18/2184	76/23328	0.000179169	0.00424351	0.00320231	18053/14181/24066/15245/14171/14462/18591/56636/14186/64074/21825/80752/14164/14183/14179/80857/18121/64654	18
245	Pcgf1	GO:0043405	regulation of MAP kinase activity	48/2184	301/23328	0.000180872	0.00426638	0.00321957	228775/21667/16590/24066/23886/80794/21939/67313/19419/257632/18591/23963/53416/17311/18213/224116/13380/21825/109700/16543/14254/54324/18588/13616/19260/217410/16000/21899/16012/21809/69183/14164/104709/22422/15559/18218/19882/11606/108071/14600/230899/24136/11551/17295/26918/19735/234878/13537	48
246	Pcgf1	GO:0042310	vasoconstriction	22/2184	103/23328	0.000185152	0.00434957	0.00328235	74840/68678/11622/18591/12845/21390/15551/18436/217369/20541/13616/11607/15559/11606/12671/11551/11550/11553/11549/243547/99571/19218	22
247	Pcgf1	GO:0001822	kidney development	50/2184	318/23328	0.000190845	0.00445167	0.0033594	15903/407785/17869/12628/21808/11622/15415/17395/20471/14634/12633/226154/14462/11847/18591/22411/22420/218772/21687/13388/67784/68318/18426/242022/21410/11504/100102/218476/107587/14118/114249/20897/18595/18095/724063/11607/14164/22422/14183/12505/12161/14179/11606/16869/18186/67703/18552/18121/23967/271127	50
248	Pcgf1	GO:0031589	cell-substrate adhesion	54/2184	351/23328	0.000191351	0.00445167	0.0033594	21667/20194/13829/16007/140709/77569/14726/13636/56047/16777/19944/170736/14115/20410/328783/12032/30060/72434/235431/246177/225631/18792/105298/21687/19242/230316/12842/16414/64074/11687/21825/109700/107581/320664/17381/13607/225341/114249/18754/18003/84544/11606/16398/13406/16780/13837/20745/18186/22370/16728/240675/18552/99571/245827	54
249	Pcgf1	GO:0030728	ovulation	9/2184	24/23328	0.000192794	0.00445167	0.0033594	56484/18792/100535/18783/11504/16324/18667/11576/11606	9
250	Pcgf1	GO:0042474	middle ear morphogenesis	9/2184	24/23328	0.000192794	0.00445167	0.0033594	17869/20471/27419/107587/110796/14836/18121/23967/14051	9
251	Pcgf1	GO:0006766	vitamin metabolic process	17/2184	70/23328	0.00019412	0.00445167	0.0033594	69634/12903/104086/56318/105349/14186/22361/631304/68214/244209/106648/64385/14473/546726/20583/64654/13082	17
252	Pcgf1	GO:0045669	positive regulation of osteoblast differentiation	17/2184	70/23328	0.00019412	0.00445167	0.0033594	17702/16007/18214/14634/231633/18760/12608/114249/16000/80752/22422/12161/338352/12609/320799/13395/16193	17
253	Pcgf1	GO:1901343	negative regulation of vasculature development	27/2184	139/23328	0.000198868	0.00454253	0.00342797	18053/20692/15245/21808/20317/68545/23876/60611/18591/21390/18019/21687/15402/19242/66214/94175/20358/21825/238328/11504/654812/11606/12827/192187/56744/20927/16160	27
505	Pcgf1	GO:0001837	epithelial to mesenchymal transition	25/2184	144/23328	0.00182867	0.0208246	0.015715	18570/17702/15451/21808/14726/13636/16950/114774/14462/22411/216285/66214/12842/68371/21809/14183/353310/14179/22160/13837/14836/20583/13876/18121/16193	25
255	Pcgf1	GO:0046541	saliva secretion	7/2184	15/23328	0.000204112	0.00462574	0.00349076	16534/18387/12671/22063/93670/11554/18014	7
256	Pcgf1	GO:0051048	negative regulation of secretion	38/2184	223/23328	0.000212861	0.00480354	0.00362494	22044/16952/16859/21463/12483/110385/12919/15551/22364/53416/238555/66214/18133/11419/16500/16535/70839/217369/13616/243958/16367/16324/16156/218461/319552/207227/18387/109254/58185/18575/11551/19091/18014/64654/20927/16193/16160/19218	38
257	Pcgf1	GO:0071277	cellular response to calcium ion	18/2184	77/23328	0.00021362	0.00480354	0.00362494	13829/15444/105349/12919/14281/171168/11687/66972/16510/66871/18013/234577/55925/320404/28240/74020/20980/54524	18
258	Pcgf1	GO:0050670	regulation of lymphocyte proliferation	39/2184	231/23328	0.000215758	0.00483281	0.00364702	16952/22637/11622/57916/114774/16196/21939/16859/12483/93695/11847/208154/14960/18019/12511/12504/14130/238555/20533/245126/60533/12608/22416/243958/19260/57257/320484/16173/16000/16153/15930/12505/20739/20390/16168/22287/20304/16193/16160	39
259	Pcgf1	GO:0045933	positive regulation of muscle contraction	14/2184	52/23328	0.000220631	0.00492289	0.003715	16590/11474/114774/21390/16535/114249/319552/16398/12671/230899/228785/11549/19735/19218	14
260	Pcgf1	GO:0060675	ureteric bud morphogenesis	17/2184	71/23328	0.000233235	0.0051841	0.00391212	17869/15415/20471/14634/226154/14462/22420/21410/114249/11607/14164/12505/14179/11606/16869/18121/271127	17
261	Pcgf1	GO:0035116	embryonic hindlimb morphogenesis	11/2184	35/23328	0.000235712	0.00520106	0.00392492	17702/218772/18741/107587/14179/22421/22415/22160/11695/18740/23967	11
262	Pcgf1	GO:1903531	negative regulation of secretion by cell	34/2184	193/23328	0.000235798	0.00520106	0.00392492	22044/16952/16859/21463/12483/110385/12919/15551/22364/238555/66214/18133/11419/16500/16535/70839/13616/243958/16367/16324/16156/218461/207227/18387/109254/58185/18575/11551/19091/64654/20927/16193/16160/19218	34
263	Pcgf1	GO:0044344	cellular response to fibroblast growth factor stimulus	20/2184	91/23328	0.00023867	0.00524439	0.00395761	21667/18053/14181/24066/15245/14171/14462/18591/56636/14186/64074/21825/80752/14164/14183/12505/14179/80857/18121/64654	20
264	Pcgf1	GO:1903532	positive regulation of secretion by cell	58/2184	388/23328	0.000246311	0.00539178	0.00406884	22044/64384/93692/21808/19376/22249/20907/22138/15216/18609/16409/16534/101772/12394/12426/14186/16847/66214/68891/16414/14461/80718/16500/18783/69017/66259/13616/11438/16367/16000/16324/16153/18095/11607/18754/21809/15559/207227/81799/18387/56373/14427/12161/320051/11606/57264/18216/230899/18442/83433/12803/11554/18508/20315/28240/99571/20980/16193	58
265	Pcgf1	GO:0050954	sensory perception of mechanical stimulus	48/2184	305/23328	0.000248007	0.00540843	0.00408141	13198/14775/69698/16590/17869/15451/100503041/14360/231252/20512/114774/18211/20471/54722/71520/20273/218518/80982/14401/12842/381375/20776/268755/22295/13409/330483/195208/109205/16173/16000/21834/269788/16470/230085/387139/328789/16398/723885/29866/20583/723905/20315/193034/21684/723896/240411/723925/14051	48
266	Pcgf1	GO:0042246	tissue regeneration	16/2184	65/23328	0.000251109	0.0054416	0.00410644	14775/653016/16952/21682/12633/14371/223650/18792/19242/18133/74318/329252/16000/14432/22421/242050	16
267	Pcgf1	GO:0090132	epithelium migration	47/2184	297/23328	0.000251411	0.0054416	0.00410644	21667/18570/14775/20692/16590/14181/16952/21808/20317/13636/17395/21939/14462/223650/73608/18591/21390/21687/66214/94175/18133/67784/16414/14461/64074/18760/21825/238328/68371/16000/18754/14164/109254/14179/11606/66864/11819/22421/16398/16666/24136/56072/18186/20583/17295/245827/20855	47
268	Pcgf1	GO:0048762	mesenchymal cell differentiation	38/2184	225/23328	0.000256216	0.0055249	0.0041693	18570/17702/15451/21808/14726/13636/16950/114774/26456/17684/14462/22411/216285/17311/66214/12842/20358/18741/68371/13616/21809/14183/15559/353310/14179/22160/13837/24136/14836/18186/546726/20583/13876/18508/18121/23967/16193/13082	38
269	Pcgf1	GO:0003205	cardiac chamber development	34/2184	194/23328	0.000260651	0.00558256	0.00421281	17702/215798/16007/21808/11622/112405/17868/333654/20564/109620/17684/14462/22411/218772/21687/18741/67784/14200/11504/21388/20429/20897/21389/14183/387139/14179/17897/140781/18186/751527/723891/723905/18552/18121	34
239	Pcgf1	GO:0019882	antigen processing and presentation	24/2184	116/23328	0.000162465	0.00392838	0.00296451	14963/14964/14972/21355/21354/16912/69908/19376/107607/15216/213233/15001/257632/76438/224840/14960/14130/21825/56325/13040/110557/15013/67295/83433	24
271	Pcgf1	GO:0050965	detection of temperature stimulus involved in sensory perception of pain	8/2184	20/23328	0.000261788	0.00558256	0.00421281	114774/18211/101772/12310/18216/93670/20315/193034	8
272	Pcgf1	GO:0007218	neuropeptide signaling pathway	19/2184	85/23328	0.000268664	0.00570812	0.00430756	14428/109648/23963/12310/20606/18158/217369/18389/241070/230777/18387/20607/14427/67405/20394/18216/230899/18155/225642	19
273	Pcgf1	GO:0008277	regulation of G protein-coupled receptor signaling pathway	25/2184	127/23328	0.000271837	0.00575437	0.00434247	14061/12121/56318/77037/15551/12266/239217/12311/18588/18389/68668/15559/24012/230085/14179/108071/19144/17295/11554/19735/225642/20304/56193/51801/19218	25
274	Pcgf1	GO:0048266	behavioral response to pain	9/2184	25/23328	0.000276325	0.00582804	0.00439806	12334/228139/18211/12394/21825/12290/21828/20274/193034	9
275	Pcgf1	GO:0032944	regulation of mononuclear cell proliferation	39/2184	234/23328	0.000282956	0.00594236	0.00448433	16952/22637/11622/57916/114774/16196/21939/16859/12483/93695/11847/208154/14960/18019/12511/12504/14130/238555/20533/245126/60533/12608/22416/243958/19260/57257/320484/16173/16000/16153/15930/12505/20739/20390/16168/22287/20304/16193/16160	39
276	Pcgf1	GO:0007200	phospholipase C-activating G protein-coupled receptor signaling pathway	21/2184	99/23328	0.000283802	0.00594236	0.00448433	14061/12121/269604/14428/101772/12426/64337/70839/18389/110168/11607/15559/19228/18387/18442/11551/11550/11549/225642/64095/19218	21
277	Pcgf1	GO:1902107	positive regulation of leukocyte differentiation	32/2184	180/23328	0.000299272	0.00624059	0.00470939	21847/16952/14159/22637/16196/16859/14634/16409/19419/170826/14462/14960/14281/12394/22361/12504/238555/17311/19645/22778/18534/16173/104709/17863/20302/83433/16168/56744/320404/20304/16193/16160	32
784	Pcgf1	GO:0034614	cellular response to reactive oxygen species	24/2184	150/23328	0.00649813	0.0478988	0.0361463	64384/93692/18104/16952/114774/17395/23876/12633/170826/105349/56484/14281/108655/70415/21825/20541/16153/18595/21929/22671/22068/17295/28240/16193	24
148	Pcgf1	GO:0014066	regulation of phosphatidylinositol 3-kinase signaling	23/2184	99/23328	3.36001e-05	0.00130359	0.000983739	21808/14061/72446/14360/211323/18211/19419/18591/21687/238555/18213/268857/14254/16173/16000/18095/18212/11606/22160/380698/12803/20304/23900	23
280	Pcgf1	GO:0035115	embryonic forelimb morphogenesis	11/2184	36/23328	0.000310927	0.00641731	0.00484275	17702/81896/15405/107587/21388/20429/22421/22415/22160/11695/23967	11
281	Pcgf1	GO:0061333	renal tubule morphogenesis	19/2184	86/23328	0.000315003	0.00647831	0.00488878	17869/15415/20471/14634/226154/14462/22420/12826/21410/114249/11607/14164/12505/14179/11606/16869/18121/23967/271127	19
282	Pcgf1	GO:0072001	renal system development	51/2184	333/23328	0.000316643	0.00648295	0.00489228	15903/407785/17869/12628/21808/11622/15415/17395/20471/14634/12633/226154/14462/11847/18591/22411/22420/218772/12826/21687/13388/67784/68318/18426/242022/21410/11504/100102/218476/107587/14118/114249/20897/18595/18095/724063/11607/14164/22422/14183/12505/12161/14179/11606/16869/18186/67703/18552/18121/23967/271127	51
283	Pcgf1	GO:0042445	hormone metabolic process	34/2184	196/23328	0.000317473	0.00648295	0.00489228	15485/12903/13360/108115/15451/18548/15216/68947/14462/105349/12919/13116/107585/15486/218476/16000/18595/237320/218461/13076/13370/11576/12161/11606/20394/14600/70503/26876/13077/546726/18552/103142/13082/19683	34
284	Pcgf1	GO:0090303	positive regulation of wound healing	15/2184	60/23328	0.00032376	0.00652467	0.00492376	12740/13829/16952/14726/14061/21390/94175/64074/21825/18783/18754/56373/11551/12737/56193	15
285	Pcgf1	GO:1901616	organic hydroxy compound catabolic process	15/2184	60/23328	0.00032376	0.00652467	0.00492376	56050/104086/52815/105349/13116/631304/107585/234515/59012/106648/64385/18216/26876/13162/64654	15
286	Pcgf1	GO:0060078	regulation of postsynaptic membrane potential	23/2184	114/23328	0.000323902	0.00652467	0.00492376	18053/60597/22249/20907/627214/81907/14394/13385/14804/12404/11438/14169/24012/320127/14799/14397/110893/22421/18216/17295/11554/380785/243547	23
287	Pcgf1	GO:0071774	response to fibroblast growth factor	20/2184	93/23328	0.000324032	0.00652467	0.00492376	21667/18053/14181/24066/15245/14171/14462/18591/56636/14186/64074/21825/80752/14164/14183/12505/14179/80857/18121/64654	20
288	Pcgf1	GO:0001823	mesonephros development	22/2184	107/23328	0.000327733	0.00655352	0.00494554	17869/15415/20471/14634/226154/14462/11847/22420/218772/21410/107587/114249/11607/14164/14183/12505/14179/11606/16869/18121/23967/271127	22
289	Pcgf1	GO:0050709	negative regulation of protein secretion	22/2184	107/23328	0.000327733	0.00655352	0.00494554	16952/12483/110385/22364/238555/66214/18133/16500/16535/243958/16367/16324/218461/207227/109254/58185/18575/11551/20927/16193/16160/19218	22
290	Pcgf1	GO:0046651	lymphocyte proliferation	49/2184	317/23328	0.000330399	0.00658405	0.00496857	16952/14360/22637/11622/57916/114774/16196/21939/16859/12483/93695/16409/19419/11847/208154/14960/18019/12511/12504/14130/238555/20533/245126/60533/16414/12608/22416/243958/19260/57257/320484/16173/16000/16153/12478/15930/17079/30925/12505/20739/94176/20390/16168/20315/19374/22287/20304/16193/16160	49
291	Pcgf1	GO:1901077	regulation of relaxation of muscle	7/2184	16/23328	0.000333571	0.00662442	0.00499904	11474/22138/114774/18821/66402/18014/20927	7
292	Pcgf1	GO:0030501	positive regulation of bone mineralization	12/2184	42/23328	0.000336699	0.00663507	0.00500708	16007/11474/14371/231633/19242/20541/107587/80752/12161/338352/100038882/23967	12
293	Pcgf1	GO:0045444	fat cell differentiation	41/2184	252/23328	0.000337363	0.00663507	0.00500708	13198/228775/14775/17385/17702/22419/107503/63873/24117/100503924/20471/14462/74186/102636218/77037/50722/231507/232430/14461/23921/624219/12608/384061/12395/22416/16775/76686/217410/16000/16324/18595/19885/12609/57264/16780/56072/224792/20583/11554/210029/19735	41
294	Pcgf1	GO:0033002	muscle cell proliferation	39/2184	236/23328	0.000337597	0.00663507	0.00500708	17869/15446/13052/21808/17395/20471/17684/12633/60611/18591/108655/15551/18133/21825/18158/11504/17928/21388/16173/16000/16153/19222/18573/21809/14164/14183/11606/16398/80857/21929/57264/19737/16168/19091/18121/20304/16193/54598/16160	39
295	Pcgf1	GO:1903556	negative regulation of tumor necrosis factor superfamily cytokine production	14/2184	54/23328	0.0003387	0.00663507	0.00500708	93695/257632/11847/268857/60533/19260/16803/16000/16153/110168/21929/22160/17199/83433	14
296	Pcgf1	GO:0001764	neuron migration	33/2184	189/23328	0.000341533	0.00666798	0.00503191	74747/14766/14360/211323/140500/14462/67263/16177/18213/20358/18741/13176/14461/13175/195208/73191/12773/16917/17181/18212/11819/22160/16869/94222/20745/18186/19091/17295/18508/67703/20315/13865/242050	33
173	Pcgf1	GO:0070227	lymphocyte apoptotic process	23/2184	102/23328	5.54203e-05	0.00185129	0.00139706	14605/17869/103213/21808/13636/20723/14634/11847/14102/60533/209488/16153/15930/79201/12505/387139/19885/723885/751527/723891/723905/20304/723925	23
298	Pcgf1	GO:0072078	nephron tubule morphogenesis	18/2184	80/23328	0.000353925	0.00686353	0.00517948	17869/15415/20471/14634/226154/14462/22420/21410/114249/11607/14164/12505/14179/11606/16869/18121/23967/271127	18
299	Pcgf1	GO:0001649	osteoblast differentiation	35/2184	205/23328	0.000356445	0.00688928	0.00519892	15903/15901/17702/16007/11622/18214/14634/68527/22411/231633/13363/12842/18760/12608/14200/22416/20429/114249/16000/80752/22422/19228/170574/12161/338352/22415/12609/22160/11839/20583/320799/18121/64654/13395/16193	35
300	Pcgf1	GO:0016525	negative regulation of angiogenesis	24/2184	122/23328	0.000360406	0.00691955	0.00522175	18053/20692/15245/21808/20317/68545/23876/60611/21390/21687/15402/19242/66214/94175/20358/21825/238328/11504/11606/12827/192187/56744/20927/16160	24
301	Pcgf1	GO:1903555	regulation of tumor necrosis factor superfamily cytokine production	24/2184	122/23328	0.000360406	0.00691955	0.00522175	107607/16859/93695/19419/257632/12481/11847/100689/268857/60533/19260/16803/16173/16000/16153/110168/20302/21929/22160/17199/83433/56744/20927/16160	24
597	Pcgf1	GO:0045995	regulation of embryonic development	23/2184	134/23328	0.00315884	0.0304552	0.0229827	12590/12591/20471/15378/14634/16774/216021/14462/18591/13388/13380/14460/14461/22416/16775/11835/107587/240888/16000/16153/21929/16869/23967	23
143	Pcgf1	GO:0060191	regulation of lipase activity	20/2184	79/23328	2.88613e-05	0.00116134	0.00087639	16007/16952/12121/18784/69060/15444/11752/11517/624219/14254/18595/66113/11607/14183/15559/11606/11807/11549/19735/20304	20
304	Pcgf1	GO:0033555	multicellular organismal response to stress	21/2184	101/23328	0.000378149	0.00716499	0.00540697	60597/12334/228139/18752/18211/12394/12426/12310/14708/21825/11419/12290/15930/218461/21828/18013/11551/11554/20274/193034/241118	21
305	Pcgf1	GO:0060993	kidney morphogenesis	21/2184	101/23328	0.000378149	0.00716499	0.00540697	17869/11622/15415/20471/14634/226154/14462/22420/21410/218476/114249/11607/14164/22422/12505/14179/11606/16869/18121/23967/271127	21
543	Pcgf1	GO:0043255	regulation of carbohydrate biosynthetic process	20/2184	108/23328	0.00230353	0.0245159	0.0185006	230784/108682/15235/14711/15378/76487/244416/18591/16847/53412/11517/16367/16000/69183/19228/81799/18216/19091/16193/56193	20
307	Pcgf1	GO:0035107	appendage morphogenesis	31/2184	175/23328	0.000393105	0.00737582	0.00556607	17702/81896/15395/21808/15405/14634/225743/209448/56758/218772/216285/18741/13380/242022/107587/21388/20429/15433/14183/16917/14179/15430/22421/22415/22160/11695/18740/18552/18121/23967/13395	31
308	Pcgf1	GO:0035108	limb morphogenesis	31/2184	175/23328	0.000393105	0.00737582	0.00556607	17702/81896/15395/21808/15405/14634/225743/209448/56758/218772/216285/18741/13380/242022/107587/21388/20429/15433/14183/16917/14179/15430/22421/22415/22160/11695/18740/18552/18121/23967/13395	31
309	Pcgf1	GO:0019722	calcium-mediated signaling	36/2184	214/23328	0.000396199	0.00740982	0.00559173	13829/12778/11474/22637/112405/211323/12483/18019/238276/12504/252837/19762/14200/70839/20541/12372/12776/243958/19057/18821/16000/333050/12773/71132/11607/52589/15559/18212/18013/108071/12671/83433/80796/16728/28240/23964	36
310	Pcgf1	GO:0007435	salivary gland morphogenesis	11/2184	37/23328	0.000405355	0.00752428	0.00567811	18591/67784/13607/18095/14183/14179/18186/20583/17295/18508/16193	11
311	Pcgf1	GO:0048665	neuron fate specification	11/2184	37/23328	0.000405355	0.00752428	0.00567811	20471/14634/209448/13388/18213/14912/18992/14028/15430/94222/18508	11
312	Pcgf1	GO:0010631	epithelial cell migration	46/2184	295/23328	0.000406225	0.00752428	0.00567811	21667/18570/14775/20692/16590/14181/16952/21808/20317/13636/17395/21939/14462/223650/73608/18591/21390/21687/66214/94175/18133/67784/16414/14461/64074/18760/21825/238328/68371/16000/18754/14164/109254/11606/66864/11819/22421/16398/16666/24136/56072/18186/20583/17295/245827/20855	46
313	Pcgf1	GO:0032943	mononuclear cell proliferation	49/2184	320/23328	0.000411987	0.00760662	0.00574025	16952/14360/22637/11622/57916/114774/16196/21939/16859/12483/93695/16409/19419/11847/208154/14960/18019/12511/12504/14130/238555/20533/245126/60533/16414/12608/22416/243958/19260/57257/320484/16173/16000/16153/12478/15930/17079/30925/12505/20739/94176/20390/16168/20315/19374/22287/20304/16193/16160	49
314	Pcgf1	GO:0002792	negative regulation of peptide secretion	23/2184	116/23328	0.000420797	0.00774454	0.00584433	16952/12483/110385/12919/22364/238555/66214/18133/16500/16535/243958/16367/16324/218461/207227/109254/58185/18575/11551/20927/16193/16160/19218	23
315	Pcgf1	GO:0001508	action potential	26/2184	138/23328	0.000425048	0.00779795	0.00588463	13052/228139/114774/109620/20273/108655/16498/18213/16490/11435/18436/56543/16500/16535/195208/11438/16511/330953/14799/18212/18216/12802/20274/11549/16508/64095	26
316	Pcgf1	GO:0150063	visual system development	61/2184	422/23328	0.000428684	0.00781082	0.00589434	19672/81896/12628/21808/11622/29819/98733/333654/50530/14634/17684/16409/50524/14462/18516/18591/23958/12266/218772/12826/13388/27419/19242/18213/18741/242022/14254/107585/269831/70839/107587/22778/83453/232946/12075/16324/20897/18595/30044/233187/14183/16917/73660/12161/654812/18212/450219/50769/22160/14685/16869/24136/12259/18186/13162/76574/12803/18508/77706/114889/110855	61
317	Pcgf1	GO:0051897	positive regulation of protein kinase B signaling	22/2184	109/23328	0.000429805	0.00781082	0.00589434	14775/18053/23886/211323/216021/14462/105349/21687/12311/21825/21832/70839/12654/16173/16000/81799/19882/75141/17199/52065/17295/16193	22
318	Pcgf1	GO:0097756	negative regulation of blood vessel diameter	22/2184	109/23328	0.000429805	0.00781082	0.00589434	74840/68678/11622/18591/12845/21390/15551/18436/217369/20541/13616/11607/15559/11606/12671/11551/11550/11553/11549/243547/99571/19218	22
319	Pcgf1	GO:2001257	regulation of cation channel activity	31/2184	176/23328	0.00043515	0.00788317	0.00594894	60597/15980/14664/14697/14166/14428/17395/15444/12919/241794/140743/74513/19700/13385/16535/12372/18389/13040/11438/18821/54377/16539/14169/18216/230899/83433/19091/11554/240899/20927/64095	31
320	Pcgf1	GO:0032409	regulation of transporter activity	44/2184	280/23328	0.000453174	0.00818404	0.00617599	93692/60597/15980/14664/14697/14166/14428/17395/108017/15444/12919/241794/53416/140743/74513/232748/19700/13385/16535/100102/12372/18389/13040/11438/18821/54377/16539/14169/18979/66402/108071/11807/22160/12671/18216/230899/83433/22068/19091/11554/23967/240899/20927/64095	44
321	Pcgf1	GO:0022408	negative regulation of cell-cell adhesion	33/2184	192/23328	0.000457396	0.00823455	0.00621411	14422/16952/63873/15216/16950/114774/16859/93695/14634/11847/208154/14960/12394/238555/66214/245126/234199/60533/12608/19260/16153/15930/109254/353310/12505/12161/21929/20390/19091/20315/22287/99571/19218	33
737	Pcgf1	GO:0009636	response to toxic substance	20/2184	116/23328	0.00537459	0.0420295	0.031717	14775/64384/11622/23876/17752/20273/26570/15551/22784/22785/14102/14400/13076/14799/18979/12780/26876/20274/20304/19879	20
323	Pcgf1	GO:1904950	negative regulation of establishment of protein localization	30/2184	169/23328	0.000466199	0.00834107	0.00629449	13829/16952/15378/12483/70377/110385/18767/235431/22364/238555/66214/18133/17472/16543/16500/16535/243958/75311/16367/16324/218461/207227/109254/58185/18575/11551/20927/16193/16160/19218	30
324	Pcgf1	GO:0051926	negative regulation of calcium ion transport	15/2184	62/23328	0.000473659	0.00841039	0.0063468	21808/14697/11622/114774/140743/20730/19700/329693/18389/18821/18754/18216/20855/64095/19218	15
325	Pcgf1	GO:0040036	regulation of fibroblast growth factor receptor signaling pathway	10/2184	32/23328	0.00047483	0.00841039	0.0063468	18053/14181/24066/15245/14462/18591/64074/21825/80752/18121	10
326	Pcgf1	GO:0090075	relaxation of muscle	10/2184	32/23328	0.00047483	0.00841039	0.0063468	11474/22138/114774/20541/18821/66402/19091/18014/19735/20927	10
327	Pcgf1	GO:0046578	regulation of Ras protein signal transduction	39/2184	240/23328	0.000475895	0.00841039	0.0063468	18053/11857/24066/226970/21808/14766/236920/69903/223254/230972/211323/18211/215632/19419/213522/330863/19157/17311/19762/23921/54324/57257/320484/16000/110168/320127/328967/234353/94176/73341/18186/77669/380698/17295/320404/231532/11549/64095/381112	39
328	Pcgf1	GO:0035051	cardiocyte differentiation	31/2184	177/23328	0.000481122	0.00847683	0.00639694	21667/13052/21808/20997/22138/106042/211323/20679/17684/18591/108655/218772/13388/18741/20672/13380/14200/22416/20541/21388/16000/18595/22437/11606/22160/228785/19091/17295/11554/11549/19735	31
329	Pcgf1	GO:0072088	nephron epithelium morphogenesis	18/2184	82/23328	0.000486782	0.00855049	0.00645253	17869/15415/20471/14634/226154/14462/22420/21410/114249/11607/14164/12505/14179/11606/16869/18121/23967/271127	18
330	Pcgf1	GO:0010469	regulation of signaling receptor activity	25/2184	132/23328	0.000500563	0.00876592	0.00661509	60597/320701/15980/14664/12121/80794/15216/434784/12919/18792/232813/12311/74513/13385/100102/11438/54377/16153/231125/72373/11839/11551/380785/18121/11553	25
331	Pcgf1	GO:0035270	endocrine system development	27/2184	147/23328	0.000505976	0.00883395	0.00666644	16952/20471/18609/15378/17684/14462/15400/225631/13388/15402/18741/14461/14912/21410/18992/11925/20897/18595/12161/14179/18503/14842/18740/13162/18508/18121/16193	27
332	Pcgf1	GO:0050708	regulation of protein secretion	54/2184	365/23328	0.000509032	0.00886052	0.00668649	22044/64384/93692/16952/21808/19376/22249/22138/21939/18609/15378/12483/13706/110385/16534/101772/94353/16847/22364/238555/66214/18133/16500/16535/66259/243958/16367/16000/16324/16153/21899/12290/11607/18754/21809/218461/15559/207227/81799/109254/320051/11606/58185/18575/11551/83433/11554/28240/99571/20927/20304/16193/16160/19218	54
333	Pcgf1	GO:0008217	regulation of blood pressure	35/2184	209/23328	0.000515604	0.0088841	0.00670428	74840/69219/11622/56485/109648/18591/235431/21390/13388/12310/53416/16612/18436/18158/66259/11835/217369/18389/13616/11607/52589/319552/11606/11819/18216/230899/93670/11554/193034/11550/12061/13648/11549/243547/271127	35
334	Pcgf1	GO:0098742	cell-cell adhesion via plasma-membrane adhesion molecules	35/2184	209/23328	0.000515604	0.0088841	0.00670428	13052/72333/13723/12560/21808/98733/230868/16859/23963/75599/170677/93712/12511/68764/12555/68891/14804/22295/12404/64085/16153/225256/72040/21929/13837/12556/17528/16728/67703/12565/245827/215654/12737/23964/73173	35
335	Pcgf1	GO:0007623	circadian rhythm	36/2184	217/23328	0.000518717	0.0088841	0.00670428	21847/15903/18053/15901/229599/107503/11622/18752/269604/18211/18628/15378/16847/272322/27419/19215/18213/14102/16490/70118/19653/21410/217369/18389/211949/16000/30044/246313/69376/18212/19885/19091/11554/16508/16193/19218	36
336	Pcgf1	GO:0007162	negative regulation of cell adhesion	45/2184	290/23328	0.000519169	0.0088841	0.00670428	13829/14422/16952/63873/53624/16777/15216/16950/114774/16859/93695/14634/30060/11847/208154/14960/235431/12394/238555/66214/12842/245126/20358/234199/60533/67784/21825/12608/17381/19260/16153/15930/109254/353310/12505/12161/21929/20745/20390/20583/19091/20315/22287/99571/19218	45
164	Pcgf1	GO:0034109	homotypic cell-cell adhesion	19/2184	75/23328	4.48842e-05	0.00158162	0.00119355	13829/13052/12628/14726/109620/13706/12845/26570/14460/22416/70839/18595/353310/19091/16728/99571/20304/56193/19218	19
338	Pcgf1	GO:0060850	regulation of transcription involved in cell fate commitment	7/2184	17/23328	0.000521362	0.0088841	0.00670428	269610/12608/14912/14028/19885/11819/18508	7
339	Pcgf1	GO:0046640	regulation of alpha-beta T cell proliferation	11/2184	38/23328	0.000522685	0.0088841	0.00670428	22637/16859/11847/208154/245126/60533/19260/320484/16173/12505/16160	11
340	Pcgf1	GO:0048265	response to pain	11/2184	38/23328	0.000522685	0.0088841	0.00670428	12334/228139/18752/18211/12394/12310/21825/12290/21828/20274/193034	11
341	Pcgf1	GO:0030194	positive regulation of blood coagulation	9/2184	27/23328	0.000533559	0.00896348	0.00676418	13829/14726/14061/21390/94175/21825/18783/56373/56193	9
533	Pcgf1	GO:1902882	regulation of response to oxidative stress	19/2184	100/23328	0.00215865	0.023405	0.0176623	14775/64384/93692/230784/14360/114774/23876/16409/216021/207182/56484/26570/108655/22361/70415/16153/21899/17295/28240	19
343	Pcgf1	GO:1900048	positive regulation of hemostasis	9/2184	27/23328	0.000533559	0.00896348	0.00676418	13829/14726/14061/21390/94175/21825/18783/56373/56193	9
278	Pcgf1	GO:0032602	chemokine production	18/2184	79/23328	0.000300205	0.00624059	0.00470939	11634/63873/16172/16196/16859/225471/654459/257632/11847/16803/16173/81799/22160/18442/83433/20583/20304/16193	18
322	Pcgf1	GO:0032642	regulation of chemokine production	17/2184	75/23328	0.000466144	0.00834107	0.00629449	63873/16172/16196/16859/225471/654459/257632/11847/16803/16173/81799/22160/18442/83433/20583/20304/16193	17
346	Pcgf1	GO:1904019	epithelial cell apoptotic process	23/2184	118/23328	0.000542148	0.00905512	0.00683334	16668/227753/20379/15235/68545/21939/18609/12633/14462/105349/56484/56636/21687/66214/14102/14461/21825/19645/16000/16153/18667/21929/99571	23
347	Pcgf1	GO:0007611	learning or memory	46/2184	299/23328	0.000548184	0.00908562	0.00685635	16590/16835/60597/232975/20317/66797/16777/18211/15572/14371/26570/110648/232813/19242/381979/13380/57138/19088/11419/214230/76376/18389/195208/16000/20897/12290/218461/16917/18387/320127/14799/18212/110893/67405/20203/18013/11606/108071/18216/211612/12647/11554/18508/18121/18014/20927	46
348	Pcgf1	GO:0048880	sensory system development	61/2184	426/23328	0.000548467	0.00908562	0.00685635	19672/81896/12628/21808/11622/29819/98733/333654/50530/14634/17684/16409/50524/14462/18516/18591/23958/12266/218772/12826/13388/27419/19242/18213/18741/242022/14254/107585/269831/70839/107587/22778/83453/232946/12075/16324/20897/18595/30044/233187/14183/16917/73660/12161/654812/18212/450219/50769/22160/14685/16869/24136/12259/18186/13162/76574/12803/18508/77706/114889/110855	61
349	Pcgf1	GO:0016042	lipid catabolic process	49/2184	324/23328	0.00054869	0.00908562	0.00685635	230784/16835/15446/56050/102632/12903/104086/67460/171210/18784/18805/69060/18256/105349/56636/381667/13116/171168/631304/26970/109791/74121/18783/78390/16367/18534/66113/63857/18754/102022/109254/69376/234677/106648/27226/64385/11807/22160/56072/67758/234673/11551/13077/546726/54447/76574/18947/64654/13082	49
350	Pcgf1	GO:0001657	ureteric bud development	21/2184	104/23328	0.000570735	0.00934356	0.00705101	17869/15415/20471/14634/226154/14462/11847/22420/218772/21410/114249/11607/14164/14183/12505/14179/11606/16869/18121/23967/271127	21
351	Pcgf1	GO:0061326	renal tubule development	21/2184	104/23328	0.000570735	0.00934356	0.00705101	17869/15415/20471/14634/226154/14462/22420/12826/13388/21410/114249/11607/14164/22422/12505/14179/11606/16869/18121/23967/271127	21
352	Pcgf1	GO:0072163	mesonephric epithelium development	21/2184	104/23328	0.000570735	0.00934356	0.00705101	17869/15415/20471/14634/226154/14462/11847/22420/218772/21410/114249/11607/14164/14183/12505/14179/11606/16869/18121/23967/271127	21
353	Pcgf1	GO:0072164	mesonephric tubule development	21/2184	104/23328	0.000570735	0.00934356	0.00705101	17869/15415/20471/14634/226154/14462/11847/22420/218772/21410/114249/11607/14164/14183/12505/14179/11606/16869/18121/23967/271127	21
354	Pcgf1	GO:1903035	negative regulation of response to wounding	19/2184	90/23328	0.000576949	0.00941861	0.00710764	12258/14061/223650/18591/18792/94175/21825/216350/67866/385643/243958/18595/109254/56373/16644/19091/99571/20927/19218	19
355	Pcgf1	GO:2000181	negative regulation of blood vessel morphogenesis	24/2184	126/23328	0.000589147	0.00959064	0.00723746	18053/20692/15245/21808/20317/68545/23876/60611/21390/21687/15402/19242/66214/94175/20358/21825/238328/11504/11606/12827/192187/56744/20927/16160	24
356	Pcgf1	GO:0032412	regulation of ion transmembrane transporter activity	41/2184	259/23328	0.000597837	0.00970478	0.00732359	93692/60597/15980/14664/14697/14166/14428/17395/108017/15444/12919/241794/53416/140743/74513/232748/19700/13385/16535/100102/12372/18389/13040/11438/18821/54377/16539/14169/66402/108071/12671/18216/230899/83433/22068/19091/11554/23967/240899/20927/64095	41
357	Pcgf1	GO:0070663	regulation of leukocyte proliferation	40/2184	251/23328	0.000604862	0.0097913	0.00738889	16952/22637/11622/57916/114774/16196/21939/16859/12483/93695/11847/208154/14960/18019/12511/12504/14130/238555/20533/17311/245126/60533/12608/22416/243958/19260/57257/320484/16173/16000/16153/15930/12505/20739/20390/16168/22287/20304/16193/16160	40
579	Pcgf1	GO:0010827	regulation of glucose transmembrane transport	17/2184	88/23328	0.00300488	0.0296824	0.0223995	228775/17869/18260/16592/58887/74011/56636/12266/232430/100647/23921/76686/16367/16000/69183/17295/16429	17
359	Pcgf1	GO:0051224	negative regulation of protein transport	29/2184	164/23328	0.000612756	0.00984416	0.00742878	13829/16952/15378/12483/70377/110385/18767/22364/238555/66214/18133/17472/16543/16500/16535/243958/75311/16367/16324/218461/207227/109254/58185/18575/11551/20927/16193/16160/19218	29
360	Pcgf1	GO:0021953	central nervous system neuron differentiation	38/2184	235/23328	0.000614786	0.00984416	0.00742878	18023/107503/269610/76484/14634/209448/67263/110648/13176/13380/14461/13175/231044/22416/14804/14912/12404/14183/14028/16917/387139/18212/14179/15430/22421/22415/16869/94222/24136/14842/20745/18186/751527/723891/723905/18508/13395/19218	38
177	Pcgf1	GO:0010517	regulation of phospholipase activity	16/2184	58/23328	5.81616e-05	0.00189896	0.00143303	16007/16952/12121/18784/15444/11752/11517/14254/18595/11607/14183/15559/11606/11549/19735/20304	16
362	Pcgf1	GO:0071241	cellular response to inorganic substance	37/2184	227/23328	0.000617329	0.0098551	0.00743703	18023/13829/227753/15216/17395/17752/226781/12633/15444/105349/12919/76507/14281/171168/94175/14102/11687/21825/13385/66972/17928/16510/66871/387139/12161/18013/723885/234577/13077/723905/55925/320404/28240/74020/20980/54524/723925	37
363	Pcgf1	GO:0045745	positive regulation of G protein-coupled receptor signaling pathway	10/2184	33/23328	0.000624613	0.00991659	0.00748343	14061/56318/77037/12266/18588/68668/14179/19144/11554/225642	10
364	Pcgf1	GO:0048566	embryonic digestive tract development	10/2184	33/23328	0.000624613	0.00991659	0.00748343	14634/218772/18741/21410/20429/20897/18595/14183/17863/18552	10
365	Pcgf1	GO:0046928	regulation of neurotransmitter secretion	25/2184	134/23328	0.000631212	0.0099939	0.00754178	22249/20907/18752/20618/22317/15551/19157/18436/11419/244049/69017/67847/13616/11438/16510/18754/207227/320127/18212/22421/18442/12889/11551/11549/20980	25
530	Pcgf1	GO:0070228	regulation of lymphocyte apoptotic process	16/2184	78/23328	0.00208257	0.0227078	0.0171362	14605/17869/21808/13636/20723/11847/60533/209488/16153/15930/12505/19885/723885/751527/20304/723925	16
750	Pcgf1	GO:0003281	ventricular septum development	16/2184	86/23328	0.00574811	0.0442321	0.0333792	16007/21808/112405/20564/17684/14462/22411/18741/21388/20897/14183/387139/751527/723891/723905/18121	16
368	Pcgf1	GO:0046634	regulation of alpha-beta T cell activation	21/2184	105/23328	0.000651531	0.0101817	0.00768352	16952/22637/15216/16950/16859/14634/14462/11847/208154/12394/245126/60533/22778/19260/320484/16173/17863/12505/320404/16193/16160	21
378	Pcgf1	GO:0007622	rhythmic behavior	15/2184	64/23328	0.000679237	0.0103844	0.00783648	229599/269604/18628/16847/27419/19215/16490/217369/18389/30044/12647/11554/16508/16193/19218	15
370	Pcgf1	GO:0046189	phenol-containing compound biosynthetic process	13/2184	51/23328	0.000651884	0.0101817	0.00768352	20431/12560/21808/14462/26570/11607/59012/50518/15186/24136/22063/17199/13162	13
371	Pcgf1	GO:0006942	regulation of striated muscle contraction	18/2184	84/23328	0.000660624	0.0102628	0.00774467	11474/109620/11847/16535/20541/12372/18821/330953/110893/17897/140781/230899/228785/21957/11554/11549/19735/20855	18
372	Pcgf1	GO:0072028	nephron morphogenesis	18/2184	84/23328	0.000660624	0.0102628	0.00774467	17869/15415/20471/14634/226154/14462/22420/21410/114249/11607/14164/12505/14179/11606/16869/18121/23967/271127	18
373	Pcgf1	GO:0072080	nephron tubule development	20/2184	98/23328	0.000662575	0.0102655	0.00774671	17869/15415/20471/14634/226154/14462/22420/13388/21410/114249/11607/14164/22422/12505/14179/11606/16869/18121/23967/271127	20
374	Pcgf1	GO:0008406	gonad development	38/2184	236/23328	0.000667983	0.0103216	0.00778907	16590/236899/15395/21808/14766/12124/27356/11622/15405/18211/17684/77595/20708/14462/56484/12394/69982/13363/17311/100535/14460/12608/18783/11504/11835/76850/26972/18595/18095/18667/11576/140498/14179/11606/57264/54562/12155/23967	38
375	Pcgf1	GO:0043542	endothelial cell migration	35/2184	212/23328	0.00067338	0.0103772	0.00783105	21667/18570/14775/20692/14181/16952/20317/13636/21939/14462/18591/21390/21687/66214/94175/18133/67784/16414/14461/64074/18760/21825/238328/16000/14164/109254/11606/66864/11819/22421/56072/18186/20583/17295/20855	35
376	Pcgf1	GO:0051147	regulation of muscle cell differentiation	29/2184	165/23328	0.000678181	0.0103844	0.00783648	107869/16590/23886/12334/11474/211323/20679/12633/18591/18019/108655/231633/13388/18133/13380/74318/22416/19653/320502/17928/20429/16000/68662/14183/330721/11554/20315/19735/225518	29
377	Pcgf1	GO:0001658	branching involved in ureteric bud morphogenesis	15/2184	64/23328	0.000679237	0.0103844	0.00783648	17869/15415/20471/14634/22420/21410/114249/11607/14164/12505/14179/11606/16869/18121/271127	15
552	Pcgf1	GO:0048002	antigen processing and presentation of peptide antigen	15/2184	72/23328	0.00241458	0.0252787	0.0190763	14963/14964/14972/21355/21354/15216/213233/15001/14960/14130/56325/13040/110557/15013/83433	15
379	Pcgf1	GO:0070661	leukocyte proliferation	51/2184	344/23328	0.000682469	0.0104063	0.00785299	16952/14360/22637/11622/57916/114774/16196/21939/16859/12483/93695/16409/19419/11847/208154/14960/18019/12511/12504/14130/238555/20533/17311/245126/60533/16414/12608/22416/243958/19260/57257/320484/16173/16000/16153/12478/15930/17079/30925/12505/20739/94176/83433/20390/16168/20315/19374/22287/20304/16193/16160	51
380	Pcgf1	GO:0032680	regulation of tumor necrosis factor production	23/2184	120/23328	0.000692926	0.010538	0.00795234	107607/16859/93695/19419/257632/12481/11847/100689/268857/19260/16803/16173/16000/16153/110168/20302/21929/22160/17199/83433/56744/20927/16160	23
381	Pcgf1	GO:0050890	cognition	50/2184	336/23328	0.00070348	0.0106704	0.00805226	55963/16590/16835/60597/232975/20317/66797/16777/18211/15572/14371/26570/110648/232813/19242/381979/13380/57138/19088/11419/214230/76376/18389/195208/11438/109205/16000/20897/12290/218461/16917/18387/320127/14799/18212/110893/67405/20203/18013/11606/108071/18216/211612/76574/12647/11554/18508/18121/18014/20927	50
382	Pcgf1	GO:0003014	renal system process	22/2184	113/23328	0.000719677	0.0108875	0.0082161	12740/227753/18591/235431/11512/20533/16535/18158/217369/18389/11607/319552/11606/224792/194352/11554/193034/11550/16069/11549/20855/19218	22
383	Pcgf1	GO:0060047	heart contraction	36/2184	221/23328	0.000733725	0.011071	0.0083546	14775/232975/13052/21808/22290/22138/17868/333654/109620/17896/12310/56808/74318/56543/16535/20541/13616/16511/18821/21834/12290/330953/21953/319552/11606/17897/140781/230899/19091/17295/11554/193034/11550/11549/19735/20855	36
384	Pcgf1	GO:0022898	regulation of transmembrane transporter activity	42/2184	270/23328	0.000742804	0.0111788	0.00843595	93692/60597/15980/14664/14697/14166/14428/17395/108017/15444/12919/241794/53416/140743/74513/232748/19700/13385/16535/100102/12372/18389/13040/11438/18821/54377/16539/14169/66402/108071/22160/12671/18216/230899/83433/22068/19091/11554/23967/240899/20927/64095	42
385	Pcgf1	GO:0071706	tumor necrosis factor superfamily cytokine production	24/2184	128/23328	0.000744965	0.0111822	0.00843852	107607/16859/93695/19419/257632/12481/11847/100689/268857/60533/19260/16803/16173/16000/16153/110168/20302/21929/22160/17199/83433/56744/20927/16160	24
386	Pcgf1	GO:0015849	organic acid transport	50/2184	337/23328	0.000752575	0.0112672	0.00850264	80879/22044/20525/20514/18023/55963/17869/16592/67473/13723/16952/106407/14664/58887/20512/18784/14411/18256/11847/26570/15551/53416/12895/209837/241919/26970/234967/11988/21825/16513/108068/18783/217316/328258/20897/102570/319552/74338/18212/12780/11606/18216/18442/76574/330962/19091/193034/23967/19735/22348	50
387	Pcgf1	GO:0001819	positive regulation of cytokine production	63/2184	449/23328	0.000766652	0.0114483	0.00863931	13198/67486/12611/16952/63873/16172/107607/243874/16196/21939/16859/67313/225471/19419/14462/654459/257632/12481/22411/100689/12394/12266/12511/21687/74039/66214/16177/245126/60533/16170/21825/12608/17951/22416/17381/19260/16803/16173/226421/16153/54123/21899/15930/11607/15559/81799/30925/20302/11606/58185/11807/22160/18442/11551/83433/16168/56744/20927/20304/16193/723896/71586/16160	63
388	Pcgf1	GO:0072006	nephron development	27/2184	151/23328	0.000778041	0.0115884	0.00874505	17869/12628/11622/15415/20471/14634/12633/226154/14462/18591/22420/21687/13388/21410/114249/18595/11607/14164/22422/12505/14179/11606/16869/67703/18121/23967/271127	27
389	Pcgf1	GO:0002791	regulation of peptide secretion	58/2184	406/23328	0.000783496	0.0116244	0.0087722	22044/64384/93692/16952/21808/19376/22249/22138/15216/21939/18609/15378/12483/13706/110385/16534/12919/101772/12426/94353/16847/22364/238555/66214/18133/16500/16535/66259/243958/16367/16000/16324/16153/21899/12290/11607/18754/21809/218461/15559/207227/81799/109254/320051/11606/58185/18575/11551/83433/11554/18508/28240/99571/20927/20304/16193/16160/19218	58
691	Pcgf1	GO:0001756	somitogenesis	15/2184	77/23328	0.00473438	0.0395376	0.0298365	12590/12591/20997/13389/22138/13388/13380/22416/18095/21389/16869/18503/24136/21407/84653	15
391	Pcgf1	GO:0023019	signal transduction involved in regulation of gene expression	8/2184	23/23328	0.000789183	0.0116642	0.00880223	17702/20997/15378/18595/21389/14179/14836/18508	8
392	Pcgf1	GO:0045104	intermediate filament cytoskeleton organization	13/2184	52/23328	0.000795635	0.0116997	0.00882902	16668/16667/18008/109620/105732/223650/19041/99681/12075/16664/50769/16666/70810	13
393	Pcgf1	GO:1904036	negative regulation of epithelial cell apoptotic process	13/2184	52/23328	0.000795635	0.0116997	0.00882902	15235/18609/12633/14462/56636/21687/14461/19645/16000/16153/18667/21929/99571	13
394	Pcgf1	GO:0051056	regulation of small GTPase mediated signal transduction	42/2184	271/23328	0.000801158	0.011751	0.00886775	18053/11857/24066/226970/21808/14766/236920/69903/223254/230972/211323/18211/215632/19419/213522/330863/19157/17311/11517/19762/23921/54324/57257/320484/16000/110168/232201/545481/320127/328967/234353/94176/73341/18186/77669/380698/17295/320404/231532/11549/64095/381112	42
395	Pcgf1	GO:0015807	L-amino acid transport	15/2184	65/23328	0.000807675	0.0118105	0.00891263	20514/55963/67473/14664/20512/11847/26570/209837/234967/11988/16513/11606/18216/19735/22348	15
361	Pcgf1	GO:0140115	export across plasma membrane	14/2184	57/23328	0.000614941	0.00984416	0.00742878	232975/192113/16534/54403/16490/56543/16500/16535/20541/11944/16511/110893/12780/230899	14
409	Pcgf1	GO:0060193	positive regulation of lipase activity	14/2184	59/23328	0.000889832	0.012573	0.00948803	16007/18784/69060/15444/11517/14254/18595/66113/11607/14183/15559/11606/11549/20304	14
398	Pcgf1	GO:0006869	lipid transport	53/2184	364/23328	0.000830445	0.0120363	0.00908307	20525/16835/16592/223920/18559/16952/106407/58887/381246/18784/27801/69060/22359/18256/77577/16534/432628/12394/99031/216892/18828/12895/20533/26970/225655/21825/18783/216871/100102/16803/20897/207798/66113/18095/11607/404545/27404/319552/237636/18979/14427/12161/12780/11606/50769/11807/57264/18216/18442/67928/11982/76574/330962	53
470	Pcgf1	GO:0048512	circadian behavior	14/2184	62/23328	0.00149134	0.0182982	0.0138085	229599/269604/18628/16847/27419/19215/16490/217369/18389/30044/11554/16508/16193/19218	14
471	Pcgf1	GO:0060350	endochondral bone morphogenesis	14/2184	62/23328	0.00149134	0.0182982	0.0138085	12406/63873/12845/231633/218772/12842/21825/20429/234356/12161/12839/20855/13395/17389	14
401	Pcgf1	GO:0007612	learning	30/2184	175/23328	0.000845044	0.0121783	0.00919023	16590/60597/232975/66797/15572/26570/19242/381979/13380/57138/19088/11419/214230/76376/18389/195208/20897/12290/218461/18387/320127/18212/110893/67405/18013/11606/108071/18216/18121/20927	30
402	Pcgf1	GO:0070997	neuron death	59/2184	416/23328	0.000849666	0.0122145	0.00921751	13198/14775/18053/18104/12334/74747/21808/20317/14360/18752/12123/112405/66270/114774/18211/20471/20618/226781/18008/93695/16409/14371/14462/56484/74011/56636/14281/26570/14401/18792/14130/14102/13176/109700/12608/16500/19645/22416/14804/11302/100102/16173/16000/16153/21899/21809/79201/18212/20302/14179/11606/80857/14600/12259/18186/12803/28240/20304/16193	59
403	Pcgf1	GO:0003015	heart process	37/2184	231/23328	0.000861536	0.0123544	0.00932309	14775/232975/13052/21808/22290/22138/14360/17868/333654/109620/17896/12310/56808/74318/56543/16535/20541/13616/16511/18821/21834/12290/330953/21953/319552/11606/17897/140781/230899/19091/17295/11554/193034/11550/11549/19735/20855	37
404	Pcgf1	GO:0046889	positive regulation of lipid biosynthetic process	20/2184	100/23328	0.000866078	0.0123888	0.00934904	64384/16835/12334/16007/72433/16952/58805/15378/67815/74186/232430/18783/16000/66113/14164/15559/12161/11606/224792/76574	20
405	Pcgf1	GO:0048839	inner ear development	35/2184	215/23328	0.000872266	0.0124465	0.00939259	14972/15451/21808/100503041/231252/20471/18256/14634/216021/15444/54722/14462/14401/13388/27419/381375/20776/14461/242022/22416/16535/22295/13409/109205/16000/16470/14183/328789/14179/50769/80857/12609/15372/18014/13395	35
406	Pcgf1	GO:0048663	neuron fate commitment	17/2184	79/23328	0.000876547	0.0124768	0.00941543	21808/211323/20471/14634/209448/12394/13388/18213/14461/231044/14912/18992/14028/15430/94222/14842/18508	17
407	Pcgf1	GO:0060411	cardiac septum morphogenesis	18/2184	86/23328	0.000885289	0.0125394	0.00946273	17702/16007/21808/112405/20564/17684/22411/218772/18741/21388/14183/387139/14179/18186/751527/723891/723905/18121	18
408	Pcgf1	GO:1901379	regulation of potassium ion transmembrane transport	18/2184	86/23328	0.000885289	0.0125394	0.00946273	14428/16499/241794/53416/16498/74513/16535/13616/16511/16539/24012/18387/230899/83433/19091/240899/20927/19218	18
297	Pcgf1	GO:0090279	regulation of calcium ion import	13/2184	48/23328	0.000344413	0.00670155	0.00505725	14360/114774/69047/18591/12311/20730/381925/18821/246788/11607/11554/20315/20855	13
410	Pcgf1	GO:0001776	leukocyte homeostasis	22/2184	115/23328	0.000919527	0.0129293	0.00975695	14605/16952/12628/21808/11622/57916/18707/16409/26570/216892/14130/17311/54390/14102/23921/16173/79201/12505/21929/20739/320404/16193	22
411	Pcgf1	GO:0018958	phenol-containing compound metabolic process	22/2184	115/23328	0.000919527	0.0129293	0.00975695	20431/108115/15451/12560/21808/16409/14462/26570/71816/107585/67847/218476/11607/59012/13370/53315/50518/15186/24136/22063/17199/13162	22
412	Pcgf1	GO:0045137	development of primary sexual characteristics	38/2184	240/23328	0.000923683	0.0129562	0.00977726	16590/236899/15395/21808/14766/12124/27356/11622/15405/18211/17684/77595/20708/14462/56484/12394/69982/13363/17311/100535/14460/12608/18783/11504/11835/76850/26972/18595/18095/18667/11576/140498/14179/11606/57264/54562/12155/23967	38
413	Pcgf1	GO:0060537	muscle tissue development	65/2184	470/23328	0.00093368	0.0130647	0.00985914	21667/17907/14775/14605/17869/11910/13052/21808/20997/11474/22138/11622/112405/17868/333654/211323/20471/20679/109620/17684/12633/56758/14281/78977/108655/218772/13388/18741/13380/11435/14200/19645/22416/320502/20541/17928/21388/20429/18821/16000/20897/16656/18595/14164/14183/22437/20203/14179/15430/11606/11819/80857/17897/22160/140781/18740/228785/19091/17295/11554/18121/23967/11549/19735/433294	65
414	Pcgf1	GO:0007548	sex differentiation	47/2184	315/23328	0.000942903	0.0131619	0.00993248	16590/236899/15395/21808/14766/12124/27356/11622/15405/18211/15378/17684/77595/20708/14462/56484/12394/69982/13363/17311/100535/14460/632708/12608/18783/268755/21410/11504/11835/76850/26972/15433/20897/18595/18095/18667/11576/12161/140498/14179/11606/57264/54562/16869/12155/18014/23967	47
415	Pcgf1	GO:0022409	positive regulation of cell-cell adhesion	41/2184	265/23328	0.000949583	0.0132232	0.00997875	13829/16952/14726/22637/114774/16196/16859/14634/17684/19419/14462/108797/14960/12394/83554/22361/12511/12504/238555/20533/60533/16414/11687/22416/22778/19260/320484/18534/16173/16000/104709/17863/12505/20739/16168/16728/320404/99571/20304/16193/16160	41
369	Pcgf1	GO:0032722	positive regulation of chemokine production	13/2184	51/23328	0.000651884	0.0101817	0.00768352	63873/16172/16196/16859/225471/654459/257632/16803/16173/22160/18442/20304/16193	13
419	Pcgf1	GO:0044058	regulation of digestive system process	13/2184	53/23328	0.000965081	0.0132791	0.0100209	114774/53416/16535/18389/19216/66113/18387/11807/93670/11554/193034/18014/19218	13
418	Pcgf1	GO:0032720	negative regulation of tumor necrosis factor production	13/2184	53/23328	0.000965081	0.0132791	0.0100209	93695/257632/11847/268857/19260/16803/16000/16153/110168/21929/22160/17199/83433	13
642	Pcgf1	GO:0002228	natural killer cell mediated immunity	13/2184	61/23328	0.00372433	0.0334206	0.0252205	21355/12611/21354/20723/16859/19419/16173/17059/104709/30925/84544/56554/16160	13
420	Pcgf1	GO:0045103	intermediate filament-based process	13/2184	53/23328	0.000965081	0.0132791	0.0100209	16668/16667/18008/109620/105732/223650/19041/99681/12075/16664/50769/16666/70810	13
421	Pcgf1	GO:0071902	positive regulation of protein serine/threonine kinase activity	44/2184	291/23328	0.00102488	0.0140362	0.0105922	21667/16590/23886/21939/67313/19419/257632/18591/23963/80982/53416/17311/66214/18213/224116/13380/21825/109700/16543/239126/14254/54324/18588/13616/74673/16000/21899/16012/21809/69183/14164/104709/22422/15559/19882/11606/108071/14600/24136/11551/17295/26918/69068/234878	44
422	Pcgf1	GO:0035637	multicellular organismal signaling	26/2184	146/23328	0.00102497	0.0140362	0.0105922	13052/228139/114774/109620/20273/18213/16490/11435/18436/56543/16535/20541/195208/16511/18821/54377/12290/330953/14799/18212/11606/16398/20274/16508/16193/64095	26
673	Pcgf1	GO:0060393	regulation of pathway-restricted SMAD protein phosphorylation	13/2184	62/23328	0.00431675	0.0370676	0.0279726	23886/21808/15216/16859/13380/16325/68371/16324/16326/21809/12161/12155/18121	13
424	Pcgf1	GO:0046642	negative regulation of alpha-beta T cell proliferation	6/2184	14/23328	0.00103554	0.0140809	0.010626	16859/11847/208154/245126/60533/12505	6
748	Pcgf1	GO:0090278	negative regulation of peptide hormone secretion	13/2184	64/23328	0.00572881	0.0442014	0.033356	110385/12919/18133/16500/16535/16367/16324/218461/207227/18575/11551/20927/19218	13
785	Pcgf1	GO:0042461	photoreceptor cell development	13/2184	65/23328	0.00656129	0.0482413	0.0364047	12628/18591/170677/23958/27419/333329/107585/73660/18212/14685/76574/18508/110855	13
427	Pcgf1	GO:0007431	salivary gland development	11/2184	41/23328	0.00105593	0.0142909	0.0107844	18591/67784/13607/18095/14183/14179/18186/20583/17295/18508/16193	11
428	Pcgf1	GO:0010524	positive regulation of calcium ion transport into cytosol	14/2184	60/23328	0.00106211	0.014341	0.0108223	14061/80982/238276/12504/12311/11517/12372/22065/12478/11607/18216/22063/11554/12061	14
429	Pcgf1	GO:0043270	positive regulation of ion transport	49/2184	334/23328	0.00108227	0.0145792	0.011002	22044/93692/15980/14061/69908/14428/69047/18591/80982/238276/12504/53416/12311/11517/12805/12608/18436/18783/16535/70839/12372/22065/13616/13040/11438/16511/54377/12478/246788/11607/14169/24012/18387/11606/50769/18216/230899/18442/22063/83433/22068/19091/11554/20315/12061/240899/20855/20927/20304	49
430	Pcgf1	GO:0031639	plasminogen activation	8/2184	24/23328	0.00108738	0.0145799	0.0110026	15451/30060/18792/21825/432478/56373/21922/99571	8
786	Pcgf1	GO:0060389	pathway-restricted SMAD protein phosphorylation	13/2184	65/23328	0.00656129	0.0482413	0.0364047	23886/21808/15216/16859/13380/16325/68371/16324/16326/21809/12161/12155/18121	13
432	Pcgf1	GO:0055007	cardiac muscle cell differentiation	25/2184	139/23328	0.0010952	0.0146508	0.0110561	21667/13052/20997/22138/211323/20679/108655/218772/13388/18741/13380/14200/22416/20541/21388/16000/18595/22437/11606/228785/19091/17295/11554/11549/19735	25
433	Pcgf1	GO:0051153	regulation of striated muscle cell differentiation	23/2184	124/23328	0.00110641	0.0147666	0.0111434	23886/12334/11474/211323/20679/12633/18019/108655/231633/13388/18133/13380/74318/22416/320502/17928/20429/16000/68662/330721/11554/20315/19735	23
434	Pcgf1	GO:0014706	striated muscle tissue development	62/2184	447/23328	0.00112276	0.0149503	0.011282	21667/17907/14775/14605/17869/11910/13052/21808/20997/11474/22138/112405/17868/333654/211323/20471/20679/109620/17684/12633/56758/14281/78977/108655/218772/13388/18741/13380/11435/14200/19645/22416/320502/20541/17928/21388/20429/18821/16000/16656/18595/14164/14183/22437/20203/14179/15430/11606/11819/80857/17897/22160/140781/18740/228785/19091/17295/11554/18121/11549/19735/433294	62
435	Pcgf1	GO:0050866	negative regulation of cell activation	34/2184	210/23328	0.00112862	0.0149938	0.0113149	16835/16952/15216/57916/16950/114774/16859/93695/14634/11847/18591/208154/14960/12394/14130/238555/245126/14102/234199/60533/12608/19260/16153/18595/15930/12505/21929/20390/224792/19091/12802/22287/99571/19218	34
436	Pcgf1	GO:0045667	regulation of osteoblast differentiation	26/2184	147/23328	0.00113648	0.0150372	0.0113477	15903/15901/17702/16007/11622/18214/14634/68527/231633/18760/12608/114249/16000/80752/22422/12161/338352/12609/22160/11839/20583/320799/18121/64654/13395/16193	26
437	Pcgf1	GO:0042730	fibrinolysis	7/2184	19/23328	0.0011423	0.0150372	0.0113477	12258/14061/18792/94175/21825/56373/99571	7
237	Pcgf1	GO:0033028	myeloid cell apoptotic process	12/2184	39/23328	0.000155183	0.00378398	0.00285553	16952/18707/16409/257632/26570/14130/17311/16173/12505/320404/20304/16193	12
345	Pcgf1	GO:0021522	spinal cord motor neuron differentiation	12/2184	44/23328	0.000538424	0.00901899	0.00680607	18023/14634/209448/231044/14912/387139/15430/94222/751527/723891/723905/18508	12
440	Pcgf1	GO:0035272	exocrine system development	13/2184	54/23328	0.00116369	0.015284	0.0115339	18609/18591/67784/13607/16000/18095/14183/14179/18186/20583/17295/18508/16193	13
399	Pcgf1	GO:0010518	positive regulation of phospholipase activity	12/2184	46/23328	0.000833108	0.0120363	0.00908307	16007/18784/15444/11517/14254/18595/11607/14183/15559/11606/11549/20304	12
400	Pcgf1	GO:0061098	positive regulation of protein tyrosine kinase activity	12/2184	46/23328	0.000833108	0.0120363	0.00908307	13636/18591/13385/22416/320664/18003/16975/11606/108071/11839/11551/11549	12
443	Pcgf1	GO:0007156	homophilic cell adhesion via plasma membrane adhesion molecules	21/2184	110/23328	0.0012211	0.0159294	0.0120209	72333/13723/12560/98733/230868/75599/170677/93712/68764/12555/22295/64085/225256/72040/12556/16728/67703/12565/245827/215654/73173	21
444	Pcgf1	GO:1903727	positive regulation of phospholipid metabolic process	12/2184	48/23328	0.00125141	0.016288	0.0122916	12334/72433/257632/18591/21687/14254/16367/57257/18595/12478/15559/224792	12
445	Pcgf1	GO:0035767	endothelial cell chemotaxis	9/2184	30/23328	0.00125868	0.0163092	0.0123075	18591/18133/64074/18760/21825/14164/18186/20583/17295	9
446	Pcgf1	GO:0050820	positive regulation of coagulation	9/2184	30/23328	0.00125868	0.0163092	0.0123075	13829/14726/14061/21390/94175/21825/18783/56373/56193	9
447	Pcgf1	GO:0007159	leukocyte cell-cell adhesion	50/2184	345/23328	0.00126818	0.0163956	0.0123727	16952/22637/15216/16950/114774/16196/16859/93695/14634/16409/19419/14462/11847/208154/14960/12394/22361/12511/12504/20345/238555/20533/245126/234199/60533/68891/16414/12608/22778/19260/11519/320484/18534/16173/16000/15930/104709/109254/17863/12505/20739/20390/16168/16728/320404/20315/22287/20304/16193/16160	50
448	Pcgf1	GO:0010595	positive regulation of endothelial cell migration	20/2184	103/23328	0.00127108	0.0163964	0.0123734	21667/18570/20692/14181/16952/21939/14462/18591/21687/14461/64074/18760/21825/16000/14164/11606/22421/18186/20583/17295	20
449	Pcgf1	GO:0031348	negative regulation of defense response	36/2184	228/23328	0.00130281	0.0167683	0.012654	14775/12702/16835/12258/19223/231712/21355/21354/20317/14061/56213/18784/20723/16859/14462/257632/214158/11847/14130/18133/268857/19645/67866/17381/243958/16000/16153/81799/12505/84544/21929/52065/12802/210029/54598/16160	36
450	Pcgf1	GO:0061053	somite development	19/2184	96/23328	0.00131283	0.0168597	0.012723	12590/12591/20997/13389/22138/16950/20471/22411/13388/13380/22416/18095/21389/16869/18503/24136/21407/18121/84653	19
451	Pcgf1	GO:0042832	defense response to protozoan	10/2184	36/23328	0.00132262	0.016912	0.0127624	21939/53314/17472/14468/14469/229900/16153/56744/16193/16160	10
452	Pcgf1	GO:0002763	positive regulation of myeloid leukocyte differentiation	15/2184	68/23328	0.00132276	0.016912	0.0127624	21847/14159/16409/170826/14281/12394/12504/17311/19645/22778/20302/83433/56744/20304/16160	15
453	Pcgf1	GO:0051149	positive regulation of muscle cell differentiation	18/2184	89/23328	0.00134312	0.0171344	0.0129303	107869/16590/23886/12334/11474/211323/18019/74318/22416/19653/320502/17928/20429/16000/68662/330721/11554/20315	18
454	Pcgf1	GO:1903706	regulation of hemopoiesis	59/2184	424/23328	0.00134939	0.0171765	0.012962	21847/17869/16952/14159/22637/15405/16950/16196/16859/14634/16409/15001/19419/170826/14462/56484/14960/14281/12394/83554/22361/13388/12504/15402/238555/19242/74039/17311/12986/14102/14460/14461/12608/19645/14254/21832/22778/14118/234515/241764/18534/16173/226421/20259/104709/17863/12505/19885/20302/100038882/83433/16168/56744/320404/69068/620235/20304/16193/16160	59
455	Pcgf1	GO:0032963	collagen metabolic process	21/2184	111/23328	0.00137568	0.0173962	0.0131279	17385/15901/12406/14061/17395/210719/18591/66214/12842/118453/17381/240047/13040/16173/21809/330119/16398/57264/214766/16193/17389	21
456	Pcgf1	GO:0072009	nephron epithelium development	21/2184	111/23328	0.00137568	0.0173962	0.0131279	17869/15415/20471/14634/226154/14462/18591/22420/13388/21410/114249/11607/14164/22422/12505/14179/11606/16869/18121/23967/271127	21
457	Pcgf1	GO:1904659	glucose transmembrane transport	21/2184	111/23328	0.00137568	0.0173962	0.0131279	228775/20525/17869/230784/18260/16592/58887/56485/64454/74011/56636/12266/232430/100647/23921/76686/16367/16000/69183/17295/16429	21
458	Pcgf1	GO:0032640	tumor necrosis factor production	23/2184	126/23328	0.00138298	0.0174503	0.0131686	107607/16859/93695/19419/257632/12481/11847/100689/268857/19260/16803/16173/16000/16153/110168/20302/21929/22160/17199/83433/56744/20927/16160	23
459	Pcgf1	GO:0050921	positive regulation of chemotaxis	26/2184	149/23328	0.00139132	0.0175173	0.0132192	63873/654459/66166/18591/11876/53416/19242/18213/16170/64074/18760/21825/70839/13616/16803/12773/18261/27226/21828/16398/83433/18186/20583/17295/20315/20304	26
460	Pcgf1	GO:2000351	regulation of endothelial cell apoptotic process	13/2184	55/23328	0.00139522	0.0175283	0.0132275	68545/21939/14462/105349/56484/56636/21687/66214/14461/21825/16153/21929/99571	13
461	Pcgf1	GO:0042063	gliogenesis	49/2184	338/23328	0.00140012	0.0175516	0.0132451	18023/17869/16835/67254/215798/107503/16952/21808/14766/232232/14061/13389/16777/269604/211323/20679/14634/16409/18591/225608/13388/16847/19242/18213/14102/18755/16513/14912/70839/18992/16000/14432/17181/18991/18212/110893/16975/20302/11606/22671/11839/12259/83433/22370/12803/18508/18121/20927/16193	49
462	Pcgf1	GO:0017157	regulation of exocytosis	39/2184	254/23328	0.00143717	0.0179771	0.0135662	93692/16952/69908/22249/20907/14159/18752/16859/21463/16409/22317/15551/19157/68891/16414/14461/80718/18436/16500/69017/11438/16510/18754/26875/207227/320127/320051/67295/22421/378460/230899/18442/12889/11551/55925/11549/99571/20980/54524	39
463	Pcgf1	GO:0042098	T cell proliferation	34/2184	213/23328	0.0014463	0.0180522	0.0136229	16952/14360/22637/114774/16859/93695/16409/19419/11847/208154/14960/12511/12504/238555/20533/245126/60533/16414/12608/19260/320484/16173/16000/15930/12505/20739/94176/20390/16168/20315/22287/20304/16193/16160	34
464	Pcgf1	GO:0000187	activation of MAPK activity	22/2184	119/23328	0.00146595	0.0181702	0.0137119	21667/16590/23886/67313/53416/18213/224116/21825/109700/16543/18588/16000/16012/21809/69183/14164/22422/11606/14600/17295/26918/234878	22
465	Pcgf1	GO:0042476	odontogenesis	22/2184	119/23328	0.00146595	0.0181702	0.0137119	15903/18053/17702/16777/14634/22420/13388/12842/18741/107587/13607/68668/80752/18595/22422/14183/14179/13406/243612/66695/23967/208659	22
506	Pcgf1	GO:0070229	negative regulation of lymphocyte apoptotic process	12/2184	50/23328	0.00182996	0.0208246	0.015715	14605/13636/20723/11847/209488/15930/12505/19885/723885/751527/20304/723925	12
467	Pcgf1	GO:0007269	neurotransmitter secretion	31/2184	189/23328	0.00147147	0.0181702	0.0137119	14664/22249/20907/18752/20618/22317/15551/19157/381979/18436/11419/244049/68159/69017/67847/13616/11438/16510/18754/26875/207227/320127/18212/22421/18442/12889/11551/55925/11549/20980/54524	31
468	Pcgf1	GO:0099643	signal release from synapse	31/2184	189/23328	0.00147147	0.0181702	0.0137119	14664/22249/20907/18752/20618/22317/15551/19157/381979/18436/11419/244049/68159/69017/67847/13616/11438/16510/18754/26875/207227/320127/18212/22421/18442/12889/11551/55925/11549/20980/54524	31
469	Pcgf1	GO:0014911	positive regulation of smooth muscle cell migration	14/2184	62/23328	0.00149134	0.0182982	0.0138085	17869/18591/18792/11504/16173/16000/18667/11606/16398/57264/18442/22370/18552/20304	14
507	Pcgf1	GO:1902475	L-alpha-amino acid transmembrane transport	12/2184	50/23328	0.00182996	0.0208246	0.015715	20514/55963/67473/14664/20512/26570/209837/11988/16513/11606/18216/19735	12
591	Pcgf1	GO:0046676	negative regulation of insulin secretion	12/2184	53/23328	0.00309336	0.0302479	0.0228262	110385/18133/16500/16535/16367/16324/218461/207227/18575/11551/20927/19218	12
472	Pcgf1	GO:0019226	transmission of nerve impulse	18/2184	90/23328	0.00153466	0.0186903	0.0141044	228139/114774/20273/18213/16490/11435/18436/195208/54377/12290/14799/18212/11606/16398/20274/16508/16193/64095	18
473	Pcgf1	GO:0046888	negative regulation of hormone secretion	18/2184	90/23328	0.00153466	0.0186903	0.0141044	110385/12919/18133/16500/16535/13616/16367/16324/16156/218461/207227/18387/18575/11551/64654/20927/16193/19218	18
474	Pcgf1	GO:0048864	stem cell development	18/2184	90/23328	0.00153466	0.0186903	0.0141044	18570/26456/17684/216285/17311/20358/18741/13616/22422/15559/22421/22160/24136/18186/546726/20583/18508/13082	18
475	Pcgf1	GO:0031099	regeneration	26/2184	150/23328	0.00153624	0.0186903	0.0141044	14775/653016/16952/21682/12633/14371/223650/18792/19242/18213/18133/14102/74318/329252/12608/16000/14432/18261/17181/22421/11807/22370/12803/20315/16193/242050	26
476	Pcgf1	GO:0033627	cell adhesion mediated by integrin	15/2184	69/23328	0.00154635	0.0187385	0.0141408	21808/13636/18792/18133/16414/107581/70839/14118/114249/242594/16398/20583/22370/16728/20304	15
477	Pcgf1	GO:0008645	hexose transmembrane transport	21/2184	112/23328	0.00154668	0.0187385	0.0141408	228775/20525/17869/230784/18260/16592/58887/56485/64454/74011/56636/12266/232430/100647/23921/76686/16367/16000/69183/17295/16429	21
478	Pcgf1	GO:0055067	monovalent inorganic cation homeostasis	27/2184	158/23328	0.00156629	0.0189095	0.0142698	232975/72433/192113/12426/240215/54403/20533/57138/277973/23831/16513/56315/18158/109828/217369/20541/76459/11944/210808/16511/331004/11607/319552/320718/11606/226999/12351	27
479	Pcgf1	GO:0010594	regulation of endothelial cell migration	28/2184	166/23328	0.00158726	0.0189095	0.0142698	21667/18570/20692/14181/16952/20317/13636/21939/14462/18591/21390/21687/66214/94175/14461/64074/18760/21825/238328/16000/14164/11606/11819/22421/18186/20583/17295/20855	28
668	Pcgf1	GO:0002534	cytokine production involved in inflammatory response	12/2184	55/23328	0.00427245	0.0369618	0.0278928	14061/16172/257632/12511/245126/268857/104759/21899/15930/84544/16193/723896	12
707	Pcgf1	GO:0030199	collagen fibril organization	12/2184	56/23328	0.00498391	0.0405662	0.0306128	17385/12406/21808/16950/18214/210719/12845/69675/12842/19645/16917/67573	12
708	Pcgf1	GO:0035924	cellular response to vascular endothelial growth factor stimulus	12/2184	56/23328	0.00498391	0.0405662	0.0306128	16952/18591/13388/20358/64074/18760/14254/269831/18595/330119/18186/16160	12
483	Pcgf1	GO:0060442	branching involved in prostate gland morphogenesis	6/2184	15/23328	0.00158982	0.0189095	0.0142698	15408/15433/16000/18095/14183/12505	6
709	Pcgf1	GO:0045777	positive regulation of blood pressure	12/2184	56/23328	0.00498391	0.0405662	0.0306128	74840/21390/66259/217369/11607/319552/11606/11819/11554/11550/11549/243547	12
710	Pcgf1	GO:0050873	brown fat cell differentiation	12/2184	56/23328	0.00498391	0.0405662	0.0306128	63873/20471/77037/231507/23921/12608/384061/16775/16780/11554/210029/19735	12
486	Pcgf1	GO:0001890	placenta development	29/2184	174/23328	0.00159999	0.0189095	0.0142698	12702/19143/19223/12591/16007/108961/56213/112405/14008/434784/17684/67971/18591/19242/226841/12592/14461/12608/18783/238328/15486/20541/16153/56096/56092/22422/14183/11819/17295	29
487	Pcgf1	GO:0048592	eye morphogenesis	30/2184	182/23328	0.00160534	0.0189095	0.0142698	81896/12628/29819/98733/50530/14634/17684/18591/23958/218772/13388/27419/19242/18741/14254/107585/269831/22778/20897/73660/18212/50769/22160/14685/16869/76574/12803/18508/114889/110855	30
754	Pcgf1	GO:0003170	heart valve development	12/2184	57/23328	0.00578665	0.0442928	0.033425	16007/21808/13636/20564/14462/18741/19645/21388/20429/20897/22160/13876	12
489	Pcgf1	GO:0046636	negative regulation of alpha-beta T cell activation	11/2184	43/23328	0.00161484	0.0189095	0.0142698	16952/15216/16950/16859/14634/11847/208154/12394/245126/60533/12505	11
490	Pcgf1	GO:1901381	positive regulation of potassium ion transmembrane transport	11/2184	43/23328	0.00161484	0.0189095	0.0142698	14428/16535/13616/16511/24012/18387/230899/83433/19091/240899/20927	11
755	Pcgf1	GO:0019748	secondary metabolic process	12/2184	57/23328	0.00578665	0.0442928	0.033425	20431/12560/105349/26570/13085/13076/12780/50518/24136/22063/17199/13077	12
795	Pcgf1	GO:0042267	natural killer cell mediated cytotoxicity	12/2184	58/23328	0.00668852	0.0486201	0.0366905	21355/12611/21354/20723/16859/19419/16173/17059/104709/30925/56554/16160	12
493	Pcgf1	GO:0045986	negative regulation of smooth muscle contraction	7/2184	20/23328	0.00161642	0.0189095	0.0142698	12310/11551/19091/11554/11553/19735/54598	7
220	Pcgf1	GO:0022617	extracellular matrix disassembly	11/2184	33/23328	0.00013033	0.00340823	0.00257198	15451/21808/14726/16578/18214/30060/14186/18826/68668/13040/16193	11
279	Pcgf1	GO:0002701	negative regulation of production of molecular mediator of immune response	11/2184	36/23328	0.000310927	0.00641731	0.00484275	21808/15216/12483/22364/14130/243958/16153/21809/69376/84544/11807	11
496	Pcgf1	GO:0044060	regulation of endocrine process	13/2184	56/23328	0.00166375	0.0193847	0.0146284	12919/12394/14186/16324/18095/11607/81799/18387/14427/12161/11606/57264/11554	13
497	Pcgf1	GO:0008643	carbohydrate transport	26/2184	151/23328	0.00169394	0.0196572	0.0148341	228775/20525/17869/230784/18260/16592/58887/56485/102502/64454/432628/74011/56636/12266/232430/100647/23921/76686/16367/16000/69183/76157/227659/76574/17295/16429	26
498	Pcgf1	GO:0051588	regulation of neurotransmitter transport	26/2184	151/23328	0.00169394	0.0196572	0.0148341	69908/22249/20907/18752/20618/22317/15551/19157/18436/11419/244049/69017/67847/13616/11438/16510/18754/207227/320127/18212/22421/18442/12889/11551/11549/20980	26
499	Pcgf1	GO:0007265	Ras protein signal transduction	50/2184	350/23328	0.00172997	0.0200351	0.0151192	18053/11857/260409/24066/17532/226970/21808/14766/14726/236920/69903/223254/230972/211323/18211/104252/215632/19419/213522/117600/330863/19157/17311/19762/23921/18760/54324/11302/57257/320484/16000/110168/333050/11607/320127/328967/234353/94176/73341/18186/77669/380698/17295/11554/320404/231532/11549/240168/64095/381112	50
500	Pcgf1	GO:0046942	carboxylic acid transport	48/2184	333/23328	0.00175351	0.020267	0.0152943	80879/22044/20525/20514/18023/55963/17869/16592/67473/13723/16952/106407/14664/58887/20512/18784/14411/18256/11847/26570/15551/12895/209837/241919/26970/234967/11988/21825/16513/108068/18783/217316/328258/20897/102570/319552/74338/18212/12780/11606/18216/18442/76574/330962/19091/193034/19735/22348	48
501	Pcgf1	GO:0002064	epithelial cell development	39/2184	257/23328	0.00178821	0.0206269	0.0155658	14775/19143/15901/15408/72333/22344/100503041/18211/15378/77595/74144/13610/18591/218518/225631/218772/13388/15402/20672/22295/13409/11835/12075/18667/22422/14183/69693/12161/320051/328789/11606/22421/14284/12155/17295/18508/19886/20855/12737	39
488	Pcgf1	GO:0001783	B cell apoptotic process	11/2184	43/23328	0.00161484	0.0189095	0.0142698	17869/103213/209488/16153/12505/387139/723885/751527/723891/723905/723925	11
503	Pcgf1	GO:0014812	muscle cell migration	20/2184	106/23328	0.00182768	0.0208246	0.015715	17869/16952/20471/18591/18792/18133/11504/16173/16000/18667/21828/11606/16398/57264/18442/22370/19091/17295/18552/20304	20
504	Pcgf1	GO:0035710	CD4-positive, alpha-beta T cell activation	20/2184	106/23328	0.00182768	0.0208246	0.015715	16952/16950/16859/14462/11847/53314/12394/108655/245126/60533/12608/16173/30925/17863/12505/19885/58185/18503/16193/16160	20
630	Pcgf1	GO:0003197	endocardial cushion development	11/2184	47/23328	0.00345399	0.0316835	0.0239096	17702/21808/17684/21825/21388/14179/22160/13837/20583/13876/18121	11
181	Pcgf1	GO:0001780	neutrophil homeostasis	10/2184	26/23328	6.59504e-05	0.00210568	0.00158902	16952/12628/18707/16409/26570/14130/16173/12505/320404/16193	10
396	Pcgf1	GO:0033032	regulation of myeloid cell apoptotic process	10/2184	34/23328	0.000811344	0.0118105	0.00891263	16952/18707/257632/26570/14130/17311/16173/12505/320404/20304	10
397	Pcgf1	GO:0098868	bone growth	10/2184	34/23328	0.000811344	0.0118105	0.00891263	17702/23876/18214/12845/218772/16847/21825/59056/12839/20855	10
509	Pcgf1	GO:1901214	regulation of neuron death	53/2184	377/23328	0.00183568	0.0208417	0.0157279	13198/18053/18104/12334/74747/21808/20317/14360/18752/12123/112405/66270/114774/18211/20471/20618/226781/18008/93695/16409/14371/14462/56484/56636/14281/26570/14401/14130/14102/13176/109700/12608/16500/22416/14804/100102/16173/16000/16153/21899/21809/18212/20302/14179/11606/80857/14600/12259/18186/12803/28240/20304/16193	53
510	Pcgf1	GO:1904018	positive regulation of vasculature development	33/2184	208/23328	0.00186445	0.0211268	0.0159431	107869/18570/16590/14181/19223/69219/16952/17395/18211/21939/12633/18591/12394/21390/12266/21687/13388/226841/16414/14461/64074/18760/21825/12274/14254/217369/12654/16153/11607/14164/104709/18186/20304	33
511	Pcgf1	GO:0051216	cartilage development	32/2184	200/23328	0.00188524	0.0213205	0.0160893	17702/12406/16007/63873/21808/16998/20679/14634/12845/12394/15400/218772/15402/12842/18133/73121/21825/107587/20429/21834/234356/22422/19228/12161/22421/73234/12839/18740/20583/18121/23967/20855	32
512	Pcgf1	GO:0048738	cardiac muscle tissue development	39/2184	258/23328	0.00192073	0.0216795	0.0163601	21667/13052/21808/20997/22138/112405/17868/333654/211323/20679/109620/17684/108655/218772/13388/18741/13380/14200/22416/20541/21388/18821/16000/18595/14164/14183/22437/14179/11606/80857/17897/140781/228785/19091/17295/11554/18121/11549/19735	39
513	Pcgf1	GO:0015749	monosaccharide transmembrane transport	21/2184	114/23328	0.00194345	0.0217846	0.0164395	228775/20525/17869/230784/18260/16592/58887/56485/64454/74011/56636/12266/232430/100647/23921/76686/16367/16000/69183/17295/16429	21
514	Pcgf1	GO:0042573	retinoic acid metabolic process	8/2184	26/23328	0.00194965	0.0217846	0.0164395	12903/105349/237320/13076/546726/103142/13082/19683	8
515	Pcgf1	GO:0090280	positive regulation of calcium ion import	8/2184	26/23328	0.00194965	0.0217846	0.0164395	69047/18591/12311/246788/11607/11554/20315/20855	8
516	Pcgf1	GO:2000679	positive regulation of transcription regulatory region DNA binding	8/2184	26/23328	0.00194965	0.0217846	0.0164395	14958/16859/14462/19645/22416/16000/22160/18508	8
517	Pcgf1	GO:1902105	regulation of leukocyte differentiation	45/2184	309/23328	0.00195266	0.0217846	0.0164395	21847/17869/16952/14159/22637/16950/16196/16859/14634/16409/15001/19419/170826/14462/14960/14281/12394/83554/22361/12504/238555/74039/17311/14102/14461/12608/19645/22778/14118/234515/18534/16173/104709/17863/12505/19885/20302/83433/16168/56744/320404/620235/20304/16193/16160	45
518	Pcgf1	GO:1903037	regulation of leukocyte cell-cell adhesion	45/2184	309/23328	0.00195266	0.0217846	0.0164395	16952/22637/15216/16950/114774/16196/16859/93695/14634/19419/14462/11847/208154/14960/12394/22361/12511/12504/238555/20533/245126/234199/60533/16414/12608/22778/19260/320484/18534/16173/16000/15930/104709/109254/17863/12505/20739/20390/16168/320404/20315/22287/20304/16193/16160	45
519	Pcgf1	GO:0043030	regulation of macrophage activation	13/2184	57/23328	0.00197362	0.0218741	0.0165071	16835/74637/18784/16859/11988/21825/18783/16803/16153/21899/83433/52065/224792	13
520	Pcgf1	GO:0045058	T cell selection	13/2184	57/23328	0.00197362	0.0218741	0.0165071	11634/22637/16950/14634/14462/53314/12504/14102/30925/94176/16168/320404/16193	13
521	Pcgf1	GO:0010721	negative regulation of cell development	54/2184	387/23328	0.00197583	0.0218741	0.0165071	18053/13829/16835/67254/15901/14964/14972/107503/63873/14766/14061/13636/13389/26456/211323/14634/13610/30060/56484/108655/11512/110648/13388/19242/18213/20358/14102/13380/19762/73121/22416/14912/11302/14118/218203/16000/21389/22422/22067/22421/22415/13837/12933/20745/18186/22068/12803/18508/193034/18121/13865/19735/20927/19218	54
522	Pcgf1	GO:0060562	epithelial tube morphogenesis	54/2184	387/23328	0.00197583	0.0218741	0.0165071	19143/17869/17702/15245/81896/15235/21808/20997/69903/11622/106042/15415/20471/14634/17684/216021/226154/14462/22420/12826/21687/13388/15402/216285/18741/67784/51938/22416/14254/21410/11835/114249/16000/18595/18095/21389/11607/18667/14164/14183/384452/12505/14179/11606/22160/16869/24136/11839/18186/17295/20315/18121/23967/271127	54
426	Pcgf1	GO:0021846	cell proliferation in forebrain	10/2184	35/23328	0.0010416	0.01413	0.010663	14634/22416/18992/22422/14183/14179/22421/24136/16560/18508	10
495	Pcgf1	GO:0002920	regulation of humoral immune response	10/2184	37/23328	0.00166235	0.0193847	0.0146284	12258/12628/257632/216892/12266/14130/12274/68668/23993/14128	10
594	Pcgf1	GO:0040019	positive regulation of embryonic development	10/2184	40/23328	0.00312288	0.0302804	0.0228507	20471/216021/14462/18591/22416/11835/107587/16000/16869/23967	10
595	Pcgf1	GO:0097009	energy homeostasis	10/2184	40/23328	0.00312288	0.0302804	0.0228507	63873/100503924/58805/11717/13388/16847/239126/76157/76574/210029	10
527	Pcgf1	GO:0021700	developmental maturation	47/2184	327/23328	0.00206127	0.0226035	0.0170575	13198/17702/15408/72433/12560/21808/66797/22249/11474/230868/21463/12032/14462/56484/18591/12394/12266/238276/15402/12310/71841/20730/20672/73121/14461/624219/13385/19645/232946/12075/16000/80752/71132/21389/18667/381404/19228/450219/140498/18013/74267/76378/12259/16168/193034/243547/114889	47
528	Pcgf1	GO:0038084	vascular endothelial growth factor signaling pathway	10/2184	38/23328	0.00206938	0.0226067	0.0170598	18591/13388/20358/64074/18760/269831/18595/330119/18186/16160	10
529	Pcgf1	GO:0070528	protein kinase C signaling	10/2184	38/23328	0.00206938	0.0226067	0.0170598	14766/21939/18591/22411/18755/110197/15559/17199/11549/56193	10
647	Pcgf1	GO:0010737	protein kinase A signaling	10/2184	41/23328	0.00378963	0.0337968	0.0255043	22138/21463/238276/18826/71841/12311/19088/14118/17199/69068	10
531	Pcgf1	GO:0042116	macrophage activation	19/2184	100/23328	0.00215865	0.023405	0.0176623	16835/15980/74637/18784/16859/16409/11988/21825/100534273/18783/16803/16153/21899/18754/12259/83433/52065/224792/193034	19
532	Pcgf1	GO:0050795	regulation of behavior	19/2184	100/23328	0.00215865	0.023405	0.0176623	22044/18628/15551/12426/16847/19215/16490/13385/217369/18389/20897/30044/15559/18387/57264/17199/11554/16193/19218	19
648	Pcgf1	GO:1905332	positive regulation of morphogenesis of an epithelium	10/2184	41/23328	0.00378963	0.0337968	0.0255043	15415/20471/216021/14462/11835/18595/11607/11606/16869/18121	10
534	Pcgf1	GO:0034219	carbohydrate transmembrane transport	21/2184	115/23328	0.00217219	0.0235077	0.0177398	228775/20525/17869/230784/18260/16592/58887/56485/64454/74011/56636/12266/232430/100647/23921/76686/16367/16000/69183/17295/16429	21
535	Pcgf1	GO:0035137	hindlimb morphogenesis	12/2184	51/23328	0.00219244	0.0235943	0.0178051	17702/218772/18741/107587/14179/15430/22421/22415/22160/11695/18740/23967	12
536	Pcgf1	GO:0046470	phosphatidylcholine metabolic process	12/2184	51/23328	0.00219244	0.0235943	0.0178051	16835/16592/12334/72433/18784/26970/18783/66113/18979/27226/11807/18947	12
537	Pcgf1	GO:0060412	ventricular septum morphogenesis	12/2184	51/23328	0.00219244	0.0235943	0.0178051	21808/112405/20564/17684/22411/18741/14183/387139/751527/723891/723905/18121	12
538	Pcgf1	GO:0006887	exocytosis	54/2184	389/23328	0.0022125	0.0237659	0.0179346	16590/93692/13829/16952/69908/68428/22249/20907/14159/18752/16859/21463/16409/19419/22317/12919/246177/15551/269589/19157/68891/21928/16414/14461/80718/18436/68159/16500/69017/11438/16510/238266/18754/26875/207227/74190/320127/320051/217517/67295/22421/378460/230899/18442/12889/11551/93670/55925/11549/99571/20980/20304/54524/56193	54
742	Pcgf1	GO:0055026	negative regulation of cardiac muscle tissue development	10/2184	43/23328	0.0054579	0.0425084	0.0320784	13052/20679/17684/108655/13388/13380/21388/14179/18121/19735	10
540	Pcgf1	GO:0050966	detection of mechanical stimulus involved in sensory perception of pain	7/2184	21/23328	0.00223047	0.0238702	0.0180133	14360/114774/18211/16173/230085/16398/20315	7
782	Pcgf1	GO:0042462	eye photoreceptor cell development	10/2184	44/23328	0.00648268	0.0478988	0.0361463	12628/18591/23958/27419/107585/73660/18212/14685/18508/110855	10
542	Pcgf1	GO:0048659	smooth muscle cell proliferation	28/2184	170/23328	0.00227777	0.0242864	0.0183274	17869/15446/17395/60611/18591/15551/18133/21825/18158/11504/16173/16000/16153/19222/18573/21809/14183/11606/16398/21929/57264/19737/16168/19091/20304/16193/54598/16160	28
51	Pcgf1	GO:0001781	neutrophil apoptotic process	9/2184	13/23328	2.74211e-07	3.10719e-05	2.3448e-05	16952/18707/16409/26570/14130/16173/12505/320404/16193	9
544	Pcgf1	GO:0072577	endothelial cell apoptotic process	13/2184	58/23328	0.00232951	0.0247144	0.0186504	68545/21939/14462/105349/56484/56636/21687/66214/14461/21825/16153/21929/99571	13
342	Pcgf1	GO:0060343	trabecula formation	9/2184	27/23328	0.000533559	0.00896348	0.00676418	17702/215798/112405/170826/21687/12842/14200/11504/12643	9
344	Pcgf1	GO:1900120	regulation of receptor binding	9/2184	27/23328	0.000533559	0.00896348	0.00676418	15216/17395/434784/72832/15400/100102/16153/18095/18121	9
416	Pcgf1	GO:0003085	negative regulation of systemic arterial blood pressure	9/2184	29/23328	0.000960021	0.0132791	0.0100209	11622/12310/18158/18216/230899/11554/193034/11550/11549	9
417	Pcgf1	GO:0045761	regulation of adenylate cyclase activity	9/2184	29/23328	0.000960021	0.0132791	0.0100209	14428/15444/238276/12311/14708/14427/84111/11554/104443	9
549	Pcgf1	GO:0042180	cellular ketone metabolic process	33/2184	211/23328	0.00236339	0.0248781	0.0187739	228775/18023/16592/15446/15485/68977/16952/58805/15378/105349/26570/14186/50722/13116/631304/14555/18783/16367/66113/15930/18754/69183/102570/106648/11576/12161/64385/11606/22160/26876/76574/19091/70789	33
550	Pcgf1	GO:0089718	amino acid import across plasma membrane	11/2184	45/23328	0.00239465	0.0251613	0.0189876	20514/55963/67473/14664/20512/26570/11988/16513/11606/18216/19735	11
551	Pcgf1	GO:0007193	adenylate cyclase-inhibiting G protein-coupled receptor signaling pathway	15/2184	72/23328	0.00241458	0.0252787	0.0190763	13610/15551/11512/238276/14687/20606/70839/18389/18387/140498/12671/14685/11551/19735/15564	15
620	Pcgf1	GO:2000108	positive regulation of leukocyte apoptotic process	9/2184	34/23328	0.00327733	0.0305478	0.0230526	17869/16952/21808/18707/60533/16153/15930/12505/20304	9
553	Pcgf1	GO:0050863	regulation of T cell activation	46/2184	321/23328	0.0024225	0.0253158	0.0191042	227753/16952/22637/15216/16950/114774/16196/16859/93695/14634/15001/19419/14462/11847/208154/14960/12394/22361/12511/12504/238555/20533/245126/54390/234199/60533/12608/22778/19260/320484/18534/16173/16000/15930/104709/17863/12505/19885/20739/20390/16168/320404/22287/20304/16193/16160	46
554	Pcgf1	GO:0034329	cell junction assembly	58/2184	426/23328	0.00243512	0.0254018	0.0191691	20194/54135/12740/13829/18260/63873/77569/54419/53624/223254/29819/98733/211323/18211/20471/16774/73608/18591/22411/218518/235431/14401/21687/18213/227289/13380/80749/14394/67784/18755/22416/14804/107581/19329/12404/11519/64085/269788/245446/26875/378937/14432/353310/69693/18212/11606/22421/16398/13837/107065/18186/20583/554327/67703/12565/73061/215654/12737	58
701	Pcgf1	GO:0060351	cartilage development involved in endochondral bone morphogenesis	9/2184	36/23328	0.00496077	0.0405662	0.0306128	12406/63873/12845/218772/12842/21825/20429/12839/20855	9
270	Pcgf1	GO:0002577	regulation of antigen processing and presentation	8/2184	20/23328	0.000261788	0.00558256	0.00421281	21355/107607/15216/213233/15001/257632/21825/83433	8
557	Pcgf1	GO:0006836	neurotransmitter transport	37/2184	245/23328	0.00250784	0.0260194	0.0196352	14664/69908/22249/20907/18752/14411/20618/22317/15551/19157/381979/16513/18436/11419/244049/68159/69017/67847/13616/11438/16510/18754/26875/207227/320127/18212/22421/18442/12889/20508/11551/13162/55925/11549/22348/20980/54524	37
558	Pcgf1	GO:0014821	phasic smooth muscle contraction	8/2184	27/23328	0.0025459	0.0261991	0.0197708	16590/228139/20606/13616/15559/11606/18014/19218	8
559	Pcgf1	GO:0021871	forebrain regionalization	8/2184	27/23328	0.0025459	0.0261991	0.0197708	14766/14634/73191/22422/14179/16869/18508/13865	8
560	Pcgf1	GO:0035809	regulation of urine volume	8/2184	27/23328	0.0025459	0.0261991	0.0197708	11512/20533/18158/217369/18389/194352/11554/19218	8
561	Pcgf1	GO:1903319	positive regulation of protein maturation	8/2184	27/23328	0.0025459	0.0261991	0.0197708	227753/15451/76867/213539/30060/624219/215095/21922	8
562	Pcgf1	GO:0001654	eye development	57/2184	418/23328	0.00254783	0.0261991	0.0197708	19672/81896/12628/21808/11622/29819/98733/333654/50530/14634/17684/50524/14462/18516/18591/23958/218772/12826/13388/27419/19242/18213/18741/242022/14254/107585/269831/107587/22778/83453/232946/12075/16324/20897/18595/30044/233187/14183/16917/73660/12161/654812/18212/450219/50769/22160/14685/16869/24136/18186/13162/76574/12803/18508/77706/114889/110855	57
563	Pcgf1	GO:0043268	positive regulation of potassium ion transport	12/2184	52/23328	0.00261148	0.026806	0.0202288	14428/53416/16535/13616/16511/24012/18387/230899/83433/19091/240899/20927	12
564	Pcgf1	GO:0033561	regulation of water loss via skin	9/2184	33/23328	0.00262457	0.0268925	0.0202941	54135/12740/13706/11686/171168/16666/17295/229574/12737	9
565	Pcgf1	GO:0072330	monocarboxylic acid biosynthetic process	31/2184	196/23328	0.00263752	0.0269359	0.0203269	228775/19223/16592/56050/104086/74559/16952/14415/54326/20512/58805/15378/67432/105349/11686/14186/19215/233801/11687/18783/12686/11688/66113/15930/237320/13076/11606/54447/20216/103142/19683	31
566	Pcgf1	GO:0016485	protein processing	35/2184	229/23328	0.00263812	0.0269359	0.0203269	69065/17869/12334/227753/15451/18548/76867/93721/68947/114774/213539/14634/30060/12845/18792/13363/16612/68318/624219/70574/21825/432478/100102/13040/237558/56373/330119/20394/215095/18552/13648/21922/99571/17389/54426	35
567	Pcgf1	GO:0050905	neuromuscular process	24/2184	140/23328	0.00264892	0.0269984	0.020374	12628/20512/211323/209448/20273/12845/16498/13385/11435/231044/14804/69017/14912/22295/16510/20897/16470/14169/218461/15430/50769/21407/13162/18014	24
568	Pcgf1	GO:0050728	negative regulation of inflammatory response	26/2184	156/23328	0.00270744	0.0275463	0.0207875	14775/12702/16835/19223/20317/14061/18784/16859/14462/257632/14130/18133/268857/19645/67866/243958/16000/16153/81799/12505/21929/52065/12802/210029/54598/16160	26
569	Pcgf1	GO:0030900	forebrain development	54/2184	393/23328	0.00276101	0.028042	0.0211615	67254/107503/14766/66797/14360/16777/269610/211323/14634/16409/12032/72832/26570/67263/110648/218772/18741/81907/13380/14461/13175/22416/70839/22778/18992/21350/73191/22422/14183/18991/18212/16975/110082/14179/11819/22421/211612/16869/24136/14842/16560/14836/18740/18186/13162/76574/19091/18508/67703/20315/18121/13865/13395/19218	54
570	Pcgf1	GO:0051155	positive regulation of striated muscle cell differentiation	15/2184	73/23328	0.00278107	0.0281962	0.0212779	23886/12334/11474/211323/18019/74318/22416/320502/17928/20429/16000/68662/330721/11554/20315	15
571	Pcgf1	GO:0050433	regulation of catecholamine secretion	14/2184	66/23328	0.00278737	0.0282105	0.0212887	20907/20618/15551/16490/16500/70839/11438/18387/11606/55925/20315/20980/54524/19218	14
572	Pcgf1	GO:0045216	cell-cell junction organization	32/2184	205/23328	0.00280898	0.0283796	0.0214163	54135/12740/18260/13052/224912/63873/21808/54419/53624/16582/15378/109620/67313/73608/22411/218518/227289/68891/18755/225341/21809/353310/69693/12161/11606/17528/20583/12565/73061/20927/215654/12737	32
573	Pcgf1	GO:0019228	neuronal action potential	11/2184	46/23328	0.00288542	0.029101	0.0219607	228139/114774/20273/16490/11435/18436/195208/14799/20274/16508/64095	11
574	Pcgf1	GO:0090287	regulation of cellular response to growth factor stimulus	41/2184	281/23328	0.00290673	0.0292648	0.0220844	21667/18570/18053/14181/17702/24066/15245/16007/20379/56213/17684/12633/225743/14462/18591/225631/83554/21687/13388/20358/81907/13380/64074/21825/68371/269831/14118/83453/114249/80752/21809/14164/353310/330119/11606/72789/17965/66695/18121/77794/16160	41
575	Pcgf1	GO:0001659	temperature homeostasis	29/2184	181/23328	0.00292842	0.0294319	0.0222104	13198/14775/14373/15901/16592/18559/67460/11474/100503924/209448/170826/56636/16847/231507/12608/19645/16775/12686/16173/23794/333050/66402/18216/16168/11554/193034/28240/20304/19218	29
576	Pcgf1	GO:0062013	positive regulation of small molecule metabolic process	26/2184	157/23328	0.00296239	0.0296777	0.0223959	69634/17869/108682/16952/11474/58805/15378/76487/67815/18591/54403/11517/14555/18783/16367/16000/66113/18754/69183/14164/19228/12161/11606/22160/18216/83433	26
577	Pcgf1	GO:0048660	regulation of smooth muscle cell proliferation	27/2184	165/23328	0.00296315	0.0296777	0.0223959	17869/15446/17395/60611/18591/15551/21825/18158/11504/16173/16000/16153/19222/18573/21809/14183/11606/16398/21929/57264/19737/16168/19091/20304/16193/54598/16160	27
306	Pcgf1	GO:0050910	detection of mechanical stimulus involved in sensory perception of sound	8/2184	21/23328	0.000388312	0.00733352	0.00553415	16590/17869/15451/100503041/231252/381375/13409/328789	8
431	Pcgf1	GO:0044550	secondary metabolite biosynthetic process	8/2184	24/23328	0.00108738	0.0145799	0.0110026	20431/12560/26570/50518/24136/22063/17199/13077	8
580	Pcgf1	GO:0050672	negative regulation of lymphocyte proliferation	17/2184	88/23328	0.00300488	0.0296824	0.0223995	57916/114774/16859/93695/11847/208154/14960/14130/238555/245126/60533/12608/16153/15930/12505/20390/22287	17
581	Pcgf1	GO:0071695	anatomical structure maturation	40/2184	273/23328	0.00300808	0.0296824	0.0223995	13198/17702/15408/12560/21808/66797/11474/21463/14462/56484/18591/12394/12266/238276/15402/12310/71841/20730/20672/73121/14461/624219/19645/12075/16000/80752/71132/21389/18667/381404/19228/450219/140498/74267/76378/12259/16168/193034/243547/114889	40
582	Pcgf1	GO:0032148	activation of protein kinase B activity	7/2184	22/23328	0.00300985	0.0296824	0.0223995	18591/18213/16173/16000/14164/11551/11553	7
466	Pcgf1	GO:0010954	positive regulation of protein processing	8/2184	25/23328	0.00146905	0.0181702	0.0137119	227753/15451/76867/213539/30060/624219/215095/21922	8
663	Pcgf1	GO:0003416	endochondral bone growth	8/2184	29/23328	0.00415781	0.0361868	0.0273079	17702/18214/12845/218772/21825/59056/12839/20855	8
664	Pcgf1	GO:0045187	regulation of circadian sleep/wake cycle, sleep	8/2184	29/23328	0.00415781	0.0361868	0.0273079	18628/19215/16490/217369/30044/11554/16193/19218	8
725	Pcgf1	GO:0001759	organ induction	8/2184	30/23328	0.00521205	0.0413174	0.0311797	20471/22411/14186/13380/22416/11835/14164/14179	8
587	Pcgf1	GO:0060538	skeletal muscle organ development	32/2184	206/23328	0.00303411	0.0298707	0.0225416	17907/14775/653016/14605/17869/11910/11474/20471/17684/12633/56758/14281/78977/108655/13388/18741/11435/19645/22416/320502/17928/20429/20897/16656/20203/15430/11819/22160/18740/228785/17295/433294	32
588	Pcgf1	GO:2000300	regulation of synaptic vesicle exocytosis	19/2184	103/23328	0.00305989	0.0300733	0.0226944	22249/20907/18752/22317/15551/19157/18436/69017/11438/16510/18754/207227/320127/22421/18442/12889/11551/11549/20980	19
589	Pcgf1	GO:1901216	positive regulation of neuron death	22/2184	126/23328	0.00309155	0.0302479	0.0228262	13198/18053/18104/12334/74747/21808/14360/12123/112405/114774/16409/56484/14281/14130/14102/109700/100102/16173/21899/20302/12259/28240	22
590	Pcgf1	GO:0030850	prostate gland development	12/2184	53/23328	0.00309336	0.0302479	0.0228262	15408/16952/20317/11622/19773/11835/15433/16000/18095/14183/12505/18121	12
727	Pcgf1	GO:0050802	circadian sleep/wake cycle, sleep	8/2184	30/23328	0.00521205	0.0413174	0.0311797	18628/19215/16490/217369/30044/11554/16193/19218	8
592	Pcgf1	GO:0001562	response to protozoan	10/2184	40/23328	0.00312288	0.0302804	0.0228507	21939/53314/17472/14468/14469/229900/16153/56744/16193/16160	10
593	Pcgf1	GO:0003009	skeletal muscle contraction	10/2184	40/23328	0.00312288	0.0302804	0.0228507	11474/11435/11448/12372/21953/110893/50769/140781/228785/21957	10
728	Pcgf1	GO:0050996	positive regulation of lipid catabolic process	8/2184	30/23328	0.00521205	0.0413174	0.0311797	16835/56636/16367/66113/18754/11807/22160/67758	8
729	Pcgf1	GO:0060317	cardiac epithelial to mesenchymal transition	8/2184	30/23328	0.00521205	0.0413174	0.0311797	17702/21808/13636/14179/22160/20583/13876/18121	8
596	Pcgf1	GO:1904645	response to amyloid-beta	10/2184	40/23328	0.00312288	0.0302804	0.0228507	18053/232975/14360/17395/14130/12311/16000/21899/108071/83433	10
776	Pcgf1	GO:0002828	regulation of type 2 immune response	8/2184	31/23328	0.0064587	0.0477911	0.036065	16952/14462/257632/11847/16173/15930/58185/16193	8
598	Pcgf1	GO:1903038	negative regulation of leukocyte cell-cell adhesion	23/2184	134/23328	0.00315884	0.0304552	0.0229827	16952/15216/16950/114774/16859/93695/14634/11847/208154/14960/12394/238555/245126/234199/60533/12608/19260/15930/109254/12505/20390/20315/22287	23
599	Pcgf1	GO:0010951	negative regulation of endopeptidase activity	29/2184	182/23328	0.0031792	0.0304552	0.0229827	20706/14775/12258/12406/20317/20723/17395/12633/20708/11752/69982/94175/20730/21825/17951/385643/20725/628900/16000/12505/16644/11606/20745/22370/93806/268591/72902/16193/20701	29
600	Pcgf1	GO:0090183	regulation of kidney development	13/2184	60/23328	0.00319947	0.0304552	0.0229827	17869/15415/17395/20471/12633/14462/18591/21410/11607/11606/16869/18121/23967	13
601	Pcgf1	GO:0019218	regulation of steroid metabolic process	20/2184	111/23328	0.00321023	0.0304552	0.0229827	16590/16835/13360/67815/105349/14186/50722/13363/16000/21834/66113/11607/14164/218461/12161/19885/11606/11807/20583/19091	20
602	Pcgf1	GO:0015718	monocarboxylic acid transport	28/2184	174/23328	0.0032104	0.0304552	0.0229827	80879/22044/20525/17869/16592/13723/16952/106407/58887/18784/14411/18256/15551/12895/209837/26970/21825/18783/217316/20897/102570/319552/12780/18216/18442/76574/330962/22348	28
603	Pcgf1	GO:0001505	regulation of neurotransmitter levels	38/2184	257/23328	0.00321284	0.0304552	0.0229827	14664/69908/14415/22249/20907/18752/20618/72560/22317/15551/19157/381979/16513/18436/11419/244049/68159/69017/67847/13616/11438/16510/18754/26875/207227/59012/320127/18212/22421/18442/12889/11551/13162/12647/55925/11549/20980/54524	38
604	Pcgf1	GO:0060688	regulation of morphogenesis of a branching structure	14/2184	67/23328	0.00322597	0.0304552	0.0229827	15415/20471/21410/11835/20429/15433/18595/11607/14183/11606/16869/20583/17295/18121	14
777	Pcgf1	GO:0042634	regulation of hair cycle	8/2184	31/23328	0.0064587	0.0477911	0.036065	18053/17702/12560/21808/16667/234130/246788/450219	8
606	Pcgf1	GO:0010755	regulation of plasminogen activation	5/2184	12/23328	0.0032305	0.0304552	0.0229827	15451/30060/21825/56373/21922	5
778	Pcgf1	GO:0044319	wound healing, spreading of cells	8/2184	31/23328	0.0064587	0.0477911	0.036065	17702/16007/14726/17381/12505/22421/20583/231532	8
608	Pcgf1	GO:0042989	sequestering of actin monomers	5/2184	12/23328	0.0032305	0.0304552	0.0229827	227753/666244/20259/78478/382562	5
779	Pcgf1	GO:0045662	negative regulation of myoblast differentiation	8/2184	31/23328	0.0064587	0.0477911	0.036065	13198/15903/106042/210719/13388/16173/69564/20308	8
610	Pcgf1	GO:0044557	relaxation of smooth muscle	5/2184	12/23328	0.0032305	0.0304552	0.0229827	114774/20541/19091/19735/20927	5
781	Pcgf1	GO:0090505	epiboly involved in wound healing	8/2184	31/23328	0.0064587	0.0477911	0.036065	17702/16007/14726/17381/12505/22421/20583/231532	8
103	Pcgf1	GO:0033029	regulation of neutrophil apoptotic process	7/2184	10/23328	5.80977e-06	0.000325968	0.000245988	16952/18707/26570/14130/16173/12505/320404	7
613	Pcgf1	GO:2000561	regulation of CD4-positive, alpha-beta T cell proliferation	5/2184	12/23328	0.0032305	0.0304552	0.0229827	16859/11847/245126/60533/12505	5
614	Pcgf1	GO:0051250	negative regulation of lymphocyte activation	26/2184	158/23328	0.00323737	0.0304703	0.0229941	16952/15216/57916/16950/114774/16859/93695/14634/11847/208154/14960/12394/14130/238555/245126/14102/234199/60533/12608/19260/16153/15930/12505/21929/20390/22287	26
178	Pcgf1	GO:0001542	ovulation from ovarian follicle	7/2184	13/23328	6.44361e-05	0.00209038	0.00157748	56484/100535/18783/11504/18667/11576/11606	7
616	Pcgf1	GO:0060445	branching involved in salivary gland morphogenesis	8/2184	28/23328	0.00327566	0.0305478	0.0230526	18591/67784/14183/14179/18186/20583/17295/16193	8
617	Pcgf1	GO:0061217	regulation of mesonephros development	8/2184	28/23328	0.00327566	0.0305478	0.0230526	15415/20471/14462/21410/11607/11606/16869/18121	8
618	Pcgf1	GO:0061436	establishment of skin barrier	8/2184	28/23328	0.00327566	0.0305478	0.0230526	54135/12740/13706/11686/16666/17295/229574/12737	8
619	Pcgf1	GO:0090218	positive regulation of lipid kinase activity	9/2184	34/23328	0.00327733	0.0305478	0.0230526	14061/257632/18591/21687/14254/16367/57257/18595/12478	9
337	Pcgf1	GO:0002327	immature B cell differentiation	7/2184	17/23328	0.000521362	0.0088841	0.00670428	16590/108655/387139/751527/723891/723905/19374	7
621	Pcgf1	GO:0015850	organic hydroxy compound transport	37/2184	249/23328	0.00331536	0.0308526	0.0232825	80879/17869/16835/223920/13723/106407/69908/20907/27801/20618/69060/99031/15551/16490/18436/16500/100102/70839/11438/20897/66113/11607/18387/237636/18979/14427/12161/12780/11606/11807/13162/330962/55925/20315/20980/54524/19218	37
390	Pcgf1	GO:1900424	regulation of defense response to bacterium	7/2184	18/23328	0.00078448	0.0116244	0.0087722	19376/22249/16859/257632/11847/68668/23993	7
438	Pcgf1	GO:0097623	potassium ion export across plasma membrane	7/2184	19/23328	0.0011423	0.0150372	0.0113477	16534/16490/56543/16500/16535/16511/230899	7
439	Pcgf1	GO:0150146	cell junction disassembly	7/2184	19/23328	0.0011423	0.0150372	0.0113477	16409/12266/21809/12259/83433/20583/20927	7
491	Pcgf1	GO:0006828	manganese ion transport	7/2184	20/23328	0.00161642	0.0189095	0.0142698	69047/226781/22065/22067/22063/22068/28240	7
626	Pcgf1	GO:0032945	negative regulation of mononuclear cell proliferation	17/2184	89/23328	0.00339724	0.0313167	0.0236328	57916/114774/16859/93695/11847/208154/14960/14130/238555/245126/60533/12608/16153/15930/12505/20390/22287	17
627	Pcgf1	GO:0007416	synapse assembly	30/2184	191/23328	0.00339774	0.0313167	0.0236328	223254/29819/98733/211323/18211/20471/18591/14401/18213/13380/80749/14394/67784/22416/14804/19329/12404/11519/64085/269788/245446/26875/378937/14432/18212/22421/107065/554327/67703/12565	30
628	Pcgf1	GO:0060048	cardiac muscle contraction	22/2184	127/23328	0.00341618	0.0314365	0.0237232	232975/22290/22138/17868/333654/109620/17896/56543/16535/20541/16511/18821/330953/21953/17897/140781/230899/17295/11554/11549/19735/20855	22
629	Pcgf1	GO:0008016	regulation of heart contraction	29/2184	183/23328	0.00344798	0.0316787	0.0239059	13052/21808/17868/109620/17896/12310/56808/74318/56543/16535/20541/13616/16511/18821/21834/12290/330953/319552/11606/17897/140781/230899/19091/11554/193034/11550/11549/19735/20855	29
492	Pcgf1	GO:0032495	response to muramyl dipeptide	7/2184	20/23328	0.00161642	0.0189095	0.0142698	107607/434784/67313/257632/27056/19260/21929	7
631	Pcgf1	GO:0042129	regulation of T cell proliferation	28/2184	175/23328	0.00348858	0.0319501	0.0241108	16952/22637/114774/16859/93695/11847/208154/14960/12511/12504/238555/20533/245126/60533/12608/19260/320484/16173/16000/15930/12505/20739/20390/16168/22287/20304/16193/16160	28
494	Pcgf1	GO:1903909	regulation of receptor clustering	7/2184	20/23328	0.00161642	0.0189095	0.0142698	227753/14371/26570/232813/19242/13385/243547	7
633	Pcgf1	GO:0051282	regulation of sequestering of calcium ion	20/2184	112/23328	0.00357187	0.0326096	0.0246084	13198/21808/14061/20192/80982/68460/18760/329693/66972/20541/12372/18821/12478/18754/15559/18216/22063/28240/12061/433294	20
634	Pcgf1	GO:0002027	regulation of heart rate	18/2184	97/23328	0.00363148	0.0330136	0.0249133	17868/109620/12310/56543/16535/20541/13616/16511/12290/330953/319552/11606/140781/230899/11554/193034/11550/11549	18
635	Pcgf1	GO:0006885	regulation of pH	18/2184	97/23328	0.00363148	0.0330136	0.0249133	72433/192113/12426/240215/54403/20533/57138/277973/23831/56315/76459/11944/210808/331004/11607/320718/226999/12351	18
539	Pcgf1	GO:0032693	negative regulation of interleukin-10 production	7/2184	21/23328	0.00223047	0.0238702	0.0180133	13388/14130/60533/217410/15930/21942/16160	7
637	Pcgf1	GO:1904705	regulation of vascular associated smooth muscle cell proliferation	12/2184	54/23328	0.00364469	0.0330136	0.0249133	15446/17395/60611/18591/15551/11504/16000/16153/21809/11606/19737/19091	12
638	Pcgf1	GO:1990874	vascular associated smooth muscle cell proliferation	12/2184	54/23328	0.00364469	0.0330136	0.0249133	15446/17395/60611/18591/15551/11504/16000/16153/21809/11606/19737/19091	12
639	Pcgf1	GO:0001933	negative regulation of protein phosphorylation	57/2184	425/23328	0.00366656	0.0331597	0.0250236	228775/12702/64384/13829/18260/11910/24066/74747/20379/13636/72446/80794/231252/69903/58805/15378/19023/269016/18767/73608/53416/238555/20730/18213/20358/14586/13380/19088/17472/52840/19645/68371/66259/233328/20541/19260/16173/16000/18768/18218/231125/110893/11606/11819/72373/21929/22160/230899/554327/17295/18508/18121/12061/19735/16193/13537/19263	57
640	Pcgf1	GO:0002685	regulation of leukocyte migration	33/2184	217/23328	0.00371223	0.0334206	0.0252205	11634/16952/15235/63873/114774/17395/16859/654459/257632/66166/53416/19242/17311/16177/84094/18133/21825/118453/70839/13616/19260/16803/110168/109254/27226/21828/16398/83433/17965/20315/12061/20304/19218	33
641	Pcgf1	GO:0050432	catecholamine secretion	14/2184	68/23328	0.0037194	0.0334206	0.0252205	20907/20618/15551/16490/16500/70839/11438/18387/11606/55925/20315/20980/54524/19218	14
583	Pcgf1	GO:0042438	melanin biosynthetic process	7/2184	22/23328	0.00300985	0.0296824	0.0223995	20431/12560/26570/50518/24136/22063/17199	7
643	Pcgf1	GO:0042698	ovulation cycle	13/2184	61/23328	0.00372433	0.0334206	0.0252205	16952/56484/12394/12426/19242/100535/18783/11504/18595/18667/11576/11606/57264	13
644	Pcgf1	GO:0060986	endocrine hormone secretion	13/2184	61/23328	0.00372433	0.0334206	0.0252205	14462/12919/12394/14186/16324/18095/11607/81799/18387/14427/12161/11606/57264	13
645	Pcgf1	GO:0003279	cardiac septum development	22/2184	128/23328	0.00376888	0.0337157	0.0254431	17702/16007/21808/112405/20564/17684/14462/22411/218772/18741/67784/21388/20897/14183/387139/14179/18186/751527/723891/723905/18552/18121	22
646	Pcgf1	GO:0010811	positive regulation of cell-substrate adhesion	22/2184	128/23328	0.00376888	0.0337157	0.0254431	21667/20194/13829/16007/140709/14115/21687/19242/64074/11687/21825/107581/320664/225341/114249/18754/18003/13406/18186/22370/16728/18552	22
584	Pcgf1	GO:0045683	negative regulation of epidermis development	7/2184	22/23328	0.00300985	0.0296824	0.0223995	18053/17702/12560/21808/13388/234130/450219	7
585	Pcgf1	GO:0051797	regulation of hair follicle development	7/2184	22/23328	0.00300985	0.0296824	0.0223995	18053/17702/12560/21808/16667/234130/450219	7
649	Pcgf1	GO:0052548	regulation of endopeptidase activity	48/2184	346/23328	0.00379621	0.0338032	0.0255092	20706/18570/14775/18053/17869/12258/12406/227753/16007/16912/20317/13636/14360/107607/20723/114774/17395/12633/20708/11752/69982/94175/20730/432763/14102/21825/18436/17951/22416/385643/20725/628900/16000/18095/20680/79201/12505/16644/11606/22035/20745/330721/22370/93806/268591/72902/16193/20701	48
650	Pcgf1	GO:0044282	small molecule catabolic process	45/2184	320/23328	0.00384199	0.0341583	0.0257771	230784/216188/15446/69219/56050/102632/12903/104086/68977/67460/171210/11474/213484/52815/67432/105349/11847/80982/13116/631304/74121/171282/56189/234515/16367/18534/15930/103149/13076/109254/106648/12505/18979/64385/22160/18216/15186/70503/26876/546726/76574/64059/70789/64654/13082	45
651	Pcgf1	GO:0051208	sequestering of calcium ion	20/2184	113/23328	0.0039668	0.0351811	0.026549	13198/21808/14061/20192/80982/68460/18760/329693/66972/20541/12372/18821/12478/18754/15559/18216/22063/28240/12061/433294	20
652	Pcgf1	GO:1903305	regulation of regulated secretory pathway	30/2184	193/23328	0.00397115	0.0351811	0.026549	22249/20907/14159/18752/16859/16409/22317/15551/19157/68891/16414/14461/18436/16500/69017/11438/16510/18754/207227/320127/22421/378460/230899/18442/12889/11551/55925/11549/20980/54524	30
653	Pcgf1	GO:0070269	pyroptosis	7/2184	23/23328	0.00398139	0.0351811	0.026549	58203/243874/54722/57911/17951/450219/76758	7
654	Pcgf1	GO:2000831	regulation of steroid hormone secretion	7/2184	23/23328	0.00398139	0.0351811	0.026549	12394/18095/11607/14427/12161/11606/57264	7
586	Pcgf1	GO:2001026	regulation of endothelial cell chemotaxis	7/2184	22/23328	0.00300985	0.0296824	0.0223995	18591/64074/18760/21825/14164/20583/17295	7
656	Pcgf1	GO:0002532	production of molecular mediator involved in inflammatory response	16/2184	83/23328	0.00401248	0.0353478	0.0266748	14061/16172/257632/12511/245126/11988/268857/104759/18436/16803/21899/15930/84544/230899/16193/723896	16
657	Pcgf1	GO:0010632	regulation of epithelial cell migration	35/2184	235/23328	0.00404442	0.0355267	0.0268098	21667/18570/20692/14181/16952/21808/20317/13636/17395/21939/14462/223650/73608/18591/21390/21687/66214/94175/14461/64074/18760/21825/238328/68371/16000/18754/14164/11606/11819/22421/16398/18186/20583/17295/20855	35
658	Pcgf1	GO:0009187	cyclic nucleotide metabolic process	9/2184	35/23328	0.00405123	0.0355267	0.0268098	18585/210044/11512/104110/18158/14919/18573/54195/230899	9
659	Pcgf1	GO:0045987	positive regulation of smooth muscle contraction	9/2184	35/23328	0.00405123	0.0355267	0.0268098	16590/114774/21390/114249/319552/16398/12671/11549/19218	9
660	Pcgf1	GO:0060395	SMAD protein signal transduction	18/2184	98/23328	0.00406798	0.0355656	0.0268392	23886/11416/21808/20997/15378/68527/14281/18133/16325/68371/16324/16326/21809/11576/12161/72789/12155/100049710	18
661	Pcgf1	GO:0099565	chemical synaptic transmission, postsynaptic	18/2184	98/23328	0.00406798	0.0355656	0.0268392	18053/60597/22249/20907/627214/81907/13385/14804/12404/11438/320127/110893/22421/18216/17295/11554/380785/243547	18
662	Pcgf1	GO:0051961	negative regulation of nervous system development	50/2184	365/23328	0.00410343	0.0358214	0.0270322	18053/16835/67254/15901/14964/14972/107503/81896/63873/14766/14061/13636/13389/26456/211323/14634/56484/11512/110648/13388/19242/18213/20358/14102/13380/19762/22416/14912/11302/12404/240888/218203/21389/22422/22067/18013/22421/22415/13837/12933/20745/18186/22068/12803/18508/193034/18121/13865/20927/19218	50
716	Pcgf1	GO:0006582	melanin metabolic process	7/2184	24/23328	0.00517304	0.0413174	0.0311797	20431/12560/26570/50518/24136/22063/17199	7
718	Pcgf1	GO:0034505	tooth mineralization	7/2184	24/23328	0.00517304	0.0413174	0.0311797	17702/22420/12842/80752/13406/66695/208659	7
665	Pcgf1	GO:0045055	regulated exocytosis	38/2184	261/23328	0.0041868	0.0363842	0.0274569	16590/13829/22249/20907/14159/18752/16859/16409/19419/22317/12919/15551/19157/68891/16414/14461/18436/68159/16500/69017/11438/16510/18754/26875/207227/320127/22421/378460/230899/18442/12889/11551/93670/55925/11549/20980/54524/56193	38
666	Pcgf1	GO:0072073	kidney epithelium development	24/2184	145/23328	0.00421797	0.0366001	0.0276198	17869/15415/20471/14634/226154/14462/11847/18591/22420/218772/13388/21410/114249/11607/14164/22422/14183/12505/14179/11606/16869/18121/23967/271127	24
667	Pcgf1	GO:0035282	segmentation	19/2184	106/23328	0.00425517	0.0368675	0.0278216	21667/12590/12591/20997/13389/22138/13388/13380/22416/18095/21389/16869/18503/24136/21407/18186/18014/23967/84653	19
721	Pcgf1	GO:1900409	positive regulation of cellular response to oxidative stress	7/2184	24/23328	0.00517304	0.0413174	0.0311797	64384/114774/16409/56484/108655/21899/28240	7
669	Pcgf1	GO:0044242	cellular lipid catabolic process	33/2184	219/23328	0.00428734	0.0370352	0.0279482	230784/16835/15446/102632/12903/67460/171210/18784/18805/105349/56636/171168/631304/74121/18783/78390/16367/18534/66113/63857/109254/69376/106648/27226/64385/11807/22160/67758/546726/54447/76574/18947/13082	33
670	Pcgf1	GO:0014033	neural crest cell differentiation	17/2184	91/23328	0.00430933	0.0370676	0.0279726	18570/26456/17684/216285/17311/20358/18741/13616/15559/22160/24136/14836/18186/546726/20583/18508/13082	17
671	Pcgf1	GO:1903524	positive regulation of blood circulation	17/2184	91/23328	0.00430933	0.0370676	0.0279726	68678/21808/18591/21390/16535/217369/13616/19217/12671/230899/11554/11550/11553/11549/19735/99571/19218	17
672	Pcgf1	GO:0032613	interleukin-10 production	13/2184	62/23328	0.00431675	0.0370676	0.0279726	16859/67313/257632/13388/14130/60533/217410/15930/21942/100038882/83433/16193/16160	13
791	Pcgf1	GO:1905208	negative regulation of cardiocyte differentiation	7/2184	25/23328	0.00661348	0.0483177	0.0364624	106042/20679/108655/13388/13380/22416/19735	7
674	Pcgf1	GO:0001892	embryonic placenta development	20/2184	114/23328	0.0043973	0.0377033	0.0284523	12702/19143/12591/16007/108961/112405/17684/18591/226841/12592/14461/12608/238328/20541/16153/56096/56092/22422/14183/11819	20
675	Pcgf1	GO:0003158	endothelium development	21/2184	122/23328	0.00449929	0.0384636	0.0290261	14775/15901/14726/22344/14008/74144/60611/13610/18591/218518/13388/20672/14164/22422/12161/11606/11819/22421/17295/20855/12737	21
676	Pcgf1	GO:0050868	negative regulation of T cell activation	21/2184	122/23328	0.00449929	0.0384636	0.0290261	16952/15216/16950/114774/16859/93695/14634/11847/208154/14960/12394/238555/245126/234199/60533/12608/19260/15930/12505/20390/22287	21
677	Pcgf1	GO:1904064	positive regulation of cation transmembrane transport	27/2184	170/23328	0.00451259	0.0385203	0.0290689	93692/15980/14061/14428/80982/12311/16535/12372/13616/13040/16511/54377/12478/11607/14169/24012/18387/11606/18216/230899/22063/83433/19091/11554/12061/240899/20927	27
678	Pcgf1	GO:0014032	neural crest cell development	16/2184	84/23328	0.00453539	0.0386009	0.0291297	18570/26456/17684/216285/17311/20358/18741/13616/15559/22160/24136/18186/546726/20583/18508/13082	16
679	Pcgf1	GO:0046530	photoreceptor cell differentiation	16/2184	84/23328	0.00453539	0.0386009	0.0291297	12628/18591/170677/23958/27419/19242/333329/107585/73660/18212/100043902/14685/76574/12803/18508/110855	16
680	Pcgf1	GO:0006865	amino acid transport	26/2184	162/23328	0.00456285	0.0387317	0.0292284	22044/20514/18023/55963/17869/67473/14664/20512/11847/26570/15551/209837/241919/234967/11988/16513/108068/328258/74338/18212/11606/18216/19091/193034/19735/22348	26
681	Pcgf1	GO:0010092	specification of animal organ identity	10/2184	42/23328	0.00456417	0.0387317	0.0292284	20471/14634/22411/14186/13380/22416/11835/14164/14183/14179	10
682	Pcgf1	GO:0002573	myeloid leukocyte differentiation	33/2184	220/23328	0.00460208	0.0387564	0.029247	21847/16590/17869/14159/17684/16409/170826/14462/14281/53314/12394/83554/12504/17311/12311/110794/14460/14461/12608/19645/233328/22778/14118/234515/80752/381319/20302/83433/16168/56744/620235/20304/16160	33
683	Pcgf1	GO:0032740	positive regulation of interleukin-17 production	6/2184	18/23328	0.00461401	0.0387564	0.029247	257632/16173/30925/16168/16193/16160	6
203	Pcgf1	GO:0010692	regulation of alkaline phosphatase activity	6/2184	10/23328	0.000100747	0.00286807	0.00216436	15451/21808/11622/170826/114249/16398	6
254	Pcgf1	GO:0014889	muscle atrophy	6/2184	11/23328	0.000204031	0.00462574	0.00349076	227753/11474/12633/56484/17928/67731	6
302	Pcgf1	GO:0002329	pre-B cell differentiation	6/2184	12/23328	0.000375698	0.00716499	0.00540697	108655/387139/751527/723891/723905/19374	6
303	Pcgf1	GO:1900426	positive regulation of defense response to bacterium	6/2184	12/23328	0.000375698	0.00716499	0.00540697	19376/22249/16859/257632/68668/23993	6
366	Pcgf1	GO:0021520	spinal cord motor neuron cell fate specification	6/2184	13/23328	0.000642494	0.0101171	0.00763474	14634/209448/14912/15430/94222/18508	6
689	Pcgf1	GO:0052547	regulation of peptidase activity	56/2184	421/23328	0.00469908	0.0394136	0.029743	20706/18570/14775/18053/12740/17869/12258/12406/227753/16007/16912/20317/13636/14360/107607/20723/114774/17395/12633/20708/69294/11752/69982/94175/20730/432763/14102/21825/18436/17951/22416/67866/385643/20725/628900/408190/16000/18095/20680/78609/79201/12505/16644/13013/11606/22035/20745/330721/22370/93806/100043899/268591/78242/72902/16193/20701	56
690	Pcgf1	GO:0034767	positive regulation of ion transmembrane transport	29/2184	187/23328	0.00472377	0.0395376	0.0298365	93692/15980/14061/14428/80982/53416/12311/16535/12372/13616/13040/16511/54377/12478/11607/14169/24012/18387/11606/18216/230899/22063/83433/22068/19091/11554/12061/240899/20927	29
367	Pcgf1	GO:0070431	nucleotide-binding oligomerization domain containing 2 signaling pathway	6/2184	13/23328	0.000642494	0.0101171	0.00763474	67313/257632/240518/19260/210808/21929	6
692	Pcgf1	GO:0032410	negative regulation of transporter activity	15/2184	77/23328	0.00473438	0.0395376	0.0298365	14664/14697/17395/53416/140743/232748/19700/16535/100102/18389/18821/11807/22160/23967/64095	15
693	Pcgf1	GO:0010466	negative regulation of peptidase activity	36/2184	246/23328	0.00479327	0.0399716	0.0301641	20706/14775/12258/12406/20317/20723/17395/12633/20708/69294/11752/69982/94175/20730/21825/17951/67866/385643/20725/628900/408190/16000/78609/12505/16644/13013/11606/20745/22370/93806/100043899/268591/78242/72902/16193/20701	36
694	Pcgf1	GO:0010744	positive regulation of macrophage derived foam cell differentiation	5/2184	13/23328	0.004848	0.0401698	0.0303137	18784/18755/11688/16173/56744	5
695	Pcgf1	GO:0035739	CD4-positive, alpha-beta T cell proliferation	5/2184	13/23328	0.004848	0.0401698	0.0303137	16859/11847/245126/60533/12505	5
423	Pcgf1	GO:0035358	regulation of peroxisome proliferator activated receptor signaling pathway	6/2184	14/23328	0.00103554	0.0140809	0.010626	19223/16592/17684/11687/11688/22160	6
697	Pcgf1	GO:2000833	positive regulation of steroid hormone secretion	5/2184	13/23328	0.004848	0.0401698	0.0303137	12394/18095/14427/12161/57264	5
698	Pcgf1	GO:0032941	secretion by tissue	11/2184	49/23328	0.00485875	0.0401698	0.0303137	16534/11686/53416/18754/18387/12671/18442/22063/93670/11554/18014	11
699	Pcgf1	GO:0043090	amino acid import	11/2184	49/23328	0.00485875	0.0401698	0.0303137	20514/55963/67473/14664/20512/26570/11988/16513/11606/18216/19735	11
700	Pcgf1	GO:0030216	keratinocyte differentiation	20/2184	115/23328	0.00486575	0.0401702	0.030314	56338/19143/17702/18988/21816/72333/16952/12560/21808/16667/109620/19041/18755/11688/18991/320051/21818/16666/14284/18508	20
425	Pcgf1	GO:0070423	nucleotide-binding oligomerization domain containing signaling pathway	6/2184	14/23328	0.00103554	0.0140809	0.010626	67313/257632/240518/19260/210808/21929	6
702	Pcgf1	GO:0006721	terpenoid metabolic process	13/2184	63/23328	0.00498281	0.0405662	0.0306128	12903/105349/107605/15360/63857/237320/13076/26876/13077/546726/103142/13082/19683	13
703	Pcgf1	GO:0030104	water homeostasis	13/2184	63/23328	0.00498281	0.0405662	0.0306128	54135/12740/63873/14411/13706/11686/11512/171168/16000/16666/17295/229574/12737	13
704	Pcgf1	GO:0032760	positive regulation of tumor necrosis factor production	13/2184	63/23328	0.00498281	0.0405662	0.0306128	107607/16859/19419/257632/12481/100689/16803/16173/20302/22160/56744/20927/16160	13
705	Pcgf1	GO:0007519	skeletal muscle tissue development	30/2184	196/23328	0.00498333	0.0405662	0.0306128	17907/14775/14605/17869/11910/11474/20471/17684/12633/56758/14281/78977/108655/13388/18741/11435/19645/22416/320502/17928/20429/16656/20203/15430/11819/22160/18740/228785/17295/433294	30
706	Pcgf1	GO:0001523	retinoid metabolic process	12/2184	56/23328	0.00498391	0.0405662	0.0306128	12903/105349/107605/63857/237320/13076/26876/13077/546726/103142/13082/19683	12
480	Pcgf1	GO:0010715	regulation of extracellular matrix disassembly	6/2184	15/23328	0.00158982	0.0189095	0.0142698	21808/14726/18214/30060/14186/16193	6
481	Pcgf1	GO:0016114	terpenoid biosynthetic process	6/2184	15/23328	0.00158982	0.0189095	0.0142698	105349/15360/237320/13076/103142/19683	6
482	Pcgf1	GO:0035872	nucleotide-binding domain, leucine rich repeat containing receptor signaling pathway	6/2184	15/23328	0.00158982	0.0189095	0.0142698	67313/257632/240518/19260/210808/21929	6
484	Pcgf1	GO:1900121	negative regulation of receptor binding	6/2184	15/23328	0.00158982	0.0189095	0.0142698	15216/72832/100102/16153/18095/18121	6
711	Pcgf1	GO:0002761	regulation of myeloid leukocyte differentiation	22/2184	131/23328	0.00501407	0.0407543	0.0307547	21847/17869/14159/16409/170826/14281/12394/83554/12504/17311/14461/12608/19645/22778/14118/234515/20302/83433/56744/620235/20304/16160	22
712	Pcgf1	GO:0016125	sterol metabolic process	23/2184	139/23328	0.00503743	0.0408867	0.0308546	18023/16835/56050/223920/104086/13360/18559/22359/320635/67815/13116/16847/234199/100102/15360/21834/66113/14164/237636/18979/11807/546726/13082	23
713	Pcgf1	GO:0045766	positive regulation of angiogenesis	29/2184	188/23328	0.00509835	0.0413174	0.0311797	18570/14181/19223/69219/16952/17395/18211/21939/12394/21390/12266/21687/13388/226841/16414/14461/64074/18760/21825/12274/14254/217369/12654/16153/11607/14164/104709/18186/20304	29
714	Pcgf1	GO:0051937	catecholamine transport	16/2184	85/23328	0.00511259	0.0413174	0.0311797	69908/20907/20618/15551/16490/16500/70839/11438/18387/11606/13162/55925/20315/20980/54524/19218	16
715	Pcgf1	GO:0051346	negative regulation of hydrolase activity	54/2184	405/23328	0.00517044	0.0413174	0.0311797	20706/14775/12258/12406/78887/15451/16952/21808/20317/12121/11622/223254/112405/20723/17395/12633/269016/20708/69294/434130/11752/16847/69982/94175/20730/241919/624219/21825/17951/67866/385643/20725/628900/408190/16000/66793/78609/12505/16644/381983/13013/11606/11807/20745/22370/93806/100043899/268591/78242/243274/19735/72902/16193/20701	54
485	Pcgf1	GO:1903587	regulation of blood vessel endothelial cell proliferation involved in sprouting angiogenesis	6/2184	15/23328	0.00158982	0.0189095	0.0142698	18053/14181/14461/21825/11607/16160	6
717	Pcgf1	GO:0009190	cyclic nucleotide biosynthetic process	7/2184	24/23328	0.00517304	0.0413174	0.0311797	210044/11512/104110/18158/14919/54195/230899	7
545	Pcgf1	GO:0002830	positive regulation of type 2 immune response	6/2184	16/23328	0.00234357	0.0247144	0.0186504	14462/257632/16173/15930/58185/16193	6
719	Pcgf1	GO:0052652	cyclic purine nucleotide metabolic process	7/2184	24/23328	0.00517304	0.0413174	0.0311797	210044/11512/104110/18158/14919/54195/230899	7
720	Pcgf1	GO:0062009	secondary palate development	7/2184	24/23328	0.00517304	0.0413174	0.0311797	21808/22411/22416/110796/240047/21809/22421	7
546	Pcgf1	GO:0042359	vitamin D metabolic process	6/2184	16/23328	0.00234357	0.0247144	0.0186504	104086/14186/244209/14473/20583/64654	6
547	Pcgf1	GO:0090136	epithelial cell-cell adhesion	6/2184	16/23328	0.00234357	0.0247144	0.0186504	16590/16582/109620/18133/20725/21828	6
723	Pcgf1	GO:0002699	positive regulation of immune effector process	39/2184	273/23328	0.00519605	0.0413174	0.0311797	14963/14964/14972/21355/16952/14159/18784/21939/16409/19419/14462/257632/100689/108655/12266/21687/16177/68891/16414/14461/12274/69583/68668/19260/16803/18534/16173/17059/110557/15013/102570/30925/17863/58185/230899/23993/16193/14128/16160	39
724	Pcgf1	GO:0042593	glucose homeostasis	39/2184	273/23328	0.00519605	0.0413174	0.0311797	14775/18053/230784/16592/63873/19376/22249/100503924/58805/18609/15378/76487/110385/101772/56484/94353/14186/16847/216019/23921/16500/19653/66259/14118/18534/16000/12290/18754/218461/207227/81799/18387/18575/11551/224792/17295/18508/20927/16193	39
548	Pcgf1	GO:0097094	craniofacial suture morphogenesis	6/2184	16/23328	0.00234357	0.0247144	0.0186504	17702/14634/14183/22160/18014/17389	6
726	Pcgf1	GO:0043552	positive regulation of phosphatidylinositol 3-kinase activity	8/2184	30/23328	0.00521205	0.0413174	0.0311797	257632/18591/21687/14254/16367/57257/18595/12478	8
622	Pcgf1	GO:0015701	bicarbonate transport	6/2184	17/23328	0.0033375	0.0308599	0.023288	240215/54403/20533/320718/12351/19218	6
623	Pcgf1	GO:0045989	positive regulation of striated muscle contraction	6/2184	17/23328	0.0033375	0.0308599	0.023288	11474/16535/230899/228785/11549/19735	6
624	Pcgf1	GO:1904889	regulation of excitatory synapse assembly	6/2184	17/23328	0.0033375	0.0308599	0.023288	18213/80749/14804/12404/22421/107065	6
730	Pcgf1	GO:0048469	cell maturation	31/2184	205/23328	0.00522682	0.0413212	0.0311825	15408/66797/21463/14462/56484/18591/12394/12266/238276/15402/12310/71841/20730/20672/14461/624219/19645/12075/80752/71132/21389/18667/381404/19228/140498/74267/76378/12259/16168/243547/114889	31
731	Pcgf1	GO:0055001	muscle cell development	31/2184	205/23328	0.00522682	0.0413212	0.0311825	14775/13052/11474/22138/17868/20471/12633/12845/18019/108655/56808/18741/100534273/14200/320502/20541/12372/17928/20429/16000/18595/22437/73647/11606/21957/17306/19091/17295/11554/11549/19735	31
732	Pcgf1	GO:0043266	regulation of potassium ion transport	19/2184	108/23328	0.00524852	0.0413795	0.0312266	14428/16499/241794/238276/53416/16498/74513/16535/13616/16511/16539/24012/18387/230899/83433/19091/240899/20927/19218	19
733	Pcgf1	GO:0045446	endothelial cell differentiation	19/2184	108/23328	0.00524852	0.0413795	0.0312266	14775/15901/14726/22344/14008/74144/60611/13610/218518/13388/20672/22422/12161/11606/11819/22421/17295/20855/12737	19
734	Pcgf1	GO:0044706	multi-multicellular organism process	30/2184	197/23328	0.00536549	0.0420295	0.031717	11857/19223/15446/15235/20997/16777/17395/16859/434784/17684/67971/665780/105349/12919/50722/19242/18436/18783/11835/17381/546118/15013/18667/387139/11819/230899/70503/11551/18552/11553	30
735	Pcgf1	GO:0019229	regulation of vasoconstriction	15/2184	78/23328	0.00536577	0.0420295	0.031717	68678/11622/18591/21390/18436/217369/13616/11607/12671/11551/11550/11553/11549/99571/19218	15
736	Pcgf1	GO:0060042	retina morphogenesis in camera-type eye	15/2184	78/23328	0.00536577	0.0420295	0.031717	12628/98733/13388/27419/19242/107585/269831/22778/73660/18212/50769/16869/76574/114889/110855	15
625	Pcgf1	GO:2000479	regulation of cAMP-dependent protein kinase activity	6/2184	17/23328	0.0033375	0.0308599	0.023288	230784/15235/18767/19088/18768/104443	6
738	Pcgf1	GO:0042472	inner ear morphogenesis	20/2184	116/23328	0.00537459	0.0420295	0.031717	15451/100503041/231252/20471/216021/14462/13388/20776/14461/22416/22295/109205/16470/14183/328789/14179/50769/15372/18014/13395	20
739	Pcgf1	GO:0051952	regulation of amine transport	20/2184	116/23328	0.00537459	0.0420295	0.031717	22044/69908/20907/20618/11847/15551/16490/16500/70839/11438/18387/11606/18216/19091/55925/20315/19735/20980/54524/19218	20
740	Pcgf1	GO:0010810	regulation of cell-substrate adhesion	32/2184	214/23328	0.00545423	0.0425084	0.0320784	21667/20194/13829/16007/140709/77569/14726/14115/30060/235431/225631/18792/21687/19242/12842/64074/11687/21825/107581/320664/17381/225341/114249/18754/18003/13406/13837/20745/18186/22370/16728/18552	32
741	Pcgf1	GO:0032620	interleukin-17 production	10/2184	43/23328	0.0054579	0.0425084	0.0320784	13198/257632/76438/11847/16173/30925/19885/16168/16193/16160	10
684	Pcgf1	GO:0044241	lipid digestion	6/2184	18/23328	0.00461401	0.0387564	0.029247	16835/69060/66113/237636/11807/54447	6
743	Pcgf1	GO:0002695	negative regulation of leukocyte activation	29/2184	189/23328	0.00549749	0.0427591	0.0322676	16835/16952/15216/57916/16950/114774/16859/93695/14634/11847/208154/14960/12394/14130/238555/245126/14102/234199/60533/12608/19260/16153/15930/12505/21929/20390/224792/12802/22287	29
685	Pcgf1	GO:0050855	regulation of B cell receptor signaling pathway	6/2184	18/23328	0.00461401	0.0387564	0.029247	12483/14130/74039/18755/329693/12478	6
745	Pcgf1	GO:0033500	carbohydrate homeostasis	39/2184	274/23328	0.00552538	0.0428606	0.0323443	14775/18053/230784/16592/63873/19376/22249/100503924/58805/18609/15378/76487/110385/101772/56484/94353/14186/16847/216019/23921/16500/19653/66259/14118/18534/16000/12290/18754/218461/207227/81799/18387/18575/11551/224792/17295/18508/20927/16193	39
746	Pcgf1	GO:0007266	Rho protein signal transduction	28/2184	181/23328	0.00562082	0.0435425	0.0328588	18053/11857/260409/226970/14766/14726/236920/69903/223254/230972/104252/213522/117600/19762/54324/57257/110168/11607/328967/73341/18186/77669/380698/17295/11554/11549/64095/381112	28
747	Pcgf1	GO:0043388	positive regulation of DNA binding	13/2184	64/23328	0.00572881	0.0442014	0.033356	17869/14958/17395/18609/16859/14462/18741/19645/22416/16000/16398/22160/18508	13
686	Pcgf1	GO:0060192	negative regulation of lipase activity	6/2184	18/23328	0.00461401	0.0387564	0.029247	16952/12121/11752/624219/11807/19735	6
749	Pcgf1	GO:1903557	positive regulation of tumor necrosis factor superfamily cytokine production	13/2184	64/23328	0.00572881	0.0442014	0.033356	107607/16859/19419/257632/12481/100689/16803/16173/20302/22160/56744/20927/16160	13
687	Pcgf1	GO:0099150	regulation of postsynaptic specialization assembly	6/2184	18/23328	0.00461401	0.0387564	0.029247	18213/80749/14804/12404/14432/107065	6
751	Pcgf1	GO:0031646	positive regulation of nervous system process	16/2184	86/23328	0.00574811	0.0442321	0.0333792	18053/22249/228139/20907/114774/211323/13385/18389/16000/20203/22421/16398/18216/93670/243547/16193	16
752	Pcgf1	GO:0002067	glandular epithelial cell differentiation	12/2184	57/23328	0.00578665	0.0442928	0.033425	18609/15378/74561/108655/218772/13388/15402/19653/14183/12161/14179/18508	12
753	Pcgf1	GO:0002548	monocyte chemotaxis	12/2184	57/23328	0.00578665	0.0442928	0.033425	16952/654459/66166/18591/18133/14254/27226/20302/17965/20308/20315/20304	12
688	Pcgf1	GO:0150052	regulation of postsynapse assembly	6/2184	18/23328	0.00461401	0.0387564	0.029247	18213/80749/14804/12404/14432/107065	6
765	Pcgf1	GO:0002922	positive regulation of humoral immune response	6/2184	19/23328	0.00621634	0.0466549	0.0352075	257632/12266/12274/68668/23993/14128	6
756	Pcgf1	GO:0051209	release of sequestered calcium ion into cytosol	19/2184	109/23328	0.00581227	0.0444301	0.0335286	13198/21808/14061/20192/80982/68460/18760/329693/20541/12372/18821/12478/18754/15559/18216/22063/28240/12061/433294	19
757	Pcgf1	GO:2001236	regulation of extrinsic apoptotic signaling pathway	26/2184	165/23328	0.00583179	0.0445204	0.0335967	14775/14373/11910/66813/21808/14360/16196/12633/414801/22029/240518/12049/14460/21825/11835/16000/79201/450219/11606/21929/22035/18186/20583/56744/99571/14051	26
758	Pcgf1	GO:0055002	striated muscle cell development	29/2184	190/23328	0.00592241	0.0451525	0.0340738	14775/13052/11474/22138/17868/20471/12633/12845/18019/108655/56808/18741/14200/320502/20541/12372/17928/20429/16000/18595/22437/73647/11606/21957/19091/17295/11554/11549/19735	29
759	Pcgf1	GO:0007626	locomotory behavior	37/2184	258/23328	0.00597524	0.0454953	0.0343325	22044/232975/229599/14415/27801/211323/20618/15572/18516/20273/110648/16847/27419/14708/13385/231044/16513/214230/22295/18389/11438/109205/12290/15930/18754/14169/16917/18387/75141/140477/15430/108071/18216/13162/12647/20315/16508	37
760	Pcgf1	GO:0006631	fatty acid metabolic process	54/2184	408/23328	0.00599802	0.0456087	0.034418	228775/18023/407785/14775/230784/19223/26897/16592/15446/102632/243881/74559/16952/67460/14726/171210/54326/18784/58805/15378/105349/11686/12266/19215/12895/631304/233801/19088/11687/74121/239126/18783/171282/12686/226143/16367/11688/13085/18534/66113/69183/102570/66198/13076/109254/106648/64385/11606/22160/26876/13077/54447/76574/20216	54
761	Pcgf1	GO:0016079	synaptic vesicle exocytosis	23/2184	141/23328	0.00601213	0.0456555	0.0344534	22249/20907/18752/22317/15551/19157/18436/68159/69017/11438/16510/18754/26875/207227/320127/22421/18442/12889/11551/55925/11549/20980/54524	23
762	Pcgf1	GO:0044070	regulation of anion transport	22/2184	133/23328	0.00601999	0.0456555	0.0344534	22044/20379/58887/11847/15551/14186/53416/232748/21825/12608/18783/11606/108071/50769/18216/18442/19091/19886/23967/19735/64654/20855	22
763	Pcgf1	GO:0070664	negative regulation of leukocyte proliferation	17/2184	94/23328	0.00604583	0.0457914	0.0345559	57916/114774/16859/93695/11847/208154/14960/14130/238555/245126/60533/12608/16153/15930/12505/20390/22287	17
764	Pcgf1	GO:0051279	regulation of release of sequestered calcium ion into cytosol	15/2184	79/23328	0.00606348	0.045865	0.0346115	21808/14061/80982/68460/18760/329693/20541/12372/18821/12478/18754/18216/22063/12061/433294	15
767	Pcgf1	GO:0045837	negative regulation of membrane potential	6/2184	19/23328	0.00621634	0.0466549	0.0352075	56016/74011/19242/18754/193034/16193	6
766	Pcgf1	GO:0035988	chondrocyte proliferation	6/2184	19/23328	0.00621634	0.0466549	0.0352075	18214/12845/18133/12839/20855/17389	6
769	Pcgf1	GO:0048712	negative regulation of astrocyte differentiation	6/2184	19/23328	0.00621634	0.0466549	0.0352075	16835/107503/14061/13389/18213/18121	6
768	Pcgf1	GO:0046068	cGMP metabolic process	6/2184	19/23328	0.00621634	0.0466549	0.0352075	18585/18158/14919/18573/54195/230899	6
770	Pcgf1	GO:0060099	regulation of phagocytosis, engulfment	6/2184	19/23328	0.00621634	0.0466549	0.0352075	12266/14461/11687/16803/16398/83433	6
441	Pcgf1	GO:0070673	response to interleukin-18	5/2184	10/23328	0.00120601	0.0157682	0.0118993	18260/225471/18591/16173/12737	5
771	Pcgf1	GO:0061448	connective tissue development	39/2184	276/23328	0.0062371	0.0467499	0.0352793	17702/12406/16007/63873/21808/16998/20679/14634/210719/12633/102636218/18591/12845/12394/15400/218772/15402/12842/18133/234199/73121/21825/107587/20429/16000/21834/234356/22422/19228/12161/19885/22421/73234/12839/18740/20583/18121/23967/20855	39
772	Pcgf1	GO:0045582	positive regulation of T cell differentiation	18/2184	102/23328	0.00626822	0.0469223	0.0354094	16952/22637/16196/16859/14634/19419/14462/14960/12394/22361/238555/22778/18534/16173/104709/17863/320404/16193	18
773	Pcgf1	GO:0030072	peptide hormone secretion	40/2184	285/23328	0.00634958	0.0474699	0.0358226	22044/64384/93692/16952/63873/20907/15216/18609/15378/13706/110385/12919/101772/12426/94353/16847/18133/16500/19653/16535/21410/66259/13616/16367/16324/12290/18754/26875/218461/207227/12889/18575/11551/18508/28240/99571/20927/20304/16193/19218	40
774	Pcgf1	GO:0051283	negative regulation of sequestering of calcium ion	19/2184	110/23328	0.00642457	0.0477911	0.036065	13198/21808/14061/20192/80982/68460/18760/329693/20541/12372/18821/12478/18754/15559/18216/22063/28240/12061/433294	19
775	Pcgf1	GO:0032147	activation of protein kinase activity	35/2184	242/23328	0.00644451	0.0477911	0.036065	21667/16590/23886/21808/211323/15378/67313/18591/53416/18213/224116/21825/109700/16543/214230/12654/18588/14118/16173/16000/11607/16012/21809/69183/14164/22422/11606/108071/14600/11551/17295/26918/11553/234878/16160	35
442	Pcgf1	GO:0090091	positive regulation of extracellular matrix disassembly	5/2184	10/23328	0.00120601	0.0157682	0.0118993	21808/14726/18214/30060/16193	5
523	Pcgf1	GO:0002138	retinoic acid biosynthetic process	5/2184	11/23328	0.002041	0.0224238	0.0169219	105349/237320/13076/103142/19683	5
524	Pcgf1	GO:0008300	isoprenoid catabolic process	5/2184	11/23328	0.002041	0.0224238	0.0169219	12903/105349/63857/546726/13082	5
525	Pcgf1	GO:0016102	diterpenoid biosynthetic process	5/2184	11/23328	0.002041	0.0224238	0.0169219	105349/237320/13076/103142/19683	5
780	Pcgf1	GO:0045932	negative regulation of muscle contraction	8/2184	31/23328	0.0064587	0.0477911	0.036065	11847/12310/11551/19091/11554/11553/19735/54598	8
526	Pcgf1	GO:0072172	mesonephric tubule formation	5/2184	11/23328	0.002041	0.0224238	0.0169219	20471/14462/21410/18121/23967	5
605	Pcgf1	GO:0001787	natural killer cell proliferation	5/2184	12/23328	0.0032305	0.0304552	0.0229827	19260/16173/30925/16168/16160	5
783	Pcgf1	GO:0010634	positive regulation of epithelial cell migration	24/2184	150/23328	0.00649813	0.0478988	0.0361463	21667/18570/20692/14181/16952/21808/17395/21939/14462/18591/21687/14461/64074/18760/21825/16000/18754/14164/11606/22421/16398/18186/20583/17295	24
607	Pcgf1	GO:0042182	ketone catabolic process	5/2184	12/23328	0.0032305	0.0304552	0.0229827	68977/105349/631304/106648/64385	5
609	Pcgf1	GO:0043455	regulation of secondary metabolic process	5/2184	12/23328	0.0032305	0.0304552	0.0229827	20431/12560/26570/50518/24136	5
611	Pcgf1	GO:0048021	regulation of melanin biosynthetic process	5/2184	12/23328	0.0032305	0.0304552	0.0229827	20431/12560/26570/50518/24136	5
787	Pcgf1	GO:0001936	regulation of endothelial cell proliferation	22/2184	134/23328	0.006582	0.0482708	0.036427	18570/18053/20692/14181/18591/21687/66214/226841/14461/18760/21825/14254/238328/16000/16153/11607/15559/12161/21828/11819/20315/16160	22
788	Pcgf1	GO:0002698	negative regulation of immune effector process	22/2184	134/23328	0.006582	0.0482708	0.036427	12258/21355/21354/16952/21808/56213/15216/16950/20723/16859/12483/257632/214158/22364/14130/243958/16153/21809/69376/84544/11807/21929	22
789	Pcgf1	GO:0061213	positive regulation of mesonephros development	7/2184	25/23328	0.00661348	0.0483177	0.0364624	15415/20471/14462/11607/11606/16869/18121	7
790	Pcgf1	GO:1901739	regulation of myoblast fusion	7/2184	25/23328	0.00661348	0.0483177	0.0364624	23886/12334/12633/18019/17928/68662/20315	7
612	Pcgf1	GO:1900376	regulation of secondary metabolite biosynthetic process	5/2184	12/23328	0.0032305	0.0304552	0.0229827	20431/12560/26570/50518/24136	5
792	Pcgf1	GO:0006814	sodium ion transport	34/2184	234/23328	0.00668497	0.0486201	0.0366905	93692/58237/232975/14664/192113/14166/14411/108017/214111/64454/20273/54403/53416/74513/12805/277973/11419/76376/100102/20541/11944/331004/330953/14169/74338/110893/226999/13162/20274/241612/28240/23967/109342/241118	34
793	Pcgf1	GO:0016101	diterpenoid metabolic process	12/2184	58/23328	0.00668852	0.0486201	0.0366905	12903/105349/107605/63857/237320/13076/26876/13077/546726/103142/13082/19683	12
794	Pcgf1	GO:0032653	regulation of interleukin-10 production	12/2184	58/23328	0.00668852	0.0486201	0.0366905	16859/67313/257632/13388/14130/60533/217410/15930/21942/83433/16193/16160	12
696	Pcgf1	GO:1901569	fatty acid derivative catabolic process	5/2184	13/23328	0.004848	0.0401698	0.0303137	15446/631304/106648/64385/64059	5
796	Pcgf1	GO:0007229	integrin-mediated signaling pathway	17/2184	95/23328	0.00673709	0.0489116	0.0369106	13829/21682/16950/16774/19242/68891/16414/109700/225341/57257/242594/16398/100038882/378460/18186/18552/56193	17
797	Pcgf1	GO:0002638	negative regulation of immunoglobulin production	5/2184	14/23328	0.00696604	0.0498844	0.0376447	12483/22364/14130/243958/69376	5
798	Pcgf1	GO:0002756	MyD88-independent toll-like receptor signaling pathway	5/2184	14/23328	0.00696604	0.0498844	0.0376447	21939/225471/54123/21899/18754	5
799	Pcgf1	GO:0014819	regulation of skeletal muscle contraction	5/2184	14/23328	0.00696604	0.0498844	0.0376447	11474/12372/110893/140781/228785	5
800	Pcgf1	GO:0018158	protein oxidation	5/2184	14/23328	0.00696604	0.0498844	0.0376447	14775/16950/666048/11807/67573	5
801	Pcgf1	GO:0032494	response to peptidoglycan	5/2184	14/23328	0.00696604	0.0498844	0.0376447	67313/654459/257632/27056/83433	5
802	Pcgf1	GO:0034638	phosphatidylcholine catabolic process	5/2184	14/23328	0.00696604	0.0498844	0.0376447	16835/18784/18783/27226/18947	5
803	Pcgf1	GO:0036376	sodium ion export across plasma membrane	5/2184	14/23328	0.00696604	0.0498844	0.0376447	232975/192113/54403/20541/11944	5
804	Pcgf1	GO:0038065	collagen-activated signaling pathway	5/2184	14/23328	0.00696604	0.0498844	0.0376447	18214/12826/12842/16398/12827	5
805	Pcgf1	GO:0045060	negative thymic T cell selection	5/2184	14/23328	0.00696604	0.0498844	0.0376447	11634/22637/14634/14102/94176	5
806	Pcgf1	GO:0099151	regulation of postsynaptic density assembly	5/2184	14/23328	0.00696604	0.0498844	0.0376447	18213/80749/14804/12404/107065	5
807	Pcgf1	GO:1902563	regulation of neutrophil activation	5/2184	14/23328	0.00696604	0.0498844	0.0376447	16409/68891/16414/16170/378460	5
808	Pcgf24	GO:0034765	regulation of ion transmembrane transport	75/1603	489/23328	4.45e-11	2.43324e-07	1.9774e-07	12335/19739/18750/223864/433256/234779/74513/110876/26903/71912/77574/209195/18578/13040/72821/16515/18760/14428/13385/74777/12293/16500/13058/238076/16510/16512/14168/14579/78688/14166/66240/328424/19700/20617/67498/76854/246049/12478/11607/20266/19418/22160/19894/75607/18821/54377/232748/69454/11689/14226/57340/21838/14169/16536/16511/12671/435145/66402/108071/100040591/11438/226922/240595/1821…	75
809	Pcgf24	GO:0045165	cell fate commitment	49/1603	292/23328	5.43447e-09	6.67346e-06	5.42327e-06	14008/57246/21420/18505/21410/21388/14461/16874/14460/19130/12394/13390/209448/268396/15214/14168/22422/11921/30051/22415/104360/20672/69952/232174/21387/22421/57765/22416/14165/83453/18508/17906/30925/22423/22409/244810/21349/14179/240590/22414/18012/20678/14836/14028/15396/19885/21803/14531/116810	49
1086	Pcgf24	GO:0042326	negative regulation of phosphorylation	51/1603	471/23328	0.000875225	0.0171594	0.0139448	12702/75590/231252/18750/13449/243911/17472/80794/19023/13835/11910/547253/19085/110532/16173/19645/51791/20358/207728/170835/20379/19088/59036/20617/18767/76854/66259/14586/231125/21859/19249/13132/22160/18768/75607/17295/19277/21838/12577/18508/319520/11441/66959/110893/554327/72373/16000/11606/230899/18605/21803	51
811	Pcgf24	GO:0070838	divalent metal ion transport	67/1603	467/23328	7.92152e-09	6.67346e-06	5.42327e-06	17364/18173/12323/12335/19739/546134/69047/213053/14456/223864/17751/234779/226781/70701/20192/214922/11517/26903/71912/18578/11421/18760/22784/14652/74777/12293/23844/14579/12504/78688/329064/26557/19700/20617/13115/18436/225997/76854/12478/11607/14810/213573/70839/107589/18821/54377/22416/14226/57340/21838/19225/14169/11441/110893/66402/11438/18216/11554/223473/16000/98660/11606/16509/230899/28…	67
812	Pcgf24	GO:0050808	synapse organization	68/1603	479/23328	9.44965e-09	6.67346e-06	5.42327e-06	231602/20411/235604/12323/18750/14804/242662/18211/230868/16409/14130/19329/382864/12266/232813/67784/13602/93842/13385/110648/19242/20743/12064/14168/22422/18858/14394/378937/210933/59036/20617/16560/18186/27083/14810/396184/22421/13641/228550/19894/105827/245684/14402/21367/22416/18013/19277/17919/12565/239027/20964/240057/11441/16153/12404/16981/110893/554327/237979/12032/246316/108071/12647/1…	68
813	Pcgf24	GO:0022898	regulation of transmembrane transporter activity	46/1603	270/23328	9.76259e-09	6.67346e-06	5.42327e-06	19739/18750/223864/234779/74513/26903/71912/77574/18578/13040/72821/14428/13385/74777/12293/14168/14579/14166/66240/328424/19700/20617/20266/19418/22160/19894/75607/18821/54377/232748/11689/14226/57340/14169/12671/435145/66402/108071/11438/18216/11554/100102/98660/16509/230899/20927	46
1084	Pcgf24	GO:0051098	regulation of binding	44/1603	390/23328	0.000840262	0.0165929	0.0134844	12716/15901/14958/17305/15216/223864/26903/107975/14460/11421/19645/67784/15400/12064/15214/59036/74318/12933/433700/18979/69952/13132/22160/18609/16398/66993/22416/17295/244694/18095/18741/18508/12741/16153/15958/68588/11519/18012/21665/100102/16000/16870/54562/21803	44
815	Pcgf24	GO:0072511	divalent inorganic cation transport	67/1603	470/23328	1.02654e-08	6.67346e-06	5.42327e-06	17364/18173/12323/12335/19739/546134/69047/213053/14456/223864/17751/234779/226781/70701/20192/214922/11517/26903/71912/18578/11421/18760/22784/14652/74777/12293/23844/14579/12504/78688/329064/26557/19700/20617/13115/18436/225997/76854/12478/11607/14810/213573/70839/107589/18821/54377/22416/14226/57340/21838/19225/14169/11441/110893/66402/11438/18216/11554/223473/16000/98660/11606/16509/230899/28…	67
816	Pcgf24	GO:0032409	regulation of transporter activity	47/1603	280/23328	1.09801e-08	6.67346e-06	5.42327e-06	19739/18750/223864/234779/74513/26903/71912/77574/18578/13040/72821/14428/13385/74777/12293/14168/14579/14166/66240/328424/19700/20617/18979/20266/19418/22160/19894/75607/18821/54377/232748/11689/14226/57340/14169/12671/435145/66402/108071/11438/18216/11554/100102/98660/16509/230899/20927	47
817	Pcgf24	GO:0051961	negative regulation of nervous system development	56/1603	365/23328	1.26646e-08	6.92753e-06	5.62975e-06	15901/13131/18514/50500/223227/14357/17751/26456/216616/18846/20357/20361/20360/12876/13390/20356/20358/110648/387609/19242/29869/22240/170835/12064/21909/14168/22422/14102/18858/233781/12933/18186/22415/104360/214968/13132/22421/71137/380711/242748/21367/22416/18013/21838/108151/240057/18508/12404/20353/216858/235402/16870/13837/20927/20745/21803	56
818	Pcgf24	GO:0010721	negative regulation of cell development	58/1603	387/23328	1.65916e-08	8.25053e-06	6.70489e-06	15901/13131/18514/50500/223227/14357/17751/26456/216616/18846/20357/20361/20360/13390/20356/20358/110648/387609/19242/29869/22240/170835/12064/21909/14168/22422/14102/18858/233781/12933/18186/22415/104360/214968/13132/22421/14118/73121/380711/242748/21367/22416/50915/21838/108151/240057/18508/76566/20353/216858/235402/16000/16870/13837/20927/74116/20745/21803	58
819	Pcgf24	GO:0007389	pattern specification process	67/1603	478/23328	2.01776e-08	9.19762e-06	7.47456e-06	22138/15405/15395/15404/17305/18514/329795/57246/18505/15427/21410/21388/16409/207607/18423/212937/12266/100503311/13390/209448/15400/15214/15403/15402/22422/15425/17286/15417/18186/74453/22415/18503/232174/67122/16372/22421/13641/14164/15412/57765/71137/18552/170765/66993/73191/22416/18095/18741/14165/240057/18508/14632/110082/546726/14179/240590/22414/214575/18012/11695/16869/14836/14028/16870/…	67
820	Pcgf24	GO:0032412	regulation of ion transmembrane transporter activity	44/1603	259/23328	2.219e-08	9.33688e-06	7.58773e-06	19739/18750/223864/234779/74513/26903/71912/77574/18578/13040/72821/14428/13385/74777/12293/14168/14579/14166/66240/328424/19700/20266/19418/19894/75607/18821/54377/232748/11689/14226/57340/14169/12671/435145/66402/108071/11438/18216/11554/100102/98660/16509/230899/20927	44
821	Pcgf24	GO:0007411	axon guidance	43/1603	251/23328	2.48454e-08	9.70745e-06	7.88888e-06	22152/18211/26456/12561/13835/68802/18846/20357/20361/20360/16774/20356/67784/20358/110648/12064/74734/22422/11921/12933/13176/18186/17181/22415/104360/214968/20266/13641/140571/11658/73191/21367/22416/19277/108151/18261/18508/14179/16869/13395/20353/16870/13837	43
822	Pcgf24	GO:0097485	neuron projection guidance	43/1603	252/23328	2.80003e-08	1.02108e-05	8.2979e-06	22152/18211/26456/12561/13835/68802/18846/20357/20361/20360/16774/20356/67784/20358/110648/12064/74734/22422/11921/12933/13176/18186/17181/22415/104360/214968/20266/13641/140571/11658/73191/21367/22416/19277/108151/18261/18508/14179/16869/13395/20353/16870/13837	43
823	Pcgf24	GO:0021953	central nervous system neuron differentiation	41/1603	235/23328	3.07742e-08	1.02645e-05	8.34156e-06	18750/14804/57246/21420/18505/14461/16874/18846/110532/19130/18032/20677/13390/209448/110648/233552/13176/13175/18186/15452/22415/104360/20266/22421/21367/22416/18508/72393/12404/21349/14179/240590/16869/13395/20678/14028/235402/387139/723905/20745/116810	41
824	Pcgf24	GO:0007611	learning or memory	48/1603	299/23328	3.28351e-08	1.02645e-05	8.34156e-06	19224/18750/18211/13123/241226/110876/19085/67092/20317/15572/212937/232813/57138/51791/50876/14652/110648/19242/12064/14168/210933/53324/211612/19088/12307/13653/14810/225870/14607/21367/20203/18013/57340/19225/240057/18508/11441/329934/110893/67405/108071/12647/18216/11554/16000/98660/11606/20927	48
825	Pcgf24	GO:0001755	neural crest cell migration	18/1603	58/23328	3.37771e-08	1.02645e-05	8.34156e-06	26456/18505/20357/20361/20360/19713/20356/14170/20358/18186/214968/22160/13641/18188/18741/108151/18508/20353	18
826	Pcgf24	GO:0048863	stem cell differentiation	41/1603	237/23328	3.93477e-08	1.1328e-05	9.20583e-06	54427/15404/223227/245109/26456/18505/21410/21388/20357/20361/20360/19713/20356/14170/20358/19242/170574/22422/18186/22415/214968/20672/22160/22421/13641/18609/15412/18188/22416/18741/74016/108151/18508/22409/21349/546726/271849/20678/20353/20583/14836	41
827	Pcgf24	GO:0010959	regulation of metal ion transport	61/1603	427/23328	4.3125e-08	1.17947e-05	9.5851e-06	22041/12335/19739/546134/69047/15216/223864/67149/234779/226781/74513/11517/26903/71912/18578/11421/72821/18760/14428/14652/74777/12293/14168/14579/12504/78688/14166/26557/66240/328424/19700/20617/18436/76854/12478/11607/20266/14810/213573/70839/75607/107589/18821/14226/57340/21838/19225/14169/16511/66402/18216/11554/100102/16000/98660/11606/16509/230899/18787/20927/21803	61
828	Pcgf24	GO:0003002	regionalization	56/1603	379/23328	4.80397e-08	1.2188e-05	9.90474e-06	22138/15405/15395/15404/18514/57246/18505/15427/21410/16409/18423/212937/12266/100503311/13390/209448/15400/15214/15403/15402/22422/15425/17286/15417/18186/22415/18503/232174/67122/16372/22421/14164/15412/71137/18552/66993/73191/22416/18095/18741/14165/18508/14632/546726/14179/240590/22414/214575/18012/11695/16869/14836/14028/16870/15396/116810	56
829	Pcgf24	GO:0051924	regulation of calcium ion transport	45/1603	275/23328	4.90195e-08	1.2188e-05	9.90474e-06	12335/19739/546134/69047/223864/234779/11517/26903/71912/18578/11421/18760/14652/74777/12293/14579/12504/78688/26557/19700/20617/18436/76854/12478/11607/14810/213573/70839/107589/18821/14226/57340/21838/19225/14169/66402/18216/11554/16000/98660/11606/16509/230899/18787/21803	45
830	Pcgf24	GO:0050890	cognition	51/1603	336/23328	7.94654e-08	1.8534e-05	1.50619e-05	109857/19224/18750/18211/13123/241226/110876/19085/67092/20317/15572/212937/232813/57138/51791/50876/14652/110648/19242/12064/14168/210933/53324/211612/19088/12307/208431/13653/14810/225870/14607/21367/20203/18013/57340/19225/240057/18508/11441/329934/110893/67405/108071/12647/11438/18216/11554/16000/98660/11606/20927	51
831	Pcgf24	GO:0051480	regulation of cytosolic calcium ion concentration	55/1603	375/23328	8.13192e-08	1.8534e-05	1.50619e-05	17364/231602/12335/231252/78134/21817/234779/14461/12310/20192/11517/71912/18760/14428/13385/14652/74777/12293/16510/12504/78688/19217/20617/107221/12307/18436/76854/385643/12478/11607/14810/14686/14064/14427/18821/224129/19228/14226/110168/57340/21838/232983/93670/110893/16644/330122/56183/18216/16527/11554/56506/98660/11606/28240/21803	55
832	Pcgf24	GO:0050768	negative regulation of neurogenesis	51/1603	337/23328	8.75111e-08	1.91474e-05	1.55604e-05	15901/13131/18514/223227/14357/17751/26456/216616/18846/20357/20361/20360/13390/20356/20358/110648/387609/19242/29869/22240/170835/12064/21909/14168/22422/14102/18858/233781/12933/18186/22415/104360/214968/13132/22421/380711/242748/21367/22416/21838/108151/240057/18508/20353/216858/235402/16870/13837/20927/20745/21803	51
833	Pcgf24	GO:0048841	regulation of axon extension involved in axon guidance	13/1603	33/23328	1.13203e-07	2.34686e-05	1.90721e-05	26456/18846/20357/20361/20360/20356/20358/18186/22415/214968/22416/108151/20353	13
834	Pcgf24	GO:0008277	regulation of G protein-coupled receptor signaling pathway	27/1603	127/23328	1.15841e-07	2.34686e-05	1.90721e-05	12323/19739/213053/12121/74055/67865/56318/12266/18578/51791/50876/22141/18806/26557/20617/18588/76854/77037/207474/21367/17295/14179/108071/11554/243043/20215/225642	27
835	Pcgf24	GO:0042391	regulation of membrane potential	62/1603	450/23328	1.26801e-07	2.36322e-05	1.9205e-05	231602/320701/231252/14804/11666/242662/627214/116837/110876/13506/101772/71687/78977/72821/13385/19242/12293/228139/16500/16510/12064/16512/14168/18858/14394/66240/20617/209488/18436/14403/212989/14408/20266/14810/22421/14396/110835/14402/14226/17295/14169/14400/16536/16511/11441/12404/110893/11438/192775/16526/18216/16527/11554/20274/14397/11447/16528/11606/16509/230899/380785/14806	62
836	Pcgf24	GO:0048864	stem cell development	22/1603	90/23328	1.287e-07	2.36322e-05	1.9205e-05	26456/18505/20357/20361/20360/19713/20356/14170/20358/22422/18186/214968/22160/22421/13641/18188/18741/108151/18508/546726/20353/20583	22
837	Pcgf24	GO:0006816	calcium ion transport	59/1603	420/23328	1.2961e-07	2.36322e-05	1.9205e-05	17364/12323/12335/19739/546134/69047/14456/223864/234779/20192/11517/26903/71912/18578/11421/18760/14652/74777/12293/23844/14579/12504/78688/329064/26557/19700/20617/13115/18436/225997/76854/12478/11607/14810/213573/70839/107589/18821/54377/22416/14226/57340/21838/19225/14169/11441/110893/66402/11438/18216/11554/16000/98660/11606/16509/230899/28240/18787/21803	59
838	Pcgf24	GO:0014033	neural crest cell differentiation	22/1603	91/23328	1.5881e-07	2.77437e-05	2.25463e-05	26456/18505/20357/20361/20360/19713/20356/14170/20358/18186/214968/22160/13641/18188/18741/108151/18508/22409/546726/20353/20583/14836	22
1009	Pcgf24	GO:0051099	positive regulation of binding	28/1603	200/23328	0.000259958	0.00700222	0.00569044	14958/17305/15216/223864/107975/11421/19645/67784/15400/12064/59036/433700/18979/69952/22160/18609/16398/22416/17295/244694/18741/18508/12741/68588/11519/18012/16000/21803	28
840	Pcgf24	GO:0003012	muscle system process	57/1603	408/23328	2.53794e-07	4.20684e-05	3.41874e-05	231602/22138/19224/21955/22290/18750/12633/57246/12310/20192/13506/67092/71912/233199/212937/17896/18578/72821/50876/74777/12293/228139/15214/14168/78688/66240/140781/18436/76854/20266/22402/11475/16398/107589/18821/14226/17295/19225/16511/17906/12671/110893/66402/56183/11554/100126824/67731/11447/16000/98660/11606/16509/17897/230899/11551/20927/74116	57
841	Pcgf24	GO:1904062	regulation of cation transmembrane transport	52/1603	361/23328	3.24004e-07	5.21265e-05	4.23612e-05	12335/19739/223864/234779/74513/26903/71912/18578/13040/72821/18760/14428/13385/74777/12293/14168/14579/78688/14166/66240/328424/19700/20617/76854/246049/12478/11607/20266/19418/22160/19894/75607/18821/54377/11689/14226/57340/21838/14169/16511/435145/66402/11438/18216/11554/100102/98660/11606/16509/230899/20927/21803	52
842	Pcgf24	GO:2001257	regulation of cation channel activity	32/1603	176/23328	3.75186e-07	5.70705e-05	4.6379e-05	19739/234779/74513/26903/71912/18578/13040/14428/13385/74777/12293/14168/14579/14166/66240/328424/19700/20266/19418/19894/18821/54377/14226/57340/14169/435145/11438/18216/11554/16509/230899/20927	32
1073	Pcgf24	GO:0008361	regulation of cell size	28/1603	213/23328	0.00072646	0.0149389	0.0121403	223864/26456/12561/320563/18846/20357/20361/20360/19713/20356/57138/20358/29869/12064/14168/71751/239126/18186/22415/214968/19092/380711/22416/17919/108151/18261/22439/20353	28
844	Pcgf24	GO:0014031	mesenchymal cell development	21/1603	89/23328	4.6779e-07	6.90326e-05	5.61002e-05	26456/18505/20357/20361/20360/19713/20356/14170/20358/15214/18186/214968/22160/13641/18188/18741/108151/18508/546726/20353/20583	21
1044	Pcgf24	GO:1990138	neuron projection extension	27/1603	198/23328	0.000505814	0.0116743	0.00948725	26456/116837/12561/76901/320563/18846/20357/20361/20360/68404/20356/20358/29869/12064/71751/13175/18186/22415/214968/396184/22416/17919/108151/18261/12032/20353/16870	27
846	Pcgf24	GO:1901342	regulation of vasculature development	51/1603	356/23328	4.96717e-07	6.90326e-05	5.61002e-05	14181/15901/53415/18750/12633/223864/18211/13835/14461/20317/12394/12266/238328/20356/67784/12490/18760/20358/19242/13058/14343/15214/15402/210933/14205/17286/76854/18186/16414/13653/11607/320924/14164/26427/11689/11504/19225/13036/18606/192187/12741/11441/16153/30924/54215/11602/65255/654812/11606/18787/20927	51
847	Pcgf24	GO:0050922	negative regulation of chemotaxis	16/1603	55/23328	5.23938e-07	6.90326e-05	5.61002e-05	26456/18846/20357/20361/20360/118453/20356/20358/18133/18186/22415/214968/22416/110168/108151/20353	16
848	Pcgf24	GO:0006936	muscle contraction	45/1603	298/23328	5.25128e-07	6.90326e-05	5.61002e-05	231602/22138/19224/21955/22290/18750/57246/12310/20192/13506/71912/233199/212937/17896/18578/72821/50876/12293/228139/14168/66240/140781/18436/76854/20266/11475/16398/107589/18821/14226/17295/19225/16511/17906/12671/110893/56183/11554/11447/98660/11606/16509/17897/230899/11551	45
849	Pcgf24	GO:0048846	axon extension involved in axon guidance	13/1603	37/23328	5.42669e-07	6.90326e-05	5.61002e-05	26456/18846/20357/20361/20360/20356/20358/18186/22415/214968/22416/108151/20353	13
850	Pcgf24	GO:1902284	neuron projection extension involved in neuron projection guidance	13/1603	37/23328	5.42669e-07	6.90326e-05	5.61002e-05	26456/18846/20357/20361/20360/20356/20358/18186/22415/214968/22416/108151/20353	13
851	Pcgf24	GO:0048168	regulation of neuronal synaptic plasticity	18/1603	69/23328	6.25666e-07	7.77473e-05	6.31823e-05	12323/116837/14130/232813/13385/12064/20617/13653/14810/21367/20203/57340/20964/240057/435145/108071/11606/14806	18
852	Pcgf24	GO:0042060	wound healing	50/1603	349/23328	6.39603e-07	7.77473e-05	6.31823e-05	20969/18173/12628/11891/18750/12633/14456/12831/12842/14461/14230/26903/14460/12266/12490/216350/21824/232946/11687/18436/99439/54525/15442/385643/14368/22402/106722/11475/70839/22421/14064/14164/23972/330657/107589/11689/22416/14165/69453/16644/17312/56373/66901/11554/20583/16000/11551/18787/20927/21803	50
853	Pcgf24	GO:0007409	axonogenesis	63/1603	482/23328	6.62305e-07	7.83868e-05	6.3702e-05	22152/17760/13131/18750/18211/26456/12561/13835/68802/320563/18846/110532/20357/20361/20360/16774/19713/68404/20356/67784/20358/110648/29869/12064/14168/74734/22422/18858/11921/71751/12933/13176/13175/18186/17181/22415/104360/214968/20429/20266/14810/22421/13641/140571/11658/73191/21367/22416/19277/21838/17919/108151/240057/18261/18508/14179/22439/16869/13395/20353/18164/16870/13837	63
854	Pcgf24	GO:0007204	positive regulation of cytosolic calcium ion concentration	48/1603	330/23328	6.82641e-07	7.83868e-05	6.3702e-05	17364/12335/231252/78134/21817/234779/14461/20192/11517/71912/18760/14428/13385/14652/74777/12293/12504/78688/19217/20617/107221/76854/385643/12478/11607/14810/14686/14064/14427/18821/224129/19228/14226/110168/57340/21838/232983/93670/110893/16644/330122/56183/18216/11554/56506/11606/28240/21803	48
855	Pcgf24	GO:0055074	calcium ion homeostasis	64/1603	493/23328	6.87855e-07	7.83868e-05	6.3702e-05	17364/231602/12335/231252/69047/18750/78134/21817/234779/14461/12310/20192/11517/278279/71912/18760/14428/13385/14652/74777/12293/16510/12504/78688/19217/20617/107221/12307/13115/18436/76854/66259/385643/12478/11607/14810/14686/14064/14427/18821/224129/19228/14226/110168/20203/57340/21838/232983/93670/11441/110893/16644/330122/22439/56183/18216/16527/11554/56506/98660/11606/28240/21803/14806	64
856	Pcgf24	GO:0014032	neural crest cell development	20/1603	84/23328	7.4741e-07	8.34353e-05	6.78047e-05	26456/18505/20357/20361/20360/19713/20356/14170/20358/18186/214968/22160/13641/18188/18741/108151/18508/546726/20353/20583	20
857	Pcgf24	GO:0009582	detection of abiotic stimulus	26/1603	132/23328	9.43392e-07	0.000103207	8.38725e-05	22138/76645/19662/231252/18211/12310/20357/16173/101772/20356/328789/329064/18766/333329/20147/14686/30044/100503041/16398/93670/18216/16000/16528/14685/21906/14806	26
858	Pcgf24	GO:0007613	memory	28/1603	149/23328	9.92154e-07	0.000106413	8.64782e-05	19224/13123/241226/110876/20317/232813/51791/14652/110648/19242/12064/14168/211612/12307/13653/14810/225870/14607/20203/57340/19225/11441/329934/110893/12647/11554/16000/20927	28
859	Pcgf24	GO:0009581	detection of external stimulus	26/1603	133/23328	1.0969e-06	0.000115386	9.37695e-05	22138/76645/19662/231252/18211/12310/20357/16173/101772/20356/328789/329064/18766/333329/20147/14686/30044/100503041/16398/93670/18216/16000/16528/14685/21906/14806	26
860	Pcgf24	GO:0048706	embryonic skeletal system development	27/1603	142/23328	1.21263e-06	0.000125153	0.000101707	15405/15404/18514/19662/15427/12842/68527/13390/15400/15403/15402/15425/233781/15417/20429/22160/15412/18552/17387/14179/11695/170441/16869/13386/14836/20204/15396	27
861	Pcgf24	GO:0045665	negative regulation of neuron differentiation	40/1603	259/23328	1.23818e-06	0.000125424	0.000101927	15901/13131/18514/223227/14357/26456/216616/18846/20357/20361/20360/13390/20356/20358/110648/387609/29869/22240/170835/21909/14168/18858/233781/12933/18186/22415/104360/214968/13132/380711/242748/21367/22416/21838/108151/240057/18508/20353/13837/20745	40
862	Pcgf24	GO:1903532	positive regulation of secretion by cell	53/1603	388/23328	1.33032e-06	0.000131041	0.000106492	22044/20969/22138/14299/11891/19662/18750/15216/116837/16409/14461/68891/12394/20677/101772/12490/14652/16500/18806/20617/107221/320051/76854/66259/16414/54525/11607/13132/14607/18609/12475/232972/14427/18095/17919/18508/545192/16153/245049/56373/11438/54215/56183/57264/18216/11554/50765/12161/16000/11606/230899/28240/21803	53
863	Pcgf24	GO:0009611	response to wounding	63/1603	492/23328	1.34273e-06	0.000131041	0.000106492	20969/18173/12628/11891/18750/12633/14456/12831/12842/14461/14230/26903/14460/12266/238328/12490/19242/22240/78688/216350/233781/21824/232946/11687/18436/99439/54525/17181/15442/385643/14368/22402/106722/11475/70839/22421/14064/14164/23972/330657/107589/11689/22416/14226/14165/17183/69453/18261/14632/16153/16644/17312/56373/66901/11554/20583/16000/387139/11551/723905/18787/20927/21803	63
864	Pcgf24	GO:0048562	embryonic organ morphogenesis	47/1603	328/23328	1.36551e-06	0.000131041	0.000106492	15405/15404/19662/231252/57246/241226/15427/21410/14461/207607/18423/19130/212937/15400/21331/15403/15402/328789/11921/15417/14368/20429/22160/100503041/72088/15412/12954/57765/17910/15209/17387/22416/18741/14165/18508/14632/17150/14179/68588/18012/11695/16869/13395/14836/20204/15396/21906	47
943	Pcgf24	GO:0046434	organophosphate catabolic process	22/1603	129/23328	6.56453e-05	0.00263797	0.00214378	15450/11666/83965/234779/215446/67993/14198/207728/170835/18806/15452/18979/665270/241850/78390/102954/18573/18606/27226/30924/18216/18605	22
866	Pcgf24	GO:0150063	visual system development	56/1603	422/23328	1.69804e-06	0.000157428	0.000127936	17364/12628/18514/19662/19126/12831/12967/16409/12968/19130/12266/12964/13390/235435/387609/19242/22141/20475/12064/268396/232946/12307/18186/50524/450219/22160/20147/14686/70839/30044/12075/72088/12954/66993/15209/21838/18741/12577/12966/14165/83453/69453/18508/74023/17150/237979/114889/18012/16869/100126824/654812/12161/16870/14685/21803/116810	56
867	Pcgf24	GO:0090596	sensory organ morphogenesis	45/1603	311/23328	1.74013e-06	0.000158642	0.000128922	17364/12628/19662/231252/19126/241226/12831/14461/18423/19130/212937/235435/387609/19242/12064/328789/11921/12307/14368/232174/22160/20147/14686/100503041/72088/12954/17910/15209/22416/21838/18741/14165/18508/17150/237979/114889/14179/68588/16869/13395/14836/20204/14685/21906/116810	45
868	Pcgf24	GO:0006874	cellular calcium ion homeostasis	61/1603	476/23328	1.91626e-06	0.000171835	0.000139644	17364/231602/12335/231252/69047/18750/78134/21817/234779/14461/12310/20192/11517/71912/18760/14428/13385/14652/74777/12293/16510/12504/78688/19217/20617/107221/12307/18436/76854/385643/12478/11607/14810/14686/14064/14427/18821/224129/19228/14226/110168/20203/57340/21838/232983/93670/11441/110893/16644/330122/22439/56183/18216/16527/11554/56506/98660/11606/28240/21803/14806	61
869	Pcgf24	GO:1901615	organic hydroxy compound metabolic process	63/1603	498/23328	2.02266e-06	0.000178159	0.000144783	15450/19659/56050/16833/50781/52815/19662/50500/26458/17751/13123/234779/228677/13070/16409/15485/20887/11517/26903/108115/19130/14170/171168/170835/13076/218476/18858/20617/11522/11687/22293/13115/76854/15452/18979/11607/13132/232174/72472/665270/14164/228550/102954/242748/19228/66113/13370/71816/30924/546726/54447/56448/14473/18216/15360/20583/12161/17199/100102/106648/54670/433323/70861	63
870	Pcgf24	GO:1903169	regulation of calcium ion transmembrane transport	29/1603	163/23328	2.05193e-06	0.000178159	0.000144783	12335/19739/223864/234779/26903/71912/18578/18760/74777/12293/14579/78688/19700/20617/76854/12478/11607/18821/14226/57340/21838/14169/66402/18216/11554/98660/16509/230899/21803	29
871	Pcgf24	GO:0001503	ossification	53/1603	394/23328	2.12242e-06	0.0001814	0.000147417	15901/18514/12842/68527/12310/14460/12164/12394/140780/18760/19242/170574/268396/22422/435965/233781/107221/11687/13115/22415/20429/14200/71584/22402/22160/26427/73121/19228/17387/11689/66695/22416/14588/19225/12609/83453/13406/14632/231633/234356/68588/76566/13395/27047/13386/20583/12161/16000/320799/338352/58185/18605/21803	53
872	Pcgf24	GO:0048880	sensory system development	56/1603	426/23328	2.28144e-06	0.000191992	0.000156024	17364/12628/18514/19662/19126/12831/12967/16409/12968/19130/12266/12964/13390/235435/387609/19242/22141/20475/12064/268396/232946/12307/18186/50524/450219/22160/20147/14686/70839/30044/12075/72088/12954/66993/15209/21838/18741/12577/12966/14165/83453/69453/18508/74023/17150/237979/114889/18012/16869/100126824/654812/12161/16870/14685/21803/116810	56
873	Pcgf24	GO:0098742	cell-cell adhesion via plasma-membrane adhesion molecules	34/1603	209/23328	2.34594e-06	0.000194429	0.000158005	13131/14804/16858/84004/12511/12561/230868/68802/68891/13506/170677/19713/93724/12554/13602/93842/12555/93712/71740/140571/232972/11658/105827/225256/12565/16153/12404/93885/237979/72040/67703/192198/13837/215654	34
874	Pcgf24	GO:0001667	ameboidal-type cell migration	56/1603	427/23328	2.45408e-06	0.000200355	0.000162821	14181/18750/26456/234779/18505/14461/20317/19130/20357/20361/20360/19713/238328/12554/20356/14170/67784/18760/20358/15117/114886/14343/18858/17286/18133/18186/16414/66864/214968/320924/22160/11475/70839/22421/13641/14164/16398/18188/17295/18741/14165/19225/108151/13036/18508/18606/14179/58233/11602/20353/20583/241639/16000/11606/18787/21803	56
875	Pcgf24	GO:0060078	regulation of postsynaptic membrane potential	23/1603	114/23328	2.5574e-06	0.00020572	0.000167181	14804/627214/116837/71687/13385/12064/14394/20617/14810/22421/14396/14402/17295/14169/11441/12404/110893/11438/18216/11554/14397/380785/14806	23
876	Pcgf24	GO:2000027	regulation of animal organ morphogenesis	34/1603	210/23328	2.61736e-06	0.000207492	0.000168621	12633/21410/21388/16173/140577/12490/19242/12064/22422/59036/14368/11607/13132/22160/22421/14164/12643/66695/22416/17295/14165/13406/14632/22409/14179/56373/240590/22414/68588/16869/20583/11606/15396/21803	34
877	Pcgf24	GO:0010977	negative regulation of neuron projection development	30/1603	176/23328	3.43282e-06	0.00026825	0.000217997	15901/13131/26456/216616/18846/20357/20361/20360/20356/20358/29869/22240/170835/21909/14168/18858/233781/12933/18186/22415/214968/13132/380711/22416/21838/108151/240057/20353/13837/20745	30
878	Pcgf24	GO:0045765	regulation of angiogenesis	45/1603	320/23328	3.77912e-06	0.000289936	0.00023562	14181/15901/53415/18750/223864/18211/13835/14461/20317/12394/12266/238328/20356/67784/12490/18760/20358/19242/13058/14343/15402/210933/14205/17286/18186/16414/11607/320924/14164/26427/11689/11504/19225/13036/18606/192187/12741/11441/16153/30924/54215/11602/11606/18787/20927	45
985	Pcgf24	GO:0048675	axon extension	22/1603	138/23328	0.000182225	0.00559983	0.00455077	26456/12561/320563/18846/20357/20361/20360/20356/20358/29869/12064/71751/13175/18186/22415/214968/22416/17919/108151/18261/20353/16870	22
978	Pcgf24	GO:0061387	regulation of extent of cell growth	21/1603	128/23328	0.000167822	0.00536835	0.00436266	26456/12561/320563/18846/20357/20361/20360/20356/20358/29869/12064/14168/71751/18186/22415/214968/22416/17919/108151/18261/20353	21
881	Pcgf24	GO:0042445	hormone metabolic process	32/1603	196/23328	4.25042e-06	0.00031271	0.000254127	19659/12903/50781/19662/15216/13070/15485/20887/108115/12876/11421/13076/218476/11522/13653/13132/232174/72472/665270/70503/18552/14600/13370/11576/546726/20394/237320/56448/12161/16000/11606/70861	32
882	Pcgf24	GO:0050920	regulation of chemotaxis	35/1603	224/23328	4.28761e-06	0.00031271	0.000254127	18750/14456/26456/26903/18846/20357/20361/20360/118453/12554/20356/18760/20358/19242/14205/18133/18186/22415/214968/70839/14164/16398/22416/110168/17295/14165/108151/232983/69453/18261/27226/20353/20583/18787/21803	35
883	Pcgf24	GO:0070588	calcium ion transmembrane transport	41/1603	282/23328	4.37458e-06	0.000314854	0.00025587	12335/19739/69047/14456/223864/234779/20192/26903/71912/18578/18760/14652/74777/12293/14579/78688/329064/19700/20617/225997/76854/12478/11607/14810/70839/18821/54377/22416/14226/57340/21838/14169/110893/66402/18216/11554/98660/16509/230899/28240/21803	41
884	Pcgf24	GO:0043588	skin development	40/1603	275/23328	5.63266e-06	0.000400138	0.000325177	15404/19224/69073/16667/21816/223227/21420/12831/12842/11686/12394/545975/171168/232685/12365/16675/13115/320051/15442/18426/14368/20672/232174/450219/22421/16398/17295/14284/14165/19225/18508/22409/21818/11695/170441/18991/241639/216725/56735/16870	40
885	Pcgf24	GO:0050770	regulation of axonogenesis	33/1603	208/23328	5.71165e-06	0.000400547	0.00032551	17760/13131/26456/12561/320563/18846/20357/20361/20360/19713/20356/67784/20358/29869/12064/14168/71751/18186/22415/214968/20429/14810/22421/140571/21367/22416/21838/17919/108151/240057/18261/22439/20353	33
886	Pcgf24	GO:0021515	cell differentiation in spinal cord	16/1603	65/23328	5.92795e-06	0.000410455	0.000333561	57246/18505/14461/20677/209448/233552/104360/22416/18508/21349/240590/16869/14028/387139/723905/116810	16
887	Pcgf24	GO:0019233	sensory perception of pain	26/1603	146/23328	6.67651e-06	0.000455961	0.000370542	320701/19224/66270/18211/12310/56318/16173/11421/101772/13040/228139/18133/14810/14607/16398/11689/19225/93670/16153/11438/56183/18216/11554/20274/17199/16528	26
888	Pcgf24	GO:0007416	synapse assembly	31/1603	191/23328	6.75188e-06	0.000455961	0.000370542	18750/14804/18211/19329/382864/67784/20743/12064/14168/14394/378937/210933/20617/27083/14810/396184/22421/13641/105827/14402/22416/12565/12404/16981/554327/237979/246316/11519/67703/192198/18164	31
889	Pcgf24	GO:0045745	positive regulation of G protein-coupled receptor signaling pathway	11/1603	33/23328	7.34534e-06	0.000489988	0.000398194	213053/56318/12266/50876/18588/76854/77037/21367/14179/11554/225642	11
890	Pcgf24	GO:0010876	lipid localization	53/1603	413/23328	8.5081e-06	0.000560429	0.000455439	15450/106407/19662/50500/26458/11666/433256/56489/24059/70676/216892/26903/225655/74596/12394/12266/11421/14079/19679/18828/28253/68680/272636/18739/241877/74309/67331/207798/54525/11304/18979/11607/13132/14427/66113/18095/11982/30924/227358/108116/11833/99031/57264/18216/67928/12161/100102/11606/18605/216871/54670/16891/233810	53
891	Pcgf24	GO:0009952	anterior/posterior pattern specification	35/1603	231/23328	8.60622e-06	0.000560429	0.000455439	22138/15405/15395/15404/18514/18505/15427/21410/18423/212937/209448/15400/15214/15403/15402/15425/17286/15417/22415/18503/67122/15412/18552/73191/22416/18095/18508/546726/14179/22414/214575/18012/11695/16869/15396	35
892	Pcgf24	GO:0031644	regulation of nervous system process	30/1603	185/23328	9.6082e-06	0.000618316	0.000502482	320701/22041/116837/12310/56318/232813/13040/71687/13385/228139/53324/18133/14810/22421/16398/54377/20203/93670/11441/16153/12404/110893/225908/11438/56183/18216/18164/16000/11606/380785	30
893	Pcgf24	GO:0034764	positive regulation of transmembrane transport	36/1603	243/23328	1.07471e-05	0.000683565	0.000555507	20411/12335/19739/223864/433256/234779/232430/77574/12266/13040/14170/14428/12293/66240/20617/76854/246049/12478/11607/14607/75607/54377/11689/17295/21838/69183/14169/16511/227358/18216/11554/16000/11606/16509/230899/20927	36
894	Pcgf24	GO:0048705	skeletal system morphogenesis	37/1603	253/23328	1.09909e-05	0.000691035	0.000561578	15405/15404/64406/320277/15427/12842/212937/15400/15117/268396/20379/15403/15402/15417/12839/18503/20429/232174/21387/22160/22421/15412/73121/12643/17387/231633/234356/14179/76566/11695/16869/13395/20678/14836/12161/20204/15396	37
997	Pcgf24	GO:0048640	negative regulation of developmental growth	21/1603	131/23328	0.000233727	0.00672889	0.00546831	19662/26456/21388/18846/20357/20361/20360/20356/20358/29869/14168/18186/22415/214968/22416/108151/14955/16526/11554/20353/74116	21
896	Pcgf24	GO:0001654	eye development	53/1603	418/23328	1.19972e-05	0.000737357	0.000599222	17364/12628/18514/19662/19126/12831/12967/12968/19130/12964/13390/235435/387609/19242/22141/20475/12064/268396/232946/12307/18186/50524/450219/22160/20147/14686/30044/12075/72088/12954/66993/15209/21838/18741/12577/12966/14165/83453/69453/18508/74023/17150/237979/114889/18012/16869/100126824/654812/12161/16870/14685/21803/116810	53
897	Pcgf24	GO:0051047	positive regulation of secretion	55/1603	440/23328	1.25462e-05	0.000762528	0.000619678	22044/20969/22138/14299/11891/19662/18750/15216/116837/16409/14461/68891/11686/12394/20677/101772/12490/14652/16500/18806/20617/107221/320051/76854/66259/16414/54525/11607/13132/14607/18609/12475/232972/14427/18095/17919/93670/18508/545192/16153/245049/56373/11438/54215/56183/57264/18216/11554/50765/12161/16000/11606/230899/28240/21803	55
898	Pcgf24	GO:0010771	negative regulation of cell morphogenesis involved in differentiation	20/1603	100/23328	1.29594e-05	0.000778987	0.000633054	15901/13131/26456/18846/20357/20361/20360/20356/20358/29869/21909/14168/18186/22415/214968/22416/21838/108151/240057/20353	20
899	Pcgf24	GO:0003407	neural retina development	17/1603	77/23328	1.46661e-05	0.000871994	0.000708637	17364/12628/19126/13390/387609/19242/12307/20147/14686/72088/66993/21838/237979/114889/18012/16869/116810	17
900	Pcgf24	GO:0051146	striated muscle cell differentiation	43/1603	317/23328	1.52676e-05	0.000897998	0.000729769	231602/22138/21955/12335/12633/18505/68802/21388/26903/225288/19130/19645/78977/50876/74777/12064/15214/18858/210933/74318/18133/20429/14200/232174/22402/17387/22416/17295/18741/68662/17906/17996/231633/244810/74103/228003/22439/11554/16000/11606/214292/74116/21803	43
901	Pcgf24	GO:0031214	biomineral tissue development	27/1603	162/23328	1.58348e-05	0.000908245	0.000738097	14456/105732/12842/14460/140780/19242/15214/11687/13115/22160/252974/73121/19228/11689/66695/19225/13406/231633/76566/27047/13386/12161/16000/338352/18605/21803/21906	27
902	Pcgf24	GO:0110148	biomineralization	27/1603	162/23328	1.58348e-05	0.000908245	0.000738097	14456/105732/12842/14460/140780/19242/15214/11687/13115/22160/252974/73121/19228/11689/66695/19225/13406/231633/76566/27047/13386/12161/16000/338352/18605/21803/21906	27
903	Pcgf24	GO:1901841	regulation of high voltage-gated calcium channel activity	7/1603	14/23328	1.594e-05	0.000908245	0.000738097	26903/18578/12293/14579/19700/14169/230899	7
904	Pcgf24	GO:1903522	regulation of blood circulation	36/1603	248/23328	1.69482e-05	0.00095574	0.000776694	19224/18750/12310/13506/17896/18578/72821/14652/12293/15214/14168/66240/74318/19217/140781/18436/11607/20266/18821/11689/14226/19225/16511/17906/12671/11441/20536/192775/56183/11554/98660/11606/16509/17897/230899/11551	36
905	Pcgf24	GO:0015672	monovalent inorganic cation transport	59/1603	489/23328	1.80293e-05	0.00100633	0.000817804	103098/20537/223864/237831/67149/74513/215335/110876/20522/72821/16515/57138/14428/228139/16500/238076/16510/76257/16512/14168/241877/329064/14166/66240/328424/67498/192113/381884/246049/20266/22160/70839/75607/11689/14169/16536/16511/110893/100040591/192775/226922/240595/16526/16527/20274/246787/100102/16528/74338/11733/98660/16509/230899/28240/20927/16520/227632/21803/21906	59
906	Pcgf24	GO:0050678	regulation of epithelial cell proliferation	48/1603	372/23328	1.9266e-05	0.0010645	0.000865077	12443/14181/15901/69073/21816/56213/18750/12633/13123/14461/26903/20317/19130/238328/16173/268857/19645/12554/20356/14563/18760/19242/15117/14343/15402/14205/11607/13132/67122/22160/22421/14164/140571/11689/22416/18095/14165/18508/14632/16153/56373/13395/13386/20583/12161/16000/433323/21803	48
907	Pcgf24	GO:0007229	integrin-mediated signaling pathway	19/1603	95/23328	2.11588e-05	0.00115738	0.000940562	241226/68891/104099/109700/20361/16774/19242/18186/16414/13132/106722/16398/57257/18552/232972/21838/23880/170441/241639	19
908	Pcgf24	GO:0001763	morphogenesis of a branching structure	35/1603	241/23328	2.18351e-05	0.00117096	0.000951598	12702/15408/18514/329795/21817/57246/21420/21410/19130/12876/20356/67784/15402/71751/18186/11607/20429/67122/14164/17387/17295/18095/18741/14165/13036/16153/14179/22414/16869/20583/16000/11606/15396/21803/14531	35
909	Pcgf24	GO:0030278	regulation of ossification	35/1603	241/23328	2.18351e-05	0.00117096	0.000951598	15901/18514/68527/12310/14460/140780/18760/19242/22422/435965/107221/13115/71584/22402/22160/26427/73121/11689/14588/12609/14632/231633/68588/76566/13395/27047/13386/20583/12161/16000/320799/338352/58185/18605/21803	35
910	Pcgf24	GO:0050673	epithelial cell proliferation	54/1603	438/23328	2.2123e-05	0.00117488	0.000954784	12443/14181/15901/69073/21816/56213/18750/12633/13123/21420/21410/14461/26903/20317/19130/238328/16173/268857/19645/12554/20356/12490/14563/18760/19242/15117/14343/15402/14205/18133/11607/13132/67122/22160/22421/14164/140571/11689/22416/18095/14165/18508/14632/16153/13661/56373/13395/13386/20583/241639/12161/16000/433323/21803	54
911	Pcgf24	GO:1903305	regulation of regulated secretory pathway	30/1603	193/23328	2.23524e-05	0.00117565	0.000955406	231602/18752/14299/11891/18750/242662/116837/16409/14461/68891/68404/16500/18806/16510/11784/12889/18436/16414/54525/22421/232972/110835/545192/29873/11441/11438/54215/55925/230899/11551	30
912	Pcgf24	GO:0060348	bone development	33/1603	222/23328	2.29272e-05	0.0011944	0.000970644	70508/64406/12842/216892/212937/15117/268396/20379/233781/12839/18503/21832/20429/232174/22402/106722/22160/23972/15412/14118/73121/12643/17387/18741/231633/234356/21349/14179/76566/13395/12161/16000/15396	33
913	Pcgf24	GO:0030198	extracellular matrix organization	41/1603	302/23328	2.33716e-05	0.00120606	0.000980123	11568/12633/241226/12831/14115/102693/12842/17022/14230/237360/382864/19645/118453/13040/20356/15117/268396/18858/69675/77739/12839/16578/26427/17387/11504/22416/170721/69538/13406/234356/16780/56373/170441/654812/241639/78892/216725/237759/11606/320712/21803	41
914	Pcgf24	GO:0043062	extracellular structure organization	41/1603	303/23328	2.52709e-05	0.00128152	0.00104145	11568/12633/241226/12831/14115/102693/12842/17022/14230/237360/382864/19645/118453/13040/20356/15117/268396/18858/69675/77739/12839/16578/26427/17387/11504/22416/170721/69538/13406/234356/16780/56373/170441/654812/241639/78892/216725/237759/11606/320712/21803	41
915	Pcgf24	GO:0060402	calcium ion transport into cytosol	26/1603	157/23328	2.53025e-05	0.00128152	0.00104145	17364/12335/234779/20192/11517/71912/18760/14652/74777/12293/12504/78688/20617/76854/12478/11607/14810/18821/14226/57340/21838/110893/18216/11554/28240/21803	26
916	Pcgf24	GO:0060070	canonical Wnt signaling pathway	39/1603	284/23328	2.81993e-05	0.00141514	0.00115003	20969/22290/50781/12842/21886/72293/20677/140577/20356/110648/20379/22422/59036/13653/14368/22415/13132/67122/450219/22421/75607/15209/22416/19277/14165/14370/20680/103978/22423/14632/22409/319998/22414/68588/13395/20583/241639/230899/21803	39
917	Pcgf24	GO:0042692	muscle cell differentiation	50/1603	399/23328	2.86232e-05	0.00142335	0.0011567	231602/22138/21955/12335/12633/241226/18505/68802/21388/26903/225288/19130/19645/78977/50876/74777/12064/15214/22422/18858/210933/74318/76854/18133/20429/14200/232174/22402/66993/17387/22416/17295/18741/14165/68662/17906/17996/231633/244810/74103/228003/22439/11554/20353/16000/11606/214292/74116/21803/225518	50
918	Pcgf24	GO:0048762	mesenchymal cell differentiation	33/1603	225/23328	3.02533e-05	0.00149086	0.00121157	26456/57246/18505/102693/12842/20357/20361/20360/19713/20356/14170/20358/15117/15214/18186/214968/13132/22160/13641/18188/18741/14165/108151/18508/22409/546726/14179/76566/20353/20583/14836/13837/21803	33
919	Pcgf24	GO:0021510	spinal cord development	20/1603	106/23328	3.16584e-05	0.00154349	0.00125434	13131/57246/18505/14461/110532/20677/209448/233552/13176/104360/71137/22416/18508/21349/240590/16869/14028/387139/723905/116810	20
920	Pcgf24	GO:0010469	regulation of signaling receptor activity	23/1603	132/23328	3.18946e-05	0.00154349	0.00125434	320701/19739/12121/15216/80794/74513/23936/232813/13385/53324/231125/19418/19894/54377/435145/16153/72373/11438/18164/100102/11551/18787/380785	23
921	Pcgf24	GO:0010634	positive regulation of epithelial cell migration	25/1603	150/23328	3.21679e-05	0.00154349	0.00125434	14181/18750/234779/14461/19130/20356/18760/15117/14343/18186/320924/22421/14164/16398/17295/14165/19225/13036/18606/11602/20583/16000/11606/18787/21803	25
922	Pcgf24	GO:0099565	chemical synaptic transmission, postsynaptic	19/1603	98/23328	3.34087e-05	0.00158909	0.00129139	14804/627214/116837/71687/13385/12064/20617/14810/22421/14402/17295/11441/12404/110893/11438/18216/11554/380785/14806	19
923	Pcgf24	GO:0031345	negative regulation of cell projection organization	31/1603	207/23328	3.45851e-05	0.00163087	0.00132534	15901/13131/26456/216616/18846/20357/20361/20360/20356/20358/29869/22240/170835/21909/14168/18858/233781/12933/18186/22415/214968/13132/140571/380711/22416/21838/108151/240057/20353/13837/20745	31
924	Pcgf24	GO:0050679	positive regulation of epithelial cell proliferation	31/1603	208/23328	3.80155e-05	0.00177731	0.00144435	12443/14181/15901/21816/56213/18750/12633/13123/14461/26903/19130/16173/12554/20356/18760/19242/15117/14205/11607/67122/22160/22421/14164/140571/22416/14165/16153/13395/12161/16000/21803	31
925	Pcgf24	GO:0010769	regulation of cell morphogenesis involved in differentiation	45/1603	351/23328	4.0503e-05	0.00187755	0.00152582	15901/12323/17760/13131/26456/12561/320563/18846/20357/20361/20360/19713/20356/67784/20358/29869/15117/12064/21909/14168/210933/71751/16560/18186/27083/22415/214968/20429/14810/13132/22421/228550/140571/21367/22416/17295/21838/17919/108151/240057/18261/18606/29873/22439/20353	45
926	Pcgf24	GO:0021517	ventral spinal cord development	14/1603	60/23328	4.27653e-05	0.00196576	0.0015975	13131/57246/14461/20677/209448/233552/104360/18508/240590/16869/14028/387139/723905/116810	14
927	Pcgf24	GO:0032102	negative regulation of response to external stimulus	48/1603	384/23328	4.36757e-05	0.00199088	0.00161792	14776/21946/12702/56213/14804/11666/26456/14130/547253/18846/20317/20357/20361/20360/268857/19645/118453/20356/12490/20358/216350/233781/107221/21824/76854/18133/18186/385643/22415/214968/14810/11689/22416/110168/108151/232983/64339/11441/21355/16153/16644/56373/20353/20583/16000/18787/20927/21906	48
928	Pcgf24	GO:0071805	potassium ion transmembrane transport	30/1603	200/23328	4.45286e-05	0.00201299	0.00163588	223864/74513/16515/57138/14428/16500/238076/16510/16512/329064/66240/328424/67498/192113/70839/75607/16536/16511/100040591/192775/226922/240595/16526/16527/16528/98660/16509/230899/20927/16520	30
929	Pcgf24	GO:0045666	positive regulation of neuron differentiation	56/1603	472/23328	4.6637e-05	0.00209102	0.00169929	235180/12323/17760/13131/12633/18211/116837/12561/320563/14461/18846/20317/15572/19130/20361/19713/13390/20356/67784/14563/18760/13385/110648/19242/22240/233552/75104/12064/11921/71751/13176/18186/27083/22415/20429/20266/228550/140571/73191/11504/22416/14226/17295/18013/17919/18261/18508/22671/329934/18012/21858/216858/12161/11606/13837/74053	56
930	Pcgf24	GO:0006869	lipid transport	46/1603	364/23328	4.77673e-05	0.00212429	0.00172633	15450/106407/19662/50500/26458/11666/433256/24059/70676/216892/225655/12394/11421/14079/19679/18828/28253/272636/18739/241877/74309/67331/207798/54525/11304/18979/11607/13132/14427/66113/18095/11982/227358/108116/11833/99031/57264/18216/67928/12161/100102/11606/216871/54670/16891/233810	46
931	Pcgf24	GO:0006941	striated muscle contraction	26/1603	163/23328	4.90326e-05	0.00216297	0.00175776	22138/21955/22290/20192/13506/71912/17896/18578/72821/12293/14168/66240/140781/20266/18821/14226/17295/16511/17906/110893/11554/11447/98660/16509/17897/230899	26
932	Pcgf24	GO:0060485	mesenchyme development	38/1603	281/23328	4.98106e-05	0.00217971	0.00177137	26456/57246/18505/102693/12842/21388/20357/20361/20360/19713/20356/14170/20358/15117/15214/15402/22422/18186/18503/214968/13132/22160/13641/18188/22416/18741/14165/108151/18508/22409/546726/14179/76566/20353/20583/14836/13837/21803	38
933	Pcgf24	GO:0060047	heart contraction	32/1603	221/23328	5.1116e-05	0.00221908	0.00180336	22138/22290/18750/12310/13506/17896/18578/11421/72821/14652/12293/15214/14168/66240/74318/140781/20266/18821/14226/17295/16511/17906/11441/20536/192775/56183/11554/98660/11606/16509/17897/230899	32
934	Pcgf24	GO:0016055	Wnt signaling pathway	52/1603	430/23328	5.21097e-05	0.00224441	0.00182395	12443/20969/22290/50781/14008/21410/12842/21886/242939/72293/12876/20677/140577/20356/110648/207742/20379/22422/666048/59036/329252/13653/14368/22415/13132/22402/67122/450219/22421/75607/15209/22416/19277/18741/14165/14370/219134/20680/103978/22423/14632/22409/319998/22414/68588/13395/20583/241639/14836/230899/387139/21803	52
935	Pcgf24	GO:0008544	epidermis development	41/1603	313/23328	5.37066e-05	0.00229512	0.00186516	15404/19224/69073/16667/21816/223227/21420/12394/545975/20379/15214/171166/232685/328789/11921/12365/16675/13115/320051/15442/18426/14368/20672/232174/450219/100503041/72088/64661/14284/14165/19225/18508/14632/22409/319530/21818/11695/18991/241639/56735/16870	41
936	Pcgf24	GO:0007156	homophilic cell adhesion via plasma membrane adhesion molecules	20/1603	110/23328	5.4964e-05	0.00231894	0.00188452	12561/230868/68802/13506/170677/19713/12554/93842/12555/93712/71740/140571/105827/225256/12565/93885/237979/72040/67703/215654	20
937	Pcgf24	GO:0008016	regulation of heart contraction	28/1603	183/23328	5.5112e-05	0.00231894	0.00188452	18750/12310/13506/17896/18578/72821/14652/12293/15214/14168/66240/74318/140781/20266/18821/14226/16511/17906/11441/20536/192775/56183/11554/98660/11606/16509/17897/230899	28
938	Pcgf24	GO:0061138	morphogenesis of a branching epithelium	32/1603	222/23328	5.58635e-05	0.00233262	0.00189563	12702/15408/18514/329795/21817/57246/21420/21410/19130/20356/67784/15402/18186/11607/67122/14164/17387/17295/18095/18741/14165/13036/16153/14179/22414/16869/20583/16000/11606/15396/21803/14531	32
939	Pcgf24	GO:0000187	activation of MAPK activity	21/1603	119/23328	5.71074e-05	0.0023665	0.00192316	22041/74055/109700/19713/22422/71751/18588/13132/14164/216148/17295/14600/14165/69183/16012/232983/17451/74568/11441/16000/11606	21
940	Pcgf24	GO:0035637	multicellular organismal signaling	24/1603	146/23328	5.76272e-05	0.00237008	0.00192607	231602/110876/13506/72821/12293/228139/18858/66240/18436/20266/16398/18821/54377/14226/16536/16511/11441/20536/240590/192775/20274/11606/16509/14806	24
941	Pcgf24	GO:0198738	cell-cell signaling by wnt	52/1603	432/23328	5.88656e-05	0.00240295	0.00195278	12443/20969/22290/50781/14008/21410/12842/21886/242939/72293/12876/20677/140577/20356/110648/207742/20379/22422/666048/59036/329252/13653/14368/22415/13132/22402/67122/450219/22421/75607/15209/22416/19277/18741/14165/14370/219134/20680/103978/22423/14632/22409/319998/22414/68588/13395/20583/241639/14836/230899/387139/21803	52
845	Pcgf24	GO:0050771	negative regulation of axonogenesis	18/1603	68/23328	4.93975e-07	6.90326e-05	5.61002e-05	13131/26456/18846/20357/20361/20360/20356/20358/29869/14168/18186/22415/214968/22416/21838/108151/240057/20353	18
1016	Pcgf24	GO:0045921	positive regulation of exocytosis	18/1603	105/23328	0.000273989	0.00717091	0.00582753	20969/14299/11891/18750/116837/16409/14461/68891/16500/18806/20617/320051/16414/54525/232972/17919/54215/230899	18
944	Pcgf24	GO:0017157	regulation of exocytosis	35/1603	254/23328	6.60699e-05	0.00263797	0.00214378	231602/20969/18752/14299/11891/18750/242662/116837/16409/14461/68891/68404/16500/18806/16510/20617/11784/12889/320051/18436/16414/54525/22421/232972/110835/17919/545192/29873/11441/11438/54215/55925/67295/230899/11551	35
945	Pcgf24	GO:0007596	blood coagulation	26/1603	166/23328	6.71947e-05	0.00264995	0.00215352	12628/11891/18750/14456/14460/12266/12490/216350/21824/232946/18436/15442/385643/14368/106722/70839/14064/23972/330657/22416/69453/16644/56373/66901/11551/18787	26
946	Pcgf24	GO:0060042	retina morphogenesis in camera-type eye	16/1603	78/23328	6.73388e-05	0.00264995	0.00215352	17364/12628/19662/19126/19130/387609/19242/12307/20147/14686/72088/21838/237979/114889/16869/116810	16
947	Pcgf24	GO:0010522	regulation of calcium ion transport into cytosol	19/1603	103/23328	6.82093e-05	0.00266504	0.00216577	12335/11517/71912/18760/74777/12504/78688/20617/76854/12478/11607/14810/18821/14226/57340/21838/18216/11554/21803	19
948	Pcgf24	GO:0060401	cytosolic calcium ion transport	27/1603	177/23328	7.8263e-05	0.00303616	0.00246737	17364/12335/19739/234779/20192/11517/71912/18760/14652/74777/12293/12504/78688/20617/76854/12478/11607/14810/18821/14226/57340/21838/110893/18216/11554/28240/21803	27
949	Pcgf24	GO:0007599	hemostasis	26/1603	168/23328	8.24457e-05	0.0031759	0.00258094	12628/11891/18750/14456/14460/12266/12490/216350/21824/232946/18436/15442/385643/14368/106722/70839/14064/23972/330657/22416/69453/16644/56373/66901/11551/18787	26
950	Pcgf24	GO:0050817	coagulation	26/1603	169/23328	9.11767e-05	0.00346865	0.00281884	12628/11891/18750/14456/14460/12266/12490/216350/21824/232946/18436/15442/385643/14368/106722/70839/14064/23972/330657/22416/69453/16644/56373/66901/11551/18787	26
951	Pcgf24	GO:0050803	regulation of synapse structure or activity	38/1603	289/23328	9.13137e-05	0.00346865	0.00281884	20411/235604/12323/18750/14804/242662/18211/14130/19329/382864/232813/13602/93842/13385/19242/12064/378937/210933/20617/16560/27083/14810/396184/22421/228550/105827/22416/18013/19277/17919/239027/240057/11441/16153/12404/16981/554327/18164	38
952	Pcgf24	GO:1904018	positive regulation of vasculature development	30/1603	208/23328	9.29266e-05	0.00350558	0.00284885	14181/18750/12633/223864/18211/13835/14461/12394/12266/20356/12490/18760/13058/14343/14205/76854/18186/16414/13653/11607/320924/14164/19225/13036/11441/16153/30924/11602/65255/18787	30
953	Pcgf24	GO:2000831	regulation of steroid hormone secretion	8/1603	23/23328	9.41081e-05	0.00352583	0.00286531	12394/11607/13132/14427/18095/57264/12161/11606	8
954	Pcgf24	GO:0050906	detection of stimulus involved in sensory perception	23/1603	142/23328	0.000102743	0.00382315	0.00310693	19662/231252/18211/19023/12310/20357/16173/101772/20356/224055/328789/329064/14686/30044/100503041/16398/93670/76113/18216/16000/16528/14685/14806	23
955	Pcgf24	GO:0034219	carbohydrate transmembrane transport	20/1603	115/23328	0.000104784	0.00387276	0.00314724	70652/230784/20411/20537/18750/20522/232430/12266/11421/14170/107221/242773/14607/17295/69183/227358/170441/246787/16000/18605	20
956	Pcgf24	GO:0007517	muscle organ development	50/1603	420/23328	0.000106714	0.00391762	0.0031837	231602/22138/12335/19662/12633/57246/18505/21388/11910/26903/110532/19130/212937/19645/78977/74777/12064/15214/18858/140781/17286/13653/20429/232174/22402/22160/53620/12804/107589/22416/17295/20203/18741/217012/17906/14632/14179/12647/80857/228003/22439/11695/16526/11554/14836/11447/16000/17897/74116/21803	50
957	Pcgf24	GO:0045055	regulated exocytosis	35/1603	261/23328	0.000114747	0.00417946	0.00339649	231602/18752/17916/14299/11891/18750/242662/116837/16409/14461/68891/68404/16500/18806/16510/20743/20617/11784/74732/12889/18436/16414/54525/22421/232972/110835/93670/545192/29873/11441/11438/54215/55925/230899/11551	35
958	Pcgf24	GO:1903053	regulation of extracellular matrix organization	11/1603	43/23328	0.000115375	0.00417946	0.00339649	11568/12633/102693/19645/20356/15117/69538/56373/170441/654812/11606	11
959	Pcgf24	GO:2000833	positive regulation of steroid hormone secretion	6/1603	13/23328	0.000117466	0.00421131	0.00342237	12394/13132/14427/18095/57264/12161	6
960	Pcgf24	GO:0060326	cell chemotaxis	39/1603	303/23328	0.000117794	0.00421131	0.00342237	320701/18750/14456/13123/16409/26903/104099/109700/18578/118453/20356/18760/20210/54324/19242/14205/15417/18133/18186/16414/11607/58217/14131/14164/57257/140571/11689/110168/17295/19277/232983/69453/18606/27226/330122/66793/20583/28240/18787	39
961	Pcgf24	GO:0003015	heart process	32/1603	231/23328	0.000120241	0.00427091	0.0034708	22138/22290/18750/12310/13506/17896/18578/11421/72821/14652/12293/15214/14168/66240/74318/140781/20266/18821/14226/17295/16511/17906/11441/20536/192775/56183/11554/98660/11606/16509/17897/230899	32
962	Pcgf24	GO:1901019	regulation of calcium ion transmembrane transporter activity	16/1603	82/23328	0.000125961	0.0044075	0.00358181	234779/26903/71912/18578/74777/12293/14579/19700/18821/14226/57340/14169/66402/98660/16509/230899	16
963	Pcgf24	GO:0070167	regulation of biomineral tissue development	18/1603	99/23328	0.000127246	0.0044075	0.00358181	14456/14460/140780/19242/15214/13115/22160/73121/11689/66695/13406/231633/76566/27047/12161/338352/18605/21803	18
964	Pcgf24	GO:0110149	regulation of biomineralization	18/1603	99/23328	0.000127246	0.0044075	0.00358181	14456/14460/140780/19242/15214/13115/22160/73121/11689/66695/13406/231633/76566/27047/12161/338352/18605/21803	18
965	Pcgf24	GO:0050951	sensory perception of temperature stimulus	9/1603	30/23328	0.00012731	0.0044075	0.00358181	18211/12310/101772/30044/93670/18216/16528/11551/14806	9
966	Pcgf24	GO:0034754	cellular hormone metabolic process	19/1603	108/23328	0.000131948	0.00450803	0.00366351	19659/12903/50781/19662/13070/15485/20887/13076/11522/13653/13132/232174/665270/11576/546726/237320/56448/12161/70861	19
967	Pcgf24	GO:0040013	negative regulation of locomotion	41/1603	326/23328	0.000133361	0.00450803	0.00366351	15404/74144/26456/259302/13835/21388/18846/110532/70415/20317/20357/77574/20361/20360/238328/118453/20356/20358/19242/22240/114886/14102/50931/17286/18133/18186/22415/214968/140571/22416/110168/21838/108151/12741/108071/58233/11602/20353/18787/20927/21803	41
968	Pcgf24	GO:0030048	actin filament-based movement	21/1603	126/23328	0.000133566	0.00450803	0.00366351	17916/22290/13506/18578/72821/12293/231646/14168/66240/140781/17922/20266/11475/18821/17910/17919/16511/245049/11554/98660/16509	21
969	Pcgf24	GO:0120254	olefinic compound metabolic process	21/1603	126/23328	0.000133566	0.00450803	0.00366351	19224/50781/19662/13070/15485/11686/11687/13653/11685/14810/13132/11689/19225/11576/384724/237320/56448/100043108/12161/106648/70861	21
970	Pcgf24	GO:0045785	positive regulation of cell adhesion	51/1603	435/23328	0.000134334	0.00450803	0.00366351	18750/108723/21817/14961/12511/14115/13835/14960/12310/72049/26903/78317/12394/19713/16173/20677/12554/19242/15117/18806/14343/74734/12504/50931/22361/11687/18186/16414/13132/70839/24099/13641/16398/16161/57257/18552/11689/22416/21838/170780/18606/29873/13406/66959/16168/54215/241639/16000/320712/21803/12522	51
971	Pcgf24	GO:0001933	negative regulation of protein phosphorylation	50/1603	425/23328	0.000142917	0.0047668	0.0038738	12702/75590/231252/18750/13449/243911/17472/80794/19023/13835/11910/547253/19085/110532/16173/19645/51791/20358/170835/20379/19088/59036/20617/18767/76854/66259/14586/231125/21859/19249/13132/22160/18768/75607/17295/19277/21838/12577/18508/319520/11441/66959/110893/554327/72373/16000/11606/230899/18605/21803	50
972	Pcgf24	GO:0097553	calcium ion transmembrane import into cytosol	22/1603	136/23328	0.000146699	0.00486329	0.00395221	12335/234779/20192/71912/18760/14652/74777/78688/20617/76854/12478/11607/14810/18821/14226/57340/21838/110893/18216/11554/28240/21803	22
973	Pcgf24	GO:0060048	cardiac muscle contraction	21/1603	127/23328	0.000149832	0.00493724	0.00401231	22138/22290/13506/17896/18578/72821/12293/14168/66240/140781/20266/18821/14226/17295/16511/17906/11554/98660/16509/17897/230899	21
974	Pcgf24	GO:0090257	regulation of muscle system process	33/1603	244/23328	0.000150814	0.00493985	0.00401443	22138/19224/21955/18750/12310/13506/212937/18578/74777/14168/78688/140781/18436/76854/22402/16398/18821/14226/19225/12671/110893/66402/56183/11554/67731/16000/98660/11606/17897/230899/11551/20927/74116	33
975	Pcgf24	GO:0030900	forebrain development	47/1603	393/23328	0.000152063	0.0049511	0.00402357	13131/21420/16409/14461/16874/18846/18423/19130/20361/13390/20356/110648/233552/14343/14168/22422/11921/211612/13175/16560/18186/15452/14810/70839/22421/21350/71137/15209/73191/21367/22416/18741/14165/18508/14632/12032/110082/14179/22414/18012/67703/16869/13395/18991/14836/98660/16870	47
976	Pcgf24	GO:0050953	sensory perception of light stimulus	25/1603	165/23328	0.000157913	0.00511114	0.00415363	17364/12628/19662/19739/19023/12842/12967/17022/100038570/12968/20357/12964/20356/235435/18588/22293/11304/20147/14686/30044/72088/12966/74023/114889/14685	25
977	Pcgf24	GO:0007612	learning	26/1603	175/23328	0.000163207	0.00525143	0.00426764	19224/15572/57138/51791/14652/19242/12064/14168/210933/53324/19088/14810/225870/21367/18013/57340/19225/240057/11441/110893/67405/108071/18216/98660/11606/20927	26
1101	Pcgf24	GO:0098773	skin epidermis development	18/1603	116/23328	0.000938583	0.0174627	0.0141913	69073/16667/223227/21420/12394/232685/16675/15442/14368/20672/450219/14165/19225/22409/11695/241639/56735/16870	18
979	Pcgf24	GO:0019933	cAMP-mediated signaling	28/1603	195/23328	0.000169074	0.00537305	0.00436648	15563/243277/12310/11517/19085/18578/207728/54672/14652/210933/19088/237175/19217/107221/76854/77037/382045/14607/14427/18821/224129/19228/229714/94226/11554/436090/17199/11551	28
980	Pcgf24	GO:0001649	osteoblast differentiation	29/1603	205/23328	0.000169934	0.00537305	0.00436648	15901/12842/68527/18760/170574/268396/22422/435965/107221/22415/20429/14200/71584/22402/22160/26427/19228/22416/12609/14632/231633/68588/13395/13386/20583/12161/16000/320799/338352	29
981	Pcgf24	GO:0050807	regulation of synapse organization	36/1603	277/23328	0.000174277	0.00547871	0.00445234	20411/235604/12323/18750/14804/242662/18211/14130/19329/382864/232813/13602/93842/13385/19242/12064/378937/210933/20617/16560/27083/14810/396184/22421/228550/105827/22416/18013/19277/17919/239027/11441/16153/12404/16981/18164	36
982	Pcgf24	GO:0008202	steroid metabolic process	39/1603	309/23328	0.000178258	0.00557182	0.00452801	15450/56050/50781/18514/26458/17751/13123/13070/15485/20887/19130/14170/13076/18858/15484/13115/107605/13653/18979/11607/13132/232174/14164/242748/66113/11576/30924/546726/56448/14473/15360/20583/12161/100102/16000/11606/19885/54670/70861	39
983	Pcgf24	GO:0033002	muscle cell proliferation	32/1603	236/23328	0.000179668	0.00558401	0.00453792	19662/18750/12633/21817/57246/21388/16173/15446/12554/74777/20475/15214/12797/78688/76854/18133/13653/22402/14164/16398/11504/18573/19225/14632/16153/16168/80857/57264/16526/19737/16000/11606	32
984	Pcgf24	GO:0099601	regulation of neurotransmitter receptor activity	14/1603	68/23328	0.000181181	0.0055992	0.00455026	19739/74513/23936/232813/13385/53324/19418/19894/54377/435145/72373/11438/18164/380785	14
839	Pcgf24	GO:0071526	semaphorin-plexin signaling pathway	15/1603	45/23328	1.62303e-07	2.77437e-05	2.25463e-05	26456/18846/20357/20361/20360/20356/67784/20358/12933/18186/214968/140571/17295/108151/20353	15
986	Pcgf24	GO:0072330	monocarboxylic acid biosynthetic process	28/1603	196/23328	0.000184569	0.00564019	0.00458357	15450/19659/56473/56050/19224/16833/26458/11666/13123/67432/11686/67092/19130/14170/54326/13076/11687/11685/14607/12686/11689/66113/19225/54447/237320/20216/11606/16891	28
987	Pcgf24	GO:0051606	detection of stimulus	33/1603	247/23328	0.000190156	0.00577864	0.00469609	21946/231602/22138/76645/19662/231252/18211/19023/12310/20357/16173/20677/101772/20356/224055/328789/329064/18766/333329/20147/14686/30044/18609/100503041/16398/93670/76113/18216/16000/16528/14685/21906/14806	33
988	Pcgf24	GO:0032536	regulation of cell projection size	6/1603	14/23328	0.000193611	0.00581896	0.00472885	22422/22421/72088/21367/72040/22439	6
999	Pcgf24	GO:0070373	negative regulation of ERK1 and ERK2 cascade	15/1603	78/23328	0.000239785	0.00683138	0.00555161	75590/231252/11910/51791/20358/76854/66259/21859/13132/75607/319520/11441/66959/72373/16000	15
990	Pcgf24	GO:0071900	regulation of protein serine/threonine kinase activity	51/1603	442/23328	0.000198978	0.00593957	0.00482687	12443/230784/75590/22041/18750/80794/74055/12452/19085/109700/19130/19713/19645/51791/217410/54324/22422/18858/71751/19088/20617/18588/18767/239126/13132/18768/14164/218630/216148/17295/270672/21838/14600/12577/14165/69183/16012/74673/232983/14370/17451/319520/74568/11441/110893/108071/16000/11606/230899/11551/21803	51
991	Pcgf24	GO:0034767	positive regulation of ion transmembrane transport	27/1603	187/23328	0.000199796	0.00593957	0.00482687	12335/19739/223864/433256/234779/77574/13040/14428/12293/66240/20617/76854/246049/12478/11607/75607/54377/11689/21838/14169/16511/18216/11554/11606/16509/230899/20927	27
992	Pcgf24	GO:0001655	urogenital system development	45/1603	376/23328	0.000204395	0.00604347	0.0049113	15408/12628/20537/18514/19662/329795/12633/19126/13123/241226/74055/21410/14461/20317/19713/20677/11421/67784/12064/218476/22422/12307/18186/18426/13653/11607/16372/14164/14118/18552/11504/18095/19277/12577/14165/14179/22414/67703/16869/12161/100102/16000/11606/15396/21803	45
993	Pcgf24	GO:0010595	positive regulation of endothelial cell migration	18/1603	103/23328	0.000213922	0.00625749	0.00508523	14181/18750/14461/19130/20356/18760/14343/18186/320924/22421/14164/17295/19225/11602/20583/16000/11606/21803	18
994	Pcgf24	GO:2000300	regulation of synaptic vesicle exocytosis	18/1603	103/23328	0.000213922	0.00625749	0.00508523	231602/18752/14299/18750/242662/116837/68404/16510/11784/12889/18436/54525/22421/110835/29873/11441/11438/11551	18
995	Pcgf24	GO:0009266	response to temperature stimulus	24/1603	159/23328	0.000224382	0.00652856	0.00530551	18211/12310/18578/101772/12490/57138/228139/18858/233781/30044/14164/93670/11441/29818/56373/58233/18216/11554/16000/22229/16528/11606/28240/14806	24
1090	Pcgf24	GO:0008593	regulation of Notch signaling pathway	15/1603	88/23328	0.000913258	0.0172542	0.0140218	17305/14357/14461/56224/13390/140780/233552/15214/18133/67122/252974/69638/17387/14165/13386	15
865	Pcgf24	GO:1902667	regulation of axon guidance	14/1603	46/23328	1.46735e-06	0.000138387	0.000112462	26456/18846/20357/20361/20360/20356/20358/18186/22415/214968/22416/108151/18261/20353	14
998	Pcgf24	GO:0007188	adenylate cyclase-modulating G protein-coupled receptor signaling pathway	30/1603	219/23328	0.000235305	0.00673885	0.00547641	20609/15563/243277/12310/11517/18578/14428/207728/54672/14652/210933/237175/19217/76854/77037/382045/14686/70839/14427/18821/224129/19228/12671/94226/15564/14687/11554/17199/11551/14685	30
810	Pcgf24	GO:0048843	negative regulation of axon extension involved in axon guidance	13/1603	27/23328	5.85303e-09	6.67346e-06	5.42327e-06	26456/18846/20357/20361/20360/20356/20358/18186/22415/214968/22416/108151/20353	13
1000	Pcgf24	GO:0030516	regulation of axon extension	19/1603	113/23328	0.000243159	0.00686506	0.00557898	26456/12561/320563/18846/20357/20361/20360/20356/20358/12064/71751/18186/22415/214968/22416/17919/108151/18261/20353	19
1001	Pcgf24	GO:0035929	steroid hormone secretion	8/1603	26/23328	0.000249069	0.00686506	0.00557898	12394/11607/13132/14427/18095/57264/12161/11606	8
814	Pcgf24	GO:1902668	negative regulation of axon guidance	13/1603	28/23328	1.02369e-08	6.67346e-06	5.42327e-06	26456/18846/20357/20361/20360/20356/20358/18186/22415/214968/22416/108151/20353	13
843	Pcgf24	GO:0048169	regulation of long-term neuronal synaptic plasticity	13/1603	36/23328	3.75601e-07	5.70705e-05	4.6379e-05	12323/116837/14130/13385/12064/20617/13653/14810/20203/240057/108071/11606/14806	13
1004	Pcgf24	GO:2000679	positive regulation of transcription regulatory region DNA binding	8/1603	26/23328	0.000249069	0.00686506	0.00557898	14958/19645/22160/22416/18508/18012/16000/21803	8
1005	Pcgf24	GO:0045669	positive regulation of osteoblast differentiation	14/1603	70/23328	0.000249748	0.00686506	0.00557898	18760/22422/435965/107221/71584/22402/12609/231633/68588/13395/12161/16000/320799/338352	14
1006	Pcgf24	GO:0016079	synaptic vesicle exocytosis	22/1603	141/23328	0.000249753	0.00686506	0.00557898	231602/18752/14299/18750/242662/116837/68404/16510/20743/20617/11784/74732/12889/18436/54525/22421/110835/29873/11441/11438/55925/11551	22
1007	Pcgf24	GO:1904064	positive regulation of cation transmembrane transport	25/1603	170/23328	0.000253836	0.00694241	0.00564184	12335/19739/223864/234779/13040/14428/12293/66240/20617/76854/246049/12478/11607/75607/54377/11689/21838/14169/16511/18216/11554/11606/16509/230899/20927	25
1008	Pcgf24	GO:0007219	Notch signaling pathway	26/1603	180/23328	0.000258051	0.00700222	0.00569044	17305/270118/14008/14357/21410/14461/207521/56224/13390/140780/208117/233552/15214/11921/18133/67122/252974/18821/69638/17387/94187/14165/11602/13386/20583/21803	26
895	Pcgf24	GO:0030517	negative regulation of axon extension	13/1603	47/23328	1.12154e-05	0.000697139	0.000566538	26456/18846/20357/20361/20360/20356/20358/18186/22415/214968/22416/108151/20353	13
1010	Pcgf24	GO:0055002	striated muscle cell development	27/1603	190/23328	0.000260003	0.00700222	0.00569044	231602/22138/21955/12335/12633/68802/26903/225288/19130/50876/74777/15214/18858/20429/14200/22402/17295/18741/17906/17996/74103/228003/22439/11554/16000/11606/74116	27
1011	Pcgf24	GO:0014706	striated muscle tissue development	51/1603	447/23328	0.000261143	0.00700222	0.00569044	231602/22138/12335/19662/12633/57246/18505/21388/11910/26903/225288/19130/19645/78977/74777/12064/15214/18858/140781/17286/13653/20429/14200/232174/22402/22160/14164/53620/18821/22416/17295/20203/18741/14049/17906/14632/17996/244810/14179/74103/80857/228003/22439/16526/11554/11447/16000/11606/17897/74116/21803	51
1012	Pcgf24	GO:0060537	muscle tissue development	53/1603	470/23328	0.00026695	0.00712301	0.00578861	231602/22138/12335/19662/12633/57246/241226/18505/21388/11910/26903/225288/19130/19645/78977/74777/12064/15214/18858/140781/17286/13653/20429/14200/232174/22402/22160/14164/53620/107589/18821/22416/17295/20203/18741/14049/17906/14632/17996/244810/14179/74103/80857/228003/22439/16526/11554/11447/16000/11606/17897/74116/21803	53
1013	Pcgf24	GO:0051271	negative regulation of cellular component movement	40/1603	326/23328	0.000269028	0.00714359	0.00580533	15404/74144/26456/259302/13835/21388/18846/110532/70415/20317/20357/77574/20361/20360/238328/118453/20356/20358/19242/22240/114886/14102/50931/17286/18133/18186/22415/214968/140571/22416/110168/21838/108151/12741/58233/11602/20353/18787/20927/21803	40
1014	Pcgf24	GO:0007601	visual perception	24/1603	161/23328	0.000271818	0.00717091	0.00582753	17364/12628/19662/19739/19023/12842/12967/17022/100038570/12968/20357/12964/20356/235435/18588/22293/11304/20147/14686/30044/12966/74023/114889/14685	24
1015	Pcgf24	GO:0015749	monosaccharide transmembrane transport	19/1603	114/23328	0.000273302	0.00717091	0.00582753	230784/20411/20537/18750/20522/232430/12266/11421/14170/107221/242773/14607/17295/69183/227358/170441/246787/16000/18605	19
880	Pcgf24	GO:0009954	proximal/distal pattern formation	12/1603	37/23328	3.91527e-06	0.000293377	0.000238417	15405/15395/18514/15427/13390/209448/15417/232174/16372/14165/14632/15396	12
1017	Pcgf24	GO:0098656	anion transmembrane transport	30/1603	221/23328	0.000275964	0.0071882	0.00584158	80879/19662/18750/11666/243755/433256/237831/67473/215335/20522/77574/100604/101772/57138/76257/14394/433926/14403/246049/212989/14408/14396/214663/232748/14402/14400/108071/18216/14397/11606	30
1018	Pcgf24	GO:0021700	developmental maturation	40/1603	327/23328	0.000286651	0.00743119	0.00603905	15408/12323/230868/14461/12310/16874/12394/19713/12266/19645/13385/15402/18858/210933/71751/233781/232946/20672/14810/450219/12075/73121/19228/21367/18013/50915/12577/19225/545192/12032/114889/21349/16168/76566/214575/76378/241639/16000/16509/74267	40
1019	Pcgf24	GO:0060041	retina development in camera-type eye	25/1603	172/23328	0.00030475	0.00785887	0.00638661	17364/12628/19662/19126/19130/13390/387609/19242/22141/12307/18186/20147/14686/72088/66993/21838/18508/74023/237979/114889/18012/16869/16870/14685/116810	25
1020	Pcgf24	GO:0002027	regulation of heart rate	17/1603	97/23328	0.000306022	0.00785887	0.00638661	12310/13506/72821/12293/15214/66240/140781/20266/14226/16511/11441/192775/56183/11554/11606/16509/230899	17
1021	Pcgf24	GO:0060560	developmental growth involved in morphogenesis	35/1603	275/23328	0.000318167	0.00813258	0.00660904	26456/21420/116837/12561/76901/21410/320563/18846/20357/20361/20360/68404/20356/20358/29869/12064/14168/22422/71751/13175/18186/22415/214968/396184/14164/22416/17919/14165/108151/18261/12032/16869/20353/16870/21803	35
1022	Pcgf24	GO:0001822	kidney development	39/1603	318/23328	0.000321784	0.00818679	0.00665309	12628/20537/18514/329795/12633/19126/241226/74055/21410/19713/20677/11421/67784/12064/218476/22422/12307/18186/18426/13653/11607/16372/14164/14118/18552/11504/18095/19277/12577/14165/14179/22414/67703/16869/12161/100102/11606/15396/21803	39
1023	Pcgf24	GO:0042472	inner ear morphogenesis	19/1603	116/23328	0.000343498	0.00869877	0.00706916	231252/241226/14461/18423/212937/328789/11921/14368/100503041/72088/17910/15209/22416/14165/14179/68588/13395/20204/21906	19
1024	Pcgf24	GO:0022612	gland morphogenesis	23/1603	154/23328	0.000350982	0.00884732	0.00718989	15408/12633/21817/13123/21420/18505/19130/16173/67784/19242/18186/14164/22416/17295/18095/14165/18508/14632/14179/56373/20583/16000/21803	23
1025	Pcgf24	GO:0046887	positive regulation of hormone secretion	24/1603	164/23328	0.000359546	0.00902163	0.00733154	22044/19662/15216/12394/20677/101772/14652/107221/76854/66259/13132/14607/18609/14427/18095/18508/545192/245049/56183/57264/50765/12161/230899/28240	24
1026	Pcgf24	GO:0120255	olefinic compound biosynthetic process	9/1603	34/23328	0.000363542	0.00908025	0.00737918	50781/15485/11686/11687/13653/11685/13132/11689/12161	9
1027	Pcgf24	GO:1901617	organic hydroxy compound biosynthetic process	30/1603	225/23328	0.000376431	0.00935943	0.00760606	56050/16833/50781/26458/13123/234779/228677/15485/11517/19130/14170/171168/20617/11687/22293/13115/76854/11607/13132/14164/228550/19228/66113/54447/56448/18216/15360/20583/12161/17199	30
1028	Pcgf24	GO:0048638	regulation of developmental growth	47/1603	409/23328	0.000380146	0.00937136	0.00761575	75590/12335/19662/26456/57246/116837/12561/21410/21388/320563/18846/19130/382864/20357/20361/20360/12266/20356/14563/20358/29869/12064/268396/15214/14168/71751/74318/18186/22415/214968/22402/22416/14600/17919/108151/18261/14955/14632/14179/80857/16526/11554/20353/16000/11606/18787/74116	47
1029	Pcgf24	GO:0048588	developmental cell growth	34/1603	267/23328	0.000380635	0.00937136	0.00761575	26456/116837/12561/76901/320563/18846/20357/20361/20360/68404/20356/20358/29869/12064/14168/71751/13175/18186/22415/214968/396184/22402/22416/17919/108151/18261/12032/11554/20353/16000/20415/11606/16870/74116	34
1030	Pcgf24	GO:0048608	reproductive structure development	53/1603	477/23328	0.00038205	0.00937136	0.00761575	54427/12443/12702/15405/21425/15395/15408/19662/50500/56213/14008/67971/18211/13123/21410/14461/69982/77595/14460/20317/12394/212937/12266/238328/70956/19242/15214/22422/22421/15209/11504/17295/56096/18095/56092/12577/14165/19225/11576/16153/12155/14179/57264/13393/16869/12161/16000/11606/15396/214292/18787/54562/14531	53
1031	Pcgf24	GO:0048839	inner ear development	29/1603	215/23328	0.000384977	0.009401	0.00763984	231252/241226/14461/18423/19130/212937/12064/15214/171166/328789/11921/14368/100503041/72088/17910/15209/14402/22416/14165/12609/14179/80857/68588/18012/13395/16000/20204/54670/21906	29
1032	Pcgf24	GO:0072001	renal system development	40/1603	333/23328	0.000415835	0.0101094	0.00821553	12628/20537/18514/19662/329795/12633/19126/241226/74055/21410/19713/20677/11421/67784/12064/218476/22422/12307/18186/18426/13653/11607/16372/14164/14118/18552/11504/18095/19277/12577/14165/14179/22414/67703/16869/12161/100102/11606/15396/21803	40
1033	Pcgf24	GO:0051209	release of sequestered calcium ion into cytosol	18/1603	109/23328	0.000439313	0.0105995	0.00861378	12335/234779/20192/71912/18760/14652/74777/78688/20617/76854/12478/18821/14226/57340/21838/18216/28240/21803	18
1034	Pcgf24	GO:0009268	response to pH	10/1603	42/23328	0.00044051	0.0105995	0.00861378	50500/13040/171168/76257/329064/23920/14607/16528/16509/20927	10
1035	Pcgf24	GO:0043270	positive regulation of ion transport	40/1603	334/23328	0.000441806	0.0105995	0.00861378	22044/12335/19739/69047/223864/433256/234779/11517/77574/13040/14428/12293/76257/12504/66240/20617/18436/76854/246049/12478/11607/20266/14810/70839/75607/107589/54377/11689/21838/14169/16511/227358/11438/18216/11554/11606/16509/230899/18787/20927	40
1036	Pcgf24	GO:1901077	regulation of relaxation of muscle	6/1603	16/23328	0.000458107	0.0109355	0.00888685	22138/212937/18578/18821/66402/20927	6
1082	Pcgf24	GO:2000677	regulation of transcription regulatory region DNA binding	11/1603	53/23328	0.000811146	0.0161344	0.0131118	14958/14460/19645/15214/22160/22416/18508/18012/16000/16870/21803	11
1038	Pcgf24	GO:0061458	reproductive system development	53/1603	481/23328	0.000466247	0.0110406	0.00897225	54427/12443/12702/15405/21425/15395/15408/19662/50500/56213/14008/67971/18211/13123/21410/14461/69982/77595/14460/20317/12394/212937/12266/238328/70956/19242/15214/22422/22421/15209/11504/17295/56096/18095/56092/12577/14165/19225/11576/16153/12155/14179/57264/13393/16869/12161/16000/11606/15396/214292/18787/54562/14531	53
1039	Pcgf24	GO:0046883	regulation of hormone secretion	37/1603	303/23328	0.000490707	0.0115228	0.00936414	22044/19662/20609/15216/12394/20677/101772/14652/16500/107221/76854/18133/66259/54525/11607/13132/14607/18609/14427/224129/11689/14226/18095/18508/545192/18575/245049/20394/56183/57264/50765/12161/11606/230899/28240/11551/20927	37
1040	Pcgf24	GO:0051283	negative regulation of sequestering of calcium ion	18/1603	110/23328	0.000492115	0.0115228	0.00936414	12335/234779/20192/71912/18760/14652/74777/78688/20617/76854/12478/18821/14226/57340/21838/18216/28240/21803	18
1041	Pcgf24	GO:0021684	cerebellar granular layer formation	5/1603	11/23328	0.000495312	0.0115228	0.00936414	14804/19130/18032/22421/12404	5
1042	Pcgf24	GO:0021707	cerebellar granule cell differentiation	5/1603	11/23328	0.000495312	0.0115228	0.00936414	14804/19130/18032/22421/12404	5
1043	Pcgf24	GO:0014909	smooth muscle cell migration	16/1603	92/23328	0.000497144	0.0115228	0.00936414	223864/16173/11421/15117/18791/18133/13653/214968/22402/16398/18552/11504/57264/16000/11606/18787	16
996	Pcgf24	GO:0042554	superoxide anion generation	10/1603	39/23328	0.000229876	0.00665302	0.00540666	320701/16409/68891/16173/13058/99439/16414/11607/11606/21803	10
1045	Pcgf24	GO:0045766	positive regulation of angiogenesis	26/1603	188/23328	0.000512292	0.0117741	0.00956837	14181/18750/223864/18211/13835/14461/12394/12266/20356/12490/18760/13058/14343/14205/18186/16414/11607/320924/14164/19225/13036/11441/16153/30924/11602/18787	26
1046	Pcgf24	GO:0043010	camera-type eye development	43/1603	370/23328	0.000521612	0.0119106	0.00967929	17364/12628/19662/19126/12967/12968/19130/12964/13390/235435/387609/19242/22141/20475/12307/18186/450219/22160/20147/14686/30044/12075/72088/12954/66993/15209/21838/18741/12577/12966/14165/69453/18508/74023/237979/114889/18012/16869/654812/16870/14685/21803/116810	43
1047	Pcgf24	GO:0030111	regulation of Wnt signaling pathway	37/1603	304/23328	0.000522586	0.0119106	0.00967929	50781/21410/12842/21886/72293/20677/140577/20356/110648/207742/20379/666048/59036/329252/13653/14368/22415/13132/22402/67122/450219/75607/22416/19277/14165/219134/20680/103978/14632/319998/68588/13395/20583/241639/14836/230899/21803	37
1048	Pcgf24	GO:0006813	potassium ion transport	31/1603	240/23328	0.000527973	0.0119835	0.0097385	223864/74513/16515/57138/14428/16500/238076/16510/16512/329064/66240/328424/67498/192113/70839/75607/16536/16511/100040591/192775/226922/240595/16526/16527/16528/98660/16509/230899/20927/16520/227632	31
1049	Pcgf24	GO:0030282	bone mineralization	19/1603	120/23328	0.000532082	0.0120268	0.00977374	14460/140780/19242/11687/13115/22160/73121/19228/11689/66695/19225/231633/76566/27047/13386/12161/16000/338352/18605	19
1050	Pcgf24	GO:1904659	glucose transmembrane transport	18/1603	111/23328	0.000550306	0.0123875	0.0100669	230784/20411/20537/18750/232430/12266/11421/14170/107221/242773/14607/17295/69183/227358/170441/246787/16000/18605	18
1051	Pcgf24	GO:0050900	leukocyte migration	42/1603	360/23328	0.00055599	0.0124642	0.0101292	320701/11634/15404/18750/14456/13123/84094/16409/68891/216892/26903/104099/109700/18578/118453/12490/54324/19242/74734/50931/14205/18133/16414/58217/70839/14131/16398/57765/57257/17387/11689/110168/19277/21838/232983/69453/27226/330122/11519/28240/18787/21803	42
1052	Pcgf24	GO:0086003	cardiac muscle cell contraction	13/1603	67/23328	0.000558889	0.012478	0.0101404	22290/13506/18578/72821/12293/14168/66240/20266/18821/16511/11554/98660/16509	13
1053	Pcgf24	GO:0006775	fat-soluble vitamin metabolic process	9/1603	36/23328	0.000576062	0.0128092	0.0104095	19659/12903/50500/13115/232174/546726/14473/20583/106648	9
1054	Pcgf24	GO:0031099	regeneration	22/1603	150/23328	0.000601136	0.0133126	0.0108187	12443/12335/12633/26903/11421/19242/74777/12064/14102/74318/233781/329252/18133/17181/22421/14226/21838/18261/14632/16000/18787/21803	22
1055	Pcgf24	GO:0010038	response to metal ion	34/1603	274/23328	0.000609971	0.0134415	0.0109234	12925/14590/22138/22041/12323/12335/15216/17751/234779/226781/17752/76507/67092/22784/13385/171168/16510/14102/20617/192113/11687/13115/54525/107589/18821/18013/18575/74020/55925/50765/18164/12161/28240/20927	34
1056	Pcgf24	GO:0008645	hexose transmembrane transport	18/1603	112/23328	0.000614329	0.0134415	0.0109234	230784/20411/20537/18750/232430/12266/11421/14170/107221/242773/14607/17295/69183/227358/170441/246787/16000/18605	18
1057	Pcgf24	GO:0051282	regulation of sequestering of calcium ion	18/1603	112/23328	0.000614329	0.0134415	0.0109234	12335/234779/20192/71912/18760/14652/74777/78688/20617/76854/12478/18821/14226/57340/21838/18216/28240/21803	18
1058	Pcgf24	GO:0031589	cell-substrate adhesion	41/1603	351/23328	0.000627071	0.0136656	0.0111056	20411/15404/14456/241226/14115/13835/12842/231858/328783/109700/12554/12490/19242/15117/14343/11687/18186/16414/72434/15442/13132/16398/18552/17387/21367/105298/21838/69538/240675/18606/29873/13406/30924/12032/16780/241639/11606/320712/13837/18787/20745	41
1059	Pcgf24	GO:0006821	chloride transport	17/1603	103/23328	0.000630047	0.013676	0.011114	209195/101772/57138/23844/14394/14403/212989/14408/19092/14396/12354/69454/14402/14400/108071/320718/14397	17
1079	Pcgf24	GO:0021696	cerebellar cortex morphogenesis	10/1603	45/23328	0.000791064	0.0158503	0.0128809	14804/19130/18032/20743/22421/71137/72393/14632/12404/16869	10
1061	Pcgf24	GO:0050961	detection of temperature stimulus involved in sensory perception	7/1603	23/23328	0.000657445	0.014079	0.0114414	18211/12310/101772/30044/93670/18216/14806	7
1062	Pcgf24	GO:2000345	regulation of hepatocyte proliferation	7/1603	23/23328	0.000657445	0.014079	0.0114414	12633/16173/19242/14164/22416/14632/56373	7
1063	Pcgf24	GO:0008643	carbohydrate transport	22/1603	151/23328	0.000658906	0.014079	0.0114414	70652/230784/20411/20537/18750/20522/232430/12266/11421/14170/107221/22293/76157/242773/14607/17295/69183/227358/170441/246787/16000/18605	22
1064	Pcgf24	GO:0090132	epithelium migration	36/1603	297/23328	0.000665625	0.0141411	0.0114919	14181/18750/234779/14461/20317/19130/238328/12554/20356/67784/18760/15117/14343/17286/18133/18186/16414/66864/320924/22421/14164/16398/17295/14165/19225/13036/18606/14179/58233/11602/20583/241639/16000/11606/18787/21803	36
1065	Pcgf24	GO:0021681	cerebellar granular layer development	6/1603	17/23328	0.000666983	0.0141411	0.0114919	14804/19130/18032/22421/72393/12404	6
1066	Pcgf24	GO:0051208	sequestering of calcium ion	18/1603	113/23328	0.000684656	0.0144597	0.0117509	12335/234779/20192/71912/18760/14652/74777/78688/20617/76854/12478/18821/14226/57340/21838/18216/28240/21803	18
1067	Pcgf24	GO:0032410	negative regulation of transporter activity	14/1603	77/23328	0.000691876	0.014556	0.0118291	18750/26903/14579/66240/328424/19700/20617/22160/18821/232748/14226/100102/98660/16509	14
1068	Pcgf24	GO:0046879	hormone secretion	42/1603	364/23328	0.000695961	0.0145859	0.0118534	22044/19662/20609/15216/21410/12394/12876/20677/101772/14652/16500/107221/12889/76854/18133/66259/54525/11607/13132/72472/14607/18609/14427/224129/11689/14226/18095/18508/545192/18575/245049/20394/18012/56183/57264/50765/12161/11606/230899/28240/11551/20927	42
1069	Pcgf24	GO:0019935	cyclic-nucleotide-mediated signaling	29/1603	223/23328	0.000703345	0.0146797	0.0119296	15563/243277/12310/11517/19085/18578/207728/54672/14652/210933/19088/237175/19217/107221/76854/77037/382045/14607/14427/18821/224129/19228/229714/94226/11554/436090/17199/230899/11551	29
1070	Pcgf24	GO:0045778	positive regulation of ossification	17/1603	104/23328	0.000705806	0.0146797	0.0119296	12310/18760/19242/22422/435965/107221/71584/22402/11689/12609/231633/68588/13395/12161/16000/320799/338352	17
1071	Pcgf24	GO:0007435	salivary gland morphogenesis	9/1603	37/23328	0.000715299	0.0148208	0.0120443	21817/67784/18186/17295/18095/14165/18508/14179/20583	9
1072	Pcgf24	GO:0048592	eye morphogenesis	25/1603	182/23328	0.000718574	0.0148325	0.0120538	17364/12628/19662/19126/12831/19130/235435/387609/19242/12064/12307/22160/20147/14686/72088/12954/21838/18741/18508/17150/237979/114889/16869/14685/116810	25
1037	Pcgf24	GO:0002446	neutrophil mediated immunity	9/1603	35/23328	0.00045981	0.0109355	0.00888685	17916/16409/68891/11421/74732/16414/58217/232972/217304	9
1074	Pcgf24	GO:0090130	tissue migration	36/1603	299/23328	0.000753155	0.0154298	0.0125392	14181/18750/234779/14461/20317/19130/238328/12554/20356/67784/18760/15117/14343/17286/18133/18186/16414/66864/320924/22421/14164/16398/17295/14165/19225/13036/18606/14179/58233/11602/20583/241639/16000/11606/18787/21803	36
1075	Pcgf24	GO:0019932	second-messenger-mediated signaling	49/1603	445/23328	0.000759133	0.0154906	0.0125886	15563/243277/234889/18241/12310/11517/19085/71912/18578/12554/207728/54672/14652/74777/12504/210933/19088/26557/237175/19217/19416/107221/76854/77037/382045/11607/14200/14607/70839/18609/14427/18821/224129/19228/14226/18013/57340/229714/12671/94226/108071/18012/11554/436090/17199/16000/230899/28240/11551	49
1076	Pcgf24	GO:0006939	smooth muscle contraction	18/1603	114/23328	0.000761785	0.0154906	0.0125886	231602/19224/12310/212937/228139/18436/76854/11475/16398/107589/14226/19225/12671/56183/11554/98660/11606/11551	18
1077	Pcgf24	GO:0009913	epidermal cell differentiation	26/1603	193/23328	0.000765086	0.0155001	0.0125963	15404/19224/69073/16667/21816/21420/545975/20379/15214/171166/328789/11921/12365/13115/320051/18426/232174/450219/100503041/72088/14284/19225/18508/14632/21818/18991	26
1078	Pcgf24	GO:0001708	cell fate specification	17/1603	105/23328	0.000789226	0.0158503	0.0128809	14008/57246/21410/21388/209448/11921/104360/20672/21387/57765/22416/18508/17906/240590/14836/14028/15396	17
879	Pcgf24	GO:2000647	negative regulation of stem cell proliferation	8/1603	16/23328	3.81634e-06	0.000289936	0.00023562	69073/19242/12064/18426/20583/216858/241639/21803	8
1080	Pcgf24	GO:0050918	positive chemotaxis	10/1603	45/23328	0.000791064	0.0158503	0.0128809	18750/12554/20356/22422/14205/18186/16398/140571/17295/14165	10
1081	Pcgf24	GO:0042363	fat-soluble vitamin catabolic process	5/1603	12/23328	0.000801133	0.0159934	0.0129972	12903/13115/232174/546726/106648	5
942	Pcgf24	GO:0060080	inhibitory postsynaptic potential	8/1603	22/23328	6.52987e-05	0.00263797	0.00214378	627214/116837/12064/14402/11438/18216/11554/14806	8
1083	Pcgf24	GO:0046928	regulation of neurotransmitter secretion	20/1603	134/23328	0.000834182	0.0165325	0.0134354	231602/18752/14299/18750/242662/116837/68404/16510/20617/11784/12889/18436/54525/22421/110835/545192/29873/11441/11438/11551	20
1002	Pcgf24	GO:0070168	negative regulation of biomineral tissue development	8/1603	26/23328	0.000249069	0.00686506	0.00557898	14456/14460/15214/73121/66695/76566/18605/21803	8
1085	Pcgf24	GO:0055001	muscle cell development	27/1603	205/23328	0.000868964	0.017098	0.0138949	231602/22138/21955/12335/12633/68802/26903/225288/19130/50876/74777/15214/18858/20429/14200/22402/17295/18741/17906/17996/74103/228003/22439/11554/16000/11606/74116	27
1003	Pcgf24	GO:0110150	negative regulation of biomineralization	8/1603	26/23328	0.000249069	0.00686506	0.00557898	14456/14460/15214/73121/66695/76566/18605/21803	8
1087	Pcgf24	GO:0014812	muscle cell migration	17/1603	106/23328	0.00088092	0.0172094	0.0139854	223864/16173/11421/15117/18791/18133/13653/214968/22402/16398/18552/11504/17295/57264/16000/11606/18787	17
1088	Pcgf24	GO:0048663	neuron fate commitment	14/1603	79/23328	0.000901333	0.0172542	0.0140218	21420/18505/14461/16874/12394/13390/209448/11921/104360/69952/18508/240590/14028/116810	14
1089	Pcgf24	GO:0051279	regulation of release of sequestered calcium ion into cytosol	14/1603	79/23328	0.000901333	0.0172542	0.0140218	12335/71912/18760/74777/78688/20617/76854/12478/18821/14226/57340/21838/18216/21803	14
1096	Pcgf24	GO:0002026	regulation of the force of heart contraction	8/1603	31/23328	0.000924218	0.0172542	0.0140218	18750/17896/140781/18821/17906/11554/98660/17897	8
1091	Pcgf24	GO:0060079	excitatory postsynaptic potential	15/1603	88/23328	0.000913258	0.0172542	0.0140218	14804/116837/71687/13385/12064/20617/14810/22421/17295/11441/12404/110893/11438/380785/14806	15
1092	Pcgf24	GO:0048754	branching morphogenesis of an epithelial tube	25/1603	185/23328	0.000913633	0.0172542	0.0140218	18514/329795/57246/21420/21410/20356/67784/15402/18186/11607/67122/14164/17387/17295/18095/18741/14165/13036/14179/22414/16869/16000/11606/15396/21803	25
1093	Pcgf24	GO:0014911	positive regulation of smooth muscle cell migration	12/1603	62/23328	0.000922135	0.0172542	0.0140218	223864/16173/15117/13653/214968/22402/16398/18552/11504/57264/16000/11606	12
1094	Pcgf24	GO:0050982	detection of mechanical stimulus	12/1603	62/23328	0.000922135	0.0172542	0.0140218	22138/76645/231252/18211/16173/328789/329064/18766/100503041/16398/16000/16528	12
1095	Pcgf24	GO:0034329	cell junction assembly	47/1603	426/23328	0.000922239	0.0172542	0.0140218	20411/18750/14804/18211/19329/382864/16774/11421/67784/20743/12064/14168/18858/14394/378937/210933/20617/18186/27083/14810/396184/22421/13641/16398/105827/17387/14402/22416/19277/21838/14619/12565/18606/12741/12404/16981/554327/237979/246316/11519/67703/192198/20583/18164/11606/13837/215654	47
1100	Pcgf24	GO:1902932	positive regulation of alcohol biosynthetic process	8/1603	31/23328	0.000924218	0.0172542	0.0140218	11517/20617/76854/13132/14164/19228/18216/12161	8
1097	Pcgf24	GO:0021533	cell differentiation in hindbrain	8/1603	31/23328	0.000924218	0.0172542	0.0140218	14804/14461/19130/18032/22421/72393/12404/16869	8
1098	Pcgf24	GO:0072574	hepatocyte proliferation	8/1603	31/23328	0.000924218	0.0172542	0.0140218	12633/19130/16173/19242/14164/22416/14632/56373	8
1099	Pcgf24	GO:0072575	epithelial cell proliferation involved in liver morphogenesis	8/1603	31/23328	0.000924218	0.0172542	0.0140218	12633/19130/16173/19242/14164/22416/14632/56373	8
1060	Pcgf24	GO:0032930	positive regulation of superoxide anion generation	7/1603	23/23328	0.000657445	0.014079	0.0114414	16409/68891/16173/16414/11607/11606/21803	7
989	Pcgf24	GO:0043312	neutrophil degranulation	6/1603	14/23328	0.000193611	0.00581896	0.00472885	17916/16409/68891/74732/16414/232972	6
1102	Pcgf24	GO:0002283	neutrophil activation involved in immune response	6/1603	18/23328	0.000942618	0.0174784	0.014204	17916/16409/68891/74732/16414/232972	6
1103	Pcgf24	GO:0035272	exocrine system development	11/1603	54/23328	0.000956301	0.0176722	0.0143615	21817/67784/18186/18609/17295/18095/14165/18508/14179/20583/16000	11
1104	Pcgf24	GO:0048639	positive regulation of developmental growth	28/1603	217/23328	0.000972622	0.0179133	0.0145574	12335/57246/116837/12561/21388/320563/19130/20361/12266/20356/12064/268396/15214/71751/74318/18186/22415/22402/22416/14600/17919/18261/14632/14179/11554/16000/11606/18787	28
1105	Pcgf24	GO:0098739	import across plasma membrane	23/1603	166/23328	0.0010203	0.0185781	0.0150977	20537/213053/15216/433256/67473/215335/16515/57138/192113/246049/11607/75607/16511/110893/100040591/170441/18216/11554/246787/98660/11606/28240/16520	23
1106	Pcgf24	GO:0045598	regulation of fat cell differentiation	21/1603	146/23328	0.00102197	0.0185781	0.0150977	74186/14461/232430/74596/217410/268396/435965/59036/107221/76854/22402/11689/22416/19225/384061/13386/20583/16000/19885/18605/21803	21
1107	Pcgf24	GO:0098693	regulation of synaptic vesicle cycle	21/1603	146/23328	0.00102197	0.0185781	0.0150977	231602/18752/14299/18750/242662/116837/19085/68404/16510/11784/12889/18436/54525/22421/110835/14169/20964/29873/11441/11438/11551	21
1108	Pcgf24	GO:0006937	regulation of muscle contraction	22/1603	156/23328	0.0010257	0.0185781	0.0150977	19224/21955/18750/12310/13506/18578/14168/140781/18436/76854/16398/18821/14226/19225/12671/110893/56183/11554/98660/17897/230899/11551	22
1109	Pcgf24	GO:0071248	cellular response to metal ion	22/1603	156/23328	0.0010257	0.0185781	0.0150977	22041/12335/15216/17751/226781/17752/76507/13385/171168/16510/14102/20617/11687/54525/107589/18013/74020/55925/50765/18164/12161/28240	22
1110	Pcgf24	GO:0009914	hormone transport	42/1603	372/23328	0.00107244	0.0193606	0.0157336	22044/19662/20609/15216/21410/12394/12876/20677/101772/14652/16500/107221/12889/76854/18133/66259/54525/11607/13132/72472/14607/18609/14427/224129/11689/14226/18095/18508/545192/18575/245049/20394/18012/56183/57264/50765/12161/11606/230899/28240/11551/20927	42
1111	Pcgf24	GO:0014902	myotube differentiation	19/1603	127/23328	0.00107989	0.0194309	0.0157908	231602/12633/26903/74777/12064/18858/210933/18133/20429/232174/17387/17295/18741/68662/231633/228003/22439/16000/214292	19
1112	Pcgf24	GO:0048704	embryonic skeletal system morphogenesis	17/1603	108/23328	0.00109177	0.0195803	0.0159122	15405/15404/15427/15400/15403/15402/15417/20429/22160/15412/17387/14179/11695/16869/14836/20204/15396	17
1113	Pcgf24	GO:0046651	lymphocyte proliferation	37/1603	317/23328	0.00113861	0.0203418	0.016531	18173/57916/16858/108723/14961/12511/16409/14960/72049/14130/208154/78317/16173/12504/50931/69816/12518/16414/15452/12478/94176/114570/17079/24099/13641/16161/57257/22416/14226/14165/170780/30925/16153/20390/16168/16000/21803	37
1114	Pcgf24	GO:0071695	anatomical structure maturation	33/1603	273/23328	0.00114167	0.0203418	0.016531	15408/14461/12310/16874/12394/19713/12266/19645/15402/18858/210933/71751/233781/20672/14810/450219/12075/73121/19228/21367/50915/12577/19225/114889/21349/16168/76566/214575/76378/241639/16000/16509/74267	33
1115	Pcgf24	GO:0010631	epithelial cell migration	35/1603	295/23328	0.00114726	0.0203751	0.0165581	14181/18750/234779/14461/20317/19130/238328/12554/20356/67784/18760/15117/14343/17286/18133/18186/16414/66864/320924/22421/14164/16398/17295/14165/19225/13036/18606/58233/11602/20583/241639/16000/11606/18787/21803	35
1116	Pcgf24	GO:0019226	transmission of nerve impulse	15/1603	90/23328	0.00115876	0.0205126	0.0166698	231602/110876/228139/18858/18436/20266/16398/54377/14226/16536/11441/240590/20274/11606/14806	15
1117	Pcgf24	GO:0045444	fat cell differentiation	31/1603	252/23328	0.00119368	0.0210626	0.0171168	12443/74186/14461/26903/232430/74596/100604/217410/268396/435965/59036/107221/76854/77037/22402/11689/22416/14165/19225/12609/16775/16780/384061/57264/11554/13386/20583/16000/19885/18605/21803	31
1118	Pcgf24	GO:0030308	negative regulation of cell growth	26/1603	199/23328	0.00120637	0.0211193	0.0171629	230784/26456/18846/20357/20361/20360/19645/20356/20358/29869/14168/13115/18133/18186/22415/214968/13132/22416/108151/17906/20353/11606/230899/18605/74116/21803	26
1119	Pcgf24	GO:0001508	action potential	20/1603	138/23328	0.00121056	0.0211193	0.0171629	231602/110876/13506/72821/12293/228139/16500/14168/18858/66240/18436/20266/14226/16511/11441/11438/18216/20274/16509/14806	20
1120	Pcgf24	GO:0042471	ear morphogenesis	20/1603	138/23328	0.00121056	0.0211193	0.0171629	231252/241226/14461/18423/212937/328789/11921/14368/100503041/72088/17910/15209/22416/14165/14179/68588/13395/14836/20204/21906	20
1121	Pcgf24	GO:0002062	chondrocyte differentiation	17/1603	109/23328	0.00121233	0.0211193	0.0171629	18750/213053/216616/12394/14563/18133/20429/22402/22421/73121/19228/76566/20678/20583/12161/15396/21803	17
1122	Pcgf24	GO:0001973	G protein-coupled adenosine receptor signaling pathway	5/1603	13/23328	0.00122842	0.0211304	0.0171719	56318/70839/224129/21367/14685	5
1123	Pcgf24	GO:0021683	cerebellar granular layer morphogenesis	5/1603	13/23328	0.00122842	0.0211304	0.0171719	14804/19130/18032/22421/12404	5
1124	Pcgf24	GO:0021877	forebrain neuron fate commitment	5/1603	13/23328	0.00122842	0.0211304	0.0171719	21420/14461/16874/13390/18508	5
1125	Pcgf24	GO:0035588	G protein-coupled purinergic receptor signaling pathway	5/1603	13/23328	0.00122842	0.0211304	0.0171719	56318/70839/224129/21367/14685	5
1126	Pcgf24	GO:0007269	neurotransmitter secretion	25/1603	189/23328	0.00124406	0.0212657	0.0172818	231602/18752/14299/18750/242662/116837/68404/16510/20743/20617/11784/74732/12889/18436/54525/22421/19894/110835/20964/545192/29873/11441/11438/55925/11551	25
1127	Pcgf24	GO:0099643	signal release from synapse	25/1603	189/23328	0.00124406	0.0212657	0.0172818	231602/18752/14299/18750/242662/116837/68404/16510/20743/20617/11784/74732/12889/18436/54525/22421/19894/110835/20964/545192/29873/11441/11438/55925/11551	25
1128	Pcgf24	GO:0098659	inorganic cation import across plasma membrane	16/1603	100/23328	0.00126475	0.021485	0.0174601	20537/213053/15216/16515/57138/192113/11607/75607/16511/110893/100040591/11554/246787/98660/28240/16520	16
1129	Pcgf24	GO:0099587	inorganic ion import across plasma membrane	16/1603	100/23328	0.00126475	0.021485	0.0174601	20537/213053/15216/16515/57138/192113/11607/75607/16511/110893/100040591/11554/246787/98660/28240/16520	16
1130	Pcgf24	GO:0051216	cartilage development	26/1603	200/23328	0.00129808	0.0217625	0.0176856	18750/213053/216616/12842/12164/12394/14563/15400/15402/22422/18133/12839/20429/22402/22421/73121/19228/73234/234356/76566/20678/20583/12161/20204/15396/21803	26
1131	Pcgf24	GO:0030050	vesicle transport along actin filament	6/1603	19/23328	0.00129812	0.0217625	0.0176856	17916/231646/17922/17910/17919/245049	6
1132	Pcgf24	GO:0055003	cardiac myofibril assembly	6/1603	19/23328	0.00129812	0.0217625	0.0176856	22138/225288/19130/17906/17996/74103	6
1133	Pcgf24	GO:0098962	regulation of postsynaptic neurotransmitter receptor activity	6/1603	19/23328	0.00129812	0.0217625	0.0176856	232813/53324/54377/11438/18164/380785	6
1134	Pcgf24	GO:0001938	positive regulation of endothelial cell proliferation	15/1603	91/23328	0.00130098	0.0217625	0.0176856	14181/18750/14461/26903/19130/12554/20356/18760/14205/11607/67122/140571/16153/12161/16000	15
1135	Pcgf24	GO:0021587	cerebellum morphogenesis	11/1603	56/23328	0.00131123	0.0218671	0.0177706	13131/14804/19130/18032/20743/22421/71137/72393/14632/12404/16869	11
1136	Pcgf24	GO:0055007	cardiac muscle cell differentiation	20/1603	139/23328	0.00132464	0.0220236	0.0178977	22138/18505/21388/225288/19130/15214/14200/22402/22416/17295/18741/17906/17996/244810/74103/11554/16000/11606/74116/21803	20
1137	Pcgf24	GO:0032943	mononuclear cell proliferation	37/1603	320/23328	0.00134923	0.0223645	0.0181747	18173/57916/16858/108723/14961/12511/16409/14960/72049/14130/208154/78317/16173/12504/50931/69816/12518/16414/15452/12478/94176/114570/17079/24099/13641/16161/57257/22416/14226/14165/170780/30925/16153/20390/16168/16000/21803	37
1138	Pcgf24	GO:0060541	respiratory system development	31/1603	254/23328	0.00135685	0.0224229	0.0182222	15901/19662/320277/21388/207607/20522/11421/101772/74777/15402/22422/74318/30051/320924/21387/14164/233752/15209/17387/18741/14165/13036/14632/20390/14179/22414/13395/216725/16000/387139/723905	31
1139	Pcgf24	GO:0051402	neuron apoptotic process	35/1603	298/23328	0.0013685	0.0224746	0.0182643	18752/14804/66270/17751/18211/226781/16409/110876/110532/109700/16173/19645/223649/13390/14563/14652/16500/12064/14102/20617/18186/13653/14810/18008/12804/105827/14402/240057/72393/16153/14179/80857/100102/11606/14806	35
1140	Pcgf24	GO:0050878	regulation of body fluid levels	40/1603	354/23328	0.0013693	0.0224746	0.0182643	12443/12628/69073/11891/18750/14456/11686/14460/212937/12266/12490/171168/216350/21824/232946/15484/18436/15442/385643/14368/232174/106722/70839/14064/23972/330657/22416/17295/19277/14165/93670/69453/12671/16644/56373/66901/11554/246787/11551/18787	40
1141	Pcgf24	GO:0061448	connective tissue development	33/1603	276/23328	0.00137231	0.0224746	0.0182643	18750/12633/213053/216616/12831/12842/12164/12394/14563/15400/268396/232685/15402/22422/18133/12839/13653/20429/22402/22421/73121/19228/73234/234356/76566/20678/20583/12161/16000/20204/15396/19885/21803	33
1142	Pcgf24	GO:1901214	regulation of neuron death	42/1603	377/23328	0.00138995	0.0226955	0.0184438	18752/14804/66270/17751/18211/226781/16409/14130/109700/20317/16173/223649/13390/12490/14563/237716/14652/16500/12064/14102/20617/13176/18186/13653/14810/18008/12804/105827/14402/22416/14600/240057/72393/11441/16153/14179/80857/100102/16000/11606/28240/14806	42
1143	Pcgf24	GO:0060993	kidney morphogenesis	16/1603	101/23328	0.00140885	0.0229358	0.018639	18514/21410/20677/218476/22422/12307/11607/16372/14164/14165/14179/22414/16869/11606/15396/21803	16
1144	Pcgf24	GO:0042119	neutrophil activation	8/1603	33/23328	0.00143867	0.0232493	0.0188938	17916/16409/68891/16173/74732/16414/232972/16168	8
1145	Pcgf24	GO:0072576	liver morphogenesis	8/1603	33/23328	0.00143867	0.0232493	0.0188938	12633/19130/16173/19242/14164/22416/14632/56373	8
1146	Pcgf24	GO:0043542	endothelial cell migration	27/1603	212/23328	0.00144086	0.0232493	0.0188938	14181/18750/14461/20317/19130/238328/12554/20356/67784/18760/14343/17286/18133/18186/16414/66864/320924/22421/14164/17295/19225/58233/11602/20583/16000/11606/21803	27
1147	Pcgf24	GO:0003084	positive regulation of systemic arterial blood pressure	7/1603	26/23328	0.00147083	0.023456	0.0190618	11421/15484/66259/11441/56183/11554/11606	7
1148	Pcgf24	GO:0032928	regulation of superoxide anion generation	7/1603	26/23328	0.00147083	0.023456	0.0190618	16409/68891/16173/16414/11607/11606/21803	7
1149	Pcgf24	GO:0042573	retinoic acid metabolic process	7/1603	26/23328	0.00147083	0.023456	0.0190618	19659/12903/13076/11522/232174/546726/237320	7
1150	Pcgf24	GO:0060065	uterus development	7/1603	26/23328	0.00147083	0.023456	0.0190618	15405/15395/19662/22421/12577/16869/15396	7
1151	Pcgf24	GO:0060828	regulation of canonical Wnt signaling pathway	29/1603	234/23328	0.00150514	0.023907	0.0194283	50781/12842/21886/72293/20677/140577/20356/110648/20379/59036/13653/14368/13132/67122/450219/75607/22416/19277/14165/20680/103978/14632/319998/68588/13395/20583/241639/230899/21803	29
1152	Pcgf24	GO:0018108	peptidyl-tyrosine phosphorylation	37/1603	322/23328	0.00150785	0.023907	0.0194283	12702/18750/14456/18211/216616/80794/13835/547253/14460/16173/11421/13385/12504/18186/16414/231125/11607/14585/16161/22416/21838/14600/14165/20811/244218/18606/14179/16168/108071/11602/12161/16000/13019/11606/13837/11551/21803	37
1153	Pcgf24	GO:0030902	hindbrain development	23/1603	171/23328	0.00152681	0.0241377	0.0196158	13131/14804/21410/14461/14130/18423/19130/18032/110648/20743/14810/22421/71137/18013/94187/18508/72393/14632/12404/18012/16869/20353/16000	23
1154	Pcgf24	GO:0022037	metencephalon development	18/1603	121/23328	0.00154008	0.0242773	0.0197292	13131/14804/14130/18423/19130/18032/110648/20743/14810/22421/71137/18013/72393/14632/12404/18012/16869/20353	18
1155	Pcgf24	GO:0007431	salivary gland development	9/1603	41/23328	0.0015714	0.0246138	0.0200027	21817/67784/18186/17295/18095/14165/18508/14179/20583	9
1156	Pcgf24	GO:0048593	camera-type eye morphogenesis	21/1603	151/23328	0.00157492	0.0246138	0.0200027	17364/12628/19662/19126/19130/235435/387609/19242/12307/22160/20147/14686/72088/12954/21838/18741/18508/237979/114889/16869/116810	21
1157	Pcgf24	GO:0072006	nephron development	21/1603	151/23328	0.00157492	0.0246138	0.0200027	12628/18514/12633/19126/74055/21410/19713/22422/12307/13653/11607/16372/14164/19277/14179/22414/67703/16869/11606/15396/21803	21
1158	Pcgf24	GO:0007157	heterophilic cell-cell adhesion via plasma membrane cell adhesion molecules	10/1603	49/23328	0.00158619	0.0247192	0.0200884	14804/16858/84004/12511/12561/230868/71740/11658/105827/12404	10
1159	Pcgf24	GO:0006066	alcohol metabolic process	37/1603	323/23328	0.00159308	0.0247561	0.0201183	15450/19659/56050/50781/19662/17751/13123/234779/228677/13070/11517/26903/171168/170835/13076/18858/20617/11522/13115/76854/18979/13132/665270/14164/228550/102954/242748/19228/66113/30924/54447/18216/15360/12161/100102/433323/70861	37
1160	Pcgf24	GO:0043524	negative regulation of neuron apoptotic process	24/1603	182/23328	0.00160608	0.024832	0.02018	18752/66270/17751/18211/226781/223649/13390/14563/14652/12064/20617/18186/14810/18008/12804/105827/14402/240057/72393/16153/14179/80857/11606/14806	24
1161	Pcgf24	GO:0010632	regulation of epithelial cell migration	29/1603	235/23328	0.00160704	0.024832	0.02018	14181/18750/234779/14461/20317/19130/238328/20356/18760/15117/14343/17286/18186/320924/22421/14164/16398/17295/14165/19225/13036/18606/58233/11602/20583/16000/11606/18787/21803	29
1162	Pcgf24	GO:0007187	G protein-coupled receptor signaling pathway, coupled to cyclic nucleotide second messenger	30/1603	246/23328	0.00162604	0.0249844	0.0203039	20609/15563/243277/12310/11517/18578/14428/207728/54672/14652/210933/237175/19217/76854/77037/382045/14686/70839/14427/18821/224129/19228/12671/94226/15564/14687/11554/17199/11551/14685	30
1163	Pcgf24	GO:0043583	ear development	30/1603	246/23328	0.00162604	0.0249844	0.0203039	231252/241226/14461/18423/19130/212937/12064/15214/171166/328789/11921/14368/100503041/72088/17910/15209/14402/22416/14165/12609/14179/80857/68588/18012/13395/14836/16000/20204/54670/21906	30
1164	Pcgf24	GO:0007160	cell-matrix adhesion	27/1603	214/23328	0.00165463	0.0253525	0.020603	20411/15404/241226/13835/328783/109700/12554/12490/14343/18186/16414/72434/15442/16398/18552/17387/21367/105298/21838/240675/18606/30924/12032/241639/11606/13837/18787	27
1165	Pcgf24	GO:0046530	photoreceptor cell differentiation	14/1603	84/23328	0.00166868	0.0254963	0.0207199	17364/12628/329795/19126/170677/13390/19242/333329/14686/72088/21838/18508/237979/14685	14
1166	Pcgf24	GO:0030323	respiratory tube development	28/1603	225/23328	0.00168926	0.0257389	0.020917	15901/19662/21388/207607/20522/11421/74777/15402/22422/74318/30051/320924/21387/14164/18552/233752/17387/18741/14165/13036/14632/20390/14179/22414/216725/16000/387139/723905	28
1167	Pcgf24	GO:0070997	neuron death	45/1603	416/23328	0.00173604	0.0263461	0.0214105	18752/14804/66270/17751/18211/226781/16409/110876/14130/110532/109700/20317/16173/19645/223649/13390/12490/14563/237716/14652/16500/12064/14102/20617/13176/18186/13653/14810/18008/12804/105827/14402/22416/14600/240057/72393/11441/16153/14179/80857/100102/16000/11606/28240/14806	45
1168	Pcgf24	GO:0050772	positive regulation of axonogenesis	16/1603	103/23328	0.00173875	0.0263461	0.0214105	17760/12561/320563/18846/20361/20356/67784/12064/71751/18186/22415/20429/140571/22416/17919/18261	16
1169	Pcgf24	GO:1901888	regulation of cell junction assembly	27/1603	215/23328	0.00177138	0.0266917	0.0216913	18750/14804/18211/19329/382864/11421/12064/378937/210933/20617/18186/27083/14810/396184/22421/105827/17387/22416/21838/18606/12741/12404/16981/20583/18164/11606/13837	27
1170	Pcgf24	GO:0018212	peptidyl-tyrosine modification	37/1603	325/23328	0.00177619	0.0266917	0.0216913	12702/18750/14456/18211/216616/80794/13835/547253/14460/16173/11421/13385/12504/18186/16414/231125/11607/14585/16161/22416/21838/14600/14165/20811/244218/18606/14179/16168/108071/11602/12161/16000/13019/11606/13837/11551/21803	37
1171	Pcgf24	GO:0070371	ERK1 and ERK2 cascade	37/1603	325/23328	0.00177619	0.0266917	0.0216913	75590/22041/231252/18750/12633/14456/17751/226781/11910/20361/12266/14170/51791/20358/12504/13176/107221/11687/76854/66259/18186/21859/21832/13132/11475/75607/14165/13036/319520/11441/66959/14179/80857/72373/16000/11606/21803	37
1172	Pcgf24	GO:0043409	negative regulation of MAPK cascade	23/1603	173/23328	0.0017827	0.0267161	0.0217112	75590/231252/18750/13449/80794/19023/11910/51791/20358/20379/59036/76854/66259/21859/13132/75607/319520/11441/66959/72373/16000/11606/230899	23
1173	Pcgf24	GO:0009111	vitamin catabolic process	5/1603	14/23328	0.00180332	0.0268778	0.0218426	12903/13115/232174/546726/106648	5
1174	Pcgf24	GO:2000347	positive regulation of hepatocyte proliferation	5/1603	14/23328	0.00180332	0.0268778	0.0218426	12633/16173/19242/14164/22416	5
1175	Pcgf24	GO:0001942	hair follicle development	17/1603	113/23328	0.00181363	0.0268823	0.0218463	16667/223227/21420/12394/232685/16675/15442/14368/20672/450219/14165/19225/22409/11695/241639/56735/16870	17
1176	Pcgf24	GO:0050764	regulation of phagocytosis	17/1603	113/23328	0.00181363	0.0268823	0.0218463	18173/18752/11891/14456/14461/14130/26903/12266/22141/11687/54525/94176/14131/16398/20390/16168/21803	17
1177	Pcgf24	GO:0070252	actin-mediated cell contraction	15/1603	94/23328	0.00181837	0.0268823	0.0218463	22290/13506/18578/72821/12293/14168/66240/140781/20266/11475/18821/16511/11554/98660/16509	15
1178	Pcgf24	GO:0043523	regulation of neuron apoptotic process	32/1603	270/23328	0.00185263	0.0270207	0.0219587	18752/14804/66270/17751/18211/226781/16409/109700/16173/223649/13390/14563/14652/16500/12064/14102/20617/18186/13653/14810/18008/12804/105827/14402/240057/72393/16153/14179/80857/100102/11606/14806	32
1179	Pcgf24	GO:0030239	myofibril assembly	12/1603	67/23328	0.00186414	0.0270207	0.0219587	22138/21955/12335/12633/68802/225288/19130/50876/17906/17996/74103/228003	12
1180	Pcgf24	GO:0060688	regulation of morphogenesis of a branching structure	12/1603	67/23328	0.00186414	0.0270207	0.0219587	21410/12876/71751/11607/20429/17295/14165/22414/16869/20583/11606/21803	12
1181	Pcgf24	GO:1903307	positive regulation of regulated secretory pathway	12/1603	67/23328	0.00186414	0.0270207	0.0219587	11891/116837/16409/14461/68891/16500/18806/16414/54525/232972/54215/230899	12
1182	Pcgf24	GO:0016048	detection of temperature stimulus	7/1603	27/23328	0.00186915	0.0270207	0.0219587	18211/12310/101772/30044/93670/18216/14806	7
1183	Pcgf24	GO:0021871	forebrain regionalization	7/1603	27/23328	0.00186915	0.0270207	0.0219587	22422/73191/18508/14179/22414/16869/16870	7
1184	Pcgf24	GO:0007218	neuropeptide signaling pathway	14/1603	85/23328	0.00187387	0.0270207	0.0219587	20609/12310/109648/14428/14652/14427/241070/20607/67405/20394/56183/18216/230899/225642	14
1185	Pcgf24	GO:0014910	regulation of smooth muscle cell migration	14/1603	85/23328	0.00187387	0.0270207	0.0219587	223864/16173/11421/15117/13653/214968/22402/16398/18552/11504/57264/16000/11606/18787	14
1186	Pcgf24	GO:0030326	embryonic limb morphogenesis	20/1603	143/23328	0.00187713	0.0270207	0.0219587	15405/15395/18514/21388/209448/14563/14368/22415/20429/232174/16764/21387/22160/22421/18741/14179/11695/13395/20204/15396	20
1187	Pcgf24	GO:0035113	embryonic appendage morphogenesis	20/1603	143/23328	0.00187713	0.0270207	0.0219587	15405/15395/18514/21388/209448/14563/14368/22415/20429/232174/16764/21387/22160/22421/18741/14179/11695/13395/20204/15396	20
1188	Pcgf24	GO:0001890	placenta development	23/1603	174/23328	0.00192381	0.0274434	0.0223022	54427/12702/21425/50500/56213/14008/67971/14461/238328/70956/19242/15214/22422/17295/56096/56092/12577/19225/16153/13393/214292/18787/14531	23
1189	Pcgf24	GO:0043271	negative regulation of ion transport	23/1603	174/23328	0.00192381	0.0274434	0.0223022	22044/18750/26903/11421/20379/14579/66240/328424/19700/20617/19092/22160/75607/18821/232748/14226/19225/16511/18216/100102/98660/16509/21803	23
1190	Pcgf24	GO:0034766	negative regulation of ion transmembrane transport	16/1603	104/23328	0.00192655	0.0274434	0.0223022	18750/26903/14579/66240/328424/19700/22160/18821/232748/14226/16511/18216/100102/98660/16509/21803	16
1191	Pcgf24	GO:0060349	bone morphogenesis	16/1603	104/23328	0.00192655	0.0274434	0.0223022	64406/12842/212937/15117/20379/12839/18503/20429/232174/22160/17387/231633/234356/13395/12161/15396	16
1192	Pcgf24	GO:1905330	regulation of morphogenesis of an epithelium	17/1603	114/23328	0.00199797	0.0283867	0.0230688	21410/140577/22422/59036/14368/11607/13132/22421/14164/17295/14165/22414/68588/16869/20583/11606/21803	17
1193	Pcgf24	GO:0055013	cardiac muscle cell development	15/1603	95/23328	0.00202496	0.0286957	0.0233199	22138/225288/19130/15214/14200/22402/17295/18741/17906/17996/74103/11554/16000/11606/74116	15
1194	Pcgf24	GO:0051963	regulation of synapse assembly	18/1603	124/23328	0.00203777	0.0287183	0.0233383	18750/14804/18211/19329/382864/12064/378937/210933/20617/27083/14810/396184/22421/105827/22416/12404/16981/18164	18
1195	Pcgf24	GO:0015698	inorganic anion transport	20/1603	144/23328	0.00204231	0.0287183	0.0233383	18173/209195/101772/57138/23844/20379/14394/14403/212989/14408/19092/14396/12354/69454/14402/14400/108071/320718/14397/18605	20
1196	Pcgf24	GO:0072089	stem cell proliferation	20/1603	144/23328	0.00204231	0.0287183	0.0233383	69073/11421/12490/19242/207742/12064/14168/18426/22415/21832/20672/66993/22416/18508/22414/20678/20583/216858/241639/21803	20
1197	Pcgf24	GO:0001936	regulation of endothelial cell proliferation	19/1603	134/23328	0.00205099	0.0287665	0.0233774	14181/18750/14461/26903/19130/238328/12554/20356/18760/14343/14205/11607/67122/140571/11689/16153/13386/12161/16000	19
1198	Pcgf24	GO:0006631	fatty acid metabolic process	44/1603	408/23328	0.00205682	0.0287745	0.0233839	15450/230784/56473/67460/19224/14598/26458/11666/433256/14073/68631/11686/12266/15446/14079/114886/54326/13076/19088/20617/11687/239126/11685/22160/14607/74121/12686/11689/66113/19225/69183/30924/227358/384724/54447/171282/56448/100043108/22229/106648/20216/11606/16891/70861	44
1199	Pcgf24	GO:0035107	appendage morphogenesis	23/1603	175/23328	0.00207431	0.0288715	0.0234628	15405/15395/18514/21388/20677/209448/14563/14368/22415/20429/232174/16764/21387/22160/22421/18552/18741/14165/14179/11695/13395/20204/15396	23
1200	Pcgf24	GO:0035108	limb morphogenesis	23/1603	175/23328	0.00207431	0.0288715	0.0234628	15405/15395/18514/21388/20677/209448/14563/14368/22415/20429/232174/16764/21387/22160/22421/18552/18741/14165/14179/11695/13395/20204/15396	23
1201	Pcgf24	GO:0001894	tissue homeostasis	31/1603	261/23328	0.00208975	0.0290125	0.0235774	22041/19224/19662/18750/19126/14461/14460/170677/19645/114304/13040/12490/22141/237313/26557/11304/12839/333329/17063/72088/19228/19225/13036/12741/231633/20390/18012/13386/12516/56506/20927	31
1202	Pcgf24	GO:0031646	positive regulation of nervous system process	14/1603	86/23328	0.00209954	0.0290747	0.0236279	22041/116837/13385/228139/14810/22421/16398/20203/93670/11441/225908/56183/18216/16000	14
1203	Pcgf24	GO:0032413	negative regulation of ion transmembrane transporter activity	12/1603	68/23328	0.00212471	0.0293489	0.0238507	18750/26903/14579/66240/328424/19700/18821/232748/14226/100102/98660/16509	12
1204	Pcgf24	GO:0035116	embryonic hindlimb morphogenesis	8/1603	35/23328	0.00215752	0.0295781	0.024037	22415/16764/21387/22160/22421/18741/14179/11695	8
1205	Pcgf24	GO:0043302	positive regulation of leukocyte degranulation	8/1603	35/23328	0.00215752	0.0295781	0.024037	16409/14461/68891/18806/16414/232972/54215/230899	8
1206	Pcgf24	GO:0086091	regulation of heart rate by cardiac conduction	8/1603	35/23328	0.00215752	0.0295781	0.024037	13506/72821/12293/66240/20266/16511/192775/16509	8
1207	Pcgf24	GO:0032330	regulation of chondrocyte differentiation	10/1603	51/23328	0.00217661	0.0297652	0.0241891	216616/14563/20429/22402/73121/76566/20678/20583/12161/15396	10
1208	Pcgf24	GO:0030177	positive regulation of Wnt signaling pathway	19/1603	135/23328	0.00223668	0.0305104	0.0247947	12842/20677/140577/20356/110648/20379/59036/329252/22415/13132/22402/67122/75607/22416/14165/103978/319998/13395/21803	19
1209	Pcgf24	GO:0010594	regulation of endothelial cell migration	22/1603	166/23328	0.00230511	0.0312241	0.0253747	14181/18750/14461/20317/19130/238328/20356/18760/14343/17286/18186/320924/22421/14164/17295/19225/58233/11602/20583/16000/11606/21803	22
1210	Pcgf24	GO:0099515	actin filament-based transport	6/1603	21/23328	0.00230569	0.0312241	0.0253747	17916/231646/17922/17910/17919/245049	6
1211	Pcgf24	GO:0030595	leukocyte chemotaxis	27/1603	219/23328	0.00231184	0.0312241	0.0253747	320701/18750/14456/13123/16409/26903/104099/109700/18578/118453/54324/19242/14205/18133/16414/58217/14131/57257/11689/110168/19277/232983/69453/27226/330122/28240/18787	27
1212	Pcgf24	GO:0044242	cellular lipid catabolic process	27/1603	219/23328	0.00231184	0.0312241	0.0253747	15450/230784/67460/12903/26458/11666/433256/17751/234779/14073/15446/171168/18806/232174/22160/74121/665270/241850/78390/66113/18606/27226/30924/546726/54447/106648/16891	27
1213	Pcgf24	GO:0010524	positive regulation of calcium ion transport into cytosol	11/1603	60/23328	0.00234593	0.0312257	0.025376	12335/11517/12504/20617/76854/12478/11607/14810/21838/18216/11554	11
1214	Pcgf24	GO:0021575	hindbrain morphogenesis	11/1603	60/23328	0.00234593	0.0312257	0.025376	13131/14804/19130/18032/20743/22421/71137/72393/14632/12404/16869	11
1215	Pcgf24	GO:0048260	positive regulation of receptor-mediated endocytosis	11/1603	60/23328	0.00234593	0.0312257	0.025376	22041/12121/15216/234779/12266/18806/20379/13132/22416/100102/18787	11
1216	Pcgf24	GO:0060384	innervation	7/1603	28/23328	0.00234621	0.0312257	0.025376	18752/18211/110532/19713/18186/14402/18164	7
1217	Pcgf24	GO:0060390	regulation of SMAD protein signal transduction	7/1603	28/23328	0.00234621	0.0312257	0.025376	68527/14563/18133/13132/170441/12161/21803	7
1218	Pcgf24	GO:0060445	branching involved in salivary gland morphogenesis	7/1603	28/23328	0.00234621	0.0312257	0.025376	21817/67784/18186/17295/14165/14179/20583	7
1219	Pcgf24	GO:0048167	regulation of synaptic plasticity	40/1603	365/23328	0.00239992	0.0316696	0.0257367	12323/14804/242662/116837/14130/232813/51791/13385/19242/228139/16500/12064/20617/12307/54525/13653/14810/225870/19418/14607/228550/21367/20203/18013/57340/19225/14169/20964/240057/435145/11441/12404/110893/108071/11554/11606/387139/723905/14806/387195	40
1220	Pcgf24	GO:0035051	cardiocyte differentiation	23/1603	177/23328	0.00240552	0.0316696	0.0257367	22138/18505/21388/225288/19130/15214/76854/20672/14200/22402/22160/22416/17295/18741/17906/17996/244810/74103/11554/16000/11606/74116/21803	23
1221	Pcgf24	GO:0022404	molting cycle process	17/1603	116/23328	0.00241398	0.0316696	0.0257367	16667/223227/21420/12394/232685/16675/15442/14368/20672/450219/14165/19225/22409/11695/241639/56735/16870	17
1222	Pcgf24	GO:0022405	hair cycle process	17/1603	116/23328	0.00241398	0.0316696	0.0257367	16667/223227/21420/12394/232685/16675/15442/14368/20672/450219/14165/19225/22409/11695/241639/56735/16870	17
1223	Pcgf24	GO:0006801	superoxide metabolic process	12/1603	69/23328	0.0024143	0.0316696	0.0257367	320701/16409/68891/16173/13058/268396/99439/16414/11607/17523/11606/21803	12
1224	Pcgf24	GO:0021536	diencephalon development	12/1603	69/23328	0.0024143	0.0316696	0.0257367	14461/18423/20356/211612/18186/21350/15209/18741/14165/18508/14632/14179	12
1225	Pcgf24	GO:0051928	positive regulation of calcium ion transport	19/1603	136/23328	0.00243631	0.0318819	0.0259092	12335/69047/223864/234779/11517/12293/12504/20617/76854/12478/11607/14810/107589/21838/14169/18216/11554/16509/18787	19
1226	Pcgf24	GO:0010770	positive regulation of cell morphogenesis involved in differentiation	24/1603	188/23328	0.00248686	0.0324657	0.0263837	12323/17760/12561/320563/18846/20361/20356/67784/15117/12064/71751/18186/27083/22415/20429/13132/228550/140571/22416/17295/17919/18261/18606/29873	24
1227	Pcgf24	GO:0045926	negative regulation of growth	31/1603	264/23328	0.00249556	0.0325017	0.0264129	230784/19662/26456/21388/18846/20357/20361/20360/19645/20356/20358/29869/14168/13115/18133/18186/22415/214968/13132/22416/108151/17906/14955/16526/11554/20353/11606/230899/18605/74116/21803	31
1228	Pcgf24	GO:0032147	activation of protein kinase activity	29/1603	242/23328	0.00250166	0.0325038	0.0264146	18173/22041/14456/74055/109700/19713/16173/22422/71751/18588/11607/13132/14164/14118/216148/17295/270672/14600/14165/69183/16012/232983/17451/74568/11441/108071/16000/11606/11551	29
1229	Pcgf24	GO:1904036	negative regulation of epithelial cell apoptotic process	10/1603	52/23328	0.00253182	0.0328177	0.0266697	12633/14456/14461/19645/20356/18609/16153/18012/16000/18787	10
1230	Pcgf24	GO:0046541	saliva secretion	5/1603	15/23328	0.00255301	0.0328587	0.026703	212937/14165/93670/12671/11554	5
1231	Pcgf24	GO:0060732	positive regulation of inositol phosphate biosynthetic process	5/1603	15/23328	0.00255301	0.0328587	0.026703	11517/20617/76854/19228/18216	5
1232	Pcgf24	GO:1904862	inhibitory synapse assembly	5/1603	15/23328	0.00255301	0.0328587	0.026703	14168/14394/14402/12404/246316	5
1233	Pcgf24	GO:0035115	embryonic forelimb morphogenesis	8/1603	36/23328	0.00260937	0.0333877	0.027133	15405/21388/22415/20429/22160/22421/11695/15396	8
1234	Pcgf24	GO:0003206	cardiac chamber morphogenesis	20/1603	147/23328	0.00261333	0.0333877	0.027133	19662/57246/21388/19130/12876/20677/15214/140781/18186/20429/14200/66993/11504/18741/17906/14179/17897/387139/723905/21803	20
1235	Pcgf24	GO:0045667	regulation of osteoblast differentiation	20/1603	147/23328	0.00261333	0.0333877	0.027133	15901/68527/18760/22422/435965/107221/71584/22402/22160/12609/14632/231633/68588/13395/13386/20583/12161/16000/320799/338352	20
1236	Pcgf24	GO:1904063	negative regulation of cation transmembrane transport	14/1603	88/23328	0.00261853	0.0333877	0.027133	26903/14579/66240/328424/19700/22160/18821/14226/16511/18216/100102/98660/16509/21803	14
1237	Pcgf24	GO:1901890	positive regulation of cell junction assembly	17/1603	117/23328	0.00264766	0.0336807	0.0273711	18750/14804/18211/12064/378937/210933/18186/27083/396184/22421/105827/21838/18606/12741/12404/16981/11606	17
1238	Pcgf24	GO:0030324	lung development	27/1603	222/23328	0.00280438	0.0355915	0.0289239	15901/19662/21388/207607/20522/11421/74777/15402/22422/74318/30051/320924/21387/14164/233752/17387/18741/14165/13036/14632/20390/14179/22414/216725/16000/387139/723905	27
1239	Pcgf24	GO:2000177	regulation of neural precursor cell proliferation	17/1603	118/23328	0.00289986	0.0367182	0.0298395	22041/14461/19130/19242/12064/93761/66993/242748/22416/94187/18508/14632/16869/216858/16000/16870/21803	17
1240	Pcgf24	GO:0007214	gamma-aminobutyric acid signaling pathway	7/1603	29/23328	0.00291179	0.036784	0.029893	232813/12064/14394/14396/14402/14400/14397	7
1241	Pcgf24	GO:0015711	organic anion transport	48/1603	463/23328	0.00295055	0.0371878	0.0302211	22044/80879/18173/106407/103098/19662/26458/11666/433256/24059/237831/67473/215335/20522/225655/108115/100604/381203/11421/108068/14079/19679/18828/28253/12064/76257/108114/18739/241877/67331/20617/11304/246049/214663/66113/11982/20536/12351/227358/108116/11833/22439/170441/18216/320718/74338/11606/54670	48
1242	Pcgf24	GO:0010842	retina layer formation	6/1603	22/23328	0.00298807	0.037488	0.0304651	19126/12307/20147/237979/16869/116810	6
1243	Pcgf24	GO:1903055	positive regulation of extracellular matrix organization	6/1603	22/23328	0.00298807	0.037488	0.0304651	12633/102693/19645/20356/56373/11606	6
1244	Pcgf24	GO:0043405	regulation of MAP kinase activity	34/1603	301/23328	0.00301608	0.0377528	0.0306803	75590/22041/18750/80794/74055/109700/19713/51791/217410/54324/22422/71751/18588/13132/14164/216148/17295/270672/14600/14165/69183/16012/232983/14370/17451/319520/74568/11441/108071/16000/11606/230899/11551/21803	34
1245	Pcgf24	GO:0061351	neural precursor cell proliferation	24/1603	191/23328	0.0030627	0.0380604	0.0309303	22041/14461/19130/19242/12064/93761/14168/22422/16560/14368/22421/66993/242748/22416/94187/18508/14632/14179/16869/20678/216858/16000/16870/21803	24
1246	Pcgf24	GO:0001935	endothelial cell proliferation	20/1603	149/23328	0.00306409	0.0380604	0.0309303	14181/18750/14461/26903/19130/238328/12554/20356/12490/18760/14343/14205/11607/67122/140571/11689/16153/13386/12161/16000	20
1247	Pcgf24	GO:0050921	positive regulation of chemotaxis	20/1603	149/23328	0.00306409	0.0380604	0.0309303	18750/14456/26903/12554/20356/18760/19242/14205/18186/70839/16398/17295/14165/232983/69453/18261/27226/20583/18787/21803	20
1248	Pcgf24	GO:0061337	cardiac conduction	11/1603	62/23328	0.00306849	0.0380604	0.0309303	13506/72821/12293/66240/20266/18821/16511/20536/192775/11606/16509	11
1249	Pcgf24	GO:0035136	forelimb morphogenesis	9/1603	45/23328	0.0031034	0.0383196	0.0311409	15405/21388/14563/22415/20429/22160/22421/11695/15396	9
1250	Pcgf24	GO:0090184	positive regulation of kidney development	9/1603	45/23328	0.0031034	0.0383196	0.0311409	12633/19126/19713/13653/11607/22414/16869/11606/21803	9
1251	Pcgf24	GO:0048736	appendage development	25/1603	202/23328	0.00311943	0.0383444	0.0311611	15405/15395/69073/18514/21388/20677/209448/14563/17286/14368/22415/20429/232174/16764/21387/22160/22421/18552/18741/14165/14179/11695/13395/20204/15396	25
1252	Pcgf24	GO:0060173	limb development	25/1603	202/23328	0.00311943	0.0383444	0.0311611	15405/15395/69073/18514/21388/20677/209448/14563/17286/14368/22415/20429/232174/16764/21387/22160/22421/18552/18741/14165/14179/11695/13395/20204/15396	25
1253	Pcgf24	GO:0021549	cerebellum development	16/1603	109/23328	0.00313852	0.0384926	0.0312815	13131/14804/14130/19130/18032/110648/20743/22421/71137/18013/72393/14632/12404/18012/16869/20353	16
1254	Pcgf24	GO:0043313	regulation of neutrophil degranulation	4/1603	10/23328	0.00333321	0.0407889	0.0331476	16409/68891/16414/232972	4
1255	Pcgf24	GO:0048738	cardiac muscle tissue development	30/1603	258/23328	0.00335373	0.0409485	0.0332773	22138/19662/57246/18505/21388/225288/19130/15214/140781/14200/22402/14164/18821/22416/17295/18741/17906/14632/17996/244810/14179/74103/80857/16526/11554/16000/11606/17897/74116/21803	30
1256	Pcgf24	GO:1902476	chloride transmembrane transport	10/1603	54/23328	0.003381	0.041033	0.033346	101772/57138/14394/14403/212989/14408/14396/14402/14400/14397	10
1257	Pcgf24	GO:1902930	regulation of alcohol biosynthetic process	10/1603	54/23328	0.003381	0.041033	0.033346	50781/11517/20617/13115/76854/13132/14164/19228/18216/12161	10
1258	Pcgf24	GO:0021675	nerve development	13/1603	81/23328	0.00338721	0.041033	0.033346	18752/18211/18846/110532/212937/19713/15400/12064/18186/14402/18188/18164/54670	13
1259	Pcgf24	GO:0007189	adenylate cyclase-activating G protein-coupled receptor signaling pathway	19/1603	140/23328	0.00339066	0.041033	0.033346	243277/12310/18578/54672/14652/210933/237175/19217/76854/77037/382045/14427/18821/224129/19228/94226/11554/17199/11551	19
1260	Pcgf24	GO:0006721	terpenoid metabolic process	11/1603	63/23328	0.00349146	0.0420475	0.0341704	19659/12903/19662/13076/11522/107605/232174/665270/546726/237320/15360	11
1261	Pcgf24	GO:0015802	basic amino acid transport	5/1603	16/23328	0.00350524	0.0420475	0.0341704	18173/67473/76257/214663/11606	5
1262	Pcgf24	GO:0035590	purinergic nucleotide receptor signaling pathway	5/1603	16/23328	0.00350524	0.0420475	0.0341704	56318/70839/224129/21367/14685	5
1263	Pcgf24	GO:0060314	regulation of ryanodine-sensitive calcium-release channel activity	5/1603	16/23328	0.00350524	0.0420475	0.0341704	71912/74777/18821/14226/57340	5
1264	Pcgf24	GO:0035767	endothelial cell chemotaxis	7/1603	30/23328	0.00357605	0.0427343	0.0347286	20356/18760/18133/18186/14164/17295/20583	7
1265	Pcgf24	GO:0051588	regulation of neurotransmitter transport	20/1603	151/23328	0.00357812	0.0427343	0.0347286	231602/18752/14299/18750/242662/116837/68404/16510/20617/11784/12889/18436/54525/22421/110835/545192/29873/11441/11438/11551	20
1266	Pcgf24	GO:0043406	positive regulation of MAP kinase activity	27/1603	226/23328	0.00359752	0.0428725	0.0348408	22041/74055/109700/19713/54324/22422/71751/18588/13132/14164/216148/17295/270672/14600/14165/69183/16012/232983/14370/17451/74568/11441/108071/16000/11606/11551/21803	27
1267	Pcgf24	GO:0033555	multicellular organismal response to stress	15/1603	101/23328	0.00371505	0.0439976	0.0357552	231602/18752/18211/12310/12394/19713/74777/228139/12064/18013/11554/20274/98660/11551/14806	15
1268	Pcgf24	GO:0055006	cardiac cell development	15/1603	101/23328	0.00371505	0.0439976	0.0357552	22138/225288/19130/15214/14200/22402/17295/18741/17906/17996/74103/11554/16000/11606/74116	15
1269	Pcgf24	GO:0048265	response to pain	8/1603	38/23328	0.00373216	0.0439976	0.0357552	231602/18752/18211/12310/12394/19713/228139/20274	8
1270	Pcgf24	GO:0060219	camera-type eye photoreceptor cell differentiation	8/1603	38/23328	0.00373216	0.0439976	0.0357552	17364/12628/19126/19242/14686/72088/21838/237979	8
1271	Pcgf24	GO:1903170	negative regulation of calcium ion transmembrane transport	8/1603	38/23328	0.00373216	0.0439976	0.0357552	26903/14579/19700/18821/14226/18216/98660/21803	8
1272	Pcgf24	GO:0003205	cardiac chamber development	24/1603	194/23328	0.00374716	0.0440795	0.0358218	19662/57246/21388/16576/19130/12876/20677/67784/207728/15214/140781/18186/20429/14200/18552/66993/11504/18741/17906/14179/17897/387139/723905/21803	24
1273	Pcgf24	GO:0032963	collagen metabolic process	16/1603	111/23328	0.00377347	0.0442498	0.0359601	15901/30951/223864/12831/12842/16173/118453/13040/114886/16398/26427/17387/57264/216725/18787/21803	16
1274	Pcgf24	GO:0030500	regulation of bone mineralization	13/1603	82/23328	0.00377781	0.0442498	0.0359601	14460/140780/19242/13115/22160/73121/11689/231633/76566/27047/12161/338352/18605	13
1275	Pcgf24	GO:0048469	cell maturation	25/1603	205/23328	0.00379191	0.04432	0.0360172	15408/14461/12310/16874/12394/19713/12266/19645/15402/18858/210933/71751/20672/12075/19228/21367/50915/12577/114889/21349/16168/214575/76378/16509/74267	25
1276	Pcgf24	GO:0002827	positive regulation of T-helper 1 type immune response	6/1603	23/23328	0.00381065	0.0443494	0.0360411	18173/14961/16173/50931/244202/16161	6
1277	Pcgf24	GO:0032331	negative regulation of chondrocyte differentiation	6/1603	23/23328	0.00381065	0.0443494	0.0360411	216616/14563/22402/73121/76566/20583	6
1278	Pcgf24	GO:0030858	positive regulation of epithelial cell differentiation	11/1603	64/23328	0.00395983	0.0457934	0.0372146	69073/14008/19126/20379/11921/13115/18508/12741/16869/12161/18787	11
1279	Pcgf24	GO:0043388	positive regulation of DNA binding	11/1603	64/23328	0.00395983	0.0457934	0.0372146	14958/19645/22160/18609/16398/22416/18741/18508/18012/16000/21803	11
1280	Pcgf24	GO:0046173	polyol biosynthetic process	11/1603	64/23328	0.00395983	0.0457934	0.0372146	234779/228677/11517/171168/20617/13115/76854/228550/19228/54447/18216	11
1281	Pcgf24	GO:0050731	positive regulation of peptidyl-tyrosine phosphorylation	24/1603	195/23328	0.00400207	0.0461842	0.0375322	14456/547253/14460/16173/11421/13385/12504/18186/14585/22416/14600/14165/244218/18606/14179/16168/108071/11602/12161/16000/13019/11606/11551/21803	24
1282	Pcgf24	GO:0060538	skeletal muscle organ development	25/1603	206/23328	0.00404152	0.0465413	0.0378224	231602/12335/12633/18505/11910/26903/19645/78977/74777/18858/17286/13653/20429/232174/22160/53620/12804/22416/17295/20203/18741/228003/22439/11447/21803	25
1283	Pcgf24	GO:0034763	negative regulation of transmembrane transport	18/1603	132/23328	0.00406161	0.0466743	0.0379305	18750/26903/11421/14579/66240/328424/19700/22160/18821/232748/14226/16511/18216/100102/98660/16509/18605/21803	18
1284	Pcgf24	GO:0016525	negative regulation of angiogenesis	17/1603	122/23328	0.00411651	0.047206	0.0383626	20317/238328/20358/19242/15402/210933/17286/26427/11689/11504/192187/12741/54215/11602/11606/18787/20927	17
1285	Pcgf24	GO:0046323	glucose import	13/1603	83/23328	0.00420408	0.0480091	0.0390152	230784/20411/20537/18750/232430/11421/14170/69183/227358/170441/246787/16000/18605	13
1286	Pcgf24	GO:1904427	positive regulation of calcium ion transmembrane transport	13/1603	83/23328	0.00420408	0.0480091	0.0390152	12335/223864/234779/12293/20617/76854/12478/11607/21838/14169/18216/11554/16509	13
1287	Pcgf24	GO:1901215	negative regulation of neuron death	29/1603	251/23328	0.00424961	0.0484279	0.0393555	18752/66270/17751/18211/226781/20317/223649/13390/12490/14563/14652/12064/20617/18186/14810/18008/12804/105827/14402/22416/14600/240057/72393/16153/14179/80857/16000/11606/14806	29
1288	Pcgf24	GO:0007519	skeletal muscle tissue development	24/1603	196/23328	0.00427133	0.0485396	0.0394463	231602/12335/12633/18505/11910/26903/19645/78977/74777/18858/17286/13653/20429/232174/22160/53620/22416/17295/20203/18741/228003/22439/11447/21803	24
1289	Pcgf24	GO:0006887	exocytosis	41/1603	389/23328	0.00428389	0.0485396	0.0394463	231602/20969/18752/17916/14299/11891/18750/242662/116837/16409/14461/68891/21928/72293/68404/16500/18806/16510/20743/20617/11784/74732/12889/320051/18436/16414/54525/22421/232972/110835/17919/93670/545192/29873/11441/11438/54215/55925/67295/230899/11551	41
1290	Pcgf24	GO:0030072	peptide hormone secretion	32/1603	285/23328	0.00429418	0.0485396	0.0394463	22044/19662/20609/15216/21410/12876/20677/101772/14652/16500/107221/12889/76854/18133/66259/54525/72472/14607/18609/224129/11689/14226/18508/545192/18575/245049/18012/56183/50765/28240/11551/20927	32
1291	Pcgf24	GO:0035725	sodium ion transmembrane transport	19/1603	143/23328	0.00429491	0.0485396	0.0394463	103098/20537/74513/110876/72821/14168/329064/14166/192113/381884/20266/75607/14169/110893/20274/246787/100102/74338/98660	19
1292	Pcgf24	GO:0070372	regulation of ERK1 and ERK2 cascade	34/1603	308/23328	0.00433573	0.0488537	0.0397016	75590/231252/18750/12633/14456/17751/226781/11910/20361/12266/14170/51791/20358/12504/13176/107221/11687/76854/66259/18186/21859/21832/13132/11475/75607/14165/319520/11441/66959/14179/80857/72373/16000/21803	34
1293	Pcgf24	GO:0042481	regulation of odontogenesis	7/1603	31/23328	0.0043495	0.0488537	0.0397016	12490/66695/13406/22409/14179/240590/21803	7
1294	Pcgf24	GO:0095500	acetylcholine receptor signaling pathway	7/1603	31/23328	0.0043495	0.0488537	0.0397016	20411/67865/17067/12671/11441/11438/67792	7
1295	Pcgf24	GO:0043299	leukocyte degranulation	12/1603	74/23328	0.00438267	0.0489156	0.0397518	17916/11891/16409/14461/68891/18806/74732/16414/232972/93670/54215/230899	12
1296	Pcgf24	GO:0042303	molting cycle	18/1603	133/23328	0.00440331	0.0489156	0.0397518	16667/223227/21420/12394/232685/16675/15442/14368/20672/450219/14165/19225/22409/16664/11695/241639/56735/16870	18
1297	Pcgf24	GO:0042633	hair cycle	18/1603	133/23328	0.00440331	0.0489156	0.0397518	16667/223227/21420/12394/232685/16675/15442/14368/20672/450219/14165/19225/22409/16664/11695/241639/56735/16870	18
1298	Pcgf24	GO:0032885	regulation of polysaccharide biosynthetic process	8/1603	39/23328	0.0044176	0.0489156	0.0397518	20411/15117/54646/53412/69183/16000/18605/21803	8
1299	Pcgf24	GO:0036230	granulocyte activation	8/1603	39/23328	0.0044176	0.0489156	0.0397518	17916/16409/68891/16173/74732/16414/232972/16168	8
1300	Pcgf24	GO:0072523	purine-containing compound catabolic process	8/1603	39/23328	0.0044176	0.0489156	0.0397518	11666/207728/22262/71872/15452/14544/102954/18573	8
1301	Pcgf24	GO:1901385	regulation of voltage-gated calcium channel activity	8/1603	39/23328	0.0044176	0.0489156	0.0397518	26903/18578/12293/14579/19700/14169/16509/230899	8
1302	Pcgf24	GO:0050730	regulation of peptidyl-tyrosine phosphorylation	30/1603	263/23328	0.00443822	0.0489875	0.0398103	12702/18750/14456/80794/547253/14460/16173/11421/13385/12504/18186/16414/231125/14585/22416/21838/14600/14165/244218/18606/14179/16168/108071/11602/12161/16000/13019/11606/11551/21803	30
1303	Pcgf24	GO:0001523	retinoid metabolic process	10/1603	56/23328	0.00444201	0.0489875	0.0398103	19659/12903/19662/13076/11522/107605/232174/665270/546726/237320	10
1304	Pcgf24	GO:0042246	tissue regeneration	11/1603	65/23328	0.00447695	0.0491927	0.0399771	12335/12633/26903/19242/74777/74318/329252/18133/22421/16000/18787	11
1305	Pcgf24	GO:0002040	sprouting angiogenesis	17/1603	123/23328	0.00447861	0.0491927	0.0399771	14181/14461/12554/20356/20358/14343/14205/17286/18186/66864/11607/67122/14164/26427/11689/19225/16153	17
1306	Pcgf35	GO:0007188	adenylate cyclase-modulating G protein-coupled receptor signaling pathway	42/1772	219/23328	2.12538e-08	7.40324e-05	6.13525e-05	20609/243277/15563/223780/14766/14675/13610/11820/11540/11552/19762/77037/12922/13609/14427/14686/15552/12854/19216/107831/236798/12671/19217/11513/18389/17203/11535/18162/15551/19219/76943/11551/12802/15564/14685/70839/18821/240888/19735/51801/11539/11550	42
1307	Pcgf35	GO:0050900	leukocyte migration	58/1772	360/23328	4.01788e-08	7.40324e-05	6.13525e-05	105855/320701/12490/15235/12182/21943/19261/13123/19229/17395/11820/654459/12986/14068/22324/13143/270152/109700/13609/14205/16803/54324/18591/16414/257632/50931/19260/74734/20302/58217/57257/27226/54698/216892/232983/109254/193385/14254/19219/11689/11629/57781/110168/16170/16401/17965/21828/12802/330122/230979/70839/13616/20304/20311/15223/11539/20308/11754	58
1308	Pcgf35	GO:0045785	positive regulation of cell adhesion	66/1772	435/23328	5.19027e-08	7.40324e-05	6.13525e-05	105855/14961/14766/21943/19261/19229/140709/72049/12394/22324/64074/66959/107581/21813/78317/14343/104709/16878/15117/16173/244667/18754/16190/16414/50931/17863/19260/320484/74734/12507/12504/57257/18606/19273/13132/16000/21950/12505/20677/22416/13641/11687/19219/11689/74048/11629/18534/225341/20739/17221/16401/13406/13642/16147/16168/12522/16728/230979/70839/407800/12667/15284/20304/99571/16193/…	66
1309	Pcgf35	GO:0030595	leukocyte chemotaxis	41/1772	219/23328	6.28419e-08	7.40324e-05	6.13525e-05	105855/320701/15235/12182/21943/13123/19229/11820/654459/12986/14068/22324/13143/270152/109700/13609/14205/16803/54324/18591/16414/257632/20302/58217/57257/27226/232983/193385/14254/11689/11629/110168/16170/17965/21828/12802/330122/13616/20304/20311/20308	41
1310	Pcgf35	GO:0050863	regulation of T cell activation	53/1772	321/23328	6.74125e-08	7.40324e-05	6.13525e-05	105855/14961/227753/12142/21943/19261/72049/11847/11540/12394/15001/21813/78317/54390/104709/16173/20390/12608/16190/109594/50931/17863/19260/320484/74734/12507/12504/214763/54698/16000/15218/21950/193385/12505/20677/13641/74048/11629/18534/20739/17221/13642/16147/16168/12522/230979/15284/20304/19885/15223/16193/252838/60533	53
1311	Pcgf35	GO:1903039	positive regulation of leukocyte cell-cell adhesion	41/1772	221/23328	8.16177e-08	7.46938e-05	6.19006e-05	105855/14961/21943/19261/72049/12394/21813/78317/104709/15117/16173/16190/16414/50931/17863/19260/320484/74734/12507/12504/16000/21950/12505/20677/13641/11689/74048/11629/18534/20739/17221/16401/13642/16147/16168/12522/230979/15284/20304/16193/60533	41
1312	Pcgf35	GO:0022409	positive regulation of cell-cell adhesion	46/1772	265/23328	1.08705e-07	7.7882e-05	6.45427e-05	105855/14961/21943/19261/72049/12394/21813/78317/104709/15117/16173/16190/16414/50931/17863/19260/320484/74734/12507/12504/19273/16000/21950/12505/20677/22416/13641/11687/11689/74048/11629/18534/20739/17221/16401/13642/16147/16168/12522/16728/230979/15284/20304/99571/16193/60533	46
1313	Pcgf35	GO:0019932	second-messenger-mediated signaling	66/1772	445/23328	1.23874e-07	7.7882e-05	6.45427e-05	11474/243277/15563/12182/223780/14766/21943/19229/13610/211323/11820/11540/11552/19762/234889/77037/12922/30937/13609/14427/18591/57340/19216/107831/12504/214763/109676/236798/12671/19217/11513/18389/54611/16000/17203/11535/14419/20698/19219/20541/15559/229714/71132/217125/11551/230899/17341/12802/18013/26875/16728/18012/70839/18821/252837/240888/13616/19735/80901/436090/80796/114229/51801/378435…	66
1314	Pcgf35	GO:0009914	hormone transport	58/1772	372/23328	1.28697e-07	7.7882e-05	6.45427e-05	20609/52793/75770/97086/21943/94353/13706/12394/207227/16847/50934/277328/18189/16878/54003/18754/12922/23957/14427/21410/12919/12426/245049/30878/13371/72472/12229/13132/11535/18095/545192/20677/14419/19219/11689/78896/238377/11551/230899/20394/26875/18012/57264/18508/13616/208188/12161/11606/114229/64654/20304/12290/20927/378435/99571/11539/12803/16193	58
1315	Pcgf35	GO:0046879	hormone secretion	57/1772	364/23328	1.41836e-07	7.7882e-05	6.45427e-05	20609/52793/75770/97086/21943/94353/13706/12394/207227/16847/277328/18189/16878/54003/18754/12922/23957/14427/21410/12919/12426/245049/30878/13371/72472/12229/13132/11535/18095/545192/20677/14419/19219/11689/78896/238377/11551/230899/20394/26875/18012/57264/18508/13616/208188/12161/11606/114229/64654/20304/12290/20927/378435/99571/11539/12803/16193	57
1316	Pcgf35	GO:0034765	regulation of ion transmembrane transport	70/1772	489/23328	2.08967e-07	0.000104312	8.64463e-05	56365/216739/56461/234779/14664/382571/19229/77574/16498/17395/24046/11820/66733/69454/56808/18189/15444/16536/81904/13058/11936/15561/19700/67498/22068/18754/11944/57816/57340/19260/12919/100102/16513/60613/109676/12671/74513/18389/246049/329152/319734/14419/14169/14579/381812/11689/20541/110876/18049/230899/66402/98660/22160/16510/11438/20274/18821/13616/240899/19735/193003/56543/11606/16538/12…	70
1317	Pcgf35	GO:0007187	G protein-coupled receptor signaling pathway, coupled to cyclic nucleotide second messenger	43/1772	246/23328	2.28721e-07	0.000104659	8.67335e-05	20609/243277/15563/223780/14766/14675/13610/11820/11540/11552/19762/77037/12922/13609/14427/14686/15552/12854/19216/107831/236798/12671/19217/11513/18389/17203/11535/18162/15551/19219/15559/76943/11551/12802/15564/14685/70839/18821/240888/19735/51801/11539/11550	43
1318	Pcgf35	GO:0050670	regulation of lymphocyte proliferation	41/1772	231/23328	2.84144e-07	0.000120018	9.94619e-05	105855/14961/12142/57916/12182/72049/21939/11847/21813/78317/16173/20390/12608/109594/50931/19260/320484/12504/12229/57257/54698/16000/21950/193385/12505/22416/13641/14130/14419/21898/74048/11629/20739/17221/16147/16168/230979/20304/15223/16193/60533	41
1319	Pcgf35	GO:0007416	synapse assembly	36/1772	191/23328	3.29847e-07	0.000129371	0.000107213	27083/330222/574437/223254/18211/98733/211323/11820/19329/23888/18189/16981/234267/14401/18591/399558/242384/107831/67784/554327/22416/13641/396184/14362/219228/269788/237979/22421/14394/13642/26875/192198/12404/208188/18164/18191	36
1320	Pcgf35	GO:0032944	regulation of mononuclear cell proliferation	41/1772	234/23328	4.05551e-07	0.000148459	0.000123031	105855/14961/12142/57916/12182/72049/21939/11847/21813/78317/16173/20390/12608/109594/50931/19260/320484/12504/12229/57257/54698/16000/21950/193385/12505/22416/13641/14130/14419/21898/74048/11629/20739/17221/16147/16168/230979/20304/15223/16193/60533	41
1321	Pcgf35	GO:0097529	myeloid leukocyte migration	39/1772	219/23328	5.02713e-07	0.000172525	0.000142976	105855/320701/15235/12182/21943/19261/19229/11820/654459/12986/22324/13143/270152/109700/14205/16803/54324/18591/16414/257632/74734/20302/58217/57257/27226/232983/193385/14254/19219/11629/57781/17965/21828/330122/70839/13616/20304/20311/20308	39
1322	Pcgf35	GO:0050731	positive regulation of peptidyl-tyrosine phosphorylation	36/1772	195/23328	5.57212e-07	0.000177818	0.000147362	19229/547253/21939/211323/11820/19283/14460/16878/16173/18591/257632/232801/12504/18606/16000/12505/22416/231134/244218/19219/21898/13019/11551/21828/16168/11602/230979/12161/14600/11606/20304/17969/12931/11539/12803/16193	36
1323	Pcgf35	GO:0006936	muscle contraction	48/1772	298/23328	5.82904e-07	0.000177818	0.000147362	11474/228139/22290/17883/19224/212937/11847/21953/21956/11552/18436/11448/277328/20855/320502/19225/242702/17897/11435/15552/109676/12671/319552/233199/20698/17885/19219/20541/15559/21393/11551/230899/98660/17929/50769/11447/18821/13616/19735/208188/56543/11606/228785/17969/21957/11539/19091/18014	48
1324	Pcgf35	GO:1903037	regulation of leukocyte cell-cell adhesion	49/1772	309/23328	7.16515e-07	0.000207073	0.000171606	105855/14961/21943/19261/72049/11847/11540/12394/21813/78317/104709/15117/16173/20390/12608/16190/16414/50931/17863/19260/320484/74734/12507/12504/54698/16000/21950/109254/193385/12505/20677/13641/11689/74048/11629/18534/20739/17221/16401/13642/16147/16168/12522/230979/15284/20304/15223/16193/60533	49
1325	Pcgf35	GO:0019935	cyclic-nucleotide-mediated signaling	39/1772	223/23328	8.08555e-07	0.000221192	0.000183307	243277/15563/223780/14766/19229/13610/11820/11540/11552/19762/77037/12922/13609/14427/19216/107831/214763/236798/19217/11513/18389/54611/17203/11535/14419/19219/15559/229714/11551/230899/12802/26875/18821/240888/19735/436090/51801/19091/11550	39
1326	Pcgf35	GO:0046631	alpha-beta T cell activation	32/1772	166/23328	8.70178e-07	0.000221192	0.000183307	105855/14961/12142/94176/53314/11847/11540/12394/545030/21813/16173/12608/16190/17863/19260/320484/54698/12505/30925/58208/19219/74048/110168/16147/16168/12522/230979/15284/19885/16193/252838/60533	32
1327	Pcgf35	GO:0046883	regulation of hormone secretion	48/1772	303/23328	9.54496e-07	0.000221192	0.000183307	20609/75770/97086/21943/94353/13706/12394/207227/16847/277328/18189/16878/54003/18754/12922/23957/14427/12919/12426/245049/30878/13132/18095/545192/20677/14419/19219/11689/78896/238377/11551/230899/20394/57264/18508/13616/208188/12161/11606/114229/64654/20304/12290/20927/99571/11539/12803/16193	48
1328	Pcgf35	GO:0060326	cell chemotaxis	48/1772	303/23328	9.54496e-07	0.000221192	0.000183307	105855/57342/320701/15235/12182/21943/13123/19229/11820/654459/12986/14068/22324/64074/13143/270152/109700/13609/14205/16803/54324/18591/16414/257632/20302/58217/57257/18606/27226/232983/140571/193385/14254/11689/11629/110168/16170/17965/21828/12802/330122/14164/252837/13616/80901/20304/20311/20308	48
1329	Pcgf35	GO:2000833	positive regulation of steroid hormone secretion	8/1772	13/23328	9.93217e-07	0.000221192	0.000183307	12394/14427/13132/18095/14419/78896/57264/12161	8
1330	Pcgf35	GO:0050870	positive regulation of T cell activation	36/1772	200/23328	1.04586e-06	0.000221192	0.000183307	105855/14961/21943/19261/72049/12394/21813/78317/104709/16173/16190/50931/17863/19260/320484/74734/12507/12504/16000/21950/20677/13641/74048/11629/18534/20739/17221/13642/16147/16168/12522/230979/15284/20304/16193/60533	36
1331	Pcgf35	GO:0070663	regulation of leukocyte proliferation	42/1772	251/23328	1.04735e-06	0.000221192	0.000183307	105855/14961/209558/12142/57916/12182/72049/21939/11847/21813/78317/16173/20390/12608/109594/50931/19260/320484/12504/12229/57257/54698/16000/21950/193385/12505/22416/13641/14130/14419/21898/74048/11629/20739/17221/16147/16168/230979/20304/15223/16193/60533	42
1332	Pcgf35	GO:0003012	muscle system process	59/1772	408/23328	1.32576e-06	0.000269619	0.00022344	11474/228139/227753/22290/17883/19224/212937/56484/11847/21953/21956/11552/18436/11448/277328/67092/20855/320502/19225/242702/30937/17897/11435/15552/109676/12671/16000/319552/233199/241113/20698/17885/19219/11629/20541/15559/434246/21393/11551/230899/66402/98660/17929/50769/11447/18821/13616/19735/208188/56543/11606/228785/17969/20927/74116/21957/11539/19091/18014	59
1333	Pcgf35	GO:0019933	cAMP-mediated signaling	35/1772	195/23328	1.57202e-06	0.000308285	0.000255483	243277/15563/223780/14766/13610/11820/11540/11552/19762/77037/12922/13609/14427/19216/107831/214763/236798/19217/11513/18389/54611/17203/11535/14419/19219/229714/11551/12802/26875/18821/240888/19735/436090/51801/11550	35
1334	Pcgf35	GO:1903532	positive regulation of secretion by cell	56/1772	388/23328	2.59285e-06	0.000490942	0.000406856	12490/26565/11891/21943/11540/12394/207227/16847/277328/66214/69017/16878/54003/18442/18754/12922/23957/14427/16190/21809/14389/16414/12426/245049/30878/14191/54698/320405/13132/16000/18095/545192/20677/14419/20698/20983/19219/21898/15559/78896/238377/230899/17929/57264/11438/18508/13616/12161/11606/114229/20980/99571/21934/12803/16193/18216	56
1335	Pcgf35	GO:0022407	regulation of cell-cell adhesion	60/1772	427/23328	2.78761e-06	0.000510226	0.000422837	105855/14961/21943/19261/13706/72049/11847/11540/16449/12394/21813/78317/66214/104709/15117/16173/20390/12608/16190/16414/50931/17863/19260/320484/74734/12507/12504/54698/19273/16000/21950/109254/193385/12505/20677/22416/13641/11687/11689/74048/11629/18534/20739/17221/16401/13642/16147/16168/12522/16728/230979/12161/21929/15284/20304/15223/99571/16193/19091/60533	60
1336	Pcgf35	GO:0030282	bone mineralization	25/1772	120/23328	3.12603e-06	0.00055371	0.000458873	11474/110789/11732/19229/17180/14371/14460/214593/19225/107587/13609/14191/16000/11687/11689/20541/338352/22160/76566/100038882/231633/12161/64654/18605/12843	25
1337	Pcgf35	GO:0006816	calcium ion transport	59/1772	420/23328	3.39398e-06	0.00057273	0.000474635	329064/234779/20856/19229/11540/18436/69047/56808/277328/15444/81904/246788/194352/20855/19225/19700/18751/22068/18754/12922/18591/16439/57340/76376/381925/17863/19260/232801/66972/12504/109676/18389/16000/242443/320707/22416/319734/14169/14579/381812/20541/15559/18049/23844/16170/230899/17341/66402/98660/11438/70839/18821/170483/11606/20304/12290/225997/51801/18216	59
1338	Pcgf35	GO:0007159	leukocyte cell-cell adhesion	51/1772	345/23328	3.57888e-06	0.00057273	0.000474635	105855/14961/21943/19261/72049/11847/11540/12394/21813/78317/104709/15117/16173/11808/20390/12608/16190/16414/50931/17863/19260/320484/74734/12507/12504/54698/16000/21950/109254/193385/12505/20677/13641/11689/74048/11629/18534/20739/17221/16401/13642/16147/16168/12522/16728/230979/15284/20304/15223/16193/60533	51
1339	Pcgf35	GO:0051047	positive regulation of secretion	61/1772	440/23328	3.58904e-06	0.00057273	0.000474635	12490/26565/11891/21943/11540/27413/12394/207227/16847/277328/11686/66214/69017/16878/54003/18442/18754/12922/23957/14427/16190/21809/14389/16414/12426/245049/30878/14191/54698/320405/13132/18389/16000/18095/545192/20677/14419/20698/20983/19219/21898/15559/78896/238377/230899/17929/57264/11438/18508/13616/12161/11606/114229/20980/99571/21934/11539/12803/16193/18216/83671	61
1340	Pcgf35	GO:0015672	monovalent inorganic cation transport	66/1772	489/23328	3.66972e-06	0.00057273	0.000474635	329064/228139/58237/76252/64454/56461/14664/97086/14412/382571/19229/215335/16498/24046/66733/20522/16536/171209/11936/67498/54403/11944/57816/76376/100102/16513/60613/109676/74513/240444/246049/329152/14419/20497/14169/21906/269513/192113/57138/11689/64452/20541/16527/110876/230899/98660/22160/16510/241118/20274/70839/13616/226999/240899/246787/13162/56543/16538/16526/20927/11733/16520/11539/190…	66
1341	Pcgf35	GO:0021700	developmental maturation	49/1772	327/23328	3.75492e-06	0.00057273	0.000474635	18039/11474/26565/223881/71841/12560/15408/19229/56484/11820/269116/12394/12266/13819/18189/12032/19225/244667/114889/13609/18591/18551/252967/12229/18667/54611/16000/12075/235379/545192/14419/20983/18049/71132/17341/16147/16168/18013/76566/12569/233878/23829/20665/12259/74267/21349/17095/224661/208898	49
1342	Pcgf35	GO:0006939	smooth muscle contraction	24/1772	114/23328	4.03306e-06	0.000598528	0.000496015	228139/19224/212937/11552/18436/277328/19225/15552/12671/319552/20698/19219/20541/15559/11551/98660/13616/19735/208188/11606/17969/11539/19091/18014	24
1343	Pcgf35	GO:0045666	positive regulation of neuron differentiation	64/1772	472/23328	4.39972e-06	0.00063576	0.00052687	18039/27083/20317/216739/12561/574437/22359/19229/18211/211323/11820/18846/110648/11552/18845/19762/19283/218772/330863/81904/16878/244667/18442/22068/22415/11504/18088/240843/320705/73191/67784/140571/22416/56198/110058/20698/20983/216858/14362/19692/13176/22671/18049/13857/17965/11921/18013/50769/16728/18012/18508/13837/19735/12161/11606/20304/20980/20311/11567/17005/12803/16193/252838/18014	64
1344	Pcgf35	GO:0090596	sensory organ morphogenesis	47/1772	311/23328	4.65257e-06	0.000655058	0.000542862	12142/330222/72747/20897/12832/98733/212937/16449/23958/218772/100503041/241226/109205/107587/114889/100121/18591/14686/14221/76574/60613/193385/14254/22416/667663/328789/21906/110796/237979/21393/18424/18423/16147/11921/50769/22160/14685/13395/15372/16869/18508/12954/110855/20204/19274/12803/18014	47
1345	Pcgf35	GO:0007193	adenylate cyclase-inhibiting G protein-coupled receptor signaling pathway	18/1772	72/23328	5.10958e-06	0.000701417	0.000581281	20609/15563/13610/11820/13609/15552/12854/12671/18389/18162/15551/76943/11551/15564/14685/70839/19735/11539	18
1346	Pcgf35	GO:1903708	positive regulation of hemopoiesis	37/1772	224/23328	6.09942e-06	0.000816876	0.000676965	105855/12142/97086/21943/56484/16449/12394/14460/21813/14281/104709/16878/16173/26362/16190/57816/17863/74734/20302/12504/20259/21950/20677/14254/74048/18534/17221/238377/16147/16168/12522/100038882/15284/20304/21349/16193/252838	37
1347	Pcgf35	GO:0046942	carboxylic acid transport	49/1772	333/23328	6.26954e-06	0.000819668	0.000679279	18173/216739/26565/271844/14664/14412/20510/21943/20897/215335/67473/11847/11540/20522/27413/50934/14079/11833/56018/26970/18442/18781/11611/241919/22439/76574/16513/102570/319552/246049/108096/105355/20983/15551/54670/19735/11606/242607/330962/69836/114229/18670/108116/21934/224661/11539/18216/19091/22348	49
1348	Pcgf35	GO:0007411	axon guidance	40/1772	251/23328	6.4208e-06	0.000819921	0.000679489	12561/26565/18211/11820/18846/269116/110648/20564/18845/17181/20358/399558/22415/218877/74734/11658/73191/67784/140571/19649/13638/75847/22416/13641/58208/22422/13176/18424/13642/11921/16728/13395/108151/12569/16869/18508/13837/114873/16870/19274	40
1349	Pcgf35	GO:0097485	neuron projection guidance	40/1772	252/23328	7.08233e-06	0.000871111	0.000721911	12561/26565/18211/11820/18846/269116/110648/20564/18845/17181/20358/399558/22415/218877/74734/11658/73191/67784/140571/19649/13638/75847/22416/13641/58208/22422/13176/18424/13642/11921/16728/13395/108151/12569/16869/18508/13837/114873/16870/19274	40
1350	Pcgf35	GO:0050808	synapse organization	64/1772	479/23328	7.13896e-06	0.000871111	0.000721911	18039/27083/259277/330222/574437/223254/18211/98733/211323/11820/19329/269116/110648/23888/12266/14371/56808/18189/16981/12032/234267/14401/244667/18591/399558/11435/14658/242384/107831/67784/554327/12386/22416/13641/14130/93707/22422/231134/396184/14362/219228/269788/217480/237979/22421/14394/16917/13642/18013/26875/16728/192198/12569/12404/233878/13837/23829/208188/12259/18164/240057/245684/208…	64
1351	Pcgf35	GO:1903556	negative regulation of tumor necrosis factor superfamily cytokine production	15/1772	54/23328	7.73004e-06	0.000897828	0.000744052	12490/19261/11847/16803/26362/257632/19260/16000/19219/21898/74048/110168/22160/21929/60533	15
1352	Pcgf35	GO:0006869	lipid transport	52/1772	364/23328	7.83548e-06	0.000897828	0.000744052	216739/55938/79196/26565/271844/22359/21943/20897/77577/27413/18739/12394/70676/14079/11833/56018/11808/26970/18442/18781/16803/14427/100102/76574/207798/13132/74309/319552/216892/16816/66113/18095/320571/108096/18979/14419/216871/78896/237636/50769/57264/54670/12161/11606/330962/69836/114229/244882/18670/108116/21934/18216	52
1353	Pcgf35	GO:0042832	defense response to protozoan	12/1772	36/23328	7.95571e-06	0.000897828	0.000744052	18173/21939/53314/17472/78317/14469/229900/16190/14468/384059/15900/16193	12
1354	Pcgf35	GO:0042129	regulation of T cell proliferation	31/1772	175/23328	8.01194e-06	0.000897828	0.000744052	105855/14961/72049/11847/21813/78317/16173/20390/12608/109594/50931/19260/320484/12504/54698/16000/21950/193385/12505/13641/74048/11629/20739/17221/16147/16168/230979/20304/15223/16193/60533	31
1355	Pcgf35	GO:0006836	neurotransmitter transport	39/1772	245/23328	8.56055e-06	0.000940119	0.0007791	14664/14412/27204/11540/18436/207227/74732/22317/18189/110835/69017/18751/18442/18754/16513/320405/242443/545192/110058/20698/20983/15551/19219/22421/18049/11551/98660/75209/26875/16510/11438/13616/13162/242607/20980/20508/22348/208898/18191	39
1356	Pcgf35	GO:0015849	organic acid transport	49/1772	337/23328	8.73348e-06	0.000940304	0.000779253	18173/216739/26565/271844/14664/14412/20510/21943/20897/215335/67473/11847/11540/20522/27413/50934/14079/11833/56018/26970/18442/18781/11611/241919/22439/76574/16513/102570/319552/246049/108096/105355/20983/15551/54670/19735/11606/242607/330962/69836/114229/18670/108116/21934/224661/11539/18216/19091/22348	49
1357	Pcgf35	GO:0015711	organic anion transport	62/1772	463/23328	9.19729e-06	0.000968521	0.000802637	18173/216739/79196/26565/271844/14664/14412/20510/21943/229731/20897/215335/67473/11847/11540/20522/27413/18739/50934/14079/11833/56018/117591/11808/26970/18442/18781/11611/54403/241919/22439/76574/16513/102570/319552/246049/66113/320571/108096/105355/20983/15551/320718/50769/54670/19735/12351/11606/242607/330962/69836/114229/170441/244882/18670/108116/21934/224661/11539/18216/19091/22348	62
1358	Pcgf35	GO:0030500	regulation of bone mineralization	19/1772	82/23328	9.34832e-06	0.000968521	0.000802637	11474/110789/11732/19229/17180/14371/14460/107587/13609/11689/20541/338352/22160/76566/100038882/231633/12161/64654/18605	19
1359	Pcgf35	GO:0045165	cell fate commitment	44/1772	292/23328	9.96049e-06	0.00101283	0.00083936	12142/20997/21804/211323/53314/12394/13819/66042/14460/21384/12608/22415/21410/20679/18088/14028/83453/15218/30051/30925/22416/58208/22422/94222/22421/15110/18424/11819/16147/15430/11921/18012/18508/14842/15396/23805/20678/19885/21349/22409/16193/230587/252838/18014	44
1360	Pcgf35	GO:0032620	interleukin-17 production	13/1772	43/23328	1.12782e-05	0.00112598	0.000933126	105855/11847/16173/257632/50931/30925/15064/20698/21898/74048/16168/19885/16193	13
1361	Pcgf35	GO:0042098	T cell proliferation	35/1772	213/23328	1.20721e-05	0.00118371	0.00098097	105855/14961/18173/72049/94176/11847/21813/78317/16173/20390/12608/109594/16414/50931/19260/320484/12504/54698/16000/21950/193385/12505/13641/74048/11629/20739/17221/114570/16147/16168/230979/20304/15223/16193/60533	35
1362	Pcgf35	GO:0031214	biomineral tissue development	29/1772	162/23328	1.25912e-05	0.00119204	0.000987876	11474/110789/11732/19229/252974/17180/14371/14460/214593/19225/107587/12608/13609/14191/16000/21906/11687/11689/20541/13406/338352/22160/76566/100038882/231633/12161/64654/18605/12843	29
1363	Pcgf35	GO:0110148	biomineralization	29/1772	162/23328	1.25912e-05	0.00119204	0.000987876	11474/110789/11732/19229/252974/17180/14371/14460/214593/19225/107587/12608/13609/14191/16000/21906/11687/11689/20541/13406/338352/22160/76566/100038882/231633/12161/64654/18605/12843	29
1364	Pcgf35	GO:0019233	sensory perception of pain	27/1772	146/23328	1.34517e-05	0.00125192	0.0010375	228139/320701/56461/19224/18211/56318/24046/277328/171209/19225/16173/18442/12922/12426/16513/18389/319552/11689/21898/18049/12802/11438/20274/12290/11539/18216/16508	27
1365	Pcgf35	GO:0070167	regulation of biomineral tissue development	21/1772	99/23328	1.40114e-05	0.00126126	0.00104524	11474/110789/11732/19229/17180/14371/14460/107587/12608/13609/11689/20541/13406/338352/22160/76566/100038882/231633/12161/64654/18605	21
1366	Pcgf35	GO:0110149	regulation of biomineralization	21/1772	99/23328	1.40114e-05	0.00126126	0.00104524	11474/110789/11732/19229/17180/14371/14460/107587/12608/13609/11689/20541/13406/338352/22160/76566/100038882/231633/12161/64654/18605	21
1367	Pcgf35	GO:0070661	leukocyte proliferation	49/1772	344/23328	1.53041e-05	0.0013554	0.00112326	105855/14961/18173/209558/12142/57916/12182/21943/72049/21939/94176/11847/21813/78317/16173/20390/12608/109594/16414/50931/19260/320484/12504/12229/57257/54698/16000/21950/18162/193385/12505/30925/22416/13641/14130/14419/21898/74048/11629/20739/17221/114570/16147/16168/230979/20304/15223/16193/60533	49
1368	Pcgf35	GO:0046651	lymphocyte proliferation	46/1772	317/23328	1.70998e-05	0.0014904	0.00123513	105855/14961/18173/12142/57916/12182/72049/21939/94176/11847/21813/78317/16173/20390/12608/109594/16414/50931/19260/320484/12504/12229/57257/54698/16000/21950/193385/12505/30925/22416/13641/14130/14419/21898/74048/11629/20739/17221/114570/16147/16168/230979/20304/15223/16193/60533	46
1369	Pcgf35	GO:0007189	adenylate cyclase-activating G protein-coupled receptor signaling pathway	26/1772	140/23328	1.78494e-05	0.00153142	0.00126913	243277/223780/14766/13610/11820/11540/11552/19762/77037/13609/14427/19216/107831/236798/19217/11513/18389/17203/11535/19219/11551/12802/18821/240888/51801/11550	26
1370	Pcgf35	GO:0090257	regulation of muscle system process	38/1772	244/23328	1.84617e-05	0.00155959	0.00129247	11474/19224/212937/56484/11847/21953/21956/11552/18436/20855/19225/30937/17897/109676/12671/16000/319552/241113/20698/19219/11629/20541/11551/230899/66402/98660/18821/19735/208188/11606/228785/17969/20927/74116/21957/11539/19091/18014	38
1371	Pcgf35	GO:0048562	embryonic organ morphogenesis	47/1772	328/23328	1.93803e-05	0.00158853	0.00131646	72747/20997/20897/68270/252973/212937/21331/218772/100503041/241226/21384/21813/109205/107586/107587/21809/21410/60613/193385/22416/667663/328789/21906/110796/21393/15110/18424/18423/16147/15430/11921/50769/22160/18012/13395/15372/16869/18508/12954/15396/114873/15284/15415/15438/11695/20204/18014	47
1372	Pcgf35	GO:0071805	potassium ion transmembrane transport	33/1772	200/23328	1.93829e-05	0.00158853	0.00131646	329064/56461/382571/16498/66733/16536/67498/11944/76376/16513/60613/109676/74513/240444/14419/20497/192113/57138/16527/230899/98660/16510/70839/13616/226999/240899/56543/16538/16526/20927/16520/19091/16508	33
1373	Pcgf35	GO:0050730	regulation of peptidyl-tyrosine phosphorylation	40/1772	263/23328	1.98626e-05	0.00160391	0.0013292	12182/19229/547253/21939/211323/11820/19283/14460/16878/16173/18754/18591/16414/257632/19260/232801/12504/18606/16000/12505/22416/231134/244218/19219/21898/13019/11551/21828/16168/11602/230979/12161/14600/11606/20304/17969/12931/11539/12803/16193	40
1374	Pcgf35	GO:0071695	anatomical structure maturation	41/1772	273/23328	2.13309e-05	0.0016975	0.00140676	11474/26565/223881/71841/12560/15408/19229/56484/11820/269116/12394/12266/13819/18189/19225/114889/13609/18591/18551/252967/12229/18667/54611/16000/12075/235379/14419/18049/71132/17341/16147/16168/76566/12569/23829/20665/12259/74267/21349/17095/224661	41
1375	Pcgf35	GO:0032943	mononuclear cell proliferation	46/1772	320/23328	2.17919e-05	0.00170942	0.00141664	105855/14961/18173/12142/57916/12182/72049/21939/94176/11847/21813/78317/16173/20390/12608/109594/16414/50931/19260/320484/12504/12229/57257/54698/16000/21950/193385/12505/30925/22416/13641/14130/14419/21898/74048/11629/20739/17221/114570/16147/16168/230979/20304/15223/16193/60533	46
1376	Pcgf35	GO:0070838	divalent metal ion transport	61/1772	467/23328	2.32088e-05	0.00179492	0.00148749	329064/18173/234779/20856/226781/19229/11540/18436/69047/56808/277328/15444/81904/246788/194352/20855/19225/19700/18751/22068/18754/12922/18591/16439/57340/76376/381925/17863/19260/232801/66972/12504/109676/18389/16000/242443/320707/22416/319734/14169/14579/381812/20541/15559/18049/23844/16170/230899/17341/66402/98660/11438/70839/18821/170483/11606/20304/12290/225997/51801/18216	61
1377	Pcgf35	GO:2000831	regulation of steroid hormone secretion	9/1772	23/23328	2.52979e-05	0.00192176	0.00159261	12394/14427/13132/18095/14419/78896/57264/12161/11606	9
1378	Pcgf35	GO:0018108	peptidyl-tyrosine phosphorylation	46/1772	322/23328	2.55487e-05	0.00192176	0.00159261	12182/19229/18211/547253/21939/211323/11820/19283/14460/16878/16173/18754/18591/16414/257632/19260/232801/19116/14191/12504/12229/18606/16000/12505/14254/22416/231134/244218/19219/21898/13019/11551/21828/16168/11602/230979/13837/12161/14600/11606/20304/17969/12931/11539/12803/16193	46
1379	Pcgf35	GO:0001819	positive regulation of cytokine production	59/1772	449/23328	2.63295e-05	0.00195372	0.0016191	18173/12490/71601/234779/72049/21939/11820/654459/12394/12266/226250/242691/78317/66214/320924/234311/19225/16173/18442/12922/12608/14205/16803/257632/50931/19260/225471/74039/232801/244202/20302/17022/14191/214763/54698/21950/232983/30925/22416/20698/19219/21898/11629/15559/17221/16170/15900/11551/16168/12522/22160/230979/50905/11606/723896/20304/20927/16193/60533	59
1380	Pcgf35	GO:0001562	response to protozoan	12/1772	40/23328	2.66943e-05	0.00195438	0.00161964	18173/21939/53314/17472/78317/14469/229900/16190/14468/384059/15900/16193	12
1381	Pcgf35	GO:0007517	muscle organ development	56/1772	420/23328	2.76526e-05	0.0019979	0.00165571	22634/68678/14605/11474/11910/20670/20897/212937/211323/21956/21813/14281/22062/227325/16878/320502/12922/13609/17897/20679/11435/22439/22762/107831/16000/193385/72330/22416/56198/228003/241431/382639/14362/434246/21393/13857/15110/11819/13642/15430/80857/22160/11447/56642/19735/15284/228785/65256/15438/56504/11695/16526/74116/12803/16193/18014	56
1382	Pcgf35	GO:0072511	divalent inorganic cation transport	61/1772	470/23328	2.81359e-05	0.00200642	0.00166277	329064/18173/234779/20856/226781/19229/11540/18436/69047/56808/277328/15444/81904/246788/194352/20855/19225/19700/18751/22068/18754/12922/18591/16439/57340/76376/381925/17863/19260/232801/66972/12504/109676/18389/16000/242443/320707/22416/319734/14169/14579/381812/20541/15559/18049/23844/16170/230899/17341/66402/98660/11438/70839/18821/170483/11606/20304/12290/225997/51801/18216	61
1383	Pcgf35	GO:0032720	negative regulation of tumor necrosis factor production	14/1772	53/23328	2.88815e-05	0.00203319	0.00168495	12490/19261/11847/16803/26362/257632/19260/16000/19219/21898/74048/110168/22160/21929	14
1384	Pcgf35	GO:0050678	regulation of epithelial cell proliferation	51/1772	372/23328	2.96127e-05	0.00204632	0.00169584	20317/15235/18792/12560/13123/227289/270152/66214/55948/107586/14343/15117/16173/107587/14205/18591/257632/56753/30878/13132/18667/16000/140571/18095/14254/22416/58208/18094/71093/11689/19692/21898/15559/22421/225341/16401/21828/11819/13642/16147/14164/22160/13395/18508/208188/12161/21929/12737/20304/19274/16193	51
1385	Pcgf35	GO:0002274	myeloid leukocyte activation	36/1772	231/23328	2.98135e-05	0.00204632	0.00169584	18173/217203/209558/26565/94176/11820/53314/74732/21813/16173/18754/16803/16190/14389/16414/74734/13421/14191/12229/21950/16822/20698/171284/18733/21898/11629/16170/378460/230899/12802/16168/217304/12259/20304/224792/20311	36
1386	Pcgf35	GO:0018212	peptidyl-tyrosine modification	46/1772	325/23328	3.2309e-05	0.00219023	0.0018151	12182/19229/18211/547253/21939/211323/11820/19283/14460/16878/16173/18754/18591/16414/257632/19260/232801/19116/14191/12504/12229/18606/16000/12505/14254/22416/231134/244218/19219/21898/13019/11551/21828/16168/11602/230979/13837/12161/14600/11606/20304/17969/12931/11539/12803/16193	46
1387	Pcgf35	GO:0010876	lipid localization	55/1772	413/23328	3.35964e-05	0.0022478	0.00186281	216739/55938/79196/26565/56489/271844/22359/21943/20897/77577/27413/18739/12394/12266/70676/14079/11833/56018/11808/26970/18442/18781/16803/14427/100102/76574/207798/13132/74309/319552/216892/16816/66113/18095/320571/108096/18979/14419/216871/78896/237636/50769/57264/54670/12161/11606/330962/69836/114229/18605/244882/18670/108116/21934/18216	55
1388	Pcgf35	GO:0001818	negative regulation of cytokine production	39/1772	260/23328	3.44324e-05	0.0022478	0.00186281	105855/18173/12490/26565/12560/19261/11847/17472/242691/66214/20390/16178/16803/26362/21809/257632/50931/19260/225471/232801/21942/12229/11513/16000/14130/19219/21898/74048/57781/110168/84544/12522/22160/208188/21929/170441/15223/16193/60533	39
1389	Pcgf35	GO:0032102	negative regulation of response to external stimulus	52/1772	384/23328	3.47603e-05	0.0022478	0.00186281	20317/259277/12490/209558/12142/26565/18792/19261/547253/18846/11847/11540/21930/216350/18189/242691/21354/20358/16178/18591/257632/21824/22415/218877/11513/16000/242443/319552/232983/109254/12505/12386/22416/14130/21906/19219/11689/11629/57781/110168/17965/84544/12802/108151/208188/13162/21929/217212/20927/99571/11539/19091	52
1390	Pcgf35	GO:0032370	positive regulation of lipid transport	18/1772	82/23328	3.47957e-05	0.0022478	0.00186281	216739/26565/21943/27413/12394/18442/14427/13132/18095/18979/14419/78896/50769/57264/12161/18670/21934/18216	18
1391	Pcgf35	GO:0032660	regulation of interleukin-17 production	11/1772	35/23328	3.55785e-05	0.00225463	0.00186846	105855/11847/16173/257632/50931/30925/20698/21898/74048/16168/16193	11
1392	Pcgf35	GO:0046634	regulation of alpha-beta T cell activation	21/1772	105/23328	3.57225e-05	0.00225463	0.00186846	105855/14961/12142/11847/11540/12394/21813/16173/16190/17863/19260/320484/54698/12505/74048/16147/12522/230979/15284/16193/60533	21
1393	Pcgf35	GO:1902107	positive regulation of leukocyte differentiation	30/1772	180/23328	3.73669e-05	0.00233161	0.00193226	105855/12142/97086/21943/12394/21813/14281/104709/16878/16173/26362/16190/57816/17863/74734/20302/12504/21950/20677/74048/18534/17221/238377/16147/16168/12522/15284/20304/16193/252838	30
1394	Pcgf35	GO:0007269	neurotransmitter secretion	31/1772	189/23328	3.84238e-05	0.00234428	0.00194276	14664/27204/11540/18436/207227/74732/22317/18189/110835/69017/18751/18442/18754/320405/242443/545192/110058/20698/20983/15551/19219/22421/18049/11551/26875/16510/11438/13616/20980/208898/18191	31
1395	Pcgf35	GO:0099643	signal release from synapse	31/1772	189/23328	3.84238e-05	0.00234428	0.00194276	14664/27204/11540/18436/207227/74732/22317/18189/110835/69017/18751/18442/18754/320405/242443/545192/110058/20698/20983/15551/19219/22421/18049/11551/26875/16510/11438/13616/20980/208898/18191	31
1396	Pcgf35	GO:0048705	skeletal system morphogenesis	38/1772	253/23328	4.18786e-05	0.00252698	0.00209417	11474/20997/15245/252973/212937/12839/320277/218772/17180/21384/21813/20855/15117/107587/21809/20679/11595/15437/14191/12643/22421/16147/15430/22160/76566/13395/16869/231633/12161/15396/114873/15415/15426/15438/11695/20678/20204/18014	38
1397	Pcgf35	GO:0046887	positive regulation of hormone secretion	28/1772	164/23328	4.29943e-05	0.00256611	0.00212659	21943/12394/16847/277328/16878/54003/18754/23957/14427/12426/245049/30878/13132/18095/545192/20677/14419/19219/78896/238377/230899/57264/18508/13616/12161/114229/99571/12803	28
1398	Pcgf35	GO:0010959	regulation of metal ion transport	56/1772	427/23328	4.40702e-05	0.00260204	0.00215637	58237/56461/234779/20856/226781/19229/16498/11540/18436/69047/15444/246788/11936/20855/19225/19700/22068/18754/12922/18591/57816/57340/381925/19260/232801/100102/12504/109676/74513/18389/16000/329152/14419/14169/269513/14579/381812/20541/18049/16170/230899/66402/98660/70839/18821/13616/240899/170483/11606/16538/20304/20927/11539/18216/19091/432450	56
1399	Pcgf35	GO:0006937	regulation of muscle contraction	27/1772	156/23328	4.57418e-05	0.002672	0.00221435	11474/19224/11847/21953/21956/11552/18436/20855/19225/17897/109676/12671/319552/20698/19219/20541/11551/230899/98660/18821/19735/208188/228785/17969/21957/11539/19091	27
1400	Pcgf35	GO:0030593	neutrophil chemotaxis	20/1772	99/23328	4.67514e-05	0.00269241	0.00223127	105855/12182/12986/22324/13143/270152/109700/16803/16414/257632/20302/58217/57257/193385/21828/330122/13616/20304/20311/20308	20
1401	Pcgf35	GO:0050673	epithelial cell proliferation	57/1772	438/23328	4.70718e-05	0.00269241	0.00223127	20317/259277/12490/15235/18792/12560/21943/13123/94352/227289/270152/66214/55948/107586/14343/15117/16173/107587/12608/14205/18591/257632/21410/56753/30878/13132/18667/16000/140571/18095/14254/22416/58208/18094/71093/11689/19692/21898/15559/22421/225341/16401/21828/11819/13642/16147/14164/22160/13395/18508/208188/12161/21929/12737/20304/19274/16193	57
1402	Pcgf35	GO:0071277	cellular response to calcium ion	17/1772	77/23328	5.26781e-05	0.00295455	0.00244851	110789/105349/16477/229731/18189/15444/14281/12919/66972/80976/110058/20983/11687/74020/18013/16510/20980	17
1403	Pcgf35	GO:0009582	detection of abiotic stimulus	24/1772	132/23328	5.2731e-05	0.00295455	0.00244851	329064/110789/18211/100503041/30044/277328/171209/16173/14686/19133/18587/16000/333329/319734/328789/21906/21898/21393/50769/14685/12057/110855/11539/18216	24
1404	Pcgf35	GO:0048266	behavioral response to pain	9/1772	25/23328	5.50189e-05	0.0030516	0.00252894	228139/56461/12334/18211/12394/21828/20274/193003/12290	9
1405	Pcgf35	GO:0050727	regulation of inflammatory response	50/1772	372/23328	5.91014e-05	0.00319544	0.00264814	20317/209558/26565/12182/58203/21943/19261/11540/21930/12266/19225/16178/12608/16803/257632/232801/244202/13421/20302/12229/11513/24110/16000/100061/232983/17171/12505/14130/20698/11687/19219/11689/21898/57781/16170/83490/230899/12802/12029/50905/208188/11606/21929/723896/20304/271375/21934/11539/16193/11754	50
1406	Pcgf35	GO:0009581	detection of external stimulus	24/1772	133/23328	5.97758e-05	0.00319544	0.00264814	329064/110789/18211/100503041/30044/277328/171209/16173/14686/19133/18587/16000/333329/319734/328789/21906/21898/21393/50769/14685/12057/110855/11539/18216	24
1407	Pcgf35	GO:0044070	regulation of anion transport	24/1772	133/23328	5.97758e-05	0.00319544	0.00264814	216739/26565/20856/21943/77574/11847/11540/27413/277328/20855/18442/12608/246049/20983/15551/50769/19735/11606/64654/18670/21934/11539/18216/19091	24
1408	Pcgf35	GO:0032635	interleukin-6 production	28/1772	167/23328	5.994e-05	0.00319544	0.00264814	105855/217203/12334/19261/11820/226250/69036/16173/12922/12608/14205/16803/257632/50931/19260/225471/232801/244202/21950/21898/11629/57781/16170/22160/208188/21929/15223/16193	28
1409	Pcgf35	GO:1903522	regulation of blood circulation	37/1772	248/23328	6.06683e-05	0.00320317	0.00265455	68678/20510/19224/11820/21956/11552/18436/13819/21834/56808/277328/20855/19225/12922/17897/18591/30878/109676/12671/19217/319552/11535/11689/20541/11551/230899/98660/18821/13616/19735/56543/11606/12290/99571/11539/19091/11550	37
1410	Pcgf35	GO:0097756	negative regulation of blood vessel diameter	21/1772	109/23328	6.35759e-05	0.00332471	0.00275527	68678/19224/11552/18436/19225/18591/15552/30878/12671/11535/15551/11689/20541/15559/11551/98660/13616/11606/99571/11539/11550	21
1411	Pcgf35	GO:0006813	potassium ion transport	36/1772	240/23328	6.766e-05	0.00350491	0.00290461	329064/56461/382571/19229/16498/66733/16536/11936/67498/11944/76376/16513/60613/109676/74513/240444/14419/20497/192113/57138/16527/230899/98660/16510/70839/13616/226999/240899/56543/16538/16526/20927/16520/11539/19091/16508	36
1412	Pcgf35	GO:0032412	regulation of ion transmembrane transporter activity	38/1772	259/23328	7.00757e-05	0.00359613	0.0029802	234779/14664/19229/77574/17395/11820/18189/15444/81904/11936/15561/19700/22068/57816/57340/12919/100102/109676/12671/74513/18389/329152/14419/14169/14579/381812/11689/230899/66402/98660/11438/18821/240899/193003/16538/20927/18216/19091	38
1413	Pcgf35	GO:0040013	negative regulation of locomotion	45/1772	326/23328	7.19883e-05	0.00366007	0.00303319	20317/77569/14766/77574/56363/211323/56484/18846/11540/17831/16449/66214/20358/20855/242608/18591/50931/22415/218877/56753/11595/114886/107831/19273/109254/140571/193385/22416/19219/11629/57781/110168/17965/11819/11602/108151/332110/208188/12667/114229/20927/19274/16666/11539/19091	45
1414	Pcgf35	GO:0048469	cell maturation	32/1772	205/23328	7.79045e-05	0.00391812	0.00324704	26565/223881/71841/15408/19229/56484/11820/269116/12394/12266/13819/18189/114889/18591/18551/252967/12229/18667/54611/12075/235379/18049/71132/17341/16147/16168/23829/20665/12259/74267/21349/224661	32
1415	Pcgf35	GO:0035929	steroid hormone secretion	9/1772	26/23328	7.84908e-05	0.00391812	0.00324704	12394/14427/13132/18095/14419/78896/57264/12161/11606	9
1416	Pcgf35	GO:0022898	regulation of transmembrane transporter activity	39/1772	270/23328	7.99958e-05	0.00395727	0.00327948	234779/14664/19229/77574/17395/11820/18189/15444/81904/11936/15561/19700/22068/57816/57340/12919/100102/109676/12671/74513/18389/329152/14419/14169/14579/381812/11689/230899/66402/98660/22160/11438/18821/240899/193003/16538/20927/18216/19091	39
1417	Pcgf35	GO:0032409	regulation of transporter activity	40/1772	280/23328	8.35025e-05	0.00404462	0.00335187	234779/14664/19229/77574/17395/11820/18189/15444/81904/11936/15561/19700/22068/57816/57340/12919/100102/109676/12671/74513/18389/329152/18979/14419/14169/14579/381812/11689/230899/66402/98660/22160/11438/18821/240899/193003/16538/20927/18216/19091	40
1418	Pcgf35	GO:0042310	vasoconstriction	20/1772	103/23328	8.39713e-05	0.00404462	0.00335187	68678/19224/11552/18436/19225/18591/15552/30878/12671/11535/15551/11689/20541/15559/11551/98660/13616/11606/99571/11550	20
1419	Pcgf35	GO:0046427	positive regulation of receptor signaling pathway via JAK-STAT	20/1772	103/23328	8.39713e-05	0.00404462	0.00335187	19229/20897/16155/547253/21939/16878/16173/19116/16000/244218/19219/13019/16168/14600/11606/20304/12931/20311/12803/16193	20
1420	Pcgf35	GO:0090075	relaxation of muscle	10/1772	32/23328	8.50966e-05	0.00404594	0.00335297	11474/212937/20541/66402/18821/19735/20927/11539/19091/18014	10
1421	Pcgf35	GO:1902105	regulation of leukocyte differentiation	43/1772	309/23328	8.54725e-05	0.00404594	0.00335297	105855/12142/97086/21943/65963/12394/15001/21813/14281/104709/16878/16173/12608/26362/16190/57816/17863/74039/74734/20302/12504/54698/15218/21950/12505/20677/68027/74048/18534/17221/238377/16147/16168/234515/12522/15284/620235/20304/19885/21349/15223/16193/252838	43
1422	Pcgf35	GO:1903793	positive regulation of anion transport	16/1772	73/23328	9.50437e-05	0.00446055	0.00369657	216739/26565/21943/77574/11540/27413/277328/18442/12608/246049/20983/50769/11606/18670/21934/18216	16
1423	Pcgf35	GO:0140353	lipid export from cell	13/1772	52/23328	0.000102811	0.00476215	0.00394651	26565/21943/12394/18442/14427/13132/18095/14419/78896/57264/12161/11606/21934	13
1424	Pcgf35	GO:0001666	response to hypoxia	32/1772	208/23328	0.000103204	0.00476215	0.00394651	228026/228139/12490/22359/18792/94352/11864/68655/74747/13819/13058/66214/16173/18751/18791/18754/14205/21809/16439/22229/18095/20677/14254/20541/16527/110876/22160/11438/12954/16526/11539/16508	32
1425	Pcgf35	GO:0050671	positive regulation of lymphocyte proliferation	24/1772	138/23328	0.00010926	0.00498408	0.00413043	105855/12182/72049/21939/21813/78317/16173/50931/19260/320484/12504/57257/16000/21950/22416/13641/21898/11629/20739/17221/16168/20304/16193/60533	24
1426	Pcgf35	GO:0014821	phasic smooth muscle contraction	9/1772	27/23328	0.00010983	0.00498408	0.00413043	228139/212937/15552/19219/15559/13616/208188/11606/18014	9
1427	Pcgf35	GO:1905954	positive regulation of lipid localization	20/1772	105/23328	0.000110977	0.00499486	0.00413936	216739/26565/56489/21943/27413/12394/12266/18442/14427/13132/18095/18979/14419/78896/50769/57264/12161/18670/21934/18216	20
1428	Pcgf35	GO:0071248	cellular response to metal ion	26/1772	156/23328	0.000119594	0.00533897	0.00442453	110789/227753/105349/16477/226781/17752/229731/17395/18189/15444/14281/12919/66972/80976/76507/11513/110058/20983/11687/74020/18013/16510/12161/18164/20980/17969	26
1429	Pcgf35	GO:0006940	regulation of smooth muscle contraction	15/1772	67/23328	0.000120846	0.00535132	0.00443477	19224/11552/18436/19225/12671/319552/20698/19219/11551/98660/19735/208188/17969/11539/19091	15
1430	Pcgf35	GO:0030072	peptide hormone secretion	40/1772	285/23328	0.000123219	0.00540171	0.00447653	20609/52793/75770/97086/21943/94353/13706/207227/16847/277328/18189/16878/18754/12922/23957/21410/12919/12426/245049/30878/13371/72472/545192/20677/19219/11689/78896/238377/11551/26875/18012/18508/13616/208188/20304/12290/20927/378435/99571/16193	40
1431	Pcgf35	GO:0050866	negative regulation of cell activation	32/1772	210/23328	0.000123951	0.00540171	0.00447653	14961/209558/12142/57916/11847/11540/12394/20390/12608/26362/18591/16190/19260/14191/114886/12229/54698/193385/12505/14130/14419/74048/16147/12802/230979/21929/15284/224792/15223/99571/19091/60533	32
1432	Pcgf35	GO:1901616	organic hydroxy compound catabolic process	14/1772	60/23328	0.000126057	0.00545022	0.00451673	56050/105349/52815/104086/26876/631304/170835/13371/106648/234515/56727/13162/64654/18216	14
[truncated: 1,773 more rows]

## Sheet: Pcgf6_loss_genes_GO-BP
# Gene Ontology (GO) analysis of Pcgf6 loss peaks corresponding genes in Rif1 KD mESCs (p < 0.001, count > 80)
No	ONTOLOGY	ID	Description	GeneRatio	BgRatio	pvalue	p.adjust	qvalue	geneID	Count
[truncated: 2,544 more rows]
