# Supplementary material for: Rif1 interacts with non-canonical polycomb repressive complex PRC1.6 to regulate mouse embryonic stem cells fate potential
Source: Cell Regen. 2022 Aug 2;11:25. doi: 10.1186/s13619-022-00124-9 (PMC9343540; doi:10.1186/s13619-022-00124-9)
Supplement: Supplementary file 4 — Supplementary Table 3. Rif1, Pcgf6, RNF2, and H2AK119ub ChIP-seq peaks in mm9 genome. [file 13619_2022_124_MOESM4_ESM.xlsx]

## Sheet: Rif1_peaks
chr	start	end	length	abs_summit	pileup	-LOG10(pvalue)	fold_enrichment	-LOG10(qvalue)	name
chr1	3182766	3182961	196	3182836	17	8.4979	4.52601	5.18202	Rifi_wt_ip_peak_1
chr1	3660870	3661032	163	3660978	19	10.4965	5.21137	6.98499	Rifi_wt_ip_peak_2
chr1	3662222	3662388	167	3662330	15	7.22704	4.1691	4.02536	Rifi_wt_ip_peak_3
chr1	4006257	4006482	226	4006466	13	4.79205	3.14299	1.93501	Rifi_wt_ip_peak_4
chr1	4075489	4075846	358	4075727	23	9.50082	4.16434	6.09612	Rifi_wt_ip_peak_5
chr1	4482206	4483100	895	4482977	24	15.0487	6.51421	11.2162	Rifi_wt_ip_peak_6
chr1	4487076	4487282	207	4487245	13	5.74149	3.64796	2.71302	Rifi_wt_ip_peak_7
chr1	4549814	4550709	896	4549987	27	15.7802	6.25191	11.9162	Rifi_wt_ip_peak_8
chr1	5008526	5008672	147	5008563	14	6.47062	3.90853	3.35374	Rifi_wt_ip_peak_9
chr1	5062479	5062735	257	5062487	14	5.26578	3.28054	2.31549	Rifi_wt_ip_peak_10
chr1	5251633	5252061	429	5251788	29	20.0252	7.81706	15.9463	Rifi_wt_ip_peak_11
chr1	5266944	5267324	381	5266979	16	8.00916	4.42967	4.72808	Rifi_wt_ip_peak_12
chr1	5340629	5341291	663	5340871	22	12.0254	5.42974	8.40982	Rifi_wt_ip_peak_13
chr1	5451614	5451814	201	5451663	14	6.47062	3.90853	3.35374	Rifi_wt_ip_peak_14
chr1	5556757	5557160	404	5556920	18	9.64507	4.9508	6.20543	Rifi_wt_ip_peak_15
chr1	5810272	5810501	230	5810456	22	7.86312	3.61713	4.61703	Rifi_wt_ip_peak_16
chr1	5906223	5907257	1035	5907011	26	15.8558	6.48551	11.9905	Rifi_wt_ip_peak_17
chr1	5983478	5983613	136	5983486	16	4.92577	2.93241	2.05458	Rifi_wt_ip_peak_18
chr1	6176994	6177254	261	6177125	18	9.26857	4.75804	5.8787	Rifi_wt_ip_peak_19
chr1	6430980	6431194	215	6431058	14	6.47062	3.90853	3.35374	Rifi_wt_ip_peak_20
chr1	6731566	6731824	259	6731655	35	8.99525	3.07239	5.62191	Rifi_wt_ip_peak_21
chr1	7324868	7325524	657	7325136	28	12.2584	4.63978	8.61113	Rifi_wt_ip_peak_22
chr1	7378655	7379035	381	7378679	16	6.60744	3.71795	3.47899	Rifi_wt_ip_peak_23
chr1	7491936	7492247	312	7492097	19	10.1375	5.0289	6.67101	Rifi_wt_ip_peak_24
chr1	8208694	8208977	284	8208842	32	11.9293	4.10542	8.31873	Rifi_wt_ip_peak_25
chr1	8571058	8571356	299	8571150	17	8.81559	4.69023	5.45058	Rifi_wt_ip_peak_26
chr1	8678462	8679418	957	8678896	28	16.0033	6.16347	12.1255	Rifi_wt_ip_peak_27
chr1	8777256	8777752	497	8777570	16	8.00916	4.42967	4.72808	Rifi_wt_ip_peak_28
chr1	9165629	9165889	261	9165803	20	5.88848	3.01983	2.85216	Rifi_wt_ip_peak_29
chr1	9535605	9536485	881	9535967	23	14.1017	6.25365	10.3269	Rifi_wt_ip_peak_30
chr1	9864508	9864651	144	9864510	34	4.2232	1.98061	1.47485	Rifi_wt_ip_peak_31
chr1	10222873	10223061	189	10222981	13	5.74149	3.64796	2.71302	Rifi_wt_ip_peak_32
chr1	10298070	10298313	244	10298160	16	4.33463	2.67353	1.54566	Rifi_wt_ip_peak_33
chr1	10468748	10468958	211	10468904	16	7.06666	3.94547	3.90622	Rifi_wt_ip_peak_34
chr1	10749492	10749664	173	10749626	31	11.2549	3.98101	7.70162	Rifi_wt_ip_peak_35
chr1	10795552	10796063	512	10795574	14	6.47062	3.90853	3.35374	Rifi_wt_ip_peak_36
chr1	11719616	11719812	197	11719762	17	7.13939	3.85209	3.97589	Rifi_wt_ip_peak_37
chr1	11773216	11773622	407	11773343	21	7.96308	3.75818	4.71191	Rifi_wt_ip_peak_38
chr1	12644268	12644430	163	12644386	12	5.04139	3.38739	2.11184	Rifi_wt_ip_peak_39
chr1	12647656	12647890	235	12647705	69	10.3455	2.36652	6.86744	Rifi_wt_ip_peak_40
chr1	12830612	12830805	194	12830686	21	12.2609	5.73251	8.61113	Rifi_wt_ip_peak_41
chr1	12855190	12855742	553	12855606	16	8.00916	4.42967	4.72808	Rifi_wt_ip_peak_42
chr1	13089346	13089635	290	13089516	61	12.0989	2.7636	8.47792	Rifi_wt_ip_peak_43
chr1	13193456	13193633	178	13193507	22	13.1721	5.99308	9.45854	Rifi_wt_ip_peak_44
chr1	13430939	13431113	175	13431047	13	5.74149	3.64796	2.71302	Rifi_wt_ip_peak_45
chr1	13727038	13727293	256	13727114	15	7.22704	4.1691	4.02536	Rifi_wt_ip_peak_46
chr1	13769798	13770002	205	13769827	15	7.22704	4.1691	4.02536	Rifi_wt_ip_peak_47
chr1	14041631	14042090	460	14042062	92	13.3565	2.37816	9.63495	Rifi_wt_ip_peak_48
chr1	14103573	14104262	690	14103893	21	10.6178	4.93003	7.10075	Rifi_wt_ip_peak_49
chr1	14354623	14354915	293	14354876	32	17.2589	5.99342	13.3103	Rifi_wt_ip_peak_50
chr1	14496333	14496704	372	14496440	21	12.2609	5.73251	8.61113	Rifi_wt_ip_peak_51
chr1	14497249	14497585	337	14497470	21	12.2609	5.73251	8.61113	Rifi_wt_ip_peak_52
chr1	14733205	14733397	193	14733308	12	5.04139	3.38739	2.11184	Rifi_wt_ip_peak_53
chr1	14745268	14745579	312	14745472	14	6.47062	3.90853	3.35374	Rifi_wt_ip_peak_54
chr1	14869750	14869911	162	14869848	17	5.54969	3.12325	2.57755	Rifi_wt_ip_peak_55
chr1	15073849	15074078	230	15074064	25	8.93933	3.73884	5.56796	Rifi_wt_ip_peak_56
chr1	15254035	15254240	206	15254113	17	8.81559	4.69023	5.45058	Rifi_wt_ip_peak_57
chr1	15411724	15412731	1008	15411900	29	16.3768	6.14361	12.4776	Rifi_wt_ip_peak_58
chr1	15732921	15733378	458	15733143	21	4.22001	2.35656	1.47236	Rifi_wt_ip_peak_59
chr1	16060691	16061404	714	16060986	26	13.04	5.22464	9.35163	Rifi_wt_ip_peak_60
chr1	16061584	16061810	227	16061793	22	7.65967	3.53787	4.43278	Rifi_wt_ip_peak_61
chr1	16062095	16062967	873	16062680	33	14.6319	4.88925	10.8334	Rifi_wt_ip_peak_62
chr1	16063224	16063372	149	16063270	21	6.32895	3.1129	3.2606	Rifi_wt_ip_peak_63
chr1	16063588	16063804	217	16063708	19	5.47193	2.93054	2.51088	Rifi_wt_ip_peak_64
chr1	16064003	16064785	783	16064525	26	9.80397	3.95623	6.35783	Rifi_wt_ip_peak_65
chr1	16077112	16077478	367	16077261	15	7.22704	4.1691	4.02536	Rifi_wt_ip_peak_66
chr1	16122988	16123327	340	16123167	16	8.00916	4.42967	4.72808	Rifi_wt_ip_peak_67
chr1	16333031	16333185	155	16333095	224	21.4761	2.0352	17.3426	Rifi_wt_ip_peak_68
chr1	16582950	16583439	490	16583095	49	17.3356	4.22284	13.3829	Rifi_wt_ip_peak_69
chr1	16814395	16814642	248	16814536	20	11.3687	5.47194	7.78593	Rifi_wt_ip_peak_70
chr1	16943543	16943970	428	16943703	22	10.3505	4.65611	6.87238	Rifi_wt_ip_peak_71
chr1	17086825	17087759	935	17087123	22	13.1721	5.99308	9.45854	Rifi_wt_ip_peak_72
chr1	17379622	17379956	335	17379700	24	8.24898	3.57834	4.95111	Rifi_wt_ip_peak_73
chr1	17695018	17695507	490	17695274	29	12.7974	4.718	9.12175	Rifi_wt_ip_peak_74
chr1	17912151	17912550	400	17912185	17	4.86978	2.8308	2.00071	Rifi_wt_ip_peak_75
chr1	18047950	18048467	518	18048036	16	8.00916	4.42967	4.72808	Rifi_wt_ip_peak_76
chr1	18163291	18163554	264	18163428	28	18.9997	7.55649	14.9635	Rifi_wt_ip_peak_77
chr1	18527079	18528384	1306	18527891	42	20.4591	5.69579	16.3666	Rifi_wt_ip_peak_78
chr1	19121806	19122305	500	19122097	27	17.7654	7.18656	13.7987	Rifi_wt_ip_peak_79
chr1	19226658	19226873	216	19226743	14	6.47062	3.90853	3.35374	Rifi_wt_ip_peak_80
chr1	19683311	19683522	212	19683374	17	8.81559	4.69023	5.45058	Rifi_wt_ip_peak_81
chr1	19789542	19789689	148	19789632	16	6.82175	3.82343	3.68103	Rifi_wt_ip_peak_82
chr1	19829071	19829587	517	19829320	25	7.37319	3.19221	4.1609	Rifi_wt_ip_peak_83
chr1	19956733	19956887	155	19956814	17	5.54969	3.12325	2.57755	Rifi_wt_ip_peak_84
chr1	19989257	19989713	457	19989373	20	9.19446	4.41763	5.80776	Rifi_wt_ip_peak_85
chr1	20274167	20274758	592	20274407	20	11.3687	5.47194	7.78593	Rifi_wt_ip_peak_86
chr1	20422503	20422660	158	20422507	15	4.4034	2.77622	1.57341	Rifi_wt_ip_peak_87
chr1	20422836	20423449	614	20422907	31	16.9912	6.05188	13.0523	Rifi_wt_ip_peak_88
chr1	20476250	20477827	1578	20477263	40	21.9014	6.44793	17.7568	Rifi_wt_ip_peak_89
chr1	21111857	21112069	213	21111962	15	7.22704	4.1691	4.02536	Rifi_wt_ip_peak_90
chr1	21191625	21192116	492	21191728	28	13.2815	5.03191	9.56242	Rifi_wt_ip_peak_91
chr1	21200461	21200864	404	21200635	24	10.2247	4.33785	6.7528	Rifi_wt_ip_peak_92
chr1	21622852	21623057	206	21622956	78	29.5887	4.79355	25.2182	Rifi_wt_ip_peak_93
chr1	21950824	21951475	652	21951034	26	16.9928	7.03535	13.0523	Rifi_wt_ip_peak_94
chr1	21951924	21952071	148	21951973	16	8.00916	4.42967	4.72808	Rifi_wt_ip_peak_95
chr1	22317784	22318061	278	22317906	31	11.0904	3.92887	7.54575	Rifi_wt_ip_peak_96
chr1	22351628	22351767	140	22351688	13	5.74149	3.64796	2.71302	Rifi_wt_ip_peak_97
chr1	22539954	22540739	786	22540125	22	13.1721	5.99308	9.45854	Rifi_wt_ip_peak_98
chr1	22618009	22618382	374	22618271	17	5.54969	3.12325	2.57755	Rifi_wt_ip_peak_99
chr1	23313744	23314142	399	23314024	23	14.1017	6.25365	10.3269	Rifi_wt_ip_peak_100
chr1	23563008	23563225	218	23563069	12	5.04139	3.38739	2.11184	Rifi_wt_ip_peak_101
chr1	23563366	23563778	413	23563611	18	8.04577	4.15535	4.76011	Rifi_wt_ip_peak_102
chr1	23816745	23816951	207	23816801	12	5.04139	3.38739	2.11184	Rifi_wt_ip_peak_103
chr1	23929300	23929689	390	23929499	26	16.9928	7.03535	13.0523	Rifi_wt_ip_peak_104
chr1	24095251	24096445	1195	24096042	37	13.4998	4.14362	9.77345	Rifi_wt_ip_peak_105
chr1	24275261	24275498	238	24275333	15	7.22704	4.1691	4.02536	Rifi_wt_ip_peak_106
chr1	24503424	24503560	137	24503543	16	6.36625	3.60069	3.2915	Rifi_wt_ip_peak_107
chr1	24593898	24594132	235	24593989	15	7.22704	4.1691	4.02536	Rifi_wt_ip_peak_108
chr1	24740894	24741064	171	24741031	46	20.9267	5.37743	16.8229	Rifi_wt_ip_peak_109
chr1	25176720	25177278	559	25177019	23	13.6601	6.03468	9.92428	Rifi_wt_ip_peak_110
chr1	25647785	25647944	160	25647912	21	8.10599	3.81731	4.8153	Rifi_wt_ip_peak_111
chr1	25719114	25719555	442	25719281	18	9.30677	4.77745	5.91279	Rifi_wt_ip_peak_112
chr1	26194700	26194935	236	26194889	20	5.2621	2.78167	2.31549	Rifi_wt_ip_peak_113
chr1	26531735	26532009	275	26531779	15	7.22704	4.1691	4.02536	Rifi_wt_ip_peak_114
chr1	26742903	26743117	215	26742964	13	5.50586	3.52023	2.53849	Rifi_wt_ip_peak_115
chr1	26744253	26744523	271	26744290	23	7.84207	3.51665	4.59872	Rifi_wt_ip_peak_116
chr1	26744889	26745218	330	26744949	21	9.13685	4.25711	5.7551	Rifi_wt_ip_peak_117
chr1	27196632	27196959	328	27196842	22	8.10752	3.71347	4.8168	Rifi_wt_ip_peak_118
chr1	27250816	27251686	871	27251449	30	10.4355	3.80609	6.95118	Rifi_wt_ip_peak_119
chr1	27251864	27252001	138	27251958	18	7.18729	3.75413	4.02195	Rifi_wt_ip_peak_120
chr1	28249114	28249722	609	28249522	20	8.73794	4.20986	5.40785	Rifi_wt_ip_peak_121
chr1	28344827	28345071	245	28345019	16	5.76805	3.31655	2.73834	Rifi_wt_ip_peak_122
chr1	28345463	28345606	144	28345546	17	5.95529	3.30311	2.9125	Rifi_wt_ip_peak_123
chr1	28515127	28515377	251	28515293	15	7.22704	4.1691	4.02536	Rifi_wt_ip_peak_124
chr1	28515522	28515671	150	28515663	13	5.74149	3.64796	2.71302	Rifi_wt_ip_peak_125
chr1	28557935	28558088	154	28557990	18	9.64507	4.9508	6.20543	Rifi_wt_ip_peak_126
chr1	29760427	29760565	139	29760526	14	6.47062	3.90853	3.35374	Rifi_wt_ip_peak_127
chr1	30099160	30100056	897	30099709	31	13.1262	4.60165	9.43444	Rifi_wt_ip_peak_128
chr1	30123763	30124019	257	30123832	15	6.33661	3.70642	3.26717	Rifi_wt_ip_peak_129
chr1	30367307	30368111	805	30367863	44	15.1298	4.04609	11.2945	Rifi_wt_ip_peak_130
chr1	31132216	31132594	379	31132291	17	7.19541	3.87896	4.02536	Rifi_wt_ip_peak_131
chr1	31528771	31528951	181	31528849	13	5.74149	3.64796	2.71302	Rifi_wt_ip_peak_132
chr1	31757878	31758194	317	31758118	21	12.2609	5.73251	8.61113	Rifi_wt_ip_peak_133
chr1	32130212	32131397	1186	32131077	30	16.4476	5.99866	12.5437	Rifi_wt_ip_peak_134
chr1	32229171	32229948	778	32229642	20	11.3687	5.47194	7.78593	Rifi_wt_ip_peak_135
chr1	33076145	33077013	869	33076498	25	16.0126	6.77478	12.1255	Rifi_wt_ip_peak_136
chr1	33103002	33103390	389	33103062	21	7.47939	3.56132	4.26155	Rifi_wt_ip_peak_137
chr1	33624161	33624546	386	33624428	23	5.66635	2.74592	2.68736	Rifi_wt_ip_peak_138
chr1	33624973	33627003	2031	33626466	34	13.6016	4.44368	9.86988	Rifi_wt_ip_peak_139
chr1	33627271	33627794	524	33627486	31	11.0904	3.92887	7.54575	Rifi_wt_ip_peak_140
chr1	34016290	34016572	283	34016358	26	6.07755	2.71875	3.0264	Rifi_wt_ip_peak_141
chr1	34287226	34287444	219	34287305	15	7.22704	4.1691	4.02536	Rifi_wt_ip_peak_142
chr1	34713320	34713577	258	34713512	13	5.74149	3.64796	2.71302	Rifi_wt_ip_peak_143
chr1	34734703	34734913	211	34734758	17	8.81559	4.69023	5.45058	Rifi_wt_ip_peak_144
chr1	34737494	34737727	234	34737621	19	4.7478	2.64921	1.89261	Rifi_wt_ip_peak_145
chr1	34915830	34916177	348	34916063	18	9.64507	4.9508	6.20543	Rifi_wt_ip_peak_146
chr1	34986392	34987579	1188	34986983	47	40.5576	12.5073	35.9609	Rifi_wt_ip_peak_147
chr1	35470825	35471232	408	35470935	19	9.16202	4.5478	5.77919	Rifi_wt_ip_peak_148
chr1	35940221	35940415	195	35940322	19	6.78663	3.47028	3.64792	Rifi_wt_ip_peak_149
chr1	36087140	36087818	679	36087373	20	11.3687	5.47194	7.78593	Rifi_wt_ip_peak_150
chr1	36344332	36344689	358	36344566	35	12.8358	4.11888	9.15867	Rifi_wt_ip_peak_151
chr1	36739609	36740375	767	36740163	26	16.9928	7.03535	13.0523	Rifi_wt_ip_peak_152
chr1	36828159	36828354	196	36828229	18	9.64507	4.9508	6.20543	Rifi_wt_ip_peak_153
chr1	36836004	36836344	341	36836284	15	7.22704	4.1691	4.02536	Rifi_wt_ip_peak_154
chr1	37020147	37020406	260	37020278	16	8.00916	4.42967	4.72808	Rifi_wt_ip_peak_155
chr1	37289595	37289979	385	37289898	20	9.57135	4.59276	6.16138	Rifi_wt_ip_peak_156
chr1	37370213	37370778	566	37370467	17	8.81559	4.69023	5.45058	Rifi_wt_ip_peak_157
chr1	37680863	37681356	494	37681232	26	16.9928	7.03535	13.0523	Rifi_wt_ip_peak_158
chr1	38415699	38416196	498	38416075	24	15.0487	6.51421	11.2162	Rifi_wt_ip_peak_159
chr1	38435773	38436165	393	38435913	18	7.01676	3.6766	3.86016	Rifi_wt_ip_peak_160
chr1	38443338	38443853	516	38443527	25	9.01153	3.76507	5.637	Rifi_wt_ip_peak_161
chr1	38481448	38481593	146	38481589	17	8.4979	4.52601	5.18202	Rifi_wt_ip_peak_162
chr1	38667532	38667704	173	38667562	14	6.47062	3.90853	3.35374	Rifi_wt_ip_peak_163
chr1	38865788	38867210	1423	38866396	35	11.9269	3.85619	8.31667	Rifi_wt_ip_peak_164
chr1	38892402	38892594	193	38892461	21	12.2609	5.73251	8.61113	Rifi_wt_ip_peak_165
chr1	38893111	38893509	399	38893280	17	8.81559	4.69023	5.45058	Rifi_wt_ip_peak_166
chr1	38895380	38895562	183	38895525	15	7.07694	4.08962	3.91582	Rifi_wt_ip_peak_167
chr1	38924371	38924530	160	38924416	12	5.04139	3.38739	2.11184	Rifi_wt_ip_peak_168
chr1	38954657	38954845	189	38954800	13	5.74149	3.64796	2.71302	Rifi_wt_ip_peak_169
chr1	39556407	39556671	265	39556493	27	12.4942	4.85839	8.83241	Rifi_wt_ip_peak_170
chr1	39674948	39675189	242	39675120	18	9.64507	4.9508	6.20543	Rifi_wt_ip_peak_171
chr1	39695944	39696171	228	39696081	17	4.28636	2.58843	1.53125	Rifi_wt_ip_peak_172
chr1	39745750	39746118	369	39745950	15	7.22704	4.1691	4.02536	Rifi_wt_ip_peak_173
chr1	39812646	39813194	549	39812915	22	7.86312	3.61713	4.61703	Rifi_wt_ip_peak_174
chr1	39867282	39867421	140	39867366	13	4.63473	3.06184	1.7882	Rifi_wt_ip_peak_175
chr1	39870926	39871061	136	39870983	16	8.00916	4.42967	4.72808	Rifi_wt_ip_peak_176
chr1	40304368	40304586	219	40304560	14	6.47062	3.90853	3.35374	Rifi_wt_ip_peak_177
chr1	40542359	40542579	221	40542519	17	4.86978	2.8308	2.00071	Rifi_wt_ip_peak_178
chr1	41113014	41113195	182	41113120	18	9.30677	4.77745	5.91279	Rifi_wt_ip_peak_179
chr1	41145604	41145979	376	41145785	23	14.1017	6.25365	10.3269	Rifi_wt_ip_peak_180
chr1	41345707	41345903	197	41345736	13	5.50586	3.52023	2.53849	Rifi_wt_ip_peak_181
chr1	41765513	41765758	246	41765645	21	12.2609	5.73251	8.61113	Rifi_wt_ip_peak_182
chr1	42016608	42016757	150	42016699	19	10.4965	5.21137	6.98499	Rifi_wt_ip_peak_183
chr1	42194368	42194610	243	42194445	16	7.71204	4.27456	4.4752	Rifi_wt_ip_peak_184
chr1	42327666	42327804	139	42327772	17	8.4979	4.52601	5.18202	Rifi_wt_ip_peak_185
chr1	42391597	42391966	370	42391780	17	7.11161	3.8388	3.94897	Rifi_wt_ip_peak_186
chr1	42741325	42741520	196	42741407	22	13.1721	5.99308	9.45854	Rifi_wt_ip_peak_187
chr1	42742909	42743176	268	42743009	11	4.17743	3.01734	1.43153	Rifi_wt_ip_peak_188
chr1	42754824	42755069	246	42754962	15	7.22704	4.1691	4.02536	Rifi_wt_ip_peak_189
chr1	43225339	43225512	174	43225339	12	5.04139	3.38739	2.11184	Rifi_wt_ip_peak_190
chr1	44431546	44432375	830	44431884	24	12.0778	5.11968	8.45741	Rifi_wt_ip_peak_191
chr1	44435512	44435666	155	44435580	14	6.47062	3.90853	3.35374	Rifi_wt_ip_peak_192
chr1	44537777	44538101	325	44538002	25	7.41286	3.20554	4.19925	Rifi_wt_ip_peak_193
chr1	44548044	44548510	467	44548274	27	16.2394	6.46202	12.3444	Rifi_wt_ip_peak_194
chr1	44665081	44665960	880	44665454	34	22.5317	7.81489	18.3594	Rifi_wt_ip_peak_195
chr1	44749512	44750139	628	44749772	21	12.2609	5.73251	8.61113	Rifi_wt_ip_peak_196
chr1	45016357	45016585	229	45016505	13	5.74149	3.64796	2.71302	Rifi_wt_ip_peak_197
chr1	45261888	45262687	800	45262128	35	13.8372	4.41998	10.0941	Rifi_wt_ip_peak_198
chr1	46146222	46146445	224	46146371	14	4.79557	3.04657	1.9385	Rifi_wt_ip_peak_199
chr1	46506008	46506560	553	46506256	25	10.8676	4.47239	7.33726	Rifi_wt_ip_peak_200
chr1	46706365	46706585	221	46706450	12	5.04139	3.38739	2.11184	Rifi_wt_ip_peak_201
chr1	46961927	46962138	212	46961936	12	5.04139	3.38739	2.11184	Rifi_wt_ip_peak_202
chr1	47054600	47054809	210	47054779	13	5.74149	3.64796	2.71302	Rifi_wt_ip_peak_203
chr1	47162536	47162843	308	47162778	12	5.04139	3.38739	2.11184	Rifi_wt_ip_peak_204
chr1	47884117	47884295	179	47884123	15	7.22704	4.1691	4.02536	Rifi_wt_ip_peak_205
chr1	48288369	48288518	150	48288397	17	5.54969	3.12325	2.57755	Rifi_wt_ip_peak_206
chr1	48602992	48603988	997	48603450	25	8.93933	3.73884	5.56796	Rifi_wt_ip_peak_207
chr1	51179285	51179523	239	51179364	18	9.30677	4.77745	5.91279	Rifi_wt_ip_peak_208
chr1	51313828	51314110	283	51314058	21	9.37223	4.36083	5.97449	Rifi_wt_ip_peak_209
chr1	51376239	51376720	482	51376351	25	11.4346	4.70137	7.84733	Rifi_wt_ip_peak_210
chr1	51477614	51477806	193	51477698	12	5.04139	3.38739	2.11184	Rifi_wt_ip_peak_211
chr1	51543615	51543787	173	51543705	20	11.3687	5.47194	7.78593	Rifi_wt_ip_peak_212
chr1	51782359	51782559	201	51782507	14	6.47062	3.90853	3.35374	Rifi_wt_ip_peak_213
chr1	52456851	52457522	672	52457228	22	11.3046	5.08954	7.74931	Rifi_wt_ip_peak_214
chr1	52908894	52910131	1238	52909914	28	16.1982	6.24943	12.304	Rifi_wt_ip_peak_215
chr1	52996435	52997091	657	52996709	27	9.36483	3.70889	5.9677	Rifi_wt_ip_peak_216
chr1	54322488	54322685	198	54322663	15	6.56096	3.82099	3.43987	Rifi_wt_ip_peak_217
chr1	54444159	54444384	226	54444170	15	5.98154	3.52792	2.93772	Rifi_wt_ip_peak_218
chr1	54765804	54766590	787	54766030	28	14.7146	5.61165	10.912	Rifi_wt_ip_peak_219
chr1	54877565	54878269	705	54877661	23	14.1017	6.25365	10.3269	Rifi_wt_ip_peak_220
chr1	54939273	54939835	563	54939675	36	20.0671	6.42002	15.9868	Rifi_wt_ip_peak_221
chr1	55419169	55419585	417	55419245	27	9.84141	3.8732	6.39416	Rifi_wt_ip_peak_222
chr1	55420539	55420694	156	55420632	18	6.80727	3.58234	3.66699	Rifi_wt_ip_peak_223
chr1	55539216	55539621	406	55539378	21	8.10599	3.81731	4.8153	Rifi_wt_ip_peak_224
chr1	55543424	55543780	357	55543730	20	11.3687	5.47194	7.78593	Rifi_wt_ip_peak_225
chr1	55544056	55544418	363	55544377	16	8.00916	4.42967	4.72808	Rifi_wt_ip_peak_226
chr1	56138462	56138849	388	56138563	19	7.70308	3.8701	4.4703	Rifi_wt_ip_peak_227
chr1	56155378	56155981	604	56155581	20	11.3687	5.47194	7.78593	Rifi_wt_ip_peak_228
chr1	56437113	56437441	329	56437287	15	6.9817	4.03951	3.82904	Rifi_wt_ip_peak_229
chr1	56771364	56771932	569	56771554	39	23.7779	7.3077	19.5663	Rifi_wt_ip_peak_230
chr1	56802966	56803315	350	56803179	32	18.2352	6.38567	14.2382	Rifi_wt_ip_peak_231
chr1	57029615	57029861	247	57029802	14	6.47062	3.90853	3.35374	Rifi_wt_ip_peak_232
chr1	57151681	57151815	135	57151811	17	4.86978	2.8308	2.00071	Rifi_wt_ip_peak_233
chr1	57365798	57366117	320	57365949	19	6.80718	3.47903	3.66692	Rifi_wt_ip_peak_234
chr1	57623610	57624077	468	57623948	20	11.3687	5.47194	7.78593	Rifi_wt_ip_peak_235
chr1	57644869	57645085	217	57644970	17	8.81559	4.69023	5.45058	Rifi_wt_ip_peak_236
chr1	57669179	57669380	202	57669189	13	5.74149	3.64796	2.71302	Rifi_wt_ip_peak_237
chr1	57788324	57788477	154	57788380	16	8.00916	4.42967	4.72808	Rifi_wt_ip_peak_238
chr1	58060512	58060662	151	58060543	16	8.00916	4.42967	4.72808	Rifi_wt_ip_peak_239
chr1	58431778	58431943	166	58431919	26	8.72948	3.57643	5.40007	Rifi_wt_ip_peak_240
chr1	58794867	58795016	150	58795003	13	5.74149	3.64796	2.71302	Rifi_wt_ip_peak_241
chr1	58874428	58874622	195	58874493	14	6.21454	3.77167	3.15056	Rifi_wt_ip_peak_242
chr1	59063304	59063902	599	59063430	13	5.74149	3.64796	2.71302	Rifi_wt_ip_peak_243
chr1	59137567	59138014	448	59137802	29	17.9134	6.8217	13.9415	Rifi_wt_ip_peak_244
chr1	59151563	59152062	500	59151938	13	5.74149	3.64796	2.71302	Rifi_wt_ip_peak_245
chr1	59168446	59168595	150	59168572	13	5.74149	3.64796	2.71302	Rifi_wt_ip_peak_246
chr1	59429022	59429195	174	59429101	17	4.28636	2.58843	1.53125	Rifi_wt_ip_peak_247
chr1	59457208	59457771	564	59457263	22	9.88255	4.45062	6.42983	Rifi_wt_ip_peak_248
chr1	59539290	59540174	885	59539652	16	8.00916	4.42967	4.72808	Rifi_wt_ip_peak_249
chr1	59540426	59541325	900	59540723	27	17.9887	7.29592	13.9996	Rifi_wt_ip_peak_250
chr1	59819536	59819729	194	59819677	14	6.47062	3.90853	3.35374	Rifi_wt_ip_peak_251
chr1	61051675	61051840	166	61051710	11	4.37233	3.12682	1.54566	Rifi_wt_ip_peak_252
chr1	61249949	61250225	277	61250106	19	5.33377	2.87603	2.38006	Rifi_wt_ip_peak_253
chr1	61266526	61266897	372	61266712	18	9.64507	4.9508	6.20543	Rifi_wt_ip_peak_254
chr1	61554850	61555423	574	61554978	26	7.95588	3.31498	4.70498	Rifi_wt_ip_peak_255
chr1	61633034	61633786	753	61633351	37	14.212	4.34771	10.4324	Rifi_wt_ip_peak_256
chr1	61685062	61686247	1186	61685827	22	13.1721	5.99308	9.45854	Rifi_wt_ip_peak_257
chr1	61717402	61717831	430	61717618	21	10.5048	4.87698	6.99312	Rifi_wt_ip_peak_258
chr1	62342606	62342871	266	62342650	22	8.79436	3.99082	5.45058	Rifi_wt_ip_peak_259
chr1	62752649	62753515	867	62752873	31	22.1184	8.33819	17.9552	Rifi_wt_ip_peak_260
chr1	62782685	62782857	173	62782685	14	4.49978	2.90258	1.6626	Rifi_wt_ip_peak_261
chr1	62884020	62884279	260	62884058	19	7.70308	3.8701	4.4703	Rifi_wt_ip_peak_262
chr1	63018356	63018730	375	63018528	29	19.0819	7.36352	15.0441	Rifi_wt_ip_peak_263
chr1	63782705	63784056	1352	63783579	19	10.4965	5.21137	6.98499	Rifi_wt_ip_peak_264
chr1	63850469	63850887	419	63850680	14	5.94828	3.63129	2.90579	Rifi_wt_ip_peak_265
chr1	63882649	63882937	289	63882745	26	6.95766	2.99165	3.80556	Rifi_wt_ip_peak_266
chr1	63932976	63933742	767	63933515	15	7.22704	4.1691	4.02536	Rifi_wt_ip_peak_267
chr1	64845274	64845569	296	64845428	21	12.2609	5.73251	8.61113	Rifi_wt_ip_peak_268
chr1	64845795	64846223	429	64845929	14	6.47062	3.90853	3.35374	Rifi_wt_ip_peak_269
chr1	64846400	64846629	230	64846504	15	7.22704	4.1691	4.02536	Rifi_wt_ip_peak_270
chr1	65040927	65041151	225	65040979	13	5.74149	3.64796	2.71302	Rifi_wt_ip_peak_271
chr1	65095265	65095416	152	65095331	11	4.37233	3.12682	1.54566	Rifi_wt_ip_peak_272
chr1	65149750	65149977	228	65149941	22	10.7025	4.81378	7.17844	Rifi_wt_ip_peak_273
chr1	65384262	65384498	237	65384427	13	5.74149	3.64796	2.71302	Rifi_wt_ip_peak_274
chr1	66026151	66026579	429	66026473	17	8.81559	4.69023	5.45058	Rifi_wt_ip_peak_275
chr1	66323790	66324177	388	66323983	18	9.64507	4.9508	6.20543	Rifi_wt_ip_peak_276
chr1	67514170	67514326	157	67514285	38	11.3748	3.50661	7.7917	Rifi_wt_ip_peak_277
chr1	68314966	68315239	274	68314982	14	6.21454	3.77167	3.15056	Rifi_wt_ip_peak_278
chr1	68635828	68636108	281	68636001	20	6.60605	3.3026	3.47899	Rifi_wt_ip_peak_279
chr1	68657883	68658061	179	68657921	13	5.74149	3.64796	2.71302	Rifi_wt_ip_peak_280
chr1	68671546	68671921	376	68671792	22	12.7513	5.78323	9.0799	Rifi_wt_ip_peak_281
chr1	69080962	69081164	203	69080968	14	6.47062	3.90853	3.35374	Rifi_wt_ip_peak_282
chr1	69278254	69278991	738	69278648	26	9.60011	3.88264	6.18798	Rifi_wt_ip_peak_283
chr1	69423352	69425225	1874	69424175	127	158.828	33.3528	152.424	Rifi_wt_ip_peak_284
chr1	69987064	69987235	172	69987090	13	5.50586	3.52023	2.53849	Rifi_wt_ip_peak_285
chr1	70251983	70252231	249	70252117	14	6.47062	3.90853	3.35374	Rifi_wt_ip_peak_286
chr1	70367361	70367735	375	70367531	24	15.0487	6.51421	11.2162	Rifi_wt_ip_peak_287
chr1	71032693	71033463	771	71033069	27	10.2764	4.02644	6.80128	Rifi_wt_ip_peak_288
chr1	71083500	71083998	499	71083768	24	15.0487	6.51421	11.2162	Rifi_wt_ip_peak_289
chr1	71132245	71132911	667	71132690	17	8.81559	4.69023	5.45058	Rifi_wt_ip_peak_290
chr1	71297291	71297494	204	71297428	14	6.47062	3.90853	3.35374	Rifi_wt_ip_peak_291
chr1	72172559	72172776	218	72172730	15	7.22704	4.1691	4.02536	Rifi_wt_ip_peak_292
chr1	72272762	72273035	274	72272903	25	16.0126	6.77478	12.1255	Rifi_wt_ip_peak_293
chr1	72283486	72283829	344	72283596	22	13.1721	5.99308	9.45854	Rifi_wt_ip_peak_294
chr1	72290757	72291106	350	72290870	24	15.0487	6.51421	11.2162	Rifi_wt_ip_peak_295
chr1	72301538	72301958	421	72301800	23	14.1017	6.25365	10.3269	Rifi_wt_ip_peak_296
chr1	72687330	72687678	349	72687462	15	7.22704	4.1691	4.02536	Rifi_wt_ip_peak_297
chr1	72811170	72811350	181	72811245	15	7.22704	4.1691	4.02536	Rifi_wt_ip_peak_298
chr1	73040175	73040348	174	73040321	12	5.04139	3.38739	2.11184	Rifi_wt_ip_peak_299
chr1	73370562	73370996	435	73370656	22	12.1562	5.49268	8.53331	Rifi_wt_ip_peak_300
chr1	73909404	73909637	234	73909437	15	7.22704	4.1691	4.02536	Rifi_wt_ip_peak_301
chr1	73932203	73932421	219	73932358	15	5.4695	3.27659	2.50855	Rifi_wt_ip_peak_302
chr1	74411954	74412279	326	74412076	25	15.5297	6.53757	11.6772	Rifi_wt_ip_peak_303
chr1	74442091	74442432	342	74442246	20	11.3687	5.47194	7.78593	Rifi_wt_ip_peak_304
chr1	74442702	74442898	197	74442867	21	8.10599	3.81731	4.8153	Rifi_wt_ip_peak_305
chr1	74854604	74854847	244	74854749	20	11.3687	5.47194	7.78593	Rifi_wt_ip_peak_306
chr1	74881949	74882168	220	74882097	17	5.54969	3.12325	2.57755	Rifi_wt_ip_peak_307
chr1	74996683	74997071	389	74996949	17	8.81559	4.69023	5.45058	Rifi_wt_ip_peak_308
chr1	75138116	75139674	1559	75139162	35	26.4613	9.38047	22.1613	Rifi_wt_ip_peak_309
chr1	75457260	75457819	560	75457566	21	4.22001	2.35656	1.47236	Rifi_wt_ip_peak_310
chr1	75710278	75712171	1894	75711261	26	6.64079	2.89214	3.51018	Rifi_wt_ip_peak_311
chr1	76000063	76000287	225	76000170	17	8.81559	4.69023	5.45058	Rifi_wt_ip_peak_312
chr1	76456842	76457172	331	76457040	18	8.72454	4.48544	5.39647	Rifi_wt_ip_peak_313
chr1	76566848	76567351	504	76567268	83	23.8901	3.74423	19.6757	Rifi_wt_ip_peak_314
chr1	77331657	77331820	164	77331720	16	7.71204	4.27456	4.4752	Rifi_wt_ip_peak_315
chr1	77702929	77703259	331	77703180	32	10.7083	3.73002	7.18408	Rifi_wt_ip_peak_316
chr1	77837555	77837730	176	77837614	14	6.47062	3.90853	3.35374	Rifi_wt_ip_peak_317
chr1	78005547	78005688	142	78005623	14	6.47062	3.90853	3.35374	Rifi_wt_ip_peak_318
chr1	78010514	78010682	169	78010545	18	5.42742	2.98807	2.46817	Rifi_wt_ip_peak_319
chr1	79095106	79095241	136	79095139	21	5.70814	2.88197	2.71302	Rifi_wt_ip_peak_320
chr1	79668207	79668523	317	79668310	20	11.3687	5.47194	7.78593	Rifi_wt_ip_peak_321
chr1	80690381	80690629	249	80690566	18	8.04577	4.15535	4.76011	Rifi_wt_ip_peak_322
chr1	80755342	80755663	322	80755504	22	13.1721	5.99308	9.45854	Rifi_wt_ip_peak_323
chr1	81129736	81129910	175	81129804	16	7.71204	4.27456	4.4752	Rifi_wt_ip_peak_324
chr1	81416344	81416881	538	81416662	20	10.9892	5.28034	7.44884	Rifi_wt_ip_peak_325
chr1	81512975	81513175	201	81513115	13	5.74149	3.64796	2.71302	Rifi_wt_ip_peak_326
chr1	81688872	81689556	685	81689235	29	20.0252	7.81706	15.9463	Rifi_wt_ip_peak_327
chr1	81979827	81979979	153	81979859	15	5.2297	3.16137	2.28593	Rifi_wt_ip_peak_328
chr1	82279560	82279779	220	82279614	17	8.81559	4.69023	5.45058	Rifi_wt_ip_peak_329
chr1	82498645	82498790	146	82498710	12	5.04139	3.38739	2.11184	Rifi_wt_ip_peak_330
chr1	82793010	82793144	135	82793014	14	6.47062	3.90853	3.35374	Rifi_wt_ip_peak_331
chr1	82853979	82854209	231	82854142	16	8.00916	4.42967	4.72808	Rifi_wt_ip_peak_332
chr1	82996856	82997143	288	82997026	28	18.9997	7.55649	14.9635	Rifi_wt_ip_peak_333
chr1	83459528	83460107	580	83459790	26	13.3398	5.35192	9.61887	Rifi_wt_ip_peak_334
chr1	84118363	84118628	266	84118567	24	15.0487	6.51421	11.2162	Rifi_wt_ip_peak_335
chr1	84260297	84261270	974	84260767	31	14.5616	5.11314	10.7699	Rifi_wt_ip_peak_336
chr1	84448362	84448894	533	84448633	19	6.0065	3.14533	2.95936	Rifi_wt_ip_peak_337
chr1	84697256	84697522	267	84697471	21	6.42406	3.14894	3.34714	Rifi_wt_ip_peak_338
chr1	84959285	84959496	212	84959307	13	5.74149	3.64796	2.71302	Rifi_wt_ip_peak_339
chr1	84979252	84979404	153	84979353	12	5.04139	3.38739	2.11184	Rifi_wt_ip_peak_340
chr1	84986251	84986396	146	84986317	21	10.7713	5.00258	7.24462	Rifi_wt_ip_peak_341
chr1	84987435	84987598	164	84987460	14	6.21454	3.77167	3.15056	Rifi_wt_ip_peak_342
chr1	84999662	84999806	145	84999731	15	7.22704	4.1691	4.02536	Rifi_wt_ip_peak_343
chr1	85003474	85003628	155	85003576	17	5.54969	3.12325	2.57755	Rifi_wt_ip_peak_344
chr1	85006899	85007185	287	85007137	21	7.3987	3.52897	4.18554	Rifi_wt_ip_peak_345
chr1	85025753	85026189	437	85026054	15	7.22704	4.1691	4.02536	Rifi_wt_ip_peak_346
chr1	85044246	85044713	468	85044595	31	15.8668	5.60589	12.0012	Rifi_wt_ip_peak_347
chr1	85054108	85054297	190	85054224	22	6.56512	3.12559	3.44393	Rifi_wt_ip_peak_348
chr1	85065091	85065241	151	85065155	20	8.47068	4.09045	5.15921	Rifi_wt_ip_peak_349
chr1	85077665	85077864	200	85077686	16	6.60744	3.71795	3.47899	Rifi_wt_ip_peak_350
chr1	85078295	85078451	157	85078300	11	4.17743	3.01734	1.43153	Rifi_wt_ip_peak_351
chr1	85082785	85083094	310	85082866	17	7.31516	3.93665	4.10638	Rifi_wt_ip_peak_352
chr1	85084123	85084479	357	85084306	15	7.22704	4.1691	4.02536	Rifi_wt_ip_peak_353
chr1	85086634	85087271	638	85087003	20	5.88848	3.01983	2.85216	Rifi_wt_ip_peak_354
chr1	85089160	85089315	156	85089309	13	5.43989	3.48475	2.48016	Rifi_wt_ip_peak_355
chr1	85091193	85091398	206	85091193	20	4.22273	2.40268	1.47443	Rifi_wt_ip_peak_356
chr1	85093043	85093228	186	85093154	20	8.06354	3.9117	4.77714	Rifi_wt_ip_peak_357
chr1	85095316	85095764	449	85095603	19	7.77388	3.90182	4.53422	Rifi_wt_ip_peak_358
chr1	85096353	85096565	213	85096365	20	6.42502	3.23023	3.34797	Rifi_wt_ip_peak_359
chr1	85096935	85097294	360	85097059	18	9.30677	4.77745	5.91279	Rifi_wt_ip_peak_360
chr1	85101840	85101995	156	85101896	17	7.79141	4.16973	4.55071	Rifi_wt_ip_peak_361
chr1	85102974	85103176	203	85103158	18	4.79941	2.73223	1.94089	Rifi_wt_ip_peak_362
chr1	85107972	85108114	143	85108107	16	4.33463	2.67353	1.54566	Rifi_wt_ip_peak_363
chr1	85108980	85110094	1115	85109616	20	10.9892	5.28034	7.44884	Rifi_wt_ip_peak_364
chr1	85110521	85110997	477	85110876	22	13.1721	5.99308	9.45854	Rifi_wt_ip_peak_365
chr1	85117547	85117699	153	85117603	18	9.64507	4.9508	6.20543	Rifi_wt_ip_peak_366
chr1	85123227	85123467	241	85123299	20	11.3687	5.47194	7.78593	Rifi_wt_ip_peak_367
chr1	85163139	85163305	167	85163182	19	10.1375	5.0289	6.67101	Rifi_wt_ip_peak_368
chr1	85175795	85175967	173	85175930	16	8.00916	4.42967	4.72808	Rifi_wt_ip_peak_369
chr1	85176184	85176604	421	85176322	15	7.22704	4.1691	4.02536	Rifi_wt_ip_peak_370
chr1	85178491	85178697	207	85178559	14	6.47062	3.90853	3.35374	Rifi_wt_ip_peak_371
chr1	85182104	85182424	321	85182270	20	8.41009	4.06361	5.10059	Rifi_wt_ip_peak_372
chr1	85186393	85186609	217	85186509	14	6.04444	3.68176	2.99494	Rifi_wt_ip_peak_373
chr1	85191388	85191524	137	85191446	12	4.82616	3.26878	1.96071	Rifi_wt_ip_peak_374
chr1	85192803	85193067	265	85192884	17	8.81559	4.69023	5.45058	Rifi_wt_ip_peak_375
chr1	85194422	85194618	197	85194574	12	5.04139	3.38739	2.11184	Rifi_wt_ip_peak_376
chr1	85195362	85195569	208	85195512	14	6.47062	3.90853	3.35374	Rifi_wt_ip_peak_377
chr1	85201183	85201320	138	85201247	15	7.22704	4.1691	4.02536	Rifi_wt_ip_peak_378
chr1	85211708	85211898	191	85211747	22	7.36058	3.42287	4.14952	Rifi_wt_ip_peak_379
chr1	85236477	85236698	222	85236544	24	11.8875	5.03624	8.27858	Rifi_wt_ip_peak_380
chr1	85237858	85238052	195	85237939	20	9.90182	4.74898	6.44769	Rifi_wt_ip_peak_381
chr1	85241582	85241926	345	85241668	17	7.31516	3.93665	4.10638	Rifi_wt_ip_peak_382
chr1	85244990	85245138	149	85245090	18	9.26857	4.75804	5.8787	Rifi_wt_ip_peak_383
chr1	85245579	85245772	194	85245619	14	6.21454	3.77167	3.15056	Rifi_wt_ip_peak_384
chr1	85246147	85246376	230	85246276	15	4.4034	2.77622	1.57341	Rifi_wt_ip_peak_385
chr1	85247283	85247517	235	85247335	20	7.43647	3.64379	4.21991	Rifi_wt_ip_peak_386
chr1	85248136	85248530	395	85248181	17	8.62484	4.59133	5.30164	Rifi_wt_ip_peak_387
chr1	85248803	85249302	500	85248977	21	9.13685	4.25711	5.7551	Rifi_wt_ip_peak_388
chr1	85249968	85250263	296	85250157	20	10.2193	4.90142	6.74977	Rifi_wt_ip_peak_389
chr1	85251371	85251539	169	85251410	30	7.5542	2.94496	4.33125	Rifi_wt_ip_peak_390
chr1	85252199	85252380	182	85252312	19	9.1274	4.53113	5.74859	Rifi_wt_ip_peak_391
chr1	85253409	85253798	390	85253739	36	4.60463	2.02555	1.76329	Rifi_wt_ip_peak_392
chr1	85257001	85257360	360	85257023	18	8.53707	4.39314	5.21794	Rifi_wt_ip_peak_393
chr1	85269456	85270140	685	85269996	17	4.86978	2.8308	2.00071	Rifi_wt_ip_peak_394
chr1	85273314	85273622	309	85273316	14	5.26578	3.28054	2.31549	Rifi_wt_ip_peak_395
chr1	85278219	85278673	455	85278356	15	7.22704	4.1691	4.02536	Rifi_wt_ip_peak_396
chr1	85281671	85281864	194	85281762	19	10.4965	5.21137	6.98499	Rifi_wt_ip_peak_397
chr1	85282027	85282251	225	85282142	16	8.00916	4.42967	4.72808	Rifi_wt_ip_peak_398
chr1	85306731	85306891	161	85306762	13	5.74149	3.64796	2.71302	Rifi_wt_ip_peak_399
chr1	85315907	85316108	202	85315920	14	5.85424	3.58218	2.82028	Rifi_wt_ip_peak_400
chr1	85318657	85318792	136	85318766	16	7.11117	3.96782	3.94865	Rifi_wt_ip_peak_401
chr1	85324938	85325146	209	85325107	16	7.71204	4.27456	4.4752	Rifi_wt_ip_peak_402
chr1	85327130	85327268	139	85327251	16	4.29842	2.65795	1.54299	Rifi_wt_ip_peak_403
chr1	85341125	85341344	220	85341253	18	9.64507	4.9508	6.20543	Rifi_wt_ip_peak_404
chr1	85342461	85342954	494	85342521	15	7.22704	4.1691	4.02536	Rifi_wt_ip_peak_405
chr1	87352933	87353087	155	87352971	22	9.88255	4.45062	6.42983	Rifi_wt_ip_peak_406
chr1	87354364	87354515	152	87354401	14	6.12861	3.72616	3.07539	Rifi_wt_ip_peak_407
chr1	87380213	87380533	321	87380251	22	7.82085	3.6006	4.57902	Rifi_wt_ip_peak_408
chr1	87386879	87387013	135	87386908	18	7.01676	3.6766	3.86016	Rifi_wt_ip_peak_409
chr1	87388810	87389046	237	87388869	16	7.35551	4.09142	4.14462	Rifi_wt_ip_peak_410
chr1	87398321	87398484	164	87398450	20	7.79823	3.79726	4.55704	Rifi_wt_ip_peak_411
chr1	87398625	87398837	213	87398684	27	5.55012	2.51757	2.57775	Rifi_wt_ip_peak_412
chr1	87401681	87401828	148	87401739	14	6.47062	3.90853	3.35374	Rifi_wt_ip_peak_413
chr1	87403379	87403948	570	87403648	18	5.42742	2.98807	2.46817	Rifi_wt_ip_peak_414
chr1	87425121	87425275	155	87425231	14	5.90772	3.61008	2.87052	Rifi_wt_ip_peak_415
chr1	87446191	87446406	216	87446366	15	6.84232	3.96659	3.70063	Rifi_wt_ip_peak_416
chr1	87449904	87450091	188	87449938	20	5.88848	3.01983	2.85216	Rifi_wt_ip_peak_417
chr1	87451895	87452035	141	87451956	24	6.15683	2.85185	3.10075	Rifi_wt_ip_peak_418
chr1	87469850	87470008	159	87469888	16	4.33463	2.67353	1.54566	Rifi_wt_ip_peak_419
chr1	87485501	87485803	303	87485743	14	6.47062	3.90853	3.35374	Rifi_wt_ip_peak_420
chr1	87494182	87494612	431	87494310	17	4.28636	2.58843	1.53125	Rifi_wt_ip_peak_421
chr1	87501754	87502319	566	87501835	15	7.12527	4.11515	3.96229	Rifi_wt_ip_peak_422
chr1	87503031	87503201	171	87503172	20	7.43647	3.64379	4.21991	Rifi_wt_ip_peak_423
chr1	87506057	87506697	641	87506503	14	6.45199	3.89851	3.35374	Rifi_wt_ip_peak_424
chr1	87507306	87507458	153	87507424	18	6.14444	3.29118	3.0904	Rifi_wt_ip_peak_425
chr1	87513993	87514174	182	87514122	17	8.4979	4.52601	5.18202	Rifi_wt_ip_peak_426
chr1	87517265	87517466	202	87517325	16	8.00916	4.42967	4.72808	Rifi_wt_ip_peak_427
chr1	87518509	87518763	255	87518532	15	6.91925	4.00677	3.77297	Rifi_wt_ip_peak_428
chr1	87521164	87521585	422	87521525	18	9.26857	4.75804	5.8787	Rifi_wt_ip_peak_429
chr1	87521841	87522119	279	87521892	19	8.79818	4.37405	5.45058	Rifi_wt_ip_peak_430
chr1	87522947	87523151	205	87522969	21	9.13685	4.25711	5.7551	Rifi_wt_ip_peak_431
chr1	87544886	87545051	166	87544937	18	8.04577	4.15535	4.76011	Rifi_wt_ip_peak_432
chr1	87548923	87549143	221	87548996	19	6.0065	3.14533	2.95936	Rifi_wt_ip_peak_433
chr1	87942833	87943091	259	87943001	17	8.81559	4.69023	5.45058	Rifi_wt_ip_peak_434
chr1	88216073	88216636	564	88216552	20	10.9892	5.28034	7.44884	Rifi_wt_ip_peak_435
chr1	88338729	88339125	397	88339007	25	16.0126	6.77478	12.1255	Rifi_wt_ip_peak_436
chr1	88400349	88400560	212	88400527	16	8.00916	4.42967	4.72808	Rifi_wt_ip_peak_437
chr1	88421312	88421941	630	88421636	24	15.0487	6.51421	11.2162	Rifi_wt_ip_peak_438
chr1	88422136	88422286	151	88422171	14	6.47062	3.90853	3.35374	Rifi_wt_ip_peak_439
chr1	88566579	88567110	532	88566704	18	9.64507	4.9508	6.20543	Rifi_wt_ip_peak_440
chr1	88617688	88617869	182	88617808	17	8.81559	4.69023	5.45058	Rifi_wt_ip_peak_441
chr1	88846355	88846539	185	88846375	24	6.18255	2.86033	3.12445	Rifi_wt_ip_peak_442
chr1	89050941	89051108	168	89050954	13	5.74149	3.64796	2.71302	Rifi_wt_ip_peak_443
chr1	89371966	89372161	196	89372062	17	8.81559	4.69023	5.45058	Rifi_wt_ip_peak_444
chr1	89718895	89719348	454	89719092	22	9.88255	4.45062	6.42983	Rifi_wt_ip_peak_445
chr1	89931359	89931838	480	89931646	27	12.4942	4.85839	8.83241	Rifi_wt_ip_peak_446
chr1	90101812	90102473	662	90102207	26	16.9928	7.03535	13.0523	Rifi_wt_ip_peak_447
chr1	90109628	90110077	450	90109723	19	10.0769	4.99834	6.61531	Rifi_wt_ip_peak_448
chr1	90111336	90111594	259	90111391	15	6.79675	3.94287	3.65754	Rifi_wt_ip_peak_449
chr1	90117844	90118290	447	90118062	15	5.92386	3.49924	2.88247	Rifi_wt_ip_peak_450
chr1	90124524	90124735	212	90124700	15	7.22704	4.1691	4.02536	Rifi_wt_ip_peak_451
chr1	90126265	90126654	390	90126444	17	8.81559	4.69023	5.45058	Rifi_wt_ip_peak_452
chr1	90131827	90132087	261	90131895	20	9.57135	4.59276	6.16138	Rifi_wt_ip_peak_453
chr1	90137179	90137439	261	90137413	14	5.26578	3.28054	2.31549	Rifi_wt_ip_peak_454
chr1	90137637	90137772	136	90137747	11	4.37233	3.12682	1.54566	Rifi_wt_ip_peak_455
chr1	90143587	90143721	135	90143630	13	5.74149	3.64796	2.71302	Rifi_wt_ip_peak_456
chr1	90146018	90146308	291	90146213	15	7.22704	4.1691	4.02536	Rifi_wt_ip_peak_457
chr1	90147931	90148131	201	90148018	16	8.00916	4.42967	4.72808	Rifi_wt_ip_peak_458
chr1	90157417	90157604	188	90157461	13	5.74149	3.64796	2.71302	Rifi_wt_ip_peak_459
chr1	90157761	90158041	281	90157994	20	8.41009	4.06361	5.10059	Rifi_wt_ip_peak_460
chr1	90173296	90173612	317	90173359	13	5.50586	3.52023	2.53849	Rifi_wt_ip_peak_461
chr1	90175177	90175394	218	90175282	19	10.4965	5.21137	6.98499	Rifi_wt_ip_peak_462
chr1	90180867	90182124	1258	90181495	23	14.1017	6.25365	10.3269	Rifi_wt_ip_peak_463
chr1	90182287	90183242	956	90182554	20	11.3687	5.47194	7.78593	Rifi_wt_ip_peak_464
chr1	90227791	90228235	445	90228100	16	7.71204	4.27456	4.4752	Rifi_wt_ip_peak_465
chr1	90628183	90628370	188	90628224	17	8.28653	4.41811	4.98657	Rifi_wt_ip_peak_466
chr1	90657871	90658006	136	90657982	15	7.22704	4.1691	4.02536	Rifi_wt_ip_peak_467
chr1	91028005	91028303	299	91028096	14	6.47062	3.90853	3.35374	Rifi_wt_ip_peak_468
chr1	91113333	91113997	665	91113713	35	14.9475	4.76857	11.1359	Rifi_wt_ip_peak_469
chr1	91203859	91204113	255	91203926	21	11.8607	5.53179	8.25271	Rifi_wt_ip_peak_470
chr1	91399489	91399953	465	91399780	14	6.47062	3.90853	3.35374	Rifi_wt_ip_peak_471
chr1	91889591	91889731	141	91889609	11	4.37233	3.12682	1.54566	Rifi_wt_ip_peak_472
chr1	92344235	92344748	514	92344348	23	9.50082	4.16434	6.09612	Rifi_wt_ip_peak_473
chr1	92860991	92861289	299	92861214	14	6.21454	3.77167	3.15056	Rifi_wt_ip_peak_474
chr1	92895856	92896123	268	92896018	19	10.4965	5.21137	6.98499	Rifi_wt_ip_peak_475
chr1	92949270	92949469	200	92949463	12	5.04139	3.38739	2.11184	Rifi_wt_ip_peak_476
chr1	93041444	93041826	383	93041531	20	11.3687	5.47194	7.78593	Rifi_wt_ip_peak_477
chr1	93241633	93242294	662	93241937	17	8.81559	4.69023	5.45058	Rifi_wt_ip_peak_478
chr1	93294928	93295183	256	93295112	15	7.22704	4.1691	4.02536	Rifi_wt_ip_peak_479
chr1	93308762	93309182	421	93309117	20	11.3687	5.47194	7.78593	Rifi_wt_ip_peak_480
chr1	93318659	93319304	646	93318985	72	30.9172	5.40602	26.5197	Rifi_wt_ip_peak_481
chr1	93370441	93370649	209	93370480	14	6.47062	3.90853	3.35374	Rifi_wt_ip_peak_482
chr1	93503715	93504266	552	93504114	18	9.64507	4.9508	6.20543	Rifi_wt_ip_peak_483
chr1	94213018	94213569	552	94213268	44	36.0216	11.315	31.5102	Rifi_wt_ip_peak_484
chr1	94213713	94213994	282	94213782	18	9.64507	4.9508	6.20543	Rifi_wt_ip_peak_485
chr1	94259463	94259633	171	94259483	13	5.74149	3.64796	2.71302	Rifi_wt_ip_peak_486
chr1	94314914	94315085	172	94315032	16	7.26248	4.04418	4.0599	Rifi_wt_ip_peak_487
chr1	94574325	94574512	188	94574385	14	6.47062	3.90853	3.35374	Rifi_wt_ip_peak_488
chr1	94589286	94589441	156	94589397	14	6.47062	3.90853	3.35374	Rifi_wt_ip_peak_489
chr1	94728909	94729099	191	94728965	12	5.04139	3.38739	2.11184	Rifi_wt_ip_peak_490
chr1	94787662	94788467	806	94788295	24	11.4277	4.83763	7.84076	Rifi_wt_ip_peak_491
chr1	94815909	94816398	490	94815996	19	10.4965	5.21137	6.98499	Rifi_wt_ip_peak_492
chr1	94830932	94831251	320	94831037	16	8.00916	4.42967	4.72808	Rifi_wt_ip_peak_493
chr1	95286005	95286399	395	95286152	20	7.43647	3.64379	4.21991	Rifi_wt_ip_peak_494
chr1	95555949	95556095	147	95556054	15	6.33661	3.70642	3.26717	Rifi_wt_ip_peak_495
chr1	95741827	95742119	293	95741920	20	11.3687	5.47194	7.78593	Rifi_wt_ip_peak_496
chr1	95977171	95977392	222	95977199	12	5.04139	3.38739	2.11184	Rifi_wt_ip_peak_497
chr1	96047930	96048125	196	96048031	23	9.50082	4.16434	6.09612	Rifi_wt_ip_peak_498
chr1	96290746	96291090	345	96290890	20	5.88848	3.01983	2.85216	Rifi_wt_ip_peak_499
chr1	96378130	96378696	567	96378225	21	5.20772	2.7011	2.26498	Rifi_wt_ip_peak_500
chr1	96504108	96504308	201	96504255	17	8.81559	4.69023	5.45058	Rifi_wt_ip_peak_501
chr1	96625610	96625963	354	96625810	19	10.4965	5.21137	6.98499	Rifi_wt_ip_peak_502
chr1	96626242	96626473	232	96626385	15	7.22704	4.1691	4.02536	Rifi_wt_ip_peak_503
chr1	96812182	96812346	165	96812231	14	6.47062	3.90853	3.35374	Rifi_wt_ip_peak_504
chr1	97135027	97135853	827	97135419	34	22.8553	7.95865	18.6763	Rifi_wt_ip_peak_505
chr1	97348513	97348722	210	97348547	76	40.0925	6.92331	35.5095	Rifi_wt_ip_peak_506
chr1	97414135	97414346	212	97414229	12	5.04139	3.38739	2.11184	Rifi_wt_ip_peak_507
chr1	97564023	97564623	601	97564389	25	16.0126	6.77478	12.1255	Rifi_wt_ip_peak_508
chr1	99319797	99320287	491	99320141	24	10.7369	4.54715	7.21137	Rifi_wt_ip_peak_509
chr1	99816072	99816358	287	99816149	25	9.88229	4.08893	6.42983	Rifi_wt_ip_peak_510
chr1	100281854	100282494	641	100282073	26	8.72948	3.57643	5.40007	Rifi_wt_ip_peak_511
chr1	100619361	100619526	166	100619477	13	5.74149	3.64796	2.71302	Rifi_wt_ip_peak_512
chr1	102076716	102076934	219	102076780	76	48.044	8.80983	43.3369	Rifi_wt_ip_peak_513
chr1	102127932	102128315	384	102128270	15	7.22704	4.1691	4.02536	Rifi_wt_ip_peak_514
chr1	102427524	102427710	187	102427672	12	5.04139	3.38739	2.11184	Rifi_wt_ip_peak_515
chr1	102651060	102651703	644	102651414	31	15.1167	5.31942	11.282	Rifi_wt_ip_peak_516
chr1	103503418	103503626	209	103503555	19	7.73287	3.88343	4.49471	Rifi_wt_ip_peak_517
chr1	103831043	103831376	334	103831253	34	9.68656	3.30611	6.24578	Rifi_wt_ip_peak_518
chr1	103880336	103880593	258	103880538	14	6.47062	3.90853	3.35374	Rifi_wt_ip_peak_519
chr1	103898753	103898980	228	103898838	24	9.2762	3.96389	5.88624	Rifi_wt_ip_peak_520
chr1	103988903	103989347	445	103988916	23	5.66635	2.74592	2.68736	Rifi_wt_ip_peak_521
chr1	104046945	104047217	273	104047011	14	6.47062	3.90853	3.35374	Rifi_wt_ip_peak_522
chr1	105013821	105014852	1032	105014523	34	24.6874	8.80057	20.4446	Rifi_wt_ip_peak_523
chr1	105112412	105112624	213	105112541	16	8.00916	4.42967	4.72808	Rifi_wt_ip_peak_524
chr1	105315951	105316228	278	105316046	28	11.8514	4.48872	8.24563	Rifi_wt_ip_peak_525
chr1	105376083	105376218	136	105376180	15	7.22704	4.1691	4.02536	Rifi_wt_ip_peak_526
chr1	105822566	105823063	498	105822698	26	15.3131	6.23123	11.4706	Rifi_wt_ip_peak_527
chr1	105859714	105859899	186	105859758	12	5.04139	3.38739	2.11184	Rifi_wt_ip_peak_528
chr1	106828787	106829024	238	106828981	12	5.04139	3.38739	2.11184	Rifi_wt_ip_peak_529
chr1	106865378	106866021	644	106865604	32	9.30678	3.32291	5.91279	Rifi_wt_ip_peak_530
chr1	106890107	106890825	719	106890697	23	14.1017	6.25365	10.3269	Rifi_wt_ip_peak_531
chr1	108196464	108197161	698	108196797	28	9.1669	3.56054	5.78305	Rifi_wt_ip_peak_532
chr1	108366083	108366463	381	108366164	20	11.3687	5.47194	7.78593	Rifi_wt_ip_peak_533
chr1	108611239	108611608	370	108611333	19	10.4965	5.21137	6.98499	Rifi_wt_ip_peak_534
chr1	108614503	108614676	174	108614593	19	10.4965	5.21137	6.98499	Rifi_wt_ip_peak_535
chr1	108751356	108752145	790	108751645	22	12.7513	5.78323	9.0799	Rifi_wt_ip_peak_536
chr1	108752319	108752478	160	108752362	14	6.47062	3.90853	3.35374	Rifi_wt_ip_peak_537
chr1	109105676	109105819	144	109105814	23	4.23296	2.27997	1.48353	Rifi_wt_ip_peak_538
chr1	109719679	109720562	884	109720392	18	7.62518	3.9565	4.40015	Rifi_wt_ip_peak_539
chr1	109822698	109822901	204	109822706	15	5.04344	3.07296	2.11352	Rifi_wt_ip_peak_540
chr1	109993628	109993795	168	109993695	16	8.00916	4.42967	4.72808	Rifi_wt_ip_peak_541
chr1	110224484	110224917	434	110224717	18	9.64507	4.9508	6.20543	Rifi_wt_ip_peak_542
chr1	110312844	110313292	449	110313159	17	8.81559	4.69023	5.45058	Rifi_wt_ip_peak_543
chr1	110931351	110931710	360	110931663	25	9.51377	3.95018	6.10865	Rifi_wt_ip_peak_544
chr1	111029692	111029933	242	111029895	14	6.47062	3.90853	3.35374	Rifi_wt_ip_peak_545
chr1	113156260	113156432	173	113156348	14	6.18566	3.75635	3.12702	Rifi_wt_ip_peak_546
chr1	114116764	114117212	449	114117039	17	8.4979	4.52601	5.18202	Rifi_wt_ip_peak_547
chr1	114120913	114121070	158	114121046	11	4.37233	3.12682	1.54566	Rifi_wt_ip_peak_548
chr1	114734786	114735456	671	114735012	28	13.2815	5.03191	9.56242	Rifi_wt_ip_peak_549
chr1	114827018	114827210	193	114827199	14	6.47062	3.90853	3.35374	Rifi_wt_ip_peak_550
chr1	114947730	114948174	445	114947923	23	10.4006	4.53891	6.91803	Rifi_wt_ip_peak_551
chr1	115434953	115435091	139	115434999	18	9.64507	4.9508	6.20543	Rifi_wt_ip_peak_552
chr1	115578410	115578692	283	115578626	21	12.1608	5.68198	8.53771	Rifi_wt_ip_peak_553
chr1	115993075	115993327	253	115993308	13	5.50586	3.52023	2.53849	Rifi_wt_ip_peak_554
chr1	116079122	116080527	1406	116079938	31	12.0507	4.23873	8.43126	Rifi_wt_ip_peak_555
chr1	116126532	116126871	340	116126831	18	7.01676	3.6766	3.86016	Rifi_wt_ip_peak_556
chr1	116453820	116454481	662	116454174	17	8.81559	4.69023	5.45058	Rifi_wt_ip_peak_557
chr1	116454783	116454949	167	116454925	26	8.83702	3.61356	5.47135	Rifi_wt_ip_peak_558
chr1	116667260	116667624	365	116667479	19	9.87906	4.89929	6.42983	Rifi_wt_ip_peak_559
chr1	116705093	116705780	688	116705478	19	10.4965	5.21137	6.98499	Rifi_wt_ip_peak_560
chr1	117344006	117344633	628	117344072	25	7.37319	3.19221	4.1609	Rifi_wt_ip_peak_561
chr1	117696453	117696737	285	117696692	20	7.92938	3.85363	4.68071	Rifi_wt_ip_peak_562
chr1	118259320	118259942	623	118259685	25	13.7188	5.68627	9.97995	Rifi_wt_ip_peak_563
chr1	118757991	118758450	460	118758071	27	11.3099	4.40347	7.75284	Rifi_wt_ip_peak_564
chr1	118758587	118758865	279	118758801	21	7.2252	3.45987	4.02536	Rifi_wt_ip_peak_565
chr1	119150317	119151354	1038	119150684	42	34.5067	11.2044	30.023	Rifi_wt_ip_peak_566
chr1	119272388	119273033	646	119272918	23	10.9075	4.75726	7.37574	Rifi_wt_ip_peak_567
chr1	119382321	119382794	474	119382581	23	14.1017	6.25365	10.3269	Rifi_wt_ip_peak_568
chr1	119795229	119795398	170	119795306	13	5.74149	3.64796	2.71302	Rifi_wt_ip_peak_569
chr1	119993536	119994315	780	119993739	41	26.1349	7.83521	21.853	Rifi_wt_ip_peak_570
chr1	120024731	120025258	528	120025000	28	10.9676	4.17024	7.43029	Rifi_wt_ip_peak_571
chr1	120484512	120485038	527	120484636	29	15.5741	5.80515	11.7188	Rifi_wt_ip_peak_572
chr1	120998357	120998547	191	120998441	30	5.53767	2.4016	2.56875	Rifi_wt_ip_peak_573
chr1	120998722	120998924	203	120998723	33	4.18255	1.99111	1.43652	Rifi_wt_ip_peak_574
chr1	121014623	121015590	968	121015459	18	9.64507	4.9508	6.20543	Rifi_wt_ip_peak_575
chr1	121198046	121198605	560	121198360	26	16.9928	7.03535	13.0523	Rifi_wt_ip_peak_576
chr1	121381936	121382139	204	121382089	19	8.66226	4.30995	5.33651	Rifi_wt_ip_peak_577
chr1	121422801	121423580	780	121422988	27	17.9887	7.29592	13.9996	Rifi_wt_ip_peak_578
chr1	121641029	121641553	525	121641473	22	7.86312	3.61713	4.61703	Rifi_wt_ip_peak_579
chr1	121856135	121856423	289	121856234	21	10.3644	4.81146	6.88307	Rifi_wt_ip_peak_580
chr1	122238753	122239045	293	122238938	15	7.22704	4.1691	4.02536	Rifi_wt_ip_peak_581
chr1	122470009	122470147	139	122470046	16	8.00916	4.42967	4.72808	Rifi_wt_ip_peak_582
chr1	122638213	122638778	566	122638292	18	9.64507	4.9508	6.20543	Rifi_wt_ip_peak_583
chr1	123099278	123101563	2286	123100739	41	30.2777	9.55038	25.8876	Rifi_wt_ip_peak_584
chr1	123380047	123380447	401	123380203	18	8.04577	4.15535	4.76011	Rifi_wt_ip_peak_585
chr1	123380721	123381608	888	123381086	31	15.7286	5.55245	11.8662	Rifi_wt_ip_peak_586
chr1	123423982	123424775	794	123424505	33	24.2648	8.85933	20.0298	Rifi_wt_ip_peak_587
chr1	123983138	123983442	305	123983265	14	6.47062	3.90853	3.35374	Rifi_wt_ip_peak_588
chr1	124668914	124670241	1328	124669327	50	18.2111	4.35256	14.2156	Rifi_wt_ip_peak_589
chr1	125753942	125754213	272	125753961	30	21.065	8.07763	16.941	Rifi_wt_ip_peak_590
chr1	126853105	126853247	143	126853105	15	4.4034	2.77622	1.57341	Rifi_wt_ip_peak_591
chr1	126868650	126868930	281	126868766	23	13.6601	6.03468	9.92428	Rifi_wt_ip_peak_592
chr1	127154291	127154602	312	127154475	22	9.88255	4.45062	6.42983	Rifi_wt_ip_peak_593
chr1	127258558	127258698	141	127258558	24	4.24668	2.24783	1.49602	Rifi_wt_ip_peak_594
chr1	128154585	128154924	340	128154817	24	15.0487	6.51421	11.2162	Rifi_wt_ip_peak_595
chr1	128521926	128522060	135	128522002	12	4.82616	3.26878	1.96071	Rifi_wt_ip_peak_596
chr1	128566217	128566360	144	128566220	11	4.37233	3.12682	1.54566	Rifi_wt_ip_peak_597
chr1	128670105	128670273	169	128670243	16	4.33463	2.67353	1.54566	Rifi_wt_ip_peak_598
chr1	128704640	128704831	192	128704682	22	7.0556	3.30743	3.89576	Rifi_wt_ip_peak_599
chr1	128726716	128726852	137	128726726	17	8.81559	4.69023	5.45058	Rifi_wt_ip_peak_600
chr1	128797575	128797765	191	128797652	12	4.82616	3.26878	1.96071	Rifi_wt_ip_peak_601
chr1	129390763	129391344	582	129391089	33	9.18743	3.22996	5.80279	Rifi_wt_ip_peak_602
chr1	129460800	129460970	171	129460918	14	6.47062	3.90853	3.35374	Rifi_wt_ip_peak_603
chr1	129494765	129495560	796	129495337	31	21.5112	8.04624	17.3753	Rifi_wt_ip_peak_604
chr1	129574348	129574570	223	129574492	16	8.00916	4.42967	4.72808	Rifi_wt_ip_peak_605
chr1	129909678	129910029	352	129909782	20	10.7364	5.15447	7.21083	Rifi_wt_ip_peak_606
chr1	129961741	129963375	1635	129963026	60	36.7131	8.08008	32.1946	Rifi_wt_ip_peak_607
chr1	130362694	130362834	141	130362734	11	4.37233	3.12682	1.54566	Rifi_wt_ip_peak_608
chr1	130488271	130488788	518	130488713	13	5.74149	3.64796	2.71302	Rifi_wt_ip_peak_609
chr1	130669885	130670087	203	130669981	16	6.49576	3.66346	3.37705	Rifi_wt_ip_peak_610
chr1	130749346	130749665	320	130749474	25	5.10593	2.46997	2.16933	Rifi_wt_ip_peak_611
chr1	131233705	131233877	173	131233853	16	5.67929	3.27519	2.69992	Rifi_wt_ip_peak_612
chr1	131333193	131333396	204	131333297	21	6.61954	3.2236	3.49037	Rifi_wt_ip_peak_613
chr1	131934433	131934885	453	131934633	32	16.5714	5.72596	12.6608	Rifi_wt_ip_peak_614
chr1	132274455	132274635	181	132274525	17	8.81559	4.69023	5.45058	Rifi_wt_ip_peak_615
chr1	132319530	132319724	195	132319684	11	4.37233	3.12682	1.54566	Rifi_wt_ip_peak_616
chr1	132387771	132388198	428	132388124	28	10.0151	3.84135	6.55619	Rifi_wt_ip_peak_617
chr1	132446763	132446979	217	132446787	12	5.04139	3.38739	2.11184	Rifi_wt_ip_peak_618
chr1	132496912	132497671	760	132497556	18	7.16108	3.74216	3.99696	Rifi_wt_ip_peak_619
chr1	132806396	132806765	370	132806600	14	6.47062	3.90853	3.35374	Rifi_wt_ip_peak_620
chr1	133122767	133123105	339	133123007	23	11.6426	5.08332	8.04752	Rifi_wt_ip_peak_621
chr1	133123278	133123699	422	133123419	19	6.78663	3.47028	3.64792	Rifi_wt_ip_peak_622
chr1	133171359	133171750	392	133171508	14	6.47062	3.90853	3.35374	Rifi_wt_ip_peak_623
chr1	133204823	133205332	510	133205025	20	11.3687	5.47194	7.78593	Rifi_wt_ip_peak_624
chr1	133606411	133606970	560	133606595	21	12.2609	5.73251	8.61113	Rifi_wt_ip_peak_625
chr1	133964661	133964859	199	133964774	14	6.47062	3.90853	3.35374	Rifi_wt_ip_peak_626
chr1	134190586	134190794	209	134190725	22	9.88255	4.45062	6.42983	Rifi_wt_ip_peak_627
chr1	134212377	134212979	603	134212750	19	10.4965	5.21137	6.98499	Rifi_wt_ip_peak_628
chr1	134227551	134228443	893	134228127	25	16.0126	6.77478	12.1255	Rifi_wt_ip_peak_629
chr1	135106599	135106826	228	135106700	12	5.04139	3.38739	2.11184	Rifi_wt_ip_peak_630
chr1	135346632	135346936	305	135346778	21	7.2252	3.45987	4.02536	Rifi_wt_ip_peak_631
chr1	135491264	135492553	1290	135491955	83	14.543	2.62821	10.7524	Rifi_wt_ip_peak_632
chr1	136036962	136037222	261	136037059	17	5.54969	3.12325	2.57755	Rifi_wt_ip_peak_633
chr1	136084083	136084259	177	136084120	16	8.00916	4.42967	4.72808	Rifi_wt_ip_peak_634
chr1	136117500	136117672	173	136117601	26	8.72948	3.57643	5.40007	Rifi_wt_ip_peak_635
chr1	136141268	136141569	302	136141370	13	5.74149	3.64796	2.71302	Rifi_wt_ip_peak_636
chr1	136452575	136452719	145	136452594	14	6.47062	3.90853	3.35374	Rifi_wt_ip_peak_637
chr1	136632565	136632805	241	136632701	23	7.66646	3.45124	4.43792	Rifi_wt_ip_peak_638
chr1	136639372	136639595	224	136639422	13	4.63473	3.06184	1.7882	Rifi_wt_ip_peak_639
chr1	136883990	136884289	300	136884181	26	16.9928	7.03535	13.0523	Rifi_wt_ip_peak_640
chr1	136884542	136884696	155	136884682	15	7.22704	4.1691	4.02536	Rifi_wt_ip_peak_641
chr1	136925732	136925879	148	136925744	13	5.74149	3.64796	2.71302	Rifi_wt_ip_peak_642
chr1	137134565	137134745	181	137134720	17	6.35211	3.48309	3.27826	Rifi_wt_ip_peak_643
chr1	138156191	138156610	420	138156226	19	10.4965	5.21137	6.98499	Rifi_wt_ip_peak_644
chr1	138235091	138235363	273	138235099	13	5.74149	3.64796	2.71302	Rifi_wt_ip_peak_645
chr1	138567088	138567398	311	138567183	20	11.3687	5.47194	7.78593	Rifi_wt_ip_peak_646
chr1	138678339	138678556	218	138678388	16	8.00916	4.42967	4.72808	Rifi_wt_ip_peak_647
chr1	138685987	138686204	218	138685992	12	5.04139	3.38739	2.11184	Rifi_wt_ip_peak_648
chr1	139052335	139052786	452	139052628	22	12.2448	5.53545	8.61113	Rifi_wt_ip_peak_649
chr1	139241453	139241918	466	139241669	22	8.85999	4.01784	5.49296	Rifi_wt_ip_peak_650
chr1	139292103	139292248	146	139292142	17	8.4979	4.52601	5.18202	Rifi_wt_ip_peak_651
chr1	139612636	139613078	443	139612847	47	28.7275	7.6697	24.3691	Rifi_wt_ip_peak_652
chr1	140208004	140208986	983	140208358	21	11.1502	5.18376	7.60359	Rifi_wt_ip_peak_653
chr1	140247250	140247431	182	140247285	14	4.49978	2.90258	1.6626	Rifi_wt_ip_peak_654
chr1	141275900	141276048	149	141275943	16	8.00916	4.42967	4.72808	Rifi_wt_ip_peak_655
chr1	141613226	141613603	378	141613375	30	6.77553	2.73008	3.63939	Rifi_wt_ip_peak_656
chr1	141667104	141667258	155	141667132	13	4.63473	3.06184	1.7882	Rifi_wt_ip_peak_657
chr1	141949813	141949999	187	141949843	14	6.47062	3.90853	3.35374	Rifi_wt_ip_peak_658
chr1	142223033	142223171	139	142223077	12	5.04139	3.38739	2.11184	Rifi_wt_ip_peak_659
chr1	142552937	142553081	145	142552979	13	5.74149	3.64796	2.71302	Rifi_wt_ip_peak_660
chr1	142820673	142821088	416	142821010	21	9.13685	4.25711	5.7551	Rifi_wt_ip_peak_661
chr1	143086522	143087084	563	143086713	26	6.07755	2.71875	3.0264	Rifi_wt_ip_peak_662
chr1	143158471	143158651	181	143158631	19	6.0065	3.14533	2.95936	Rifi_wt_ip_peak_663
chr1	143158835	143159129	295	143158900	22	7.22182	3.37012	4.02536	Rifi_wt_ip_peak_664
chr1	144484049	144484232	184	144484143	16	8.00916	4.42967	4.72808	Rifi_wt_ip_peak_665
chr1	145228550	145228815	266	145228597	13	4.63473	3.06184	1.7882	Rifi_wt_ip_peak_666
chr1	145696326	145696649	324	145696418	18	9.64507	4.9508	6.20543	Rifi_wt_ip_peak_667
chr1	145709108	145709754	647	145709619	45	15.7898	4.136	11.9255	Rifi_wt_ip_peak_668
chr1	145818371	145818516	146	145818469	19	5.64165	2.99806	2.66457	Rifi_wt_ip_peak_669
chr1	145851727	145852085	359	145851794	15	7.22704	4.1691	4.02536	Rifi_wt_ip_peak_670
chr1	146233641	146233778	138	146233697	16	8.00916	4.42967	4.72808	Rifi_wt_ip_peak_671
chr1	146236111	146236307	197	146236288	14	6.47062	3.90853	3.35374	Rifi_wt_ip_peak_672
chr1	146704361	146704695	335	146704511	15	7.22704	4.1691	4.02536	Rifi_wt_ip_peak_673
chr1	147851750	147852095	346	147851843	20	11.3687	5.47194	7.78593	Rifi_wt_ip_peak_674
chr1	148253311	148253474	164	148253314	13	5.74149	3.64796	2.71302	Rifi_wt_ip_peak_675
chr1	148292583	148292801	219	148292624	18	6.43073	3.41563	3.35354	Rifi_wt_ip_peak_676
chr1	149129672	149130010	339	149129898	18	8.04577	4.15535	4.76011	Rifi_wt_ip_peak_677
chr1	149518546	149518734	189	149518602	17	6.3544	3.48414	3.28044	Rifi_wt_ip_peak_678
chr1	149887251	149887443	193	149887277	18	9.64507	4.9508	6.20543	Rifi_wt_ip_peak_679
chr1	149941899	149942106	208	149941946	19	6.99435	3.55917	3.84122	Rifi_wt_ip_peak_680
chr1	150225808	150226610	803	150226118	29	12.7974	4.718	9.12175	Rifi_wt_ip_peak_681
chr1	150368876	150369248	373	150368897	20	6.05474	3.08438	3.00493	Rifi_wt_ip_peak_682
chr1	150731351	150731529	179	150731373	12	4.447	3.06313	1.61537	Rifi_wt_ip_peak_683
chr1	151143641	151144232	592	151144107	25	9.88229	4.08893	6.42983	Rifi_wt_ip_peak_684
chr1	152077583	152077920	338	152077722	16	8.00916	4.42967	4.72808	Rifi_wt_ip_peak_685
chr1	152079791	152080400	610	152079969	31	13.1262	4.60165	9.43444	Rifi_wt_ip_peak_686
chr1	152170289	152170459	171	152170332	14	6.47062	3.90853	3.35374	Rifi_wt_ip_peak_687
chr1	152593181	152594051	871	152593433	33	10.6614	3.64196	7.13948	Rifi_wt_ip_peak_688
chr1	153417809	153418043	235	153417916	12	5.04139	3.38739	2.11184	Rifi_wt_ip_peak_689
chr1	153418202	153418715	514	153418328	17	8.81559	4.69023	5.45058	Rifi_wt_ip_peak_690
chr1	153649226	153649410	185	153649280	19	4.7478	2.64921	1.89261	Rifi_wt_ip_peak_691
chr1	153869201	153869714	514	153869368	37	11.5359	3.60995	7.94486	Rifi_wt_ip_peak_692
chr1	154520747	154521047	301	154520915	23	8.51907	3.7744	5.20031	Rifi_wt_ip_peak_693
chr1	155149271	155149438	168	155149409	16	8.00916	4.42967	4.72808	Rifi_wt_ip_peak_694
chr1	155272252	155272985	734	155272441	44	36.8987	11.7256	32.3676	Rifi_wt_ip_peak_695
chr1	155880549	155880699	151	155880680	12	5.04139	3.38739	2.11184	Rifi_wt_ip_peak_696
chr1	156054679	156055003	325	156054835	29	8.99925	3.4324	5.62504	Rifi_wt_ip_peak_697
chr1	156055310	156055513	204	156055332	18	6.14444	3.29118	3.0904	Rifi_wt_ip_peak_698
chr1	156641130	156641289	160	156641260	13	5.74149	3.64796	2.71302	Rifi_wt_ip_peak_699
chr1	156748593	156748740	148	156748607	12	5.04139	3.38739	2.11184	Rifi_wt_ip_peak_700
chr1	157020495	157020880	386	157020628	13	5.74149	3.64796	2.71302	Rifi_wt_ip_peak_701
chr1	157091260	157091766	507	157091311	15	7.22704	4.1691	4.02536	Rifi_wt_ip_peak_702
chr1	157590119	157590314	196	157590280	14	6.47062	3.90853	3.35374	Rifi_wt_ip_peak_703
chr1	157666024	157666194	171	157666136	15	7.22704	4.1691	4.02536	Rifi_wt_ip_peak_704
chr1	158151287	158151445	159	158151319	15	6.95045	4.02312	3.79882	Rifi_wt_ip_peak_705
chr1	159430609	159431296	688	159431002	31	13.1262	4.60165	9.43444	Rifi_wt_ip_peak_706
chr1	159813430	159813975	546	159813827	25	9.88229	4.08893	6.42983	Rifi_wt_ip_peak_707
chr1	160025676	160025915	240	160025733	32	5.97164	2.44382	2.92834	Rifi_wt_ip_peak_708
chr1	160261698	160262232	535	160262101	20	6.60605	3.3026	3.47899	Rifi_wt_ip_peak_709
chr1	160286043	160286215	173	160286141	13	5.74149	3.64796	2.71302	Rifi_wt_ip_peak_710
chr1	160286355	160286503	149	160286405	17	8.81559	4.69023	5.45058	Rifi_wt_ip_peak_711
chr1	160809497	160810129	633	160810021	18	9.64507	4.9508	6.20543	Rifi_wt_ip_peak_712
chr1	162075997	162076298	302	162076075	15	7.22704	4.1691	4.02536	Rifi_wt_ip_peak_713
chr1	162078236	162078399	164	162078325	11	4.37233	3.12682	1.54566	Rifi_wt_ip_peak_714
chr1	162351601	162352244	644	162351942	36	18.4253	5.81887	14.4205	Rifi_wt_ip_peak_715
chr1	162596222	162596460	239	162596402	47	9.02046	2.62773	5.6457	Rifi_wt_ip_peak_716
chr1	163244164	163244412	249	163244281	13	5.74149	3.64796	2.71302	Rifi_wt_ip_peak_717
chr1	163641811	163641977	167	163641827	12	5.04139	3.38739	2.11184	Rifi_wt_ip_peak_718
chr1	163690213	163690379	167	163690262	14	6.47062	3.90853	3.35374	Rifi_wt_ip_peak_719
chr1	164200323	164200665	343	164200446	32	9.30678	3.32291	5.91279	Rifi_wt_ip_peak_720
chr1	164268796	164269187	392	164268937	22	13.1721	5.99308	9.45854	Rifi_wt_ip_peak_721
chr1	164319425	164319566	142	164319500	15	6.95045	4.02312	3.79882	Rifi_wt_ip_peak_722
chr1	164478229	164478525	297	164478425	24	15.0487	6.51421	11.2162	Rifi_wt_ip_peak_723
chr1	164750084	164750347	264	164750197	20	11.3687	5.47194	7.78593	Rifi_wt_ip_peak_724
chr1	164771572	164771730	159	164771606	14	6.47062	3.90853	3.35374	Rifi_wt_ip_peak_725
chr1	165714015	165714687	673	165714299	26	15.8824	6.49814	12.0162	Rifi_wt_ip_peak_726
chr1	166068061	166068206	146	166068095	16	6.60744	3.71795	3.47899	Rifi_wt_ip_peak_727
chr1	166260038	166261161	1124	166260361	27	11.3099	4.40347	7.75284	Rifi_wt_ip_peak_728
chr1	166596511	166596677	167	166596583	16	8.00916	4.42967	4.72808	Rifi_wt_ip_peak_729
chr1	166672827	166673042	216	166672970	15	6.95045	4.02312	3.79882	Rifi_wt_ip_peak_730
chr1	166673207	166673342	136	166673316	16	8.00916	4.42967	4.72808	Rifi_wt_ip_peak_731
chr1	167334923	167335434	512	167335173	18	8.04577	4.15535	4.76011	Rifi_wt_ip_peak_732
chr1	167456956	167457832	877	167457360	23	14.1017	6.25365	10.3269	Rifi_wt_ip_peak_733
chr1	167793600	167794258	659	167794104	29	10.6798	3.97381	7.15611	Rifi_wt_ip_peak_734
chr1	168168457	168169487	1031	168168866	36	27.5774	9.64104	23.2471	Rifi_wt_ip_peak_735
chr1	168183939	168184316	378	168184141	15	7.22704	4.1691	4.02536	Rifi_wt_ip_peak_736
chr1	168238760	168239607	848	168239347	31	22.1184	8.33819	17.9552	Rifi_wt_ip_peak_737
chr1	168339768	168339928	161	168339835	16	8.00916	4.42967	4.72808	Rifi_wt_ip_peak_738
chr1	168340121	168340367	247	168340282	26	16.9928	7.03535	13.0523	Rifi_wt_ip_peak_739
chr1	168842301	168843160	860	168842855	26	14.5995	5.90497	10.8033	Rifi_wt_ip_peak_740
chr1	168931761	168931915	155	168931787	14	6.47062	3.90853	3.35374	Rifi_wt_ip_peak_741
chr1	169134129	169134339	211	169134242	21	8.10599	3.81731	4.8153	Rifi_wt_ip_peak_742
chr1	169270386	169270628	243	169270460	29	20.0252	7.81706	15.9463	Rifi_wt_ip_peak_743
chr1	170559472	170559828	357	170559702	18	9.64507	4.9508	6.20543	Rifi_wt_ip_peak_744
chr1	170963919	170964069	151	170963965	15	7.22704	4.1691	4.02536	Rifi_wt_ip_peak_745
chr1	171105075	171105267	193	171105148	14	6.15704	3.74119	3.10075	Rifi_wt_ip_peak_746
chr1	171490917	171491102	186	171490994	16	8.00916	4.42967	4.72808	Rifi_wt_ip_peak_747
chr1	172661050	172661219	170	172661080	18	9.30677	4.77745	5.91279	Rifi_wt_ip_peak_748
chr1	172850131	172850304	174	172850255	13	5.74149	3.64796	2.71302	Rifi_wt_ip_peak_749
chr1	173001073	173001393	321	173001246	29	17.3333	6.56108	13.3817	Rifi_wt_ip_peak_750
chr1	173004539	173004809	271	173004622	16	6.60744	3.71795	3.47899	Rifi_wt_ip_peak_751
chr1	173008189	173008324	136	173008286	16	8.00916	4.42967	4.72808	Rifi_wt_ip_peak_752
chr1	173008773	173009058	286	173009022	15	7.22704	4.1691	4.02536	Rifi_wt_ip_peak_753
chr1	173009516	173009732	217	173009589	16	8.00916	4.42967	4.72808	Rifi_wt_ip_peak_754
chr1	173433126	173433442	317	173433245	28	18.9997	7.55649	14.9635	Rifi_wt_ip_peak_755
chr1	173445142	173445438	297	173445366	18	7.62518	3.9565	4.40015	Rifi_wt_ip_peak_756
chr1	173445618	173445772	155	173445684	18	8.40446	4.32837	5.09859	Rifi_wt_ip_peak_757
chr1	173457195	173457625	431	173457386	29	9.81918	3.69133	6.37262	Rifi_wt_ip_peak_758
chr1	173460469	173460717	249	173460593	29	8.28134	3.21349	4.98198	Rifi_wt_ip_peak_759
chr1	173470467	173470884	418	173470587	38	13.9123	4.17754	10.1634	Rifi_wt_ip_peak_760
chr1	173471310	173471583	274	173471418	31	10.2266	3.66123	6.75402	Rifi_wt_ip_peak_761
chr1	173472385	173472551	167	173472491	19	9.41003	4.66802	6.01147	Rifi_wt_ip_peak_762
chr1	173472993	173473132	140	173473061	17	7.79141	4.16973	4.55071	Rifi_wt_ip_peak_763
chr1	173476603	173476740	138	173476712	14	5.77527	3.54113	2.74499	Rifi_wt_ip_peak_764
chr1	173477874	173478072	199	173478017	17	7.31516	3.93665	4.10638	Rifi_wt_ip_peak_765
chr1	173478506	173478754	249	173478646	29	12.7974	4.718	9.12175	Rifi_wt_ip_peak_766
chr1	173481225	173481400	176	173481233	12	5.01291	3.37162	2.11184	Rifi_wt_ip_peak_767
chr1	173486127	173486381	255	173486361	14	6.04444	3.68176	2.99494	Rifi_wt_ip_peak_768
chr1	173489473	173489681	209	173489559	15	6.87294	3.98257	3.73014	Rifi_wt_ip_peak_769
chr1	173490453	173490587	135	173490543	18	7.34734	3.82754	4.13712	Rifi_wt_ip_peak_770
chr1	173490990	173491281	292	173491201	13	5.74149	3.64796	2.71302	Rifi_wt_ip_peak_771
chr1	173492731	173492871	141	173492770	12	5.04139	3.38739	2.11184	Rifi_wt_ip_peak_772
chr1	173493027	173493359	333	173493253	18	9.64507	4.9508	6.20543	Rifi_wt_ip_peak_773
chr1	173494347	173494729	383	173494492	23	13.8622	6.13444	10.1183	Rifi_wt_ip_peak_774
chr1	173499371	173499527	157	173499408	13	4.63473	3.06184	1.7882	Rifi_wt_ip_peak_775
chr1	173520520	173521265	746	173520701	20	11.3687	5.47194	7.78593	Rifi_wt_ip_peak_776
chr1	174240159	174240517	359	174240382	16	8.00916	4.42967	4.72808	Rifi_wt_ip_peak_777
chr1	174256089	174256585	497	174256289	17	8.81559	4.69023	5.45058	Rifi_wt_ip_peak_778
chr1	174475043	174475188	146	174475147	12	5.04139	3.38739	2.11184	Rifi_wt_ip_peak_779
chr1	174475568	174475780	213	174475602	13	5.74149	3.64796	2.71302	Rifi_wt_ip_peak_780
chr1	174492443	174492876	434	174492748	15	7.22704	4.1691	4.02536	Rifi_wt_ip_peak_781
chr1	174814762	174815093	332	174814933	25	13.5342	5.60294	9.80622	Rifi_wt_ip_peak_782
chr1	175190813	175191167	355	175191004	31	11.7604	4.14366	8.15826	Rifi_wt_ip_peak_783
chr1	175539289	175539431	143	175539312	18	6.14444	3.29118	3.0904	Rifi_wt_ip_peak_784
chr1	175804106	175804248	143	175804135	19	10.4965	5.21137	6.98499	Rifi_wt_ip_peak_785
chr1	175880030	175880360	331	175880120	15	5.92386	3.49924	2.88247	Rifi_wt_ip_peak_786
chr1	175907111	175907284	174	175907204	14	6.47062	3.90853	3.35374	Rifi_wt_ip_peak_787
chr1	175909679	175909958	280	175909945	15	7.22704	4.1691	4.02536	Rifi_wt_ip_peak_788
chr1	175912630	175912789	160	175912669	14	4.49978	2.90258	1.6626	Rifi_wt_ip_peak_789
chr1	176184446	176184905	460	176184625	21	12.2609	5.73251	8.61113	Rifi_wt_ip_peak_790
chr1	177422187	177422714	528	177422611	22	13.1721	5.99308	9.45854	Rifi_wt_ip_peak_791
chr1	177908866	177909313	448	177909040	16	8.00916	4.42967	4.72808	Rifi_wt_ip_peak_792
chr1	178204702	178205223	522	178205048	20	11.3687	5.47194	7.78593	Rifi_wt_ip_peak_793
chr1	178212305	178212822	518	178212563	33	22.4935	8.02657	18.3225	Rifi_wt_ip_peak_794
chr1	178477735	178478101	367	178477739	13	5.50586	3.52023	2.53849	Rifi_wt_ip_peak_795
chr1	178484269	178484547	279	178484470	14	5.89428	3.60306	2.85778	Rifi_wt_ip_peak_796
chr1	178765533	178765678	146	178765643	12	5.04139	3.38739	2.11184	Rifi_wt_ip_peak_797
chr1	178829448	178829882	435	178829757	21	10.3644	4.81146	6.88307	Rifi_wt_ip_peak_798
chr1	179149263	179149427	165	179149328	13	5.74149	3.64796	2.71302	Rifi_wt_ip_peak_799
chr1	179573251	179573462	212	179573310	13	5.74149	3.64796	2.71302	Rifi_wt_ip_peak_800
chr1	179913848	179914015	168	179913875	15	7.22704	4.1691	4.02536	Rifi_wt_ip_peak_801
chr1	180118250	180118442	193	180118388	17	8.81559	4.69023	5.45058	Rifi_wt_ip_peak_802
chr1	180206331	180207033	703	180206725	17	8.81559	4.69023	5.45058	Rifi_wt_ip_peak_803
chr1	180740068	180740400	333	180740259	14	6.47062	3.90853	3.35374	Rifi_wt_ip_peak_804
chr1	181093681	181093931	251	181093872	22	7.86312	3.61713	4.61703	Rifi_wt_ip_peak_805
chr1	181270044	181270190	147	181270091	18	7.01676	3.6766	3.86016	Rifi_wt_ip_peak_806
chr1	181523980	181524255	276	181524090	16	5.71024	3.28959	2.71302	Rifi_wt_ip_peak_807
chr1	181721525	181721714	190	181721684	12	5.04139	3.38739	2.11184	Rifi_wt_ip_peak_808
chr1	181769729	181769938	210	181769801	19	8.05514	4.02899	4.76904	Rifi_wt_ip_peak_809
chr1	181825230	181825380	151	181825268	15	7.22704	4.1691	4.02536	Rifi_wt_ip_peak_810
chr1	181834895	181835538	644	181835071	19	7.63832	3.8412	4.4119	Rifi_wt_ip_peak_811
chr1	181972100	181972667	568	181972623	27	11.3099	4.40347	7.75284	Rifi_wt_ip_peak_812
chr1	182172587	182172862	276	182172772	26	4.67483	2.30429	1.82504	Rifi_wt_ip_peak_813
chr1	182173520	182173789	270	182173560	35	6.4054	2.44993	3.32976	Rifi_wt_ip_peak_814
chr1	182174378	182174780	403	182174513	34	7.35966	2.71148	4.14862	Rifi_wt_ip_peak_815
chr1	182203141	182203457	317	182203159	35	8.99525	3.07239	5.62191	Rifi_wt_ip_peak_816
chr1	182609001	182609236	236	182609131	29	11.6733	4.31405	8.07629	Rifi_wt_ip_peak_817
chr1	182720869	182721258	390	182721074	15	6.95045	4.02312	3.79882	Rifi_wt_ip_peak_818
chr1	182760127	182760264	138	182760204	15	7.22704	4.1691	4.02536	Rifi_wt_ip_peak_819
chr1	182760468	182760677	210	182760520	18	9.64507	4.9508	6.20543	Rifi_wt_ip_peak_820
chr1	182824410	182825123	714	182824689	26	16.9928	7.03535	13.0523	Rifi_wt_ip_peak_821
chr1	182826030	182826436	407	182826143	30	7.5542	2.94496	4.33125	Rifi_wt_ip_peak_822
chr1	182928035	182928223	189	182928177	15	7.22704	4.1691	4.02536	Rifi_wt_ip_peak_823
chr1	183158283	183158460	178	183158449	12	5.04139	3.38739	2.11184	Rifi_wt_ip_peak_824
chr1	183171412	183171665	254	183171489	22	11.1764	5.03016	7.62591	Rifi_wt_ip_peak_825
chr1	183282913	183283216	304	183283015	20	11.3687	5.47194	7.78593	Rifi_wt_ip_peak_826
chr1	183316754	183316963	210	183316899	14	6.47062	3.90853	3.35374	Rifi_wt_ip_peak_827
chr1	183345482	183345954	473	183345720	14	6.21454	3.77167	3.15056	Rifi_wt_ip_peak_828
chr1	183506344	183506875	532	183506677	24	15.0487	6.51421	11.2162	Rifi_wt_ip_peak_829
chr1	183560356	183560666	311	183560528	37	13.2393	4.07042	9.52331	Rifi_wt_ip_peak_830
chr1	183673167	183673952	786	183673583	83	29.9954	4.59854	25.6095	Rifi_wt_ip_peak_831
chr1	183681786	183681972	187	183681806	14	6.21454	3.77167	3.15056	Rifi_wt_ip_peak_832
chr1	183861930	183862217	288	183862193	12	5.04139	3.38739	2.11184	Rifi_wt_ip_peak_833
chr1	184493182	184493319	138	184493238	14	6.47062	3.90853	3.35374	Rifi_wt_ip_peak_834
chr1	184693866	184694077	212	184693940	14	6.47062	3.90853	3.35374	Rifi_wt_ip_peak_835
chr1	184721161	184721344	184	184721264	16	5.71024	3.28959	2.71302	Rifi_wt_ip_peak_836
chr1	184822968	184824588	1621	184823310	22	10.83	4.87152	7.3011	Rifi_wt_ip_peak_837
chr1	185452414	185452590	177	185452514	13	5.74149	3.64796	2.71302	Rifi_wt_ip_peak_838
chr1	185483770	185483970	201	185483955	22	7.0556	3.30743	3.89576	Rifi_wt_ip_peak_839
chr1	186153970	186154201	232	186154136	20	10.9892	5.28034	7.44884	Rifi_wt_ip_peak_840
chr1	186297200	186298520	1321	186298226	27	15.7802	6.25192	11.9162	Rifi_wt_ip_peak_841
chr1	186450858	186451003	146	186450927	14	6.47062	3.90853	3.35374	Rifi_wt_ip_peak_842
chr1	186638146	186638763	618	186638662	18	9.30677	4.77745	5.91279	Rifi_wt_ip_peak_843
chr1	186638911	186639524	614	186639253	21	9.13685	4.25711	5.7551	Rifi_wt_ip_peak_844
chr1	186750261	186750718	458	186750442	29	6.49303	2.69739	3.37478	Rifi_wt_ip_peak_845
chr1	186854787	186855166	380	186854938	21	5.20772	2.7011	2.26498	Rifi_wt_ip_peak_846
chr1	186979641	186979802	162	186979784	13	5.74149	3.64796	2.71302	Rifi_wt_ip_peak_847
chr1	187128047	187128345	299	187128119	15	7.22704	4.1691	4.02536	Rifi_wt_ip_peak_848
chr1	187143359	187143760	402	187143570	22	13.1721	5.99308	9.45854	Rifi_wt_ip_peak_849
chr1	187335027	187335210	184	187335198	18	4.25374	2.51675	1.50178	Rifi_wt_ip_peak_850
chr1	187849927	187850079	153	187849960	13	5.22381	3.36941	2.28014	Rifi_wt_ip_peak_851
chr1	187918835	187919193	359	187919135	15	7.22704	4.1691	4.02536	Rifi_wt_ip_peak_852
chr1	187934166	187934355	190	187934345	14	4.49978	2.90258	1.6626	Rifi_wt_ip_peak_853
chr1	188533768	188534275	508	188534040	26	11.7219	4.68488	8.12134	Rifi_wt_ip_peak_854
chr1	188553877	188556959	3083	188554971	36	23.9135	7.97341	19.698	Rifi_wt_ip_peak_855
chr1	188602185	188602392	208	188602251	12	5.04139	3.38739	2.11184	Rifi_wt_ip_peak_856
chr1	188657833	188658308	476	188657973	18	9.64507	4.9508	6.20543	Rifi_wt_ip_peak_857
chr1	188791031	188792273	1243	188791398	31	22.1184	8.33819	17.9552	Rifi_wt_ip_peak_858
chr1	188792493	188792673	181	188792599	15	7.22704	4.1691	4.02536	Rifi_wt_ip_peak_859
chr1	188859269	188859609	341	188859450	22	9.88255	4.45062	6.42983	Rifi_wt_ip_peak_860
chr1	188886879	188887031	153	188886993	14	4.49978	2.90258	1.6626	Rifi_wt_ip_peak_861
chr1	189177302	189177441	140	189177303	12	5.04139	3.38739	2.11184	Rifi_wt_ip_peak_862
chr1	189216858	189217838	981	189217248	28	10.9676	4.17024	7.43029	Rifi_wt_ip_peak_863
chr1	189443263	189443539	277	189443359	14	4.49978	2.90258	1.6626	Rifi_wt_ip_peak_864
chr1	189605444	189605587	144	189605518	14	6.47062	3.90853	3.35374	Rifi_wt_ip_peak_865
chr1	189614231	189614472	242	189614351	16	8.00916	4.42967	4.72808	Rifi_wt_ip_peak_866
chr1	189639553	189639713	161	189639624	18	9.64507	4.9508	6.20543	Rifi_wt_ip_peak_867
chr1	189821642	189821777	136	189821699	15	7.22704	4.1691	4.02536	Rifi_wt_ip_peak_868
chr1	189954641	189954844	204	189954709	17	7.31516	3.93665	4.10638	Rifi_wt_ip_peak_869
chr1	190025886	190026099	214	190025947	15	6.95045	4.02312	3.79882	Rifi_wt_ip_peak_870
chr1	190165844	190166416	573	190166212	28	18.9997	7.55649	14.9635	Rifi_wt_ip_peak_871
chr1	190478414	190478566	153	190478560	11	4.37233	3.12682	1.54566	Rifi_wt_ip_peak_872
chr1	190505856	190506353	498	190505969	15	7.22704	4.1691	4.02536	Rifi_wt_ip_peak_873
chr1	190516683	190517401	719	190517036	38	12.9942	3.92708	9.30955	Rifi_wt_ip_peak_874
chr1	190542352	190542488	137	190542424	16	8.00916	4.42967	4.72808	Rifi_wt_ip_peak_875
chr1	190669466	190669685	220	190669596	17	8.4979	4.52601	5.18202	Rifi_wt_ip_peak_876
chr1	190771066	190771239	174	190771207	14	6.47062	3.90853	3.35374	Rifi_wt_ip_peak_877
chr1	191073873	191074183	311	191073906	18	9.64507	4.9508	6.20543	Rifi_wt_ip_peak_878
chr1	191431525	191431916	392	191431585	20	6.60605	3.3026	3.47899	Rifi_wt_ip_peak_879
chr1	191729796	191730015	220	191729830	28	5.10529	2.3553	2.16901	Rifi_wt_ip_peak_880
chr1	191754844	191755058	215	191755036	19	6.0065	3.14533	2.95936	Rifi_wt_ip_peak_881
chr1	191882298	191882667	370	191882344	26	8.29379	3.42798	4.99296	Rifi_wt_ip_peak_882
chr1	191894156	191894330	175	191894271	16	7.71204	4.27456	4.4752	Rifi_wt_ip_peak_883
chr1	191901071	191901438	368	191901188	34	22.1668	7.65459	18.0011	Rifi_wt_ip_peak_884
chr1	191901635	191901793	159	191901748	17	7.31516	3.93665	4.10638	Rifi_wt_ip_peak_885
chr1	192026843	192027138	296	192027003	26	13.04	5.22464	9.35163	Rifi_wt_ip_peak_886
chr1	192098116	192098282	167	192098263	16	5.71024	3.28959	2.71302	Rifi_wt_ip_peak_887
chr1	192124001	192125928	1928	192124771	58	23.9364	5.03531	19.7205	Rifi_wt_ip_peak_888
chr1	192126119	192128167	2049	192127340	60	26.7034	5.4847	22.3993	Rifi_wt_ip_peak_889
chr1	192498599	192499348	750	192498807	29	15.5741	5.80515	11.7188	Rifi_wt_ip_peak_890
chr1	192550079	192550272	194	192550173	21	10.3644	4.81146	6.88307	Rifi_wt_ip_peak_891
chr1	192604250	192604799	550	192604766	19	6.12965	3.19571	3.07627	Rifi_wt_ip_peak_892
chr1	192605062	192605789	728	192605377	19	6.78663	3.47028	3.64792	Rifi_wt_ip_peak_893
chr1	192654416	192654607	192	192654424	13	5.74149	3.64796	2.71302	Rifi_wt_ip_peak_894
chr1	192726606	192726952	347	192726736	37	6.0145	2.30576	2.9669	Rifi_wt_ip_peak_895
chr1	192802712	192803113	402	192802813	24	15.0487	6.51421	11.2162	Rifi_wt_ip_peak_896
chr1	192874560	192876093	1534	192874903	58	14.4993	3.22992	10.7098	Rifi_wt_ip_peak_897
chr1	193048613	193048888	276	193048863	13	5.74149	3.64796	2.71302	Rifi_wt_ip_peak_898
chr1	193149840	193150100	261	193149896	15	7.22704	4.1691	4.02536	Rifi_wt_ip_peak_899
chr1	193176502	193176764	263	193176671	18	6.15738	3.29677	3.10075	Rifi_wt_ip_peak_900
chr1	193275125	193275430	306	193275190	25	16.0126	6.77478	12.1255	Rifi_wt_ip_peak_901
chr1	193326069	193326409	341	193326177	17	8.4979	4.52601	5.18202	Rifi_wt_ip_peak_902
chr1	193379176	193379886	711	193379619	96	39.3887	5.31021	34.8128	Rifi_wt_ip_peak_903
chr1	193582128	193582981	854	193582576	39	28.8814	9.44302	24.5212	Rifi_wt_ip_peak_904
chr1	193671142	193671347	206	193671315	12	4.82616	3.26878	1.96071	Rifi_wt_ip_peak_905
chr1	193692342	193692679	338	193692528	16	8.00916	4.42967	4.72808	Rifi_wt_ip_peak_906
chr1	193730957	193731392	436	193731258	18	9.64507	4.9508	6.20543	Rifi_wt_ip_peak_907
chr1	193732902	193733296	395	193733138	20	11.3687	5.47194	7.78593	Rifi_wt_ip_peak_908
chr1	194034209	194034421	213	194034307	20	11.3687	5.47194	7.78593	Rifi_wt_ip_peak_909
chr1	194053662	194055594	1933	194054237	35	19.1751	6.2465	15.1331	Rifi_wt_ip_peak_910
chr1	194295083	194295721	639	194295402	61	21.8174	4.39752	17.6757	Rifi_wt_ip_peak_911
chr1	194338524	194338658	135	194338556	21	8.10599	3.81731	4.8153	Rifi_wt_ip_peak_912
chr1	194550129	194550291	163	194550256	15	5.92386	3.49924	2.88247	Rifi_wt_ip_peak_913
chr1	194571605	194571955	351	194571883	23	14.1017	6.25365	10.3269	Rifi_wt_ip_peak_914
chr1	194617040	194617222	183	194617132	17	8.46203	4.50762	5.15095	Rifi_wt_ip_peak_915
chr1	194659651	194661268	1618	194660746	41	33.3255	10.9439	28.8662	Rifi_wt_ip_peak_916
chr1	194744485	194745090	606	194744829	32	16.3391	5.63727	12.4418	Rifi_wt_ip_peak_917
chr1	194896839	194897027	189	194896943	15	7.22704	4.1691	4.02536	Rifi_wt_ip_peak_918
chr1	195211844	195212029	186	195211851	17	4.28636	2.58843	1.53125	Rifi_wt_ip_peak_919
chr1	195823629	195823763	135	195823646	12	5.04139	3.38739	2.11184	Rifi_wt_ip_peak_920
chr1	196169560	196169899	340	196169777	18	5.42742	2.98807	2.46817	Rifi_wt_ip_peak_921
chr1	196397751	196398026	276	196397942	15	6.95045	4.02312	3.79882	Rifi_wt_ip_peak_922
chr1	196882371	196882529	159	196882520	26	5.37486	2.50826	2.41908	Rifi_wt_ip_peak_923
chr1	197067773	197068060	288	197067922	93	45.0816	6.39705	40.4176	Rifi_wt_ip_peak_924
chr10	3039903	3040127	225	3040078	18	7.01676	3.6766	3.86016	Rifi_wt_ip_peak_925
chr10	3172681	3173001	321	3172853	27	10.9062	4.25404	7.3748	Rifi_wt_ip_peak_926
chr10	3196955	3197662	708	3197146	58	17.2911	3.71418	13.3414	Rifi_wt_ip_peak_927
chr10	3597005	3597450	446	3597178	20	9.08117	4.36562	5.70448	Rifi_wt_ip_peak_928
chr10	3691458	3691847	390	3691648	23	10.1127	4.41726	6.64964	Rifi_wt_ip_peak_929
chr10	3866525	3867088	564	3866818	34	25.3569	9.1199	21.0892	Rifi_wt_ip_peak_930
chr10	4324638	4325284	647	4325057	22	13.1721	5.99308	9.45854	Rifi_wt_ip_peak_931
chr10	4363114	4364058	945	4363198	23	13.5115	5.96185	9.78499	Rifi_wt_ip_peak_932
chr10	4957166	4957932	767	4957638	25	12.137	4.99355	8.51467	Rifi_wt_ip_peak_933
chr10	5256123	5256594	472	5256416	19	10.1375	5.0289	6.67101	Rifi_wt_ip_peak_934
chr10	5263960	5264254	295	5264220	13	5.74149	3.64796	2.71302	Rifi_wt_ip_peak_935
chr10	5434093	5435217	1125	5434806	30	13.5625	4.87527	9.83199	Rifi_wt_ip_peak_936
chr10	5542753	5543141	389	5543039	14	5.26578	3.28054	2.31549	Rifi_wt_ip_peak_937
chr10	5834096	5834239	144	5834133	14	6.21454	3.77167	3.15056	Rifi_wt_ip_peak_938
chr10	6340425	6340584	160	6340541	19	5.33377	2.87603	2.38006	Rifi_wt_ip_peak_939
chr10	6419903	6420129	227	6419920	18	9.64507	4.9508	6.20543	Rifi_wt_ip_peak_940
chr10	6509335	6509496	162	6509448	19	7.63832	3.8412	4.4119	Rifi_wt_ip_peak_941
chr10	6826920	6827580	661	6826948	15	7.22704	4.1691	4.02536	Rifi_wt_ip_peak_942
chr10	6935654	6936767	1114	6936439	27	16.2919	6.48624	12.3958	Rifi_wt_ip_peak_943
chr10	7109289	7109425	137	7109366	14	6.47062	3.90853	3.35374	Rifi_wt_ip_peak_944
chr10	7109631	7109829	199	7109688	17	8.46203	4.50762	5.15095	Rifi_wt_ip_peak_945
chr10	7453057	7453592	536	7453350	30	12.3929	4.45785	8.73777	Rifi_wt_ip_peak_946
chr10	7622516	7622665	150	7622662	15	4.4034	2.77622	1.57341	Rifi_wt_ip_peak_947
chr10	8013003	8013210	208	8013061	13	5.74149	3.64796	2.71302	Rifi_wt_ip_peak_948
chr10	8811000	8811139	140	8811111	16	8.00916	4.42967	4.72808	Rifi_wt_ip_peak_949
chr10	9573373	9573594	222	9573587	23	6.91825	3.17905	3.7725	Rifi_wt_ip_peak_950
chr10	9574020	9575008	989	9574284	26	10.5883	4.2462	7.07196	Rifi_wt_ip_peak_951
chr10	9746879	9747275	397	9747207	18	8.04577	4.15535	4.76011	Rifi_wt_ip_peak_952
chr10	10304327	10304910	584	10304571	32	10.8602	3.77564	7.32997	Rifi_wt_ip_peak_953
chr10	10506160	10506419	260	10506278	18	9.30677	4.77745	5.91279	Rifi_wt_ip_peak_954
chr10	10743353	10744878	1526	10743934	28	18.9997	7.55649	14.9635	Rifi_wt_ip_peak_955
chr10	11037924	11038253	330	11038013	19	10.4965	5.21137	6.98499	Rifi_wt_ip_peak_956
chr10	11072647	11072857	211	11072665	18	7.01676	3.6766	3.86016	Rifi_wt_ip_peak_957
chr10	12105794	12106401	608	12106019	26	16.5749	6.83062	12.6643	Rifi_wt_ip_peak_958
chr10	12660981	12661390	410	12661250	17	8.81559	4.69023	5.45058	Rifi_wt_ip_peak_959
chr10	12780647	12781221	575	12781102	17	8.81559	4.69023	5.45058	Rifi_wt_ip_peak_960
chr10	13612920	13613892	973	13613092	23	6.25618	2.94665	3.18974	Rifi_wt_ip_peak_961
chr10	13614773	13614933	161	13614870	13	5.74149	3.64796	2.71302	Rifi_wt_ip_peak_962
chr10	15292872	15293135	264	15293084	29	7.74892	3.05564	4.51038	Rifi_wt_ip_peak_963
chr10	15320718	15321042	325	15320739	18	5.86402	3.1712	2.82993	Rifi_wt_ip_peak_964
chr10	15345432	15345959	528	15345906	25	6.71519	2.97475	3.58175	Rifi_wt_ip_peak_965
chr10	15346245	15346622	378	15346559	32	15.5499	5.34197	11.6966	Rifi_wt_ip_peak_966
chr10	15354547	15355263	717	15355056	24	5.11805	2.51736	2.18075	Rifi_wt_ip_peak_967
chr10	16411998	16412447	450	16412329	25	15.1029	6.33143	11.2688	Rifi_wt_ip_peak_968
chr10	16497413	16497549	137	16497506	15	7.22704	4.1691	4.02536	Rifi_wt_ip_peak_969
chr10	16540300	16540510	211	16540438	20	10.1243	4.85558	6.66094	Rifi_wt_ip_peak_970
chr10	17914281	17914483	203	17914438	15	7.22704	4.1691	4.02536	Rifi_wt_ip_peak_971
chr10	18926661	18927187	527	18926937	68	68.1924	17.9792	63.1651	Rifi_wt_ip_peak_972
chr10	19571147	19571342	196	19571299	13	5.74149	3.64796	2.71302	Rifi_wt_ip_peak_973
chr10	19653409	19653722	314	19653556	18	9.64507	4.9508	6.20543	Rifi_wt_ip_peak_974
chr10	19704961	19705196	236	19705074	15	6.91925	4.00677	3.77297	Rifi_wt_ip_peak_975
chr10	20238162	20238347	186	20238233	15	7.22704	4.1691	4.02536	Rifi_wt_ip_peak_976
chr10	20766093	20766378	286	20766119	21	5.20772	2.7011	2.26498	Rifi_wt_ip_peak_977
chr10	21147136	21147401	266	21147212	19	10.4965	5.21137	6.98499	Rifi_wt_ip_peak_978
chr10	21862117	21862860	744	21862778	259	88.2347	4.66141	82.9512	Rifi_wt_ip_peak_979
chr10	21869153	21869409	257	21869246	16	8.00916	4.42967	4.72808	Rifi_wt_ip_peak_980
chr10	21869703	21870071	369	21869739	16	8.00916	4.42967	4.72808	Rifi_wt_ip_peak_981
chr10	21870360	21870893	534	21870495	23	14.1017	6.25365	10.3269	Rifi_wt_ip_peak_982
chr10	21871049	21871399	351	21871110	14	6.47062	3.90853	3.35374	Rifi_wt_ip_peak_983
chr10	21877400	21877631	232	21877464	13	4.63473	3.06184	1.7882	Rifi_wt_ip_peak_984
chr10	21878281	21879403	1123	21879295	36	27.5774	9.64104	23.2471	Rifi_wt_ip_peak_985
chr10	21880589	21880903	315	21880783	15	7.22704	4.1691	4.02536	Rifi_wt_ip_peak_986
chr10	21892802	21892998	197	21892857	16	7.9523	4.39981	4.70245	Rifi_wt_ip_peak_987
chr10	21918870	21919034	165	21918945	15	7.22704	4.1691	4.02536	Rifi_wt_ip_peak_988
chr10	21919709	21919968	260	21919906	18	9.64507	4.9508	6.20543	Rifi_wt_ip_peak_989
chr10	21927082	21927306	225	21927089	14	4.49978	2.90258	1.6626	Rifi_wt_ip_peak_990
chr10	21929681	21929841	161	21929735	17	8.4979	4.52601	5.18202	Rifi_wt_ip_peak_991
chr10	21935619	21935769	151	21935695	16	6.60744	3.71795	3.47899	Rifi_wt_ip_peak_992
chr10	21991642	21992016	375	21991827	55	16.252	3.6626	12.3568	Rifi_wt_ip_peak_993
chr10	21993298	21993435	138	21993403	14	6.47062	3.90853	3.35374	Rifi_wt_ip_peak_994
chr10	21993624	21994089	466	21993851	20	11.3687	5.47194	7.78593	Rifi_wt_ip_peak_995
chr10	22007260	22007624	365	22007546	18	6.55702	3.47116	3.43606	Rifi_wt_ip_peak_996
chr10	22017148	22017381	234	22017255	13	5.74149	3.64796	2.71302	Rifi_wt_ip_peak_997
chr10	22024208	22024511	304	22024338	14	6.47062	3.90853	3.35374	Rifi_wt_ip_peak_998
chr10	22024903	22025310	408	22024915	12	5.04139	3.38739	2.11184	Rifi_wt_ip_peak_999
chr10	22081447	22081618	172	22081492	16	7.03721	3.93071	3.87959	Rifi_wt_ip_peak_1000
chr10	22121951	22122172	222	22122081	15	7.22704	4.1691	4.02536	Rifi_wt_ip_peak_1001
chr10	22124754	22124983	230	22124924	16	8.00916	4.42967	4.72808	Rifi_wt_ip_peak_1002
chr10	22181778	22181912	135	22181882	55	9.41614	2.49615	6.0175	Rifi_wt_ip_peak_1003
chr10	22190205	22191228	1024	22190580	36	27.5774	9.64104	23.2471	Rifi_wt_ip_peak_1004
chr10	22288997	22289229	233	22289123	16	8.00916	4.42967	4.72808	Rifi_wt_ip_peak_1005
chr10	22309331	22310092	762	22309715	44	27.5936	7.80813	23.2626	Rifi_wt_ip_peak_1006
chr10	22404813	22404994	182	22404827	13	5.74149	3.64796	2.71302	Rifi_wt_ip_peak_1007
chr10	22994439	22994880	442	22994806	19	4.7478	2.64921	1.89261	Rifi_wt_ip_peak_1008
chr10	23351545	23351730	186	23351569	20	7.06886	3.49087	3.90825	Rifi_wt_ip_peak_1009
chr10	23528219	23528798	580	23528600	36	14.5541	4.54276	10.7626	Rifi_wt_ip_peak_1010
chr10	23542078	23542278	201	23542133	19	7.70308	3.8701	4.4703	Rifi_wt_ip_peak_1011
chr10	23648007	23648176	170	23648165	12	5.04139	3.38739	2.11184	Rifi_wt_ip_peak_1012
chr10	23918003	23918151	149	23918112	13	5.74149	3.64796	2.71302	Rifi_wt_ip_peak_1013
chr10	23956713	23956882	170	23956852	12	4.82616	3.26878	1.96071	Rifi_wt_ip_peak_1014
chr10	24244601	24244955	355	24244740	16	8.00916	4.42967	4.72808	Rifi_wt_ip_peak_1015
chr10	24639134	24639286	153	24639216	27	11.3099	4.40347	7.75284	Rifi_wt_ip_peak_1016
chr10	24811642	24812636	995	24811742	27	14.3944	5.64059	10.6084	Rifi_wt_ip_peak_1017
chr10	25139067	25139267	201	25139190	15	7.22704	4.1691	4.02536	Rifi_wt_ip_peak_1018
chr10	25661995	25662733	739	25662470	20	10.9892	5.28034	7.44884	Rifi_wt_ip_peak_1019
chr10	25689363	25689674	312	25689588	16	8.00916	4.42967	4.72808	Rifi_wt_ip_peak_1020
chr10	26875143	26875393	251	26875248	24	15.0487	6.51421	11.2162	Rifi_wt_ip_peak_1021
chr10	27079872	27080195	324	27080039	24	13.2366	5.64323	9.52116	Rifi_wt_ip_peak_1022
chr10	27538382	27545484	7103	27543372	48	27.3493	7.04627	23.0352	Rifi_wt_ip_peak_1023
chr10	27664828	27665003	176	27664835	16	4.33463	2.67353	1.54566	Rifi_wt_ip_peak_1024
chr10	27882342	27882499	158	27882438	21	5.79579	2.91413	2.76396	Rifi_wt_ip_peak_1025
chr10	28565500	28565978	479	28565657	18	5.42742	2.98807	2.46817	Rifi_wt_ip_peak_1026
chr10	28653968	28654457	490	28654284	30	13.3182	4.7863	9.59843	Rifi_wt_ip_peak_1027
chr10	28916397	28917309	913	28916682	32	23.1852	8.59876	18.9852	Rifi_wt_ip_peak_1028
chr10	29254047	29254342	296	29254199	12	5.04139	3.38739	2.11184	Rifi_wt_ip_peak_1029
chr10	29679073	29679256	184	29679081	24	7.09276	3.16755	3.93117	Rifi_wt_ip_peak_1030
chr10	29742929	29743094	166	29742976	13	5.74149	3.64796	2.71302	Rifi_wt_ip_peak_1031
chr10	29935955	29936750	796	29936345	28	12.6353	4.78214	8.96964	Rifi_wt_ip_peak_1032
chr10	30774914	30775161	248	30775077	14	6.21454	3.77167	3.15056	Rifi_wt_ip_peak_1033
chr10	31203658	31203846	189	31203739	15	7.22704	4.1691	4.02536	Rifi_wt_ip_peak_1034
chr10	31208786	31209108	323	31208872	13	5.74149	3.64796	2.71302	Rifi_wt_ip_peak_1035
chr10	31392547	31392689	143	31392648	16	6.15398	3.49877	3.09977	Rifi_wt_ip_peak_1036
chr10	31547869	31548038	170	31547884	14	6.47062	3.90853	3.35374	Rifi_wt_ip_peak_1037
chr10	32218935	32219441	507	32219306	21	11.8154	5.50931	8.21082	Rifi_wt_ip_peak_1038
chr10	32542678	32543216	539	32543086	20	4.22273	2.40268	1.47443	Rifi_wt_ip_peak_1039
chr10	32692121	32692389	269	32692305	17	7.90297	4.22515	4.65567	Rifi_wt_ip_peak_1040
chr10	33298075	33298384	310	33298175	16	7.71204	4.27456	4.4752	Rifi_wt_ip_peak_1041
chr10	33846978	33848101	1124	33847522	28	18.9997	7.55649	14.9635	Rifi_wt_ip_peak_1042
chr10	34154411	34155105	695	34154765	32	23.1852	8.59876	18.9852	Rifi_wt_ip_peak_1043
chr10	34463493	34463699	207	34463627	13	5.74149	3.64796	2.71302	Rifi_wt_ip_peak_1044
chr10	35030013	35030701	689	35030468	52	21.8009	5.03494	17.6595	Rifi_wt_ip_peak_1045
chr10	35396349	35397898	1550	35396808	35	18.6497	6.04943	14.6378	Rifi_wt_ip_peak_1046
chr10	36226253	36226387	135	36226269	13	5.74149	3.64796	2.71302	Rifi_wt_ip_peak_1047
chr10	36510388	36510561	174	36510405	14	6.21454	3.77167	3.15056	Rifi_wt_ip_peak_1048
chr10	36693431	36694587	1157	36693843	54	49.3999	14.3313	44.661	Rifi_wt_ip_peak_1049
chr10	36735726	36736128	403	36735898	16	6.41763	3.62553	3.34117	Rifi_wt_ip_peak_1050
chr10	37427661	37427989	329	37427927	20	9.09723	4.37298	5.71903	Rifi_wt_ip_peak_1051
chr10	37428138	37428273	136	37428219	13	5.12617	3.31773	2.18865	Rifi_wt_ip_peak_1052
chr10	38310450	38310680	231	38310544	18	9.64507	4.9508	6.20543	Rifi_wt_ip_peak_1053
chr10	38492245	38492700	456	38492463	28	10.9676	4.17024	7.43029	Rifi_wt_ip_peak_1054
chr10	38652701	38653390	690	38653003	19	8.99081	4.46565	5.61777	Rifi_wt_ip_peak_1055
chr10	39089162	39089447	286	39089243	18	9.64507	4.9508	6.20543	Rifi_wt_ip_peak_1056
chr10	39194658	39194868	211	39194838	14	5.26578	3.28054	2.31549	Rifi_wt_ip_peak_1057
chr10	39691225	39691856	632	39691517	28	16.4073	6.34238	12.5059	Rifi_wt_ip_peak_1058
chr10	39961020	39961413	394	39961262	17	8.81559	4.69023	5.45058	Rifi_wt_ip_peak_1059
chr10	39978316	39978608	293	39978427	23	14.1017	6.25365	10.3269	Rifi_wt_ip_peak_1060
chr10	40359277	40359644	368	40359628	13	5.74149	3.64796	2.71302	Rifi_wt_ip_peak_1061
chr10	40403190	40403625	436	40403320	16	8.00916	4.42967	4.72808	Rifi_wt_ip_peak_1062
chr10	40720822	40721082	261	40721032	14	6.47062	3.90853	3.35374	Rifi_wt_ip_peak_1063
chr10	40871109	40871342	234	40871165	13	5.74149	3.64796	2.71302	Rifi_wt_ip_peak_1064
chr10	40912407	40912556	150	40912513	15	7.22704	4.1691	4.02536	Rifi_wt_ip_peak_1065
chr10	40945855	40946066	212	40945956	17	8.81559	4.69023	5.45058	Rifi_wt_ip_peak_1066
chr10	41028804	41029259	456	41029043	29	12.7974	4.718	9.12175	Rifi_wt_ip_peak_1067
chr10	41779397	41779653	257	41779461	15	7.22704	4.1691	4.02536	Rifi_wt_ip_peak_1068
chr10	41857226	41857431	206	41857334	16	8.00916	4.42967	4.72808	Rifi_wt_ip_peak_1069
chr10	42030277	42030466	190	42030376	23	7.66646	3.45124	4.43792	Rifi_wt_ip_peak_1070
chr10	42094704	42095371	668	42094880	28	16.4073	6.34238	12.5059	Rifi_wt_ip_peak_1071
chr10	42121526	42122389	864	42122143	28	12.0464	4.56073	8.42799	Rifi_wt_ip_peak_1072
chr10	42122770	42123289	520	42122912	26	10.2022	4.10211	6.734	Rifi_wt_ip_peak_1073
chr10	42182798	42183141	344	42182886	17	8.81559	4.69023	5.45058	Rifi_wt_ip_peak_1074
chr10	42650079	42650416	338	42650121	19	10.4965	5.21137	6.98499	Rifi_wt_ip_peak_1075
chr10	42708316	42708764	449	42708617	27	17.9887	7.29592	13.9996	Rifi_wt_ip_peak_1076
chr10	42849334	42849472	139	42849356	21	9.13685	4.25711	5.7551	Rifi_wt_ip_peak_1077
chr10	43492535	43492699	165	43492690	12	5.04139	3.38739	2.11184	Rifi_wt_ip_peak_1078
chr10	43496644	43496823	180	43496741	24	10.2247	4.33785	6.7528	Rifi_wt_ip_peak_1079
chr10	43609430	43609701	272	43609533	17	8.81559	4.69023	5.45058	Rifi_wt_ip_peak_1080
chr10	43841674	43842326	653	43841986	33	10.6614	3.64196	7.13948	Rifi_wt_ip_peak_1081
chr10	43958344	43958621	278	43958496	14	6.47062	3.90853	3.35374	Rifi_wt_ip_peak_1082
chr10	44147638	44147961	324	44147899	17	8.81559	4.69023	5.45058	Rifi_wt_ip_peak_1083
chr10	44246920	44247267	348	44247107	12	5.04139	3.38739	2.11184	Rifi_wt_ip_peak_1084
chr10	44727409	44728011	603	44727560	31	8.08572	3.03996	4.79808	Rifi_wt_ip_peak_1085
chr10	44836008	44836367	360	44836132	22	10.4717	4.7101	6.98499	Rifi_wt_ip_peak_1086
chr10	45205491	45206325	835	45205955	28	18.9997	7.55649	14.9635	Rifi_wt_ip_peak_1087
chr10	45345559	45345799	241	45345628	19	7.25038	3.67012	4.04812	Rifi_wt_ip_peak_1088
chr10	45346478	45347809	1332	45346621	29	10.5484	3.92996	7.03495	Rifi_wt_ip_peak_1089
chr10	45558853	45559055	203	45558996	13	5.74149	3.64796	2.71302	Rifi_wt_ip_peak_1090
chr10	46084507	46084668	162	46084583	22	7.17979	3.35422	4.01476	Rifi_wt_ip_peak_1091
chr10	46306142	46307553	1412	46306679	28	14.7146	5.61165	10.912	Rifi_wt_ip_peak_1092
chr10	46692580	46694360	1781	46692785	46	19.6662	5.03447	15.6094	Rifi_wt_ip_peak_1093
chr10	47389382	47389580	199	47389398	14	6.05835	3.68909	3.00842	Rifi_wt_ip_peak_1094
chr10	47402415	47402743	329	47402545	16	8.00916	4.42967	4.72808	Rifi_wt_ip_peak_1095
chr10	47525126	47525612	487	47525315	19	8.75895	4.35551	5.42835	Rifi_wt_ip_peak_1096
chr10	48551339	48552011	673	48551696	32	13.8727	4.74545	10.1254	Rifi_wt_ip_peak_1097
chr10	48714966	48715222	257	48715154	18	9.64507	4.9508	6.20543	Rifi_wt_ip_peak_1098
chr10	49543371	49544406	1036	49544012	26	11.7219	4.68488	8.12134	Rifi_wt_ip_peak_1099
chr10	49829030	49829445	416	49829407	16	6.94988	3.88708	3.79882	Rifi_wt_ip_peak_1100
chr10	49904367	49904528	162	49904390	17	7.72869	4.1387	4.49075	Rifi_wt_ip_peak_1101
chr10	50151831	50152082	252	50152013	25	6.71519	2.97475	3.58175	Rifi_wt_ip_peak_1102
chr10	50613764	50614203	440	50614104	20	11.3687	5.47194	7.78593	Rifi_wt_ip_peak_1103
chr10	50614401	50615136	736	50614668	18	9.64507	4.9508	6.20543	Rifi_wt_ip_peak_1104
chr10	50754242	50754784	543	50754424	29	14.0833	5.20542	10.3269	Rifi_wt_ip_peak_1105
chr10	51567090	51567259	170	51567164	18	9.64507	4.9508	6.20543	Rifi_wt_ip_peak_1106
chr10	51718664	51718988	325	51718868	21	9.13685	4.25711	5.7551	Rifi_wt_ip_peak_1107
chr10	51742367	51742544	178	51742407	15	7.22704	4.1691	4.02536	Rifi_wt_ip_peak_1108
chr10	51860489	51860703	215	51860683	18	4.25374	2.51675	1.50178	Rifi_wt_ip_peak_1109
chr10	52248208	52248526	319	52248355	30	10.0551	3.68596	6.59437	Rifi_wt_ip_peak_1110
chr10	52410459	52410607	149	52410516	16	8.00916	4.42967	4.72808	Rifi_wt_ip_peak_1111
chr10	52410967	52411244	278	52411168	20	11.3687	5.47194	7.78593	Rifi_wt_ip_peak_1112
chr10	52991155	52991435	281	52991326	20	7.79823	3.79726	4.55704	Rifi_wt_ip_peak_1113
chr10	53605709	53606081	373	53605770	15	5.09235	3.09608	2.15747	Rifi_wt_ip_peak_1114
chr10	53619668	53620037	370	53619910	23	6.25618	2.94665	3.18974	Rifi_wt_ip_peak_1115
chr10	53780972	53781106	135	53781020	14	6.47062	3.90853	3.35374	Rifi_wt_ip_peak_1116
chr10	53868090	53868669	580	53868236	22	12.7513	5.78323	9.0799	Rifi_wt_ip_peak_1117
chr10	54339528	54339680	153	54339597	15	5.96892	3.52163	2.92576	Rifi_wt_ip_peak_1118
chr10	55223920	55224291	372	55224120	26	6.64079	2.89214	3.51018	Rifi_wt_ip_peak_1119
chr10	55698273	55698515	243	55698367	15	7.22704	4.1691	4.02536	Rifi_wt_ip_peak_1120
chr10	55835388	55835546	159	55835408	14	6.47062	3.90853	3.35374	Rifi_wt_ip_peak_1121
chr10	55886208	55886395	188	55886312	20	7.43647	3.64379	4.21991	Rifi_wt_ip_peak_1122
chr10	55963053	55963544	492	55963440	16	8.00916	4.42967	4.72808	Rifi_wt_ip_peak_1123
chr10	55976330	55976830	501	55976670	23	13.6102	6.01016	9.87765	Rifi_wt_ip_peak_1124
chr10	56007174	56007575	402	56007204	15	5.44712	3.26577	2.48708	Rifi_wt_ip_peak_1125
chr10	56426904	56427971	1068	56427609	49	19.5844	4.74994	15.5299	Rifi_wt_ip_peak_1126
chr10	57052804	57053202	399	57052930	22	5.1672	2.63151	2.2268	Rifi_wt_ip_peak_1127
chr10	57160624	57161062	439	57160975	19	10.4965	5.21137	6.98499	Rifi_wt_ip_peak_1128
chr10	57163846	57164099	254	57164087	15	6.88832	3.9906	3.74496	Rifi_wt_ip_peak_1129
chr10	57486522	57487085	564	57486774	19	5.33377	2.87603	2.38006	Rifi_wt_ip_peak_1130
chr10	57684151	57684691	541	57684521	67	24.9615	4.62765	20.7128	Rifi_wt_ip_peak_1131
chr10	57685667	57689405	3739	57687430	225	237.942	25.8574	230.623	Rifi_wt_ip_peak_1132
chr10	57689624	57689837	214	57689763	24	8.29458	3.59504	4.99296	Rifi_wt_ip_peak_1133
chr10	57689994	57691345	1352	57690980	69	43.3559	8.5944	38.7152	Rifi_wt_ip_peak_1134
chr10	57692428	57692573	146	57692532	25	9.25818	3.8554	5.86926	Rifi_wt_ip_peak_1135
chr10	57692888	57693253	366	57692961	42	9.69727	2.92631	6.25591	Rifi_wt_ip_peak_1136
chr10	57693598	57696237	2640	57694954	163	143.532	16.984	137.382	Rifi_wt_ip_peak_1137
chr10	57696761	57696928	168	57696763	30	6.98533	2.78731	3.83237	Rifi_wt_ip_peak_1138
chr10	57697759	57697990	232	57697937	27	8.55395	3.43776	5.23274	Rifi_wt_ip_peak_1139
chr10	57699487	57700293	807	57699642	33	21.9048	7.75981	17.7602	Rifi_wt_ip_peak_1140
chr10	57701895	57702424	530	57702282	35	16.1874	5.17685	12.2938	Rifi_wt_ip_peak_1141
chr10	58223444	58224151	708	58223657	33	12.439	4.17442	8.78168	Rifi_wt_ip_peak_1142
chr10	58275370	58275512	143	58275450	13	5.74149	3.64796	2.71302	Rifi_wt_ip_peak_1143
chr10	58275797	58276891	1095	58276647	21	12.2609	5.73251	8.61113	Rifi_wt_ip_peak_1144
chr10	58497226	58497525	300	58497322	24	5.62273	2.67791	2.64648	Rifi_wt_ip_peak_1145
chr10	58889700	58889880	181	58889798	22	13.1721	5.99308	9.45854	Rifi_wt_ip_peak_1146
chr10	59648830	59649413	584	59648860	17	8.81559	4.69023	5.45058	Rifi_wt_ip_peak_1147
chr10	59886139	59886378	240	59886277	21	4.68577	2.51709	1.83454	Rifi_wt_ip_peak_1148
chr10	60208871	60209022	152	60208986	19	5.33377	2.87603	2.38006	Rifi_wt_ip_peak_1149
chr10	60316580	60317113	534	60316875	14	6.21454	3.77167	3.15056	Rifi_wt_ip_peak_1150
chr10	60696221	60696388	168	60696355	12	4.82616	3.26878	1.96071	Rifi_wt_ip_peak_1151
chr10	60767673	60767859	187	60767821	17	4.86978	2.8308	2.00071	Rifi_wt_ip_peak_1152
chr10	61051847	61052147	301	61052006	12	5.04139	3.38739	2.11184	Rifi_wt_ip_peak_1153
chr10	61088107	61089162	1056	61088538	23	14.1017	6.25365	10.3269	Rifi_wt_ip_peak_1154
chr10	61777376	61777518	143	61777488	13	5.74149	3.64796	2.71302	Rifi_wt_ip_peak_1155
chr10	61845509	61845647	139	61845609	17	8.81559	4.69023	5.45058	Rifi_wt_ip_peak_1156
chr10	61912719	61913166	448	61913097	21	12.2609	5.73251	8.61113	Rifi_wt_ip_peak_1157
chr10	62567806	62568037	232	62567930	18	9.64507	4.9508	6.20543	Rifi_wt_ip_peak_1158
chr10	63046384	63046681	298	63046523	27	17.9887	7.29592	13.9996	Rifi_wt_ip_peak_1159
chr10	63092455	63092622	168	63092459	19	6.78663	3.47028	3.64792	Rifi_wt_ip_peak_1160
chr10	63126104	63126470	367	63126206	15	7.22704	4.1691	4.02536	Rifi_wt_ip_peak_1161
chr10	63305599	63305871	273	63305757	13	5.74149	3.64796	2.71302	Rifi_wt_ip_peak_1162
chr10	64851923	64852504	582	64852238	27	15.6565	6.19596	11.7988	Rifi_wt_ip_peak_1163
chr10	65400893	65401445	553	65401320	26	10.3121	4.14284	6.83567	Rifi_wt_ip_peak_1164
chr10	65535534	65536200	667	65535679	21	12.2609	5.73251	8.61113	Rifi_wt_ip_peak_1165
chr10	65931233	65931902	670	65931487	20	10.9892	5.28034	7.44884	Rifi_wt_ip_peak_1166
chr10	66045220	66045712	493	66045238	26	8.61456	3.53697	5.29165	Rifi_wt_ip_peak_1167
chr10	66411534	66412023	490	66411805	43	22.8573	6.32727	18.6778	Rifi_wt_ip_peak_1168
chr10	66998251	66998991	741	66998813	16	8.00916	4.42967	4.72808	Rifi_wt_ip_peak_1169
chr10	67010895	67011147	253	67011075	13	5.74149	3.64796	2.71302	Rifi_wt_ip_peak_1170
chr10	67271319	67271959	641	67271474	23	6.25618	2.94665	3.18974	Rifi_wt_ip_peak_1171
chr10	67405730	67405963	234	67405910	20	10.9892	5.28034	7.44884	Rifi_wt_ip_peak_1172
chr10	68165998	68166134	137	68166030	16	8.00916	4.42967	4.72808	Rifi_wt_ip_peak_1173
chr10	68324211	68324797	587	68324665	29	20.0252	7.81706	15.9463	Rifi_wt_ip_peak_1174
chr10	68659520	68659781	262	68659626	17	8.81559	4.69023	5.45058	Rifi_wt_ip_peak_1175
chr10	68880736	68880928	193	68880844	17	8.81559	4.69023	5.45058	Rifi_wt_ip_peak_1176
chr10	69827694	69827919	226	69827817	13	5.74149	3.64796	2.71302	Rifi_wt_ip_peak_1177
chr10	70395531	70395883	353	70395804	15	7.22704	4.1691	4.02536	Rifi_wt_ip_peak_1178
chr10	70614154	70614288	135	70614268	21	5.79579	2.91413	2.76396	Rifi_wt_ip_peak_1179
chr10	70658480	70658770	291	70658728	20	11.3687	5.47194	7.78593	Rifi_wt_ip_peak_1180
chr10	71159174	71159450	277	71159294	15	7.22704	4.1691	4.02536	Rifi_wt_ip_peak_1181
chr10	71409565	71409747	183	71409588	19	6.78663	3.47028	3.64792	Rifi_wt_ip_peak_1182
chr10	71848236	71848462	227	71848279	20	9.57135	4.59276	6.16138	Rifi_wt_ip_peak_1183
chr10	72562604	72562763	160	72562713	16	8.00916	4.42967	4.72808	Rifi_wt_ip_peak_1184
chr10	72900317	72900736	420	72900517	16	8.00916	4.42967	4.72808	Rifi_wt_ip_peak_1185
chr10	72900873	72901015	143	72900922	17	8.81559	4.69023	5.45058	Rifi_wt_ip_peak_1186
chr10	73012803	73013104	302	73013035	14	6.47062	3.90853	3.35374	Rifi_wt_ip_peak_1187
chr10	73045271	73045816	546	73045510	30	13.5625	4.87527	9.83199	Rifi_wt_ip_peak_1188
chr10	74355429	74355630	202	74355474	15	6.95045	4.02312	3.79882	Rifi_wt_ip_peak_1189
chr10	74388495	74388817	323	74388690	15	7.22704	4.1691	4.02536	Rifi_wt_ip_peak_1190
chr10	75254083	75254510	428	75254351	14	6.47062	3.90853	3.35374	Rifi_wt_ip_peak_1191
chr10	76662806	76662982	177	76662854	13	5.74149	3.64796	2.71302	Rifi_wt_ip_peak_1192
chr10	76766586	76766775	190	76766739	39	9.90226	3.09884	6.44792	Rifi_wt_ip_peak_1193
chr10	77529090	77529301	212	77529121	15	5.09235	3.09608	2.15747	Rifi_wt_ip_peak_1194
chr10	77707551	77707889	339	77707615	19	10.4965	5.21137	6.98499	Rifi_wt_ip_peak_1195
chr10	78250678	78250932	255	78250900	14	6.47062	3.90853	3.35374	Rifi_wt_ip_peak_1196
chr10	78272658	78272994	337	78272699	20	7.43647	3.64379	4.21991	Rifi_wt_ip_peak_1197
chr10	78905485	78905786	302	78905674	27	5.55012	2.51757	2.57775	Rifi_wt_ip_peak_1198
chr10	79202001	79202162	162	79202069	13	5.74149	3.64796	2.71302	Rifi_wt_ip_peak_1199
chr10	79384155	79384312	158	79384199	12	5.04139	3.38739	2.11184	Rifi_wt_ip_peak_1200
chr10	79989377	79989617	241	79989451	19	10.4965	5.21137	6.98499	Rifi_wt_ip_peak_1201
chr10	80007251	80007413	163	80007281	14	6.47062	3.90853	3.35374	Rifi_wt_ip_peak_1202
chr10	80297835	80298072	238	80298066	12	5.04139	3.38739	2.11184	Rifi_wt_ip_peak_1203
chr10	80462480	80462761	282	80462641	14	6.47062	3.90853	3.35374	Rifi_wt_ip_peak_1204
chr10	80640511	80640980	470	80640883	70	46.7822	9.40468	42.0952	Rifi_wt_ip_peak_1205
chr10	80641430	80641906	477	80641502	61	58.6258	16.1553	53.7351	Rifi_wt_ip_peak_1206
chr10	80644887	80645196	310	80645131	23	14.1017	6.25365	10.3269	Rifi_wt_ip_peak_1207
chr10	81840650	81841013	364	81840942	16	8.00916	4.42967	4.72808	Rifi_wt_ip_peak_1208
chr10	82037109	82037256	148	82037199	15	7.22704	4.1691	4.02536	Rifi_wt_ip_peak_1209
chr10	82100124	82100421	298	82100237	23	13.6601	6.03468	9.92428	Rifi_wt_ip_peak_1210
chr10	82854134	82854334	201	82854307	16	7.6785	4.2572	4.44915	Rifi_wt_ip_peak_1211
chr10	82987144	82987300	157	82987162	18	7.01676	3.6766	3.86016	Rifi_wt_ip_peak_1212
chr10	83246714	83246873	160	83246839	20	4.7109	2.57832	1.85806	Rifi_wt_ip_peak_1213
chr10	83894900	83895096	197	83895012	20	7.43647	3.64379	4.21991	Rifi_wt_ip_peak_1214
chr10	84876157	84877791	1635	84876708	20	11.3687	5.47194	7.78593	Rifi_wt_ip_peak_1215
chr10	84877953	84878607	655	84878121	23	7.66646	3.45124	4.43792	Rifi_wt_ip_peak_1216
chr10	84879146	84879364	219	84879201	16	6.11751	3.48138	3.06507	Rifi_wt_ip_peak_1217
chr10	84879677	84881608	1932	84880231	24	12.0778	5.11968	8.45741	Rifi_wt_ip_peak_1218
chr10	85418757	85419020	264	85418944	16	7.71204	4.27456	4.4752	Rifi_wt_ip_peak_1219
chr10	85697169	85697591	423	85697416	19	9.70615	4.81344	6.26427	Rifi_wt_ip_peak_1220
chr10	86302817	86303214	398	86302903	27	11.3099	4.40347	7.75284	Rifi_wt_ip_peak_1221
chr10	86371386	86372205	820	86371734	45	38.1091	11.9862	33.5553	Rifi_wt_ip_peak_1222
chr10	86533738	86534316	579	86534000	19	7.13916	3.62173	3.9757	Rifi_wt_ip_peak_1223
chr10	86930505	86932186	1682	86930853	35	16.1874	5.17685	12.2938	Rifi_wt_ip_peak_1224
chr10	87143385	87143596	212	87143512	13	5.74149	3.64796	2.71302	Rifi_wt_ip_peak_1225
chr10	87558165	87558418	254	87558292	21	5.79579	2.91413	2.76396	Rifi_wt_ip_peak_1226
chr10	87921841	87922529	689	87922298	41	33.3255	10.9439	28.8662	Rifi_wt_ip_peak_1227
chr10	88118162	88118324	163	88118252	13	5.50586	3.52023	2.53849	Rifi_wt_ip_peak_1228
chr10	88410042	88410210	169	88410159	14	6.47062	3.90853	3.35374	Rifi_wt_ip_peak_1229
chr10	89287229	89288079	851	89288053	16	7.64527	4.24002	4.41873	Rifi_wt_ip_peak_1230
chr10	89711827	89712050	224	89711868	16	7.51445	4.17266	4.29303	Rifi_wt_ip_peak_1231
chr10	90432371	90432866	496	90432846	14	6.47062	3.90853	3.35374	Rifi_wt_ip_peak_1232
chr10	90795008	90795635	628	90795349	28	7.09796	2.92014	3.93577	Rifi_wt_ip_peak_1233
chr10	92302644	92302814	171	92302681	18	5.42742	2.98807	2.46817	Rifi_wt_ip_peak_1234
chr10	92377890	92378081	192	92377917	20	9.4613	4.54128	6.06031	Rifi_wt_ip_peak_1235
chr10	92697138	92697300	163	92697299	16	4.96464	2.94974	2.08958	Rifi_wt_ip_peak_1236
chr10	92828160	92828298	139	92828296	12	5.04139	3.38739	2.11184	Rifi_wt_ip_peak_1237
chr10	92881965	92882111	147	92881967	12	5.04139	3.38739	2.11184	Rifi_wt_ip_peak_1238
chr10	93352646	93352784	139	93352683	16	8.00916	4.42967	4.72808	Rifi_wt_ip_peak_1239
chr10	93747750	93747908	159	93747768	27	6.04162	2.65997	2.99272	Rifi_wt_ip_peak_1240
chr10	93830714	93830849	136	93830763	13	4.63473	3.06184	1.7882	Rifi_wt_ip_peak_1241
chr10	94036539	94036878	340	94036732	21	7.2252	3.45987	4.02536	Rifi_wt_ip_peak_1242
chr10	94458512	94459003	492	94458940	15	7.22704	4.1691	4.02536	Rifi_wt_ip_peak_1243
chr10	95660825	95661220	396	95661196	14	6.47062	3.90853	3.35374	Rifi_wt_ip_peak_1244
chr10	95974341	95974843	503	95974404	24	4.66134	2.37497	1.81312	Rifi_wt_ip_peak_1245
chr10	96136201	96136733	533	96136450	16	7.84794	4.34523	4.60397	Rifi_wt_ip_peak_1246
chr10	96784355	96784577	223	96784485	18	6.15738	3.29677	3.10075	Rifi_wt_ip_peak_1247
chr10	97155924	97156452	529	97156341	23	14.1017	6.25365	10.3269	Rifi_wt_ip_peak_1248
chr10	98013152	98013665	514	98013492	17	8.4979	4.52601	5.18202	Rifi_wt_ip_peak_1249
chr10	98633379	98633623	245	98633564	14	5.26578	3.28054	2.31549	Rifi_wt_ip_peak_1250
chr10	98670227	98670568	342	98670533	22	13.1721	5.99308	9.45854	Rifi_wt_ip_peak_1251
chr10	98671530	98672117	588	98671616	23	14.1017	6.25365	10.3269	Rifi_wt_ip_peak_1252
chr10	98829860	98830028	169	98829930	14	6.47062	3.90853	3.35374	Rifi_wt_ip_peak_1253
chr10	99010365	99010629	265	99010455	14	6.47062	3.90853	3.35374	Rifi_wt_ip_peak_1254
chr10	99202143	99202947	805	99202747	18	6.56866	3.4763	3.44742	Rifi_wt_ip_peak_1255
chr10	99982818	99983157	340	99982935	17	7.31516	3.93665	4.10638	Rifi_wt_ip_peak_1256
chr10	101029513	101030045	533	101029660	34	14.7835	4.8253	10.9791	Rifi_wt_ip_peak_1257
chr10	101778273	101778432	160	101778288	14	5.78833	3.54791	2.75782	Rifi_wt_ip_peak_1258
chr10	102490719	102490977	259	102490875	14	6.47062	3.90853	3.35374	Rifi_wt_ip_peak_1259
chr10	102676210	102676891	682	102676446	21	12.2609	5.73251	8.61113	Rifi_wt_ip_peak_1260
chr10	102830456	102830795	340	102830527	22	13.1721	5.99308	9.45854	Rifi_wt_ip_peak_1261
chr10	103216578	103216925	348	103216769	16	6.60744	3.71795	3.47899	Rifi_wt_ip_peak_1262
chr10	103536869	103537193	325	103537019	20	11.3687	5.47194	7.78593	Rifi_wt_ip_peak_1263
chr10	103930804	103931130	327	103930950	22	11.1764	5.03016	7.62591	Rifi_wt_ip_peak_1264
chr10	103982660	103982894	235	103982876	22	4.22379	2.31597	1.47516	Rifi_wt_ip_peak_1265
chr10	104191537	104191790	254	104191620	17	5.43899	3.07487	2.47936	Rifi_wt_ip_peak_1266
chr10	104278503	104278667	165	104278542	14	6.47062	3.90853	3.35374	Rifi_wt_ip_peak_1267
chr10	104617449	104617799	351	104617487	16	8.00916	4.42967	4.72808	Rifi_wt_ip_peak_1268
chr10	105361743	105362605	863	105362542	33	9.8916	3.42361	6.43816	Rifi_wt_ip_peak_1269
chr10	105517350	105517996	647	105517695	26	14.5995	5.90497	10.8033	Rifi_wt_ip_peak_1270
chr10	105643694	105644478	785	105643883	19	6.78663	3.47028	3.64792	Rifi_wt_ip_peak_1271
chr10	105827659	105828383	725	105827952	28	11.2898	4.28484	7.73481	Rifi_wt_ip_peak_1272
chr10	105828793	105829063	271	105829057	23	8.18559	3.64632	4.89037	Rifi_wt_ip_peak_1273
chr10	105833844	105834189	346	105834103	23	9.34173	4.09983	5.94672	Rifi_wt_ip_peak_1274
chr10	106769900	106770219	320	106770121	19	6.78663	3.47028	3.64792	Rifi_wt_ip_peak_1275
chr10	106896551	106896698	148	106896625	14	6.47062	3.90853	3.35374	Rifi_wt_ip_peak_1276
chr10	107150663	107151086	424	107150953	24	8.29458	3.59504	4.99296	Rifi_wt_ip_peak_1277
chr10	107282574	107283518	945	107282883	35	18.2578	5.90494	14.2605	Rifi_wt_ip_peak_1278
chr10	107283658	107283860	203	107283696	17	4.86978	2.8308	2.00071	Rifi_wt_ip_peak_1279
chr10	107591604	107591870	267	107591741	30	12.3929	4.45785	8.73777	Rifi_wt_ip_peak_1280
chr10	107637623	107637837	215	107637810	12	5.04139	3.38739	2.11184	Rifi_wt_ip_peak_1281
chr10	108066572	108067271	700	108066885	18	9.64507	4.9508	6.20543	Rifi_wt_ip_peak_1282
chr10	109452390	109453292	903	109452968	27	7.82754	3.20357	4.58488	Rifi_wt_ip_peak_1283
chr10	109711035	109711310	276	109711231	14	6.47062	3.90853	3.35374	Rifi_wt_ip_peak_1284
chr10	109984018	109984214	197	109984085	17	8.4979	4.52601	5.18202	Rifi_wt_ip_peak_1285
chr10	110655211	110655351	141	110655234	14	6.47062	3.90853	3.35374	Rifi_wt_ip_peak_1286
chr10	111277879	111278194	316	111277966	22	5.72305	2.82388	2.71302	Rifi_wt_ip_peak_1287
chr10	111352670	111353006	337	111352815	38	26.255	8.5294	21.9711	Rifi_wt_ip_peak_1288
chr10	111610378	111610738	361	111610553	22	9.88255	4.45062	6.42983	Rifi_wt_ip_peak_1289
chr10	111610981	111611728	748	111611404	28	16.4073	6.34238	12.5059	Rifi_wt_ip_peak_1290
chr10	111862248	111862879	632	111862609	23	13.6102	6.01016	9.87765	Rifi_wt_ip_peak_1291
chr10	112136300	112136792	493	112136672	23	11.0846	4.83479	7.54101	Rifi_wt_ip_peak_1292
chr10	112309045	112309278	234	112309134	14	5.80143	3.55471	2.76947	Rifi_wt_ip_peak_1293
chr10	113078098	113078583	486	113078399	20	8.34134	4.03326	5.03823	Rifi_wt_ip_peak_1294
chr10	113580494	113580641	148	113580506	13	5.74149	3.64796	2.71302	Rifi_wt_ip_peak_1295
chr10	113972782	113973235	454	113973076	23	9.50082	4.16434	6.09612	Rifi_wt_ip_peak_1296
chr10	114237879	114238353	475	114238190	22	13.1721	5.99308	9.45854	Rifi_wt_ip_peak_1297
chr10	114473066	114473524	459	114473279	15	4.4034	2.77622	1.57341	Rifi_wt_ip_peak_1298
chr10	114619187	114619478	292	114619200	20	5.2621	2.78167	2.31549	Rifi_wt_ip_peak_1299
chr10	115024278	115024441	164	115024434	12	5.04139	3.38739	2.11184	Rifi_wt_ip_peak_1300
chr10	115550417	115551430	1014	115551115	44	36.8987	11.7256	32.3676	Rifi_wt_ip_peak_1301
chr10	115926860	115927103	244	115926978	20	11.3687	5.47194	7.78593	Rifi_wt_ip_peak_1302
chr10	116149318	116149541	224	116149448	16	8.00916	4.42967	4.72808	Rifi_wt_ip_peak_1303
chr10	116196579	116196836	258	116196800	15	7.22704	4.1691	4.02536	Rifi_wt_ip_peak_1304
chr10	116224836	116225223	388	116225026	21	9.13685	4.25711	5.7551	Rifi_wt_ip_peak_1305
chr10	116315337	116316786	1450	116316276	44	23.6446	6.44102	19.4361	Rifi_wt_ip_peak_1306
chr10	116360880	116361394	515	116361250	34	18.295	6.07299	14.2945	Rifi_wt_ip_peak_1307
chr10	116430202	116430548	347	116430313	17	8.81559	4.69023	5.45058	Rifi_wt_ip_peak_1308
chr10	116454476	116454815	340	116454662	16	8.00916	4.42967	4.72808	Rifi_wt_ip_peak_1309
chr10	116667503	116667788	286	116667608	14	6.47062	3.90853	3.35374	Rifi_wt_ip_peak_1310
chr10	116933218	116933627	410	116933329	19	10.4965	5.21137	6.98499	Rifi_wt_ip_peak_1311
chr10	117019786	117019922	137	117019886	24	7.91775	3.45821	4.66966	Rifi_wt_ip_peak_1312
chr10	117029951	117030148	198	117030095	21	12.2609	5.73251	8.61113	Rifi_wt_ip_peak_1313
chr10	117112949	117113297	349	117113045	13	5.74149	3.64796	2.71302	Rifi_wt_ip_peak_1314
chr10	117130411	117130743	333	117130641	26	9.60011	3.88264	6.18798	Rifi_wt_ip_peak_1315
chr10	117225870	117226815	946	117226108	40	23.747	7.11407	19.5357	Rifi_wt_ip_peak_1316
chr10	117449292	117449630	339	117449468	26	16.9928	7.03535	13.0523	Rifi_wt_ip_peak_1317
chr10	117495403	117496292	890	117495815	35	18.6941	6.06592	14.6814	Rifi_wt_ip_peak_1318
chr10	117563204	117563438	235	117563254	16	8.00916	4.42967	4.72808	Rifi_wt_ip_peak_1319
chr10	118003598	118003804	207	118003650	13	5.74149	3.64796	2.71302	Rifi_wt_ip_peak_1320
chr10	118031899	118032073	175	118031961	20	8.78364	4.23044	5.45058	Rifi_wt_ip_peak_1321
chr10	118133394	118133611	218	118133552	19	10.0368	4.97821	6.57712	Rifi_wt_ip_peak_1322
chr10	118347716	118348071	356	118347845	22	9.96639	4.48709	6.50972	Rifi_wt_ip_peak_1323
chr10	118586475	118586699	225	118586513	13	5.74149	3.64796	2.71302	Rifi_wt_ip_peak_1324
chr10	119100960	119101162	203	119101035	17	8.81559	4.69023	5.45058	Rifi_wt_ip_peak_1325
chr10	119221933	119222199	267	119221983	15	7.22704	4.1691	4.02536	Rifi_wt_ip_peak_1326
chr10	119330957	119331523	567	119331242	14	6.21454	3.77167	3.15056	Rifi_wt_ip_peak_1327
chr10	119457873	119458409	537	119458107	33	17.4269	5.89948	13.4708	Rifi_wt_ip_peak_1328
chr10	119638223	119638796	574	119638437	18	9.64507	4.9508	6.20543	Rifi_wt_ip_peak_1329
chr10	119680675	119680810	136	119680714	18	7.01676	3.6766	3.86016	Rifi_wt_ip_peak_1330
chr10	119710854	119711016	163	119710941	13	5.74149	3.64796	2.71302	Rifi_wt_ip_peak_1331
chr10	119715718	119716086	369	119715886	19	10.4965	5.21137	6.98499	Rifi_wt_ip_peak_1332
chr10	119851280	119851414	135	119851355	13	5.74149	3.64796	2.71302	Rifi_wt_ip_peak_1333
chr10	120000167	120000495	329	120000252	16	8.00916	4.42967	4.72808	Rifi_wt_ip_peak_1334
chr10	120039348	120040051	704	120039821	15	7.22704	4.1691	4.02536	Rifi_wt_ip_peak_1335
chr10	120294599	120294959	361	120294766	23	14.1017	6.25365	10.3269	Rifi_wt_ip_peak_1336
chr10	120312645	120312805	161	120312802	12	5.04139	3.38739	2.11184	Rifi_wt_ip_peak_1337
chr10	120584956	120585287	332	120585268	16	4.96464	2.94974	2.08958	Rifi_wt_ip_peak_1338
chr10	120730244	120730487	244	120730310	21	9.13685	4.25711	5.7551	Rifi_wt_ip_peak_1339
chr10	121009797	121009989	193	121009912	15	7.22704	4.1691	4.02536	Rifi_wt_ip_peak_1340
chr10	121014012	121014589	578	121014234	19	8.79818	4.37405	5.45058	Rifi_wt_ip_peak_1341
chr10	121015977	121016157	181	121016023	13	5.74149	3.64796	2.71302	Rifi_wt_ip_peak_1342
chr10	121016728	121017097	370	121016846	15	7.07694	4.08962	3.91582	Rifi_wt_ip_peak_1343
chr10	121550678	121551582	905	121551038	33	15.9378	5.34707	12.069	Rifi_wt_ip_peak_1344
chr10	121672217	121672792	576	121672489	19	8.79818	4.37405	5.45058	Rifi_wt_ip_peak_1345
chr10	121828864	121829002	139	121828911	20	6.34481	3.19839	3.27514	Rifi_wt_ip_peak_1346
chr10	121829205	121829383	179	121829342	21	6.52091	3.18583	3.40166	Rifi_wt_ip_peak_1347
chr10	122130582	122130851	270	122130830	19	10.4965	5.21137	6.98499	Rifi_wt_ip_peak_1348
chr10	122239842	122239976	135	122239882	13	5.74149	3.64796	2.71302	Rifi_wt_ip_peak_1349
chr10	122281270	122281527	258	122281435	17	8.81559	4.69023	5.45058	Rifi_wt_ip_peak_1350
chr10	122351834	122352063	230	122351875	32	10.0469	3.53484	6.58657	Rifi_wt_ip_peak_1351
chr10	122416290	122416540	251	122416433	16	8.00916	4.42967	4.72808	Rifi_wt_ip_peak_1352
chr10	122519518	122519676	159	122519624	24	7.50562	3.31151	4.28513	Rifi_wt_ip_peak_1353
chr10	122863258	122863760	503	122863638	22	11.1764	5.03016	7.62591	Rifi_wt_ip_peak_1354
chr10	123571800	123572053	254	123571997	22	6.34808	3.04659	3.27725	Rifi_wt_ip_peak_1355
chr10	123617019	123617155	137	123617115	14	6.47062	3.90853	3.35374	Rifi_wt_ip_peak_1356
chr10	124014628	124014809	182	124014746	13	5.74149	3.64796	2.71302	Rifi_wt_ip_peak_1357
chr10	124017617	124017835	219	124017808	17	8.81559	4.69023	5.45058	Rifi_wt_ip_peak_1358
chr10	124426282	124426548	267	124426384	20	9.57135	4.59276	6.16138	Rifi_wt_ip_peak_1359
chr10	124826661	124826938	278	124826806	16	8.00916	4.42967	4.72808	Rifi_wt_ip_peak_1360
chr10	125035809	125036096	288	125035965	47	30.8624	8.43274	26.4655	Rifi_wt_ip_peak_1361
chr10	125162380	125163156	777	125162619	37	28.7051	9.90161	24.347	Rifi_wt_ip_peak_1362
chr10	125276230	125276558	329	125276522	14	6.47062	3.90853	3.35374	Rifi_wt_ip_peak_1363
chr10	125341029	125341282	254	125341162	17	7.31516	3.93665	4.10638	Rifi_wt_ip_peak_1364
chr10	125341447	125341745	299	125341498	12	4.80191	3.2555	1.94279	Rifi_wt_ip_peak_1365
chr10	125356373	125356537	165	125356423	15	7.22704	4.1691	4.02536	Rifi_wt_ip_peak_1366
chr10	125403332	125403503	172	125403381	14	6.47062	3.90853	3.35374	Rifi_wt_ip_peak_1367
chr10	125421328	125421524	197	125421444	16	8.00916	4.42967	4.72808	Rifi_wt_ip_peak_1368
chr10	125515556	125515767	212	125515607	14	5.46148	3.37976	2.50101	Rifi_wt_ip_peak_1369
chr10	125593860	125594108	249	125594077	14	5.26578	3.28054	2.31549	Rifi_wt_ip_peak_1370
chr10	125782908	125783178	271	125782911	15	5.09235	3.09608	2.15747	Rifi_wt_ip_peak_1371
chr10	125804406	125804608	203	125804512	19	8.82429	4.38642	5.4589	Rifi_wt_ip_peak_1372
chr10	125986923	125987359	437	125987070	17	8.81559	4.69023	5.45058	Rifi_wt_ip_peak_1373
chr10	126162354	126162576	223	126162496	16	7.71204	4.27456	4.4752	Rifi_wt_ip_peak_1374
chr10	126246893	126247117	225	126246961	20	11.3687	5.47194	7.78593	Rifi_wt_ip_peak_1375
chr10	126257526	126257701	176	126257573	13	5.74149	3.64796	2.71302	Rifi_wt_ip_peak_1376
chr10	126602754	126602968	215	126602926	15	7.22704	4.1691	4.02536	Rifi_wt_ip_peak_1377
chr10	127268722	127268881	160	127268728	13	5.50586	3.52023	2.53849	Rifi_wt_ip_peak_1378
chr10	127625955	127626347	393	127626063	30	18.2735	6.77978	14.2747	Rifi_wt_ip_peak_1379
chr10	128433863	128434059	197	128433959	21	7.96308	3.75818	4.71191	Rifi_wt_ip_peak_1380
chr10	128446043	128446545	503	128446388	17	7.31516	3.93665	4.10638	Rifi_wt_ip_peak_1381
chr10	128463829	128464041	213	128464005	14	6.47062	3.90853	3.35374	Rifi_wt_ip_peak_1382
chr10	128479557	128479797	241	128479706	14	6.47062	3.90853	3.35374	Rifi_wt_ip_peak_1383
chr10	128626449	128627070	622	128626866	28	14.7146	5.61165	10.912	Rifi_wt_ip_peak_1384
chr10	128763338	128763508	171	128763453	19	10.4965	5.21137	6.98499	Rifi_wt_ip_peak_1385
chr10	128831793	128832037	245	128831949	15	7.22704	4.1691	4.02536	Rifi_wt_ip_peak_1386
chr10	129030687	129031148	462	129031003	20	10.9892	5.28034	7.44884	Rifi_wt_ip_peak_1387
chr10	129550972	129551167	196	129551052	14	6.47062	3.90853	3.35374	Rifi_wt_ip_peak_1388
chr10	129979584	129979859	276	129979604	12	5.04139	3.38739	2.11184	Rifi_wt_ip_peak_1389
chr11	3022850	3023028	179	3022956	30	10.4355	3.80609	6.95118	Rifi_wt_ip_peak_1390
chr11	3023510	3023895	386	3023608	55	36.5567	8.89053	32.0396	Rifi_wt_ip_peak_1391
chr11	3025431	3026062	632	3025631	67	42.7733	8.74117	38.1476	Rifi_wt_ip_peak_1392
chr11	3026979	3029625	2647	3028382	109	31.0685	3.79521	26.6576	Rifi_wt_ip_peak_1393
chr11	3029783	3030400	618	3029883	60	21.1404	4.32659	17.0146	Rifi_wt_ip_peak_1394
chr11	3030762	3037059	6298	3035826	124	49.2593	5.24204	44.5316	Rifi_wt_ip_peak_1395
chr11	3037244	3038082	839	3037505	123	38.0723	4.1094	33.529	Rifi_wt_ip_peak_1396
chr11	3039532	3040259	728	3039853	184	25.3117	2.39601	21.0572	Rifi_wt_ip_peak_1397
chr11	3040625	3047621	6997	3044503	198	110.818	8.21611	105.238	Rifi_wt_ip_peak_1398
chr11	3047758	3048743	986	3048192	126	39.9814	4.20882	35.3999	Rifi_wt_ip_peak_1399
chr11	3049527	3051948	2422	3050940	145	76.7447	7.44954	71.606	Rifi_wt_ip_peak_1400
chr11	3052212	3053676	1465	3053023	134	32.7498	3.4004	28.3076	Rifi_wt_ip_peak_1401
chr11	3053833	3055755	1923	3054121	142	53.8168	5.03724	49.0057	Rifi_wt_ip_peak_1402
chr11	3055917	3059125	3209	3057988	167	71.3965	5.79631	66.3311	Rifi_wt_ip_peak_1403
chr11	3059419	3061693	2275	3059906	220	64.7347	4.04864	59.7605	Rifi_wt_ip_peak_1404
chr11	3062110	3063443	1334	3062764	111	36.2346	4.28145	31.7208	Rifi_wt_ip_peak_1405
chr11	3063627	3064111	485	3063745	127	24.103	2.84067	19.8842	Rifi_wt_ip_peak_1406
chr11	3064504	3064958	455	3064773	89	19.7742	3.08634	15.7151	Rifi_wt_ip_peak_1407
chr11	3065220	3066067	848	3065557	127	44.7891	4.65142	40.1272	Rifi_wt_ip_peak_1408
chr11	3066310	3066455	146	3066427	58	8.15623	2.24984	4.86248	Rifi_wt_ip_peak_1409
chr11	3066651	3068498	1848	3068378	137	42.6295	4.15694	38.0049	Rifi_wt_ip_peak_1410
chr11	3068648	3069245	598	3068872	388	133.951	4.78008	127.966	Rifi_wt_ip_peak_1411
chr11	3069428	3069762	335	3069612	72	13.6626	2.72898	9.92674	Rifi_wt_ip_peak_1412
chr11	3070364	3071682	1319	3071406	109	29.5886	3.64543	25.2182	Rifi_wt_ip_peak_1413
chr11	3072300	3072561	262	3072329	104	10.8903	2.04282	7.35947	Rifi_wt_ip_peak_1414
chr11	3072919	3073728	810	3073057	101	26.1465	3.49108	21.8644	Rifi_wt_ip_peak_1415
chr11	3073984	3074676	693	3074096	88	15.8493	2.68462	11.984	Rifi_wt_ip_peak_1416
chr11	3075156	3075453	298	3075302	136	34.5136	3.50332	30.0298	Rifi_wt_ip_peak_1417
chr11	3075657	3076711	1055	3076128	106	30.5083	3.8187	26.1156	Rifi_wt_ip_peak_1418
chr11	3076954	3078334	1381	3077947	141	46.157	4.36167	41.4752	Rifi_wt_ip_peak_1419
chr11	3078901	3080226	1326	3079911	108	38.2049	4.61016	33.6504	Rifi_wt_ip_peak_1420
chr11	3081081	3082961	1881	3082076	114	40.3696	4.63409	35.7844	Rifi_wt_ip_peak_1421
chr11	3083748	3084029	282	3083955	58	8.99598	2.37204	5.62263	Rifi_wt_ip_peak_1422
chr11	3084266	3085809	1544	3085264	141	21.7193	2.51896	17.58	Rifi_wt_ip_peak_1423
chr11	3086124	3086261	138	3086184	75	9.41172	2.17284	6.01314	Rifi_wt_ip_peak_1424
chr11	3086447	3087652	1206	3087299	119	37.7163	4.18833	33.1768	Rifi_wt_ip_peak_1425
chr11	3087795	3088049	255	3087989	99	21.2299	3.03446	17.1014	Rifi_wt_ip_peak_1426
chr11	3088189	3088342	154	3088222	74	10.2947	2.28707	6.81917	Rifi_wt_ip_peak_1427
chr11	3088517	3089157	641	3088937	107	29.1757	3.65394	24.8117	Rifi_wt_ip_peak_1428
chr11	3089314	3090694	1381	3089375	109	23.8312	3.09568	19.6188	Rifi_wt_ip_peak_1429
chr11	3090885	3092185	1301	3091693	159	58.4297	4.91456	53.5495	Rifi_wt_ip_peak_1430
chr11	3092410	3094306	1897	3093115	387	280.892	12.7808	272.801	Rifi_wt_ip_peak_1431
chr11	3094449	3095191	743	3095043	115	10.4575	1.93511	6.97251	Rifi_wt_ip_peak_1432
chr11	3095374	3097088	1715	3095836	154	51.9917	4.51335	47.2145	Rifi_wt_ip_peak_1433
chr11	3097691	3098515	825	3098050	127	16.949	2.31961	13.0275	Rifi_wt_ip_peak_1434
chr11	3098762	3099373	612	3099138	111	33.8758	4.02977	29.4102	Rifi_wt_ip_peak_1435
chr11	3099521	3099982	462	3099718	86	27.3552	4.09533	23.0406	Rifi_wt_ip_peak_1436
chr11	3709434	3709938	505	3709588	19	10.4965	5.21137	6.98499	Rifi_wt_ip_peak_1437
chr11	3724893	3725280	388	3724995	24	11.5202	4.87727	7.92978	Rifi_wt_ip_peak_1438
chr11	3879730	3879976	247	3879778	15	5.92386	3.49924	2.88247	Rifi_wt_ip_peak_1439
chr11	3894402	3894562	161	3894463	14	6.47062	3.90853	3.35374	Rifi_wt_ip_peak_1440
chr11	3898000	3898874	875	3898471	34	25.3569	9.1199	21.0892	Rifi_wt_ip_peak_1441
chr11	3944835	3945109	275	3944923	15	7.22704	4.1691	4.02536	Rifi_wt_ip_peak_1442
chr11	3971612	3972265	654	3972022	20	11.3687	5.47194	7.78593	Rifi_wt_ip_peak_1443
chr11	4089742	4089902	161	4089853	15	7.22704	4.1691	4.02536	Rifi_wt_ip_peak_1444
chr11	4133609	4133967	359	4133760	22	12.7513	5.78323	9.0799	Rifi_wt_ip_peak_1445
chr11	4340871	4341475	605	4341204	21	12.2609	5.73251	8.61113	Rifi_wt_ip_peak_1446
chr11	4846996	4847708	713	4847494	20	11.3687	5.47194	7.78593	Rifi_wt_ip_peak_1447
chr11	4921131	4921762	632	4921467	32	16.3391	5.63727	12.4418	Rifi_wt_ip_peak_1448
chr11	5052695	5053213	519	5052801	20	11.3687	5.47194	7.78593	Rifi_wt_ip_peak_1449
chr11	5068896	5069658	763	5069632	23	5.79512	2.78926	2.76396	Rifi_wt_ip_peak_1450
chr11	5069806	5070359	554	5070235	39	15.6327	4.57653	11.7754	Rifi_wt_ip_peak_1451
chr11	5086318	5086643	326	5086623	15	7.22704	4.1691	4.02536	Rifi_wt_ip_peak_1452
chr11	5801958	5802556	599	5802306	25	16.0126	6.77478	12.1255	Rifi_wt_ip_peak_1453
chr11	5912616	5912795	180	5912660	17	7.31516	3.93665	4.10638	Rifi_wt_ip_peak_1454
chr11	6572781	6572921	141	6572783	12	5.04139	3.38739	2.11184	Rifi_wt_ip_peak_1455
chr11	7113026	7113928	903	7113352	40	32.1545	10.6833	27.7193	Rifi_wt_ip_peak_1456
chr11	7630882	7631019	138	7630928	12	4.82616	3.26878	1.96071	Rifi_wt_ip_peak_1457
chr11	8049628	8050062	435	8049913	19	8.20111	4.09574	4.90482	Rifi_wt_ip_peak_1458
chr11	8553651	8553998	348	8553845	24	15.0487	6.51421	11.2162	Rifi_wt_ip_peak_1459
chr11	10096319	10097680	1362	10096895	29	14.0833	5.20542	10.3269	Rifi_wt_ip_peak_1460
chr11	10429444	10429662	219	10429606	17	7.59022	4.07056	4.36657	Rifi_wt_ip_peak_1461
chr11	11016090	11016269	180	11016163	12	5.04139	3.38739	2.11184	Rifi_wt_ip_peak_1462
chr11	11187401	11187990	590	11187696	29	8.99925	3.4324	5.62504	Rifi_wt_ip_peak_1463
chr11	11362282	11362676	395	11362611	19	10.4965	5.21137	6.98499	Rifi_wt_ip_peak_1464
chr11	11511728	11512060	333	11511930	19	8.77522	4.3632	5.44388	Rifi_wt_ip_peak_1465
chr11	11584879	11585096	218	11585077	15	7.22704	4.1691	4.02536	Rifi_wt_ip_peak_1466
chr11	11925935	11926289	355	11926026	14	6.47062	3.90853	3.35374	Rifi_wt_ip_peak_1467
chr11	12029426	12029801	376	12029474	18	9.58036	4.91744	6.17016	Rifi_wt_ip_peak_1468
chr11	12045779	12046368	590	12046021	27	7.67756	3.15621	4.44874	Rifi_wt_ip_peak_1469
chr11	12046591	12046895	305	12046802	31	10.5077	3.74719	6.99595	Rifi_wt_ip_peak_1470
chr11	12213585	12213801	217	12213721	31	17.3348	6.19216	13.382	Rifi_wt_ip_peak_1471
chr11	12422255	12422491	237	12422291	16	8.00916	4.42967	4.72808	Rifi_wt_ip_peak_1472
chr11	13215073	13216059	987	13215869	19	10.097	5.00847	6.63412	Rifi_wt_ip_peak_1473
chr11	13515499	13516021	523	13515748	24	5.62273	2.67791	2.64648	Rifi_wt_ip_peak_1474
chr11	13716280	13716746	467	13716493	35	8.39885	2.92382	5.09311	Rifi_wt_ip_peak_1475
chr11	13846725	13847086	362	13846842	17	6.6234	3.60845	3.49409	Rifi_wt_ip_peak_1476
chr11	15129134	15129280	147	15129222	19	10.4965	5.21137	6.98499	Rifi_wt_ip_peak_1477
chr11	15521102	15521269	168	15521140	12	5.04139	3.38739	2.11184	Rifi_wt_ip_peak_1478
chr11	15760493	15760719	227	15760596	22	7.16933	3.35027	4.0051	Rifi_wt_ip_peak_1479
chr11	16106277	16106460	184	16106285	11	4.37233	3.12682	1.54566	Rifi_wt_ip_peak_1480
chr11	16286047	16286229	183	16286225	21	5.55211	2.82509	2.57961	Rifi_wt_ip_peak_1481
chr11	16779217	16779609	393	16779286	15	7.22704	4.1691	4.02536	Rifi_wt_ip_peak_1482
chr11	17190062	17190252	191	17190167	19	8.79818	4.37405	5.45058	Rifi_wt_ip_peak_1483
chr11	17450468	17450633	166	17450470	15	4.4034	2.77622	1.57341	Rifi_wt_ip_peak_1484
chr11	17567831	17568203	373	17567882	17	8.5338	4.54445	5.21477	Rifi_wt_ip_peak_1485
chr11	18523334	18523753	420	18523480	19	6.0065	3.14533	2.95936	Rifi_wt_ip_peak_1486
chr11	18771766	18771942	177	18771931	16	8.00916	4.42967	4.72808	Rifi_wt_ip_peak_1487
chr11	18920818	18921316	499	18920988	24	15.0487	6.51421	11.2162	Rifi_wt_ip_peak_1488
chr11	18926713	18927492	780	18927157	28	18.9997	7.55649	14.9635	Rifi_wt_ip_peak_1489
chr11	20210526	20211521	996	20210841	26	16.9928	7.03535	13.0523	Rifi_wt_ip_peak_1490
chr11	20278774	20279481	708	20279108	77	10.5052	2.27123	6.99356	Rifi_wt_ip_peak_1491
chr11	20482347	20482579	233	20482382	13	5.74149	3.64796	2.71302	Rifi_wt_ip_peak_1492
chr11	21892953	21893760	808	21893223	26	16.9928	7.03535	13.0523	Rifi_wt_ip_peak_1493
chr11	22872182	22872741	560	22872311	20	11.3687	5.47194	7.78593	Rifi_wt_ip_peak_1494
chr11	23088708	23088898	191	23088794	12	5.04139	3.38739	2.11184	Rifi_wt_ip_peak_1495
chr11	23124244	23124407	164	23124294	12	5.04139	3.38739	2.11184	Rifi_wt_ip_peak_1496
chr11	23146462	23146616	155	23146516	14	6.47062	3.90853	3.35374	Rifi_wt_ip_peak_1497
chr11	23351365	23351786	422	23351622	44	10.148	2.94316	6.68089	Rifi_wt_ip_peak_1498
chr11	23746000	23746518	519	23746470	17	7.72869	4.1387	4.49075	Rifi_wt_ip_peak_1499
chr11	23746978	23747134	157	23746988	13	4.28924	2.88615	1.53397	Rifi_wt_ip_peak_1500
chr11	23981650	23982008	359	23981795	23	14.1017	6.25365	10.3269	Rifi_wt_ip_peak_1501
chr11	24064326	24064896	571	24064427	13	5.74149	3.64796	2.71302	Rifi_wt_ip_peak_1502
chr11	24711561	24711773	213	24711677	14	6.47062	3.90853	3.35374	Rifi_wt_ip_peak_1503
chr11	26083687	26083843	157	26083722	17	8.81559	4.69023	5.45058	Rifi_wt_ip_peak_1504
chr11	26313036	26313250	215	26313059	16	7.71204	4.27456	4.4752	Rifi_wt_ip_peak_1505
chr11	26326842	26327384	543	26327330	17	6.35211	3.48309	3.27826	Rifi_wt_ip_peak_1506
chr11	27288868	27289341	474	27289034	21	10.0356	4.65971	6.57596	Rifi_wt_ip_peak_1507
chr11	27574056	27574243	188	27574145	17	8.81559	4.69023	5.45058	Rifi_wt_ip_peak_1508
chr11	27855626	27855876	251	27855774	17	8.81559	4.69023	5.45058	Rifi_wt_ip_peak_1509
chr11	28483442	28483755	314	28483493	15	7.22704	4.1691	4.02536	Rifi_wt_ip_peak_1510
chr11	29232126	29232428	303	29232206	20	7.32546	3.5973	4.11645	Rifi_wt_ip_peak_1511
chr11	29723991	29724175	185	29724085	13	5.50586	3.52023	2.53849	Rifi_wt_ip_peak_1512
chr11	29724406	29725513	1108	29724948	35	26.4613	9.38047	22.1613	Rifi_wt_ip_peak_1513
chr11	30433997	30434171	175	30434032	16	6.15398	3.49877	3.09977	Rifi_wt_ip_peak_1514
chr11	30434712	30435106	395	30434978	20	7.65731	3.73712	4.43056	Rifi_wt_ip_peak_1515
chr11	31269057	31269827	771	31269290	18	9.64507	4.9508	6.20543	Rifi_wt_ip_peak_1516
chr11	31270022	31270300	279	31270121	15	7.22704	4.1691	4.02536	Rifi_wt_ip_peak_1517
chr11	31674901	31675149	249	31675064	18	9.64507	4.9508	6.20543	Rifi_wt_ip_peak_1518
chr11	31745295	31745570	276	31745358	19	6.78663	3.47028	3.64792	Rifi_wt_ip_peak_1519
chr11	31931262	31931562	301	31931487	12	5.04139	3.38739	2.11184	Rifi_wt_ip_peak_1520
chr11	32200902	32201336	435	32201098	18	9.64507	4.9508	6.20543	Rifi_wt_ip_peak_1521
chr11	32625844	32626013	170	32625961	16	5.998	3.42465	2.9531	Rifi_wt_ip_peak_1522
chr11	32626673	32626920	248	32626799	19	10.4965	5.21137	6.98499	Rifi_wt_ip_peak_1523
chr11	32679505	32679648	144	32679640	12	4.80191	3.2555	1.94279	Rifi_wt_ip_peak_1524
chr11	32702318	32702587	270	32702500	17	7.63598	4.09302	4.40988	Rifi_wt_ip_peak_1525
chr11	33936776	33937139	364	33937026	17	8.81559	4.69023	5.45058	Rifi_wt_ip_peak_1526
chr11	34444553	34444842	290	34444749	18	9.64507	4.9508	6.20543	Rifi_wt_ip_peak_1527
chr11	34495188	34495928	741	34495413	46	32.0476	9.09474	27.6239	Rifi_wt_ip_peak_1528
chr11	34626171	34626537	367	34626362	16	8.00916	4.42967	4.72808	Rifi_wt_ip_peak_1529
chr11	34843548	34843745	198	34843709	16	6.60744	3.71795	3.47899	Rifi_wt_ip_peak_1530
chr11	34959122	34959767	646	34959465	21	12.2609	5.73251	8.61113	Rifi_wt_ip_peak_1531
chr11	35059939	35060088	150	35059994	19	8.79818	4.37405	5.45058	Rifi_wt_ip_peak_1532
chr11	35124946	35125340	395	35125131	18	9.64507	4.9508	6.20543	Rifi_wt_ip_peak_1533
chr11	35577296	35578435	1140	35578246	18	4.25374	2.51675	1.50178	Rifi_wt_ip_peak_1534
chr11	35578663	35579331	669	35579044	24	11.7017	4.95548	8.10389	Rifi_wt_ip_peak_1535
chr11	36474591	36474915	325	36474745	14	5.26578	3.28054	2.31549	Rifi_wt_ip_peak_1536
chr11	37565969	37566963	995	37566635	23	9.50082	4.16434	6.09612	Rifi_wt_ip_peak_1537
chr11	38066566	38067421	856	38066806	19	10.4965	5.21137	6.98499	Rifi_wt_ip_peak_1538
chr11	38722259	38723075	817	38722772	32	11.7583	4.05165	8.15647	Rifi_wt_ip_peak_1539
chr11	38771232	38771390	159	38771337	12	5.04139	3.38739	2.11184	Rifi_wt_ip_peak_1540
chr11	39878431	39878605	175	39878475	16	8.00916	4.42967	4.72808	Rifi_wt_ip_peak_1541
chr11	40050266	40050587	322	40050330	14	6.47062	3.90853	3.35374	Rifi_wt_ip_peak_1542
chr11	40062512	40062732	221	40062565	16	4.71104	2.83739	1.85818	Rifi_wt_ip_peak_1543
chr11	40161694	40162534	841	40162093	30	8.1755	3.12152	4.88074	Rifi_wt_ip_peak_1544
chr11	40232943	40233842	900	40233596	22	7.86312	3.61713	4.61703	Rifi_wt_ip_peak_1545
chr11	40416646	40416811	166	40416728	17	4.86978	2.8308	2.00071	Rifi_wt_ip_peak_1546
chr11	40658500	40658957	458	40658674	22	8.18132	3.7428	4.88638	Rifi_wt_ip_peak_1547
chr11	40785173	40785388	216	40785291	15	6.63337	3.85826	3.50348	Rifi_wt_ip_peak_1548
chr11	40924830	40925300	471	40925011	28	12.2264	4.6278	8.59912	Rifi_wt_ip_peak_1549
chr11	41523505	41523864	360	41523819	19	6.0065	3.14533	2.95936	Rifi_wt_ip_peak_1550
chr11	41697801	41698212	412	41698076	28	10.9676	4.17024	7.43029	Rifi_wt_ip_peak_1551
chr11	41995719	41995934	216	41995809	17	8.81559	4.69023	5.45058	Rifi_wt_ip_peak_1552
chr11	41996288	41996487	200	41996428	19	10.4965	5.21137	6.98499	Rifi_wt_ip_peak_1553
chr11	42497749	42497904	156	42497826	18	8.5876	4.41794	5.26544	Rifi_wt_ip_peak_1554
chr11	42986985	42987252	268	42987141	15	6.95045	4.02312	3.79882	Rifi_wt_ip_peak_1555
chr11	44050840	44051011	172	44050981	12	5.04139	3.38739	2.11184	Rifi_wt_ip_peak_1556
chr11	44331714	44332260	547	44332144	23	14.1017	6.25365	10.3269	Rifi_wt_ip_peak_1557
chr11	44676918	44677564	647	44677397	28	18.9997	7.55649	14.9635	Rifi_wt_ip_peak_1558
chr11	45181369	45181919	551	45181536	28	7.09796	2.92014	3.93577	Rifi_wt_ip_peak_1559
chr11	45237593	45237772	180	45237709	16	8.00916	4.42967	4.72808	Rifi_wt_ip_peak_1560
chr11	45444895	45445304	410	45445089	18	9.64507	4.9508	6.20543	Rifi_wt_ip_peak_1561
chr11	45538143	45539566	1424	45539436	22	5.72305	2.82388	2.71302	Rifi_wt_ip_peak_1562
chr11	45583084	45583315	232	45583113	16	5.71024	3.28959	2.71302	Rifi_wt_ip_peak_1563
chr11	45583795	45584269	475	45584116	24	11.7017	4.95548	8.10389	Rifi_wt_ip_peak_1564
chr11	45793259	45793745	487	45793613	35	26.4613	9.38047	22.1613	Rifi_wt_ip_peak_1565
chr11	45794137	45794290	154	45794140	12	5.04139	3.38739	2.11184	Rifi_wt_ip_peak_1566
chr11	46317369	46318365	997	46318114	36	27.5774	9.64104	23.2471	Rifi_wt_ip_peak_1567
chr11	46579440	46579988	549	46579874	19	10.4965	5.21137	6.98499	Rifi_wt_ip_peak_1568
chr11	47192542	47192868	327	47192715	18	9.64507	4.9508	6.20543	Rifi_wt_ip_peak_1569
chr11	47241642	47242290	649	47241950	35	20.3614	6.70577	16.2718	Rifi_wt_ip_peak_1570
chr11	47454533	47455001	469	47454790	20	11.3687	5.47194	7.78593	Rifi_wt_ip_peak_1571
chr11	47664057	47664515	459	47664270	28	9.50335	3.67059	6.0985	Rifi_wt_ip_peak_1572
chr11	47801978	47802425	448	47802292	17	8.81559	4.69023	5.45058	Rifi_wt_ip_peak_1573
chr11	48349269	48349530	262	48349507	19	6.03002	3.15493	2.98198	Rifi_wt_ip_peak_1574
chr11	48764829	48765270	442	48765047	27	8.32041	3.36159	5.01815	Rifi_wt_ip_peak_1575
chr11	48836679	48837167	489	48836922	32	11.3343	3.92	7.77681	Rifi_wt_ip_peak_1576
chr11	48912127	48912275	149	48912185	14	6.47062	3.90853	3.35374	Rifi_wt_ip_peak_1577
chr11	48982324	48983227	904	48982797	21	12.2609	5.73251	8.61113	Rifi_wt_ip_peak_1578
chr11	49363801	49364369	569	49364103	22	10.1308	4.55905	6.66704	Rifi_wt_ip_peak_1579
chr11	49838186	49838634	449	49838345	21	12.2609	5.73251	8.61113	Rifi_wt_ip_peak_1580
chr11	50416687	50417058	372	50416974	16	8.00916	4.42967	4.72808	Rifi_wt_ip_peak_1581
chr11	50573678	50573973	296	50573750	20	8.41009	4.06361	5.10059	Rifi_wt_ip_peak_1582
chr11	51076249	51076446	198	51076291	16	8.00916	4.42967	4.72808	Rifi_wt_ip_peak_1583
chr11	51346356	51346511	156	51346369	16	6.60744	3.71795	3.47899	Rifi_wt_ip_peak_1584
chr11	51781415	51781761	347	51781473	17	8.81559	4.69023	5.45058	Rifi_wt_ip_peak_1585
chr11	52152334	52152492	159	52152423	15	7.22704	4.1691	4.02536	Rifi_wt_ip_peak_1586
chr11	52988997	52989171	175	52989059	14	6.21454	3.77167	3.15056	Rifi_wt_ip_peak_1587
chr11	53044614	53044781	168	53044658	19	4.7478	2.64921	1.89261	Rifi_wt_ip_peak_1588
chr11	53520749	53521018	270	53520925	15	7.22704	4.1691	4.02536	Rifi_wt_ip_peak_1589
chr11	53953542	53953769	228	53953642	210	57.9089	3.82373	53.0334	Rifi_wt_ip_peak_1590
chr11	54140105	54140373	269	54140180	13	5.74149	3.64796	2.71302	Rifi_wt_ip_peak_1591
chr11	54200940	54201311	372	54201184	18	8.24289	4.25005	4.94519	Rifi_wt_ip_peak_1592
chr11	54201513	54201854	342	54201661	21	10.3644	4.81146	6.88307	Rifi_wt_ip_peak_1593
chr11	54496186	54496750	565	54496570	21	10.3644	4.81146	6.88307	Rifi_wt_ip_peak_1594
chr11	54604793	54605055	263	54605006	21	10.5799	4.91222	7.06539	Rifi_wt_ip_peak_1595
chr11	55016469	55016777	309	55016519	21	9.13685	4.25711	5.7551	Rifi_wt_ip_peak_1596
chr11	55016925	55017086	162	55016978	18	8.04577	4.15535	4.76011	Rifi_wt_ip_peak_1597
chr11	55483488	55484170	683	55483681	19	9.6308	4.77624	6.20543	Rifi_wt_ip_peak_1598
chr11	56017574	56018711	1138	56018314	21	10.3569	4.808	6.87836	Rifi_wt_ip_peak_1599
chr11	56045936	56046412	477	56046326	30	19.0486	7.12776	15.0116	Rifi_wt_ip_peak_1600
chr11	56545991	56546177	187	56546088	14	6.43677	3.89033	3.35374	Rifi_wt_ip_peak_1601
chr11	56620213	56620718	506	56620533	22	12.7513	5.78323	9.0799	Rifi_wt_ip_peak_1602
chr11	56950930	56951236	307	56951217	16	7.71204	4.27456	4.4752	Rifi_wt_ip_peak_1603
chr11	57641669	57641844	176	57641735	17	8.81559	4.69023	5.45058	Rifi_wt_ip_peak_1604
chr11	58204519	58204781	263	58204541	15	7.22704	4.1691	4.02536	Rifi_wt_ip_peak_1605
chr11	58288529	58288810	282	58288718	23	6.91825	3.17905	3.7725	Rifi_wt_ip_peak_1606
chr11	58487737	58488272	536	58488088	17	4.86978	2.8308	2.00071	Rifi_wt_ip_peak_1607
chr11	58717277	58717510	234	58717287	15	7.22704	4.1691	4.02536	Rifi_wt_ip_peak_1608
chr11	58762421	58762988	568	58762775	18	9.64507	4.9508	6.20543	Rifi_wt_ip_peak_1609
chr11	58775240	58775537	298	58775436	17	8.81559	4.69023	5.45058	Rifi_wt_ip_peak_1610
chr11	58948752	58949116	365	58948809	18	9.64507	4.9508	6.20543	Rifi_wt_ip_peak_1611
chr11	58949450	58949706	257	58949641	16	8.00916	4.42967	4.72808	Rifi_wt_ip_peak_1612
chr11	59063168	59063399	232	59063277	11	4.37233	3.12682	1.54566	Rifi_wt_ip_peak_1613
chr11	59079374	59079551	178	59079535	15	5.92386	3.49924	2.88247	Rifi_wt_ip_peak_1614
chr11	59815255	59815452	198	59815332	12	5.04139	3.38739	2.11184	Rifi_wt_ip_peak_1615
chr11	60387582	60387745	164	60387717	12	5.04139	3.38739	2.11184	Rifi_wt_ip_peak_1616
chr11	60937305	60937456	152	60937360	17	8.81559	4.69023	5.45058	Rifi_wt_ip_peak_1617
chr11	61074592	61074783	192	61074724	15	7.22704	4.1691	4.02536	Rifi_wt_ip_peak_1618
chr11	61260782	61261290	509	61261014	18	9.64507	4.9508	6.20543	Rifi_wt_ip_peak_1619
chr11	62062545	62062725	181	62062626	17	8.81559	4.69023	5.45058	Rifi_wt_ip_peak_1620
chr11	62382456	62382994	539	62382579	19	10.1375	5.0289	6.67101	Rifi_wt_ip_peak_1621
chr11	62825605	62825772	168	62825680	15	7.22704	4.1691	4.02536	Rifi_wt_ip_peak_1622
chr11	63444409	63445122	714	63444930	27	17.9887	7.29592	13.9996	Rifi_wt_ip_peak_1623
chr11	63460673	63461017	345	63460791	22	7.56947	3.503	4.34624	Rifi_wt_ip_peak_1624
chr11	64113046	64113391	346	64113337	23	11.452	4.99769	7.86391	Rifi_wt_ip_peak_1625
chr11	64248739	64249140	402	64248892	18	9.64507	4.9508	6.20543	Rifi_wt_ip_peak_1626
chr11	64249562	64249734	173	64249583	12	5.04139	3.38739	2.11184	Rifi_wt_ip_peak_1627
chr11	65014962	65015139	178	65015035	14	6.47062	3.90853	3.35374	Rifi_wt_ip_peak_1628
chr11	66646356	66646547	192	66646510	13	5.74149	3.64796	2.71302	Rifi_wt_ip_peak_1629
chr11	66935036	66935300	265	66935199	15	7.22704	4.1691	4.02536	Rifi_wt_ip_peak_1630
chr11	66935521	66935817	297	66935576	14	6.47062	3.90853	3.35374	Rifi_wt_ip_peak_1631
chr11	66965564	66965773	210	66965718	15	7.22704	4.1691	4.02536	Rifi_wt_ip_peak_1632
chr11	68198708	68199145	438	68198800	18	9.64507	4.9508	6.20543	Rifi_wt_ip_peak_1633
chr11	68600580	68600736	157	68600594	13	5.74149	3.64796	2.71302	Rifi_wt_ip_peak_1634
chr11	68886882	68887161	280	68887105	20	11.3687	5.47194	7.78593	Rifi_wt_ip_peak_1635
chr11	68972398	68972593	196	68972460	15	5.09235	3.09608	2.15747	Rifi_wt_ip_peak_1636
chr11	69149747	69149909	163	69149819	15	7.22704	4.1691	4.02536	Rifi_wt_ip_peak_1637
chr11	69153546	69155460	1915	69154098	65	64.0531	17.1975	59.0849	Rifi_wt_ip_peak_1638
chr11	69265834	69266035	202	69265951	13	5.74149	3.64796	2.71302	Rifi_wt_ip_peak_1639
chr11	69538208	69538459	252	69538346	18	7.62518	3.9565	4.40015	Rifi_wt_ip_peak_1640
chr11	70034121	70034261	141	70034203	13	5.74149	3.64796	2.71302	Rifi_wt_ip_peak_1641
chr11	70268224	70268550	327	70268426	25	15.5297	6.53757	11.6772	Rifi_wt_ip_peak_1642
chr11	70333271	70333803	533	70333329	14	6.47062	3.90853	3.35374	Rifi_wt_ip_peak_1643
chr11	70880993	70881186	194	70881103	14	6.33162	3.83402	3.26281	Rifi_wt_ip_peak_1644
chr11	71196466	71198265	1800	71196891	41	18.3044	5.15664	14.3032	Rifi_wt_ip_peak_1645
chr11	71480484	71480878	395	71480730	17	5.54969	3.12325	2.57755	Rifi_wt_ip_peak_1646
chr11	71564452	71564680	229	71564491	14	6.47062	3.90853	3.35374	Rifi_wt_ip_peak_1647
chr11	71579136	71579292	157	71579164	12	5.04139	3.38739	2.11184	Rifi_wt_ip_peak_1648
chr11	71658975	71659326	352	71658984	28	5.10529	2.3553	2.16901	Rifi_wt_ip_peak_1649
chr11	72029011	72029177	167	72029075	16	8.00916	4.42967	4.72808	Rifi_wt_ip_peak_1650
chr11	72879273	72880030	758	72879608	39	30.9939	10.4227	26.5846	Rifi_wt_ip_peak_1651
chr11	73141775	73142121	347	73142021	14	6.47062	3.90853	3.35374	Rifi_wt_ip_peak_1652
chr11	73142389	73143549	1161	73143301	71	72.3879	18.7609	67.3073	Rifi_wt_ip_peak_1653
chr11	73143823	73144082	260	73143843	14	6.47062	3.90853	3.35374	Rifi_wt_ip_peak_1654
chr11	73283290	73283523	234	73283450	21	8.61407	4.03115	5.29124	Rifi_wt_ip_peak_1655
chr11	73430475	73431535	1061	73430742	31	14.2604	5.00319	10.4795	Rifi_wt_ip_peak_1656
chr11	73762720	73762978	259	73762867	19	10.4965	5.21137	6.98499	Rifi_wt_ip_peak_1657
chr11	74115353	74116101	749	74115914	47	23.1371	5.8933	18.952	Rifi_wt_ip_peak_1658
chr11	74120244	74120464	221	74120435	19	8.12766	4.06209	4.83493	Rifi_wt_ip_peak_1659
chr11	74189873	74190212	340	74189978	33	9.8916	3.42361	6.43816	Rifi_wt_ip_peak_1660
chr11	74196419	74196632	214	74196478	22	7.0556	3.30743	3.89576	Rifi_wt_ip_peak_1661
chr11	76109976	76110464	489	76110209	29	10.6798	3.97381	7.15611	Rifi_wt_ip_peak_1662
chr11	77463005	77463482	478	77463419	22	8.64337	3.92901	5.31843	Rifi_wt_ip_peak_1663
chr11	77490660	77490808	149	77490725	22	7.86312	3.61713	4.61703	Rifi_wt_ip_peak_1664
chr11	78304414	78304988	575	78304521	20	11.3687	5.47194	7.78593	Rifi_wt_ip_peak_1665
chr11	79068332	79068507	176	79068369	17	8.81559	4.69023	5.45058	Rifi_wt_ip_peak_1666
chr11	79398930	79399088	159	79398978	14	6.47062	3.90853	3.35374	Rifi_wt_ip_peak_1667
chr11	79545823	79545997	175	79545897	16	8.00916	4.42967	4.72808	Rifi_wt_ip_peak_1668
chr11	79557848	79558134	287	79558047	19	8.79818	4.37405	5.45058	Rifi_wt_ip_peak_1669
chr11	82201847	82202111	265	82202000	13	5.74149	3.64796	2.71302	Rifi_wt_ip_peak_1670
chr11	83084915	83085169	255	83085090	23	14.1017	6.25365	10.3269	Rifi_wt_ip_peak_1671
chr11	83613562	83613731	170	83613684	13	5.74149	3.64796	2.71302	Rifi_wt_ip_peak_1672
chr11	85689752	85690390	639	85690153	22	13.1721	5.99308	9.45854	Rifi_wt_ip_peak_1673
chr11	87236366	87236533	168	87236431	15	7.22704	4.1691	4.02536	Rifi_wt_ip_peak_1674
chr11	87240114	87240514	401	87240207	17	8.81559	4.69023	5.45058	Rifi_wt_ip_peak_1675
chr11	87256566	87257160	595	87256894	19	10.4965	5.21137	6.98499	Rifi_wt_ip_peak_1676
chr11	87262018	87262314	297	87262264	20	10.4928	5.03451	6.98499	Rifi_wt_ip_peak_1677
chr11	87275582	87276128	547	87275846	27	16.3976	6.53523	12.498	Rifi_wt_ip_peak_1678
chr11	87430295	87430857	563	87430481	27	17.9887	7.29592	13.9996	Rifi_wt_ip_peak_1679
chr11	87431180	87431717	538	87431406	25	16.0126	6.77478	12.1255	Rifi_wt_ip_peak_1680
chr11	87464054	87464199	146	87464100	17	8.81559	4.69023	5.45058	Rifi_wt_ip_peak_1681
chr11	87570802	87571048	247	87571016	13	5.74149	3.64796	2.71302	Rifi_wt_ip_peak_1682
chr11	87577452	87577624	173	87577530	18	9.64507	4.9508	6.20543	Rifi_wt_ip_peak_1683
chr11	87626911	87627244	334	87627030	27	12.4733	4.85016	8.81389	Rifi_wt_ip_peak_1684
chr11	88778080	88778316	237	88778282	15	6.91925	4.00677	3.77297	Rifi_wt_ip_peak_1685
chr11	88943039	88943277	239	88943173	67	13.4229	2.80751	9.69938	Rifi_wt_ip_peak_1686
chr11	89253241	89253380	140	89253301	12	5.04139	3.38739	2.11184	Rifi_wt_ip_peak_1687
chr11	89415532	89415952	421	89415917	23	8.51907	3.7744	5.20031	Rifi_wt_ip_peak_1688
chr11	90279430	90279576	147	90279538	15	7.22704	4.1691	4.02536	Rifi_wt_ip_peak_1689
chr11	90280067	90280284	218	90280110	12	5.04139	3.38739	2.11184	Rifi_wt_ip_peak_1690
chr11	90549077	90549288	212	90549109	16	8.00916	4.42967	4.72808	Rifi_wt_ip_peak_1691
chr11	90881902	90882239	338	90881922	20	5.94322	3.04102	2.90116	Rifi_wt_ip_peak_1692
chr11	91504435	91505251	817	91504644	48	12.2491	3.20478	8.61113	Rifi_wt_ip_peak_1693
chr11	91665692	91665990	299	91665822	16	6.60744	3.71795	3.47899	Rifi_wt_ip_peak_1694
chr11	91785578	91785925	348	91785800	17	8.64322	4.60083	5.31843	Rifi_wt_ip_peak_1695
chr11	91961540	91961691	152	91961621	14	5.26578	3.28054	2.31549	Rifi_wt_ip_peak_1696
chr11	92259253	92259408	156	92259280	11	4.17737	3.01731	1.43153	Rifi_wt_ip_peak_1697
chr11	92456343	92456902	560	92456442	38	16.5575	4.95153	12.6488	Rifi_wt_ip_peak_1698
chr11	92555717	92556409	693	92555845	26	16.9563	7.01732	13.0346	Rifi_wt_ip_peak_1699
chr11	93863381	93863646	266	93863623	14	6.47062	3.90853	3.35374	Rifi_wt_ip_peak_1700
chr11	94031552	94031692	141	94031663	14	6.47062	3.90853	3.35374	Rifi_wt_ip_peak_1701
chr11	94102079	94102622	544	94102228	43	13.6381	3.75515	9.90466	Rifi_wt_ip_peak_1702
chr11	94104571	94105202	632	94104913	30	21.065	8.07763	16.941	Rifi_wt_ip_peak_1703
chr11	94410261	94410424	164	94410302	14	6.47062	3.90853	3.35374	Rifi_wt_ip_peak_1704
chr11	95439319	95439560	242	95439419	18	9.64507	4.9508	6.20543	Rifi_wt_ip_peak_1705
chr11	95692015	95692448	434	95692122	16	8.00916	4.42967	4.72808	Rifi_wt_ip_peak_1706
chr11	97482661	97483221	561	97482944	26	13.04	5.22464	9.35163	Rifi_wt_ip_peak_1707
chr11	97612995	97613321	327	97613219	30	10.4355	3.80609	6.95118	Rifi_wt_ip_peak_1708
chr11	98412135	98412303	169	98412235	12	5.04139	3.38739	2.11184	Rifi_wt_ip_peak_1709
chr11	98636405	98636662	258	98636542	20	11.3687	5.47194	7.78593	Rifi_wt_ip_peak_1710
chr11	98644639	98644777	139	98644689	14	6.47062	3.90853	3.35374	Rifi_wt_ip_peak_1711
chr11	98903026	98903216	191	98903141	13	5.74149	3.64796	2.71302	Rifi_wt_ip_peak_1712
chr11	99686224	99687556	1333	99686458	25	10.9652	4.51136	7.42927	Rifi_wt_ip_peak_1713
chr11	99750583	99750721	139	99750669	29	6.57251	2.71951	3.45119	Rifi_wt_ip_peak_1714
chr11	100024347	100024655	309	100024519	28	7.72002	3.10637	4.48222	Rifi_wt_ip_peak_1715
chr11	100527988	100528180	193	100528066	13	5.74149	3.64796	2.71302	Rifi_wt_ip_peak_1716
chr11	100820160	100820418	259	100820339	14	6.47062	3.90853	3.35374	Rifi_wt_ip_peak_1717
chr11	101035031	101035603	573	101035348	27	17.9887	7.29592	13.9996	Rifi_wt_ip_peak_1718
chr11	101503092	101503453	362	101503149	33	24.2648	8.85933	20.0298	Rifi_wt_ip_peak_1719
chr11	101507048	101507240	193	101507157	28	18.9997	7.55649	14.9635	Rifi_wt_ip_peak_1720
chr11	101519530	101519978	449	101519640	38	29.844	10.1622	25.4604	Rifi_wt_ip_peak_1721
chr11	101601456	101601911	456	101601539	33	13.4743	4.50365	9.74841	Rifi_wt_ip_peak_1722
chr11	102137588	102138104	517	102137768	20	11.3687	5.47194	7.78593	Rifi_wt_ip_peak_1723
chr11	102466338	102467353	1016	102467020	31	22.1184	8.33819	17.9552	Rifi_wt_ip_peak_1724
chr11	102526687	102526887	201	102526772	15	7.22704	4.1691	4.02536	Rifi_wt_ip_peak_1725
chr11	102909400	102909869	470	102909752	14	6.21454	3.77167	3.15056	Rifi_wt_ip_peak_1726
chr11	102910442	102910876	435	102910599	18	8.04577	4.15535	4.76011	Rifi_wt_ip_peak_1727
chr11	103194937	103195193	257	103195116	20	11.3687	5.47194	7.78593	Rifi_wt_ip_peak_1728
chr11	103510889	103511489	601	103511269	24	15.0487	6.51421	11.2162	Rifi_wt_ip_peak_1729
chr11	104507638	104507864	227	104507720	16	8.00916	4.42967	4.72808	Rifi_wt_ip_peak_1730
chr11	104591796	104591934	139	104591848	33	12.439	4.17442	8.78168	Rifi_wt_ip_peak_1731
chr11	104722887	104723036	150	104722903	14	6.47062	3.90853	3.35374	Rifi_wt_ip_peak_1732
chr11	104864312	104864508	197	104864415	17	8.81559	4.69023	5.45058	Rifi_wt_ip_peak_1733
chr11	105026074	105027371	1298	105026569	42	34.5067	11.2044	30.023	Rifi_wt_ip_peak_1734
chr11	105822161	105822371	211	105822205	24	7.50562	3.31151	4.28513	Rifi_wt_ip_peak_1735
chr11	106137886	106138187	302	106137971	22	13.1721	5.99308	9.45854	Rifi_wt_ip_peak_1736
chr11	106805516	106810966	5451	106806976	35	7.84562	2.78896	4.60205	Rifi_wt_ip_peak_1737
chr11	106909702	106912330	2629	106911233	25	15.5297	6.53757	11.6772	Rifi_wt_ip_peak_1738
chr11	107645987	107646499	513	107646261	21	9.13685	4.25711	5.7551	Rifi_wt_ip_peak_1739
chr11	107815889	107816279	391	107816130	53	7.81465	2.28568	4.57291	Rifi_wt_ip_peak_1740
chr11	108387013	108387148	136	108387104	19	5.99073	3.13891	2.94643	Rifi_wt_ip_peak_1741
chr11	108387917	108388150	234	108388009	18	5.69563	3.10004	2.71302	Rifi_wt_ip_peak_1742
chr11	108872961	108873421	461	108873215	162	109.2	10.6608	103.649	Rifi_wt_ip_peak_1743
chr11	108889787	108889939	153	108889796	24	4.66134	2.37497	1.81312	Rifi_wt_ip_peak_1744
chr11	109123040	109123202	163	109123102	18	6.47628	3.43561	3.35862	Rifi_wt_ip_peak_1745
chr11	109558621	109558781	161	109558677	23	10.6464	4.64412	7.12602	Rifi_wt_ip_peak_1746
chr11	109739349	109739505	157	109739350	18	4.68969	2.68841	1.83819	Rifi_wt_ip_peak_1747
chr11	110241116	110241650	535	110241501	20	11.3687	5.47194	7.78593	Rifi_wt_ip_peak_1748
chr11	110686262	110686652	391	110686502	22	7.0556	3.30743	3.89576	Rifi_wt_ip_peak_1749
chr11	111082607	111082767	161	111082627	14	6.47062	3.90853	3.35374	Rifi_wt_ip_peak_1750
chr11	111392893	111393096	204	111392897	18	4.25374	2.51675	1.50178	Rifi_wt_ip_peak_1751
chr11	111716685	111716901	217	111716769	17	8.81559	4.69023	5.45058	Rifi_wt_ip_peak_1752
chr11	111717344	111718095	752	111717625	28	13.2815	5.03191	9.56242	Rifi_wt_ip_peak_1753
chr11	112325146	112325295	150	112325201	17	8.81559	4.69023	5.45058	Rifi_wt_ip_peak_1754
chr11	112835278	112835421	144	112835339	11	4.37233	3.12682	1.54566	Rifi_wt_ip_peak_1755
chr11	113245153	113245486	334	113245286	13	5.74149	3.64796	2.71302	Rifi_wt_ip_peak_1756
chr11	113401711	113401900	190	113401782	19	10.4965	5.21137	6.98499	Rifi_wt_ip_peak_1757
chr11	113644135	113644445	311	113644279	17	8.81559	4.69023	5.45058	Rifi_wt_ip_peak_1758
chr11	113644589	113645155	567	113645123	16	8.00916	4.42967	4.72808	Rifi_wt_ip_peak_1759
chr11	113917136	113917391	256	113917181	14	6.47062	3.90853	3.35374	Rifi_wt_ip_peak_1760
chr11	113969054	113969353	300	113969056	20	4.22273	2.40268	1.47443	Rifi_wt_ip_peak_1761
chr11	114284652	114284842	191	114284688	13	5.74149	3.64796	2.71302	Rifi_wt_ip_peak_1762
chr11	114650956	114651341	386	114651261	15	7.22704	4.1691	4.02536	Rifi_wt_ip_peak_1763
chr11	114700190	114700415	226	114700323	33	13.7695	4.60021	10.0291	Rifi_wt_ip_peak_1764
chr11	114959045	114959240	196	114959183	14	6.21454	3.77167	3.15056	Rifi_wt_ip_peak_1765
chr11	115240658	115240990	333	115240710	23	7.66646	3.45124	4.43792	Rifi_wt_ip_peak_1766
chr11	115255109	115255424	316	115255291	18	9.64507	4.9508	6.20543	Rifi_wt_ip_peak_1767
chr11	115297154	115297337	184	115297212	14	6.47062	3.90853	3.35374	Rifi_wt_ip_peak_1768
chr11	115357005	115357188	184	115357110	20	6.84555	3.39944	3.7036	Rifi_wt_ip_peak_1769
chr11	115357502	115357685	184	115357520	13	4.65158	3.07049	1.80401	Rifi_wt_ip_peak_1770
chr11	115991683	115991959	277	115991892	16	8.00916	4.42967	4.72808	Rifi_wt_ip_peak_1771
chr11	116147987	116148205	219	116148169	15	5.09235	3.09608	2.15747	Rifi_wt_ip_peak_1772
chr11	116386872	116387223	352	116386940	20	5.2621	2.78167	2.31549	Rifi_wt_ip_peak_1773
chr11	116586583	116586771	189	116586684	15	7.22704	4.1691	4.02536	Rifi_wt_ip_peak_1774
chr11	116601667	116601875	209	116601756	17	8.46203	4.50762	5.15095	Rifi_wt_ip_peak_1775
chr11	116606874	116607812	939	116607436	66	11.5552	2.57624	7.9635	Rifi_wt_ip_peak_1776
chr11	116609241	116609539	299	116609472	28	9.53763	3.68191	6.13134	Rifi_wt_ip_peak_1777
chr11	116616205	116616394	190	116616352	28	7.09796	2.92014	3.93577	Rifi_wt_ip_peak_1778
chr11	116617835	116618072	238	116617843	14	6.47062	3.90853	3.35374	Rifi_wt_ip_peak_1779
chr11	116618460	116619261	802	116618912	20	10.9892	5.28034	7.44884	Rifi_wt_ip_peak_1780
chr11	116620199	116620511	313	116620347	14	6.47062	3.90853	3.35374	Rifi_wt_ip_peak_1781
chr11	116626306	116626703	398	116626316	13	5.50586	3.52023	2.53849	Rifi_wt_ip_peak_1782
chr11	116626987	116627133	147	116627011	11	4.37233	3.12682	1.54566	Rifi_wt_ip_peak_1783
chr11	116627296	116627703	408	116627396	16	7.71204	4.27456	4.4752	Rifi_wt_ip_peak_1784
chr11	116709218	116709356	139	116709242	15	7.22704	4.1691	4.02536	Rifi_wt_ip_peak_1785
chr11	116830284	116830516	233	116830404	17	8.81559	4.69023	5.45058	Rifi_wt_ip_peak_1786
chr11	116832733	116832871	139	116832779	14	6.47062	3.90853	3.35374	Rifi_wt_ip_peak_1787
chr11	116928471	116928606	136	116928500	14	6.47062	3.90853	3.35374	Rifi_wt_ip_peak_1788
chr11	117168717	117168921	205	117168843	19	10.4965	5.21137	6.98499	Rifi_wt_ip_peak_1789
chr11	117362234	117362432	199	117362288	13	5.74149	3.64796	2.71302	Rifi_wt_ip_peak_1790
chr11	118196709	118197231	523	118197070	31	17.3348	6.19216	13.382	Rifi_wt_ip_peak_1791
chr11	118302825	118303485	661	118303123	23	5.13797	2.57079	2.19956	Rifi_wt_ip_peak_1792
chr11	118332415	118332689	275	118332618	14	6.47062	3.90853	3.35374	Rifi_wt_ip_peak_1793
chr11	118460609	118460966	358	118460854	14	6.21454	3.77167	3.15056	Rifi_wt_ip_peak_1794
chr11	118610762	118610963	202	118610892	18	9.64507	4.9508	6.20543	Rifi_wt_ip_peak_1795
chr11	118646249	118646421	173	118646280	15	6.95045	4.02312	3.79882	Rifi_wt_ip_peak_1796
chr11	118651311	118651529	219	118651497	15	7.22704	4.1691	4.02536	Rifi_wt_ip_peak_1797
chr11	118725848	118726124	277	118726013	23	13.6102	6.01016	9.87765	Rifi_wt_ip_peak_1798
chr11	118846320	118846599	280	118846394	19	10.4965	5.21137	6.98499	Rifi_wt_ip_peak_1799
chr11	118907953	118908509	557	118908229	19	10.4965	5.21137	6.98499	Rifi_wt_ip_peak_1800
chr11	118919771	118920175	405	118919864	16	8.00916	4.42967	4.72808	Rifi_wt_ip_peak_1801
chr11	119125601	119125936	336	119125884	14	6.47062	3.90853	3.35374	Rifi_wt_ip_peak_1802
chr11	119320769	119321028	260	119320845	18	9.64507	4.9508	6.20543	Rifi_wt_ip_peak_1803
chr11	119975941	119976090	150	119976002	16	8.00916	4.42967	4.72808	Rifi_wt_ip_peak_1804
chr11	120183523	120183787	265	120183598	18	9.64507	4.9508	6.20543	Rifi_wt_ip_peak_1805
chr11	120186726	120186919	194	120186915	14	6.47062	3.90853	3.35374	Rifi_wt_ip_peak_1806
chr11	120375196	120375402	207	120375222	14	4.49978	2.90258	1.6626	Rifi_wt_ip_peak_1807
chr11	120979501	120980058	558	120979764	35	26.4613	9.38047	22.1613	Rifi_wt_ip_peak_1808
chr11	121006880	121007475	596	121007253	47	40.5576	12.5073	35.9609	Rifi_wt_ip_peak_1809
chr11	121046233	121046529	297	121046337	13	5.74149	3.64796	2.71302	Rifi_wt_ip_peak_1810
chr11	121720046	121720182	137	121720147	12	4.82616	3.26878	1.96071	Rifi_wt_ip_peak_1811
chr12	3000563	3000699	137	3000634	13	5.74149	3.64796	2.71302	Rifi_wt_ip_peak_1812
chr12	3009509	3009716	208	3009527	13	5.74149	3.64796	2.71302	Rifi_wt_ip_peak_1813
chr12	3016907	3017045	139	3017003	13	5.74149	3.64796	2.71302	Rifi_wt_ip_peak_1814
chr12	3396203	3396737	535	3396501	26	9.60011	3.88264	6.18798	Rifi_wt_ip_peak_1815
chr12	4111035	4111272	238	4111074	17	6.78957	3.68617	3.65059	Rifi_wt_ip_peak_1816
chr12	4111731	4112225	495	4112084	18	9.64507	4.9508	6.20543	Rifi_wt_ip_peak_1817
chr12	4185146	4185414	269	4185249	27	8.55395	3.43776	5.23274	Rifi_wt_ip_peak_1818
chr12	4219364	4221718	2355	4219819	58	29.362	6.31987	24.9947	Rifi_wt_ip_peak_1819
chr12	4292344	4292898	555	4292483	26	5.10037	2.42765	2.16498	Rifi_wt_ip_peak_1820
chr12	4436935	4437278	344	4437133	27	15.4959	6.12367	11.6456	Rifi_wt_ip_peak_1821
chr12	4473674	4474972	1299	4474048	32	7.4384	2.81636	4.22146	Rifi_wt_ip_peak_1822
chr12	4775810	4776008	199	4775850	17	8.81559	4.69023	5.45058	Rifi_wt_ip_peak_1823
chr12	4822340	4822532	193	4822443	22	13.1721	5.99308	9.45854	Rifi_wt_ip_peak_1824
chr12	4835247	4835641	395	4835565	19	8.66226	4.30995	5.33651	Rifi_wt_ip_peak_1825
chr12	5062607	5063135	529	5063074	20	11.3687	5.47194	7.78593	Rifi_wt_ip_peak_1826
chr12	5512997	5513559	563	5513316	26	16.9928	7.03535	13.0523	Rifi_wt_ip_peak_1827
chr12	6019863	6020385	523	6020160	25	15.9204	6.72913	12.0532	Rifi_wt_ip_peak_1828
chr12	6294351	6294607	257	6294511	14	6.47062	3.90853	3.35374	Rifi_wt_ip_peak_1829
chr12	7118565	7118772	208	7118687	15	7.22704	4.1691	4.02536	Rifi_wt_ip_peak_1830
chr12	7808653	7809217	565	7808902	28	18.9997	7.55649	14.9635	Rifi_wt_ip_peak_1831
chr12	7908291	7908565	275	7908484	13	5.74149	3.64796	2.71302	Rifi_wt_ip_peak_1832
chr12	8130734	8131214	481	8130995	20	11.3687	5.47194	7.78593	Rifi_wt_ip_peak_1833
chr12	8304508	8304995	488	8304789	27	17.9887	7.29592	13.9996	Rifi_wt_ip_peak_1834
chr12	8305249	8305639	391	8305587	16	8.00916	4.42967	4.72808	Rifi_wt_ip_peak_1835
chr12	8496876	8497126	251	8496963	16	7.20141	4.01328	4.02536	Rifi_wt_ip_peak_1836
chr12	8497845	8498140	296	8497917	27	8.55395	3.43776	5.23274	Rifi_wt_ip_peak_1837
chr12	8614376	8614930	555	8614777	26	11.702	4.67694	8.10391	Rifi_wt_ip_peak_1838
chr12	8971420	8972221	802	8971994	24	7.50562	3.31151	4.28513	Rifi_wt_ip_peak_1839
chr12	8974988	8975373	386	8975338	20	9.57135	4.59276	6.16138	Rifi_wt_ip_peak_1840
chr12	9136831	9137126	296	9136846	16	4.96464	2.94974	2.08958	Rifi_wt_ip_peak_1841
chr12	9432019	9434029	2011	9432543	57	41.8373	10.3365	37.2203	Rifi_wt_ip_peak_1842
chr12	10978213	10978472	260	10978437	20	5.33915	2.81054	2.38526	Rifi_wt_ip_peak_1843
chr12	11335821	11336113	293	11336007	34	25.3569	9.1199	21.0892	Rifi_wt_ip_peak_1844
chr12	11443512	11444040	529	11443657	24	15.0487	6.51421	11.2162	Rifi_wt_ip_peak_1845
chr12	11444233	11444371	139	11444288	14	6.47062	3.90853	3.35374	Rifi_wt_ip_peak_1846
chr12	12099437	12099752	316	12099624	21	11.1298	5.1739	7.58359	Rifi_wt_ip_peak_1847
chr12	12285745	12285990	246	12285900	14	6.47062	3.90853	3.35374	Rifi_wt_ip_peak_1848
chr12	12827665	12828028	364	12827844	19	10.1375	5.0289	6.67101	Rifi_wt_ip_peak_1849
chr12	12918745	12919150	406	12918908	16	8.00916	4.42967	4.72808	Rifi_wt_ip_peak_1850
chr12	13102610	13102804	195	13102803	14	4.49978	2.90258	1.6626	Rifi_wt_ip_peak_1851
chr12	14004506	14005320	815	14005007	20	11.1849	5.37875	7.6341	Rifi_wt_ip_peak_1852
chr12	14447701	14448265	565	14447990	19	10.4965	5.21137	6.98499	Rifi_wt_ip_peak_1853
chr12	14682454	14682694	241	14682633	15	6.95045	4.02312	3.79882	Rifi_wt_ip_peak_1854
chr12	14797655	14798207	553	14798003	29	10.6798	3.97381	7.15611	Rifi_wt_ip_peak_1855
chr12	15198217	15199308	1092	15199141	30	20.4784	7.79479	16.3845	Rifi_wt_ip_peak_1856
chr12	15878875	15879103	229	15879031	27	8.55395	3.43776	5.23274	Rifi_wt_ip_peak_1857
chr12	16421821	16422438	618	16422188	18	6.65091	3.51269	3.52005	Rifi_wt_ip_peak_1858
chr12	16660465	16660709	245	16660581	13	5.74149	3.64796	2.71302	Rifi_wt_ip_peak_1859
chr12	16817316	16818321	1006	16817473	30	21.065	8.07763	16.941	Rifi_wt_ip_peak_1860
chr12	17130031	17130256	226	17130094	18	9.38361	4.81659	5.98567	Rifi_wt_ip_peak_1861
chr12	17182641	17183099	459	17182811	18	9.64507	4.9508	6.20543	Rifi_wt_ip_peak_1862
chr12	17183299	17183689	391	17183535	19	10.4965	5.21137	6.98499	Rifi_wt_ip_peak_1863
chr12	17834734	17834919	186	17834772	16	4.33463	2.67353	1.54566	Rifi_wt_ip_peak_1864
chr12	17909765	17910349	585	17909901	19	6.0065	3.14533	2.95936	Rifi_wt_ip_peak_1865
chr12	18004001	18004351	351	18004206	25	16.0126	6.77478	12.1255	Rifi_wt_ip_peak_1866
chr12	18032924	18033162	239	18032968	20	5.88848	3.01983	2.85216	Rifi_wt_ip_peak_1867
chr12	18033415	18033833	419	18033773	23	8.51907	3.7744	5.20031	Rifi_wt_ip_peak_1868
chr12	18142280	18142433	154	18142304	12	5.04139	3.38739	2.11184	Rifi_wt_ip_peak_1869
chr12	18169820	18170109	290	18170059	19	6.0065	3.14533	2.95936	Rifi_wt_ip_peak_1870
chr12	18234222	18234476	255	18234284	12	5.04139	3.38739	2.11184	Rifi_wt_ip_peak_1871
chr12	18329679	18329914	236	18329718	14	6.47062	3.90853	3.35374	Rifi_wt_ip_peak_1872
chr12	18384796	18384969	174	18384962	13	5.74149	3.64796	2.71302	Rifi_wt_ip_peak_1873
chr12	18411842	18412106	265	18412093	17	5.54969	3.12325	2.57755	Rifi_wt_ip_peak_1874
chr12	18412276	18412736	461	18412362	18	9.64507	4.9508	6.20543	Rifi_wt_ip_peak_1875
chr12	18879293	18879442	150	18879419	13	5.10214	3.30506	2.16618	Rifi_wt_ip_peak_1876
chr12	19181226	19181570	345	19181487	27	17.9887	7.29592	13.9996	Rifi_wt_ip_peak_1877
chr12	19198591	19198727	137	19198592	12	5.04139	3.38739	2.11184	Rifi_wt_ip_peak_1878
chr12	19204668	19205044	377	19204885	19	6.0065	3.14533	2.95936	Rifi_wt_ip_peak_1879
chr12	19308889	19309262	374	19309071	21	11.8607	5.53179	8.25271	Rifi_wt_ip_peak_1880
chr12	19361130	19361281	152	19361278	13	5.74149	3.64796	2.71302	Rifi_wt_ip_peak_1881
chr12	19366782	19367230	449	19366884	25	10.1385	4.1869	6.67198	Rifi_wt_ip_peak_1882
chr12	19412374	19412616	243	19412588	12	5.04139	3.38739	2.11184	Rifi_wt_ip_peak_1883
chr12	19412852	19413199	348	19412948	13	5.74149	3.64796	2.71302	Rifi_wt_ip_peak_1884
chr12	19505496	19505870	375	19505796	17	6.35211	3.48309	3.27826	Rifi_wt_ip_peak_1885
chr12	19506019	19506559	541	19506274	17	8.28653	4.41811	4.98657	Rifi_wt_ip_peak_1886
chr12	19523402	19523695	294	19523660	14	4.49978	2.90258	1.6626	Rifi_wt_ip_peak_1887
chr12	19633026	19633373	348	19633176	18	6.45345	3.42559	3.35374	Rifi_wt_ip_peak_1888
chr12	19862574	19862881	308	19862731	25	16.0126	6.77478	12.1255	Rifi_wt_ip_peak_1889
chr12	19885377	19885875	499	19885597	15	6.95045	4.02312	3.79882	Rifi_wt_ip_peak_1890
chr12	20064057	20064348	292	20064304	18	9.64507	4.9508	6.20543	Rifi_wt_ip_peak_1891
chr12	20090862	20091399	538	20091100	17	8.81559	4.69023	5.45058	Rifi_wt_ip_peak_1892
chr12	20207072	20207324	253	20207240	16	7.71204	4.27456	4.4752	Rifi_wt_ip_peak_1893
chr12	20229079	20229622	544	20229323	23	14.1017	6.25365	10.3269	Rifi_wt_ip_peak_1894
chr12	20232427	20232884	458	20232619	15	7.22704	4.1691	4.02536	Rifi_wt_ip_peak_1895
chr12	20233133	20233501	369	20233198	16	4.33463	2.67353	1.54566	Rifi_wt_ip_peak_1896
chr12	20235826	20236170	345	20236030	14	6.47062	3.90853	3.35374	Rifi_wt_ip_peak_1897
chr12	20236508	20236993	486	20236576	16	8.00916	4.42967	4.72808	Rifi_wt_ip_peak_1898
chr12	20239887	20240138	252	20240011	18	9.30677	4.77745	5.91279	Rifi_wt_ip_peak_1899
chr12	20248237	20248491	255	20248402	14	5.80143	3.55471	2.76947	Rifi_wt_ip_peak_1900
chr12	20249429	20250572	1144	20249689	33	11.5064	3.89005	7.91642	Rifi_wt_ip_peak_1901
chr12	20256327	20256506	180	20256387	30	10.4355	3.80609	6.95118	Rifi_wt_ip_peak_1902
chr12	20257777	20257938	162	20257899	14	5.64688	3.47477	2.66926	Rifi_wt_ip_peak_1903
chr12	20259879	20260172	294	20260040	15	7.22704	4.1691	4.02536	Rifi_wt_ip_peak_1904
chr12	20263275	20263441	167	20263372	19	10.4965	5.21137	6.98499	Rifi_wt_ip_peak_1905
chr12	20264719	20264853	135	20264836	15	5.09235	3.09608	2.15747	Rifi_wt_ip_peak_1906
chr12	20267864	20268046	183	20267952	22	12.7513	5.78323	9.0799	Rifi_wt_ip_peak_1907
chr12	20276755	20277129	375	20276838	23	12.0066	5.24886	8.39178	Rifi_wt_ip_peak_1908
chr12	20280401	20280549	149	20280497	19	8.79818	4.37405	5.45058	Rifi_wt_ip_peak_1909
chr12	20284188	20284334	147	20284333	14	4.49978	2.90258	1.6626	Rifi_wt_ip_peak_1910
chr12	20301676	20301906	231	20301830	19	8.82429	4.38642	5.4589	Rifi_wt_ip_peak_1911
chr12	20302752	20303090	339	20302980	16	6.60744	3.71795	3.47899	Rifi_wt_ip_peak_1912
chr12	20304467	20304784	318	20304559	14	6.47062	3.90853	3.35374	Rifi_wt_ip_peak_1913
chr12	20317252	20317423	172	20317392	14	6.47062	3.90853	3.35374	Rifi_wt_ip_peak_1914
chr12	20318272	20318565	294	20318374	15	7.22704	4.1691	4.02536	Rifi_wt_ip_peak_1915
chr12	20327315	20327744	430	20327506	19	10.4965	5.21137	6.98499	Rifi_wt_ip_peak_1916
chr12	20328160	20328364	205	20328233	14	6.47062	3.90853	3.35374	Rifi_wt_ip_peak_1917
chr12	20441388	20441789	402	20441635	26	8.72948	3.57643	5.40007	Rifi_wt_ip_peak_1918
chr12	20641704	20641927	224	20641890	22	6.43526	3.07821	3.35374	Rifi_wt_ip_peak_1919
chr12	20821328	20821464	137	20821341	14	6.47062	3.90853	3.35374	Rifi_wt_ip_peak_1920
chr12	20906054	20906266	213	20906100	19	6.78663	3.47028	3.64792	Rifi_wt_ip_peak_1921
chr12	21021108	21021606	499	21021340	17	7.31516	3.93665	4.10638	Rifi_wt_ip_peak_1922
chr12	21814171	21814787	617	21814527	18	4.79941	2.73223	1.94089	Rifi_wt_ip_peak_1923
chr12	21931025	21931302	278	21931098	21	8.10599	3.81731	4.8153	Rifi_wt_ip_peak_1924
chr12	21936321	21936915	595	21936390	18	7.08322	3.70673	3.92178	Rifi_wt_ip_peak_1925
chr12	21937141	21937599	459	21937361	17	4.28636	2.58843	1.53125	Rifi_wt_ip_peak_1926
chr12	21950034	21950291	258	21950121	17	5.54969	3.12325	2.57755	Rifi_wt_ip_peak_1927
chr12	22049579	22049860	282	22049802	17	6.35211	3.48309	3.27826	Rifi_wt_ip_peak_1928
chr12	22099123	22099294	172	22099123	13	4.63473	3.06184	1.7882	Rifi_wt_ip_peak_1929
chr12	22814338	22814476	139	22814340	18	6.15738	3.29677	3.10075	Rifi_wt_ip_peak_1930
chr12	22852659	22853447	789	22852917	20	11.3687	5.47194	7.78593	Rifi_wt_ip_peak_1931
chr12	22932942	22933173	232	22932947	18	4.25374	2.51675	1.50178	Rifi_wt_ip_peak_1932
chr12	23131250	23131974	725	23131312	16	5.71024	3.28959	2.71302	Rifi_wt_ip_peak_1933
chr12	23275314	23275607	294	23275547	16	6.76586	3.79581	3.63064	Rifi_wt_ip_peak_1934
chr12	23415520	23415824	305	23415657	21	9.06412	4.22532	5.68803	Rifi_wt_ip_peak_1935
chr12	23416131	23416722	592	23416160	19	7.70308	3.8701	4.4703	Rifi_wt_ip_peak_1936
chr12	24151300	24151665	366	24151348	12	5.04139	3.38739	2.11184	Rifi_wt_ip_peak_1937
chr12	24221070	24221218	149	24221078	12	5.04139	3.38739	2.11184	Rifi_wt_ip_peak_1938
chr12	24299460	24299780	321	24299507	17	6.35211	3.48309	3.27826	Rifi_wt_ip_peak_1939
chr12	24443997	24444148	152	24444057	18	9.64507	4.9508	6.20543	Rifi_wt_ip_peak_1940
chr12	24455552	24455713	162	24455672	15	7.22704	4.1691	4.02536	Rifi_wt_ip_peak_1941
chr12	24465639	24466120	482	24465872	29	12.5151	4.61461	8.85269	Rifi_wt_ip_peak_1942
chr12	24466279	24466752	474	24466550	29	6.49303	2.69739	3.37478	Rifi_wt_ip_peak_1943
chr12	24613348	24614786	1439	24614271	17	8.81559	4.69023	5.45058	Rifi_wt_ip_peak_1944
chr12	24899031	24899492	462	24899108	16	6.24021	3.54003	3.17513	Rifi_wt_ip_peak_1945
chr12	24899874	24900068	195	24899949	16	7.05191	3.93807	3.89357	Rifi_wt_ip_peak_1946
chr12	25450574	25450904	331	25450780	19	10.4965	5.21137	6.98499	Rifi_wt_ip_peak_1947
chr12	25758210	25758385	176	25758333	15	7.22704	4.1691	4.02536	Rifi_wt_ip_peak_1948
chr12	25758523	25758690	168	25758604	12	5.04139	3.38739	2.11184	Rifi_wt_ip_peak_1949
chr12	26110278	26110452	175	26110303	13	5.7384	3.64628	2.71302	Rifi_wt_ip_peak_1950
chr12	26719877	26720472	596	26720039	19	10.2603	5.09098	6.78688	Rifi_wt_ip_peak_1951
chr12	26733271	26733457	187	26733388	16	7.84794	4.34523	4.60397	Rifi_wt_ip_peak_1952
chr12	26733608	26734419	812	26734093	21	9.13685	4.25711	5.7551	Rifi_wt_ip_peak_1953
chr12	26819740	26819875	136	26819745	11	4.37233	3.12682	1.54566	Rifi_wt_ip_peak_1954
chr12	27154089	27154725	637	27154387	16	8.00916	4.42967	4.72808	Rifi_wt_ip_peak_1955
chr12	27989266	27989439	174	27989380	16	8.00916	4.42967	4.72808	Rifi_wt_ip_peak_1956
chr12	28026812	28027176	365	28026979	21	12.2609	5.73251	8.61113	Rifi_wt_ip_peak_1957
chr12	28092283	28092629	347	28092285	16	4.33463	2.67353	1.54566	Rifi_wt_ip_peak_1958
chr12	28202052	28202202	151	28202063	15	7.22704	4.1691	4.02536	Rifi_wt_ip_peak_1959
chr12	28588194	28588528	335	28588268	15	7.22704	4.1691	4.02536	Rifi_wt_ip_peak_1960
chr12	29291594	29291871	278	29291851	15	7.22704	4.1691	4.02536	Rifi_wt_ip_peak_1961
chr12	29732998	29733213	216	29733106	21	8.10599	3.81731	4.8153	Rifi_wt_ip_peak_1962
chr12	31263459	31263930	472	31263757	65	25.6727	4.88764	21.399	Rifi_wt_ip_peak_1963
chr12	31399778	31399930	153	31399810	14	6.47062	3.90853	3.35374	Rifi_wt_ip_peak_1964
chr12	31730599	31731086	488	31730750	21	12.2609	5.73251	8.61113	Rifi_wt_ip_peak_1965
chr12	32745703	32745906	204	32745828	17	8.81559	4.69023	5.45058	Rifi_wt_ip_peak_1966
chr12	32927621	32928012	392	32927921	15	5.92386	3.49924	2.88247	Rifi_wt_ip_peak_1967
chr12	33103011	33103479	469	33103282	19	6.03002	3.15493	2.98198	Rifi_wt_ip_peak_1968
chr12	33220467	33221313	847	33220651	55	24.0899	5.31993	19.8712	Rifi_wt_ip_peak_1969
chr12	33606532	33606812	281	33606641	17	8.81559	4.69023	5.45058	Rifi_wt_ip_peak_1970
chr12	34030223	34030505	283	34030426	14	6.47062	3.90853	3.35374	Rifi_wt_ip_peak_1971
chr12	34685046	34685260	215	34685093	17	5.54969	3.12325	2.57755	Rifi_wt_ip_peak_1972
chr12	34751561	34751824	264	34751794	17	8.81559	4.69023	5.45058	Rifi_wt_ip_peak_1973
chr12	34752064	34752536	473	34752095	20	6.60605	3.3026	3.47899	Rifi_wt_ip_peak_1974
chr12	35300967	35301175	209	35301020	17	6.35211	3.48309	3.27826	Rifi_wt_ip_peak_1975
chr12	36580933	36581538	606	36581233	23	10.6464	4.64412	7.12602	Rifi_wt_ip_peak_1976
chr12	36832158	36833377	1220	36832546	19	10.1375	5.0289	6.67101	Rifi_wt_ip_peak_1977
chr12	37068784	37069660	877	37069220	29	14.0606	5.1966	10.3072	Rifi_wt_ip_peak_1978
chr12	37107988	37108955	968	37108297	24	15.0487	6.51421	11.2162	Rifi_wt_ip_peak_1979
chr12	37212802	37213267	466	37213008	22	10.5773	4.75739	7.06316	Rifi_wt_ip_peak_1980
chr12	37835085	37835235	151	37835098	15	7.22704	4.1691	4.02536	Rifi_wt_ip_peak_1981
chr12	37887396	37888107	712	37887534	20	11.3687	5.47194	7.78593	Rifi_wt_ip_peak_1982
chr12	37917436	37917642	207	37917536	17	8.81559	4.69023	5.45058	Rifi_wt_ip_peak_1983
chr12	38774241	38775297	1057	38774521	31	17.3348	6.19216	13.382	Rifi_wt_ip_peak_1984
chr12	39016133	39016305	173	39016256	12	5.04139	3.38739	2.11184	Rifi_wt_ip_peak_1985
chr12	40158745	40158917	173	40158777	15	7.22704	4.1691	4.02536	Rifi_wt_ip_peak_1986
chr12	40801658	40801846	189	40801690	13	5.74149	3.64796	2.71302	Rifi_wt_ip_peak_1987
chr12	40908711	40909140	430	40908765	16	8.00916	4.42967	4.72808	Rifi_wt_ip_peak_1988
chr12	41103632	41103952	321	41103743	20	10.6746	5.12394	7.15224	Rifi_wt_ip_peak_1989
chr12	41869520	41869682	163	41869590	15	7.22704	4.1691	4.02536	Rifi_wt_ip_peak_1990
chr12	43341712	43342838	1127	43341993	46	20.9267	5.37743	16.8229	Rifi_wt_ip_peak_1991
chr12	43730304	43730974	671	43730471	21	10.8494	5.03966	7.31994	Rifi_wt_ip_peak_1992
chr12	43767902	43768198	297	43767942	19	9.33815	4.63303	5.94342	Rifi_wt_ip_peak_1993
chr12	43846391	43847154	764	43846682	36	9.53784	3.15774	6.13134	Rifi_wt_ip_peak_1994
chr12	43974130	43974955	826	43974522	24	15.0487	6.51421	11.2162	Rifi_wt_ip_peak_1995
chr12	44137705	44137895	191	44137878	24	5.62273	2.67791	2.64648	Rifi_wt_ip_peak_1996
chr12	44138223	44138719	497	44138417	28	4.33507	2.1476	1.54566	Rifi_wt_ip_peak_1997
chr12	44276281	44276562	282	44276526	16	8.00916	4.42967	4.72808	Rifi_wt_ip_peak_1998
chr12	44450315	44450897	583	44450647	26	11.7219	4.68488	8.12134	Rifi_wt_ip_peak_1999
[truncated: 10,730 more rows]

## Sheet: Rif1_WT_Pcgf6_peaks
chr	start	end	length	abs_summit	pileup	-LOG10(pvalue)	fold_enrichment	-LOG10(qvalue)	name
chr1	3661097	3662663	1567	3662100	33	26.763	10.1072	23.3192	Rif1_WT_Pcgf6_IP_peak_1
chr1	3943531	3943989	459	3943809	19	11.8885	5.94544	8.95902	Rif1_WT_Pcgf6_IP_peak_2
chr1	4075433	4075792	360	4075652	22	14.3049	6.575	11.2644	Rif1_WT_Pcgf6_IP_peak_3
chr1	4482243	4482873	631	4482622	21	10.9863	5.10501	8.10663	Rif1_WT_Pcgf6_IP_peak_4
chr1	4487058	4487648	591	4487439	14	5.65836	3.48069	3.15368	Rif1_WT_Pcgf6_IP_peak_5
chr1	4550007	4550979	973	4550677	17	9.35846	4.97642	6.57622	Rif1_WT_Pcgf6_IP_peak_6
chr1	4561612	4562190	579	4561830	21	8.97483	4.18644	6.21634	Rif1_WT_Pcgf6_IP_peak_7
chr1	4678574	4679573	1000	4678809	22	12.09	5.46079	9.15388	Rif1_WT_Pcgf6_IP_peak_8
chr1	4847618	4847894	277	4847885	13	4.79833	3.14624	2.38388	Rif1_WT_Pcgf6_IP_peak_9
chr1	5008285	5010024	1740	5008828	30	12.9256	4.64529	9.94656	Rif1_WT_Pcgf6_IP_peak_10
chr1	5010876	5011252	377	5011062	25	9.69284	4.01729	6.88604	Rif1_WT_Pcgf6_IP_peak_11
chr1	5012816	5013767	952	5012992	21	12.6784	5.94542	9.71255	Rif1_WT_Pcgf6_IP_peak_12
chr1	5036451	5037007	557	5036826	23	15.2895	6.86087	12.2078	Rif1_WT_Pcgf6_IP_peak_13
chr1	5072950	5073685	736	5073203	76	85.4054	22.8899	81.213	Rif1_WT_Pcgf6_IP_peak_14
chr1	5250262	5251336	1075	5251033	36	30.3131	10.9991	26.792	Rif1_WT_Pcgf6_IP_peak_15
chr1	5251628	5251956	329	5251892	10	5.30513	3.80473	2.82958	Rif1_WT_Pcgf6_IP_peak_16
chr1	5340870	5341485	616	5341000	15	9.6635	5.53415	6.85819	Rif1_WT_Pcgf6_IP_peak_17
chr1	5578576	5578984	409	5578839	12	7.68055	4.93688	5.00994	Rif1_WT_Pcgf6_IP_peak_18
chr1	5906357	5907797	1441	5906959	48	36.0827	10.2462	32.4467	Rif1_WT_Pcgf6_IP_peak_19
chr1	5983281	5983687	407	5983430	16	7.97152	4.40989	5.28404	Rif1_WT_Pcgf6_IP_peak_20
chr1	6272503	6273107	605	6272888	18	13.7096	7.21544	10.6926	Rif1_WT_Pcgf6_IP_peak_21
chr1	6372871	6373285	415	6373068	32	21.1795	7.65751	17.8879	Rif1_WT_Pcgf6_IP_peak_22
chr1	6431104	6431774	671	6431563	32	27.6977	10.9189	24.2334	Rif1_WT_Pcgf6_IP_peak_23
chr1	7180846	7181150	305	7180935	12	5.88449	3.86453	3.35918	Rif1_WT_Pcgf6_IP_peak_24
chr1	7261643	7262049	407	7261971	13	8.14008	5.02809	5.43954	Rif1_WT_Pcgf6_IP_peak_25
chr1	7324745	7325047	303	7325011	20	4.75731	2.59523	2.34448	Rif1_WT_Pcgf6_IP_peak_26
chr1	7388299	7388693	395	7388481	15	7.70035	4.42349	5.02829	Rif1_WT_Pcgf6_IP_peak_27
chr1	7508843	7509288	446	7508952	18	7.66043	3.973	4.99633	Rif1_WT_Pcgf6_IP_peak_28
chr1	8208469	8209078	610	8208922	38	29.8499	10.165	26.3367	Rif1_WT_Pcgf6_IP_peak_29
chr1	8571691	8572229	539	8571826	15	10.5775	6.07616	7.72022	Rif1_WT_Pcgf6_IP_peak_30
chr1	8678686	8679211	526	8678885	32	11.8429	4.07821	8.91771	Rif1_WT_Pcgf6_IP_peak_31
chr1	9040828	9041109	282	9040896	13	6.6626	4.1618	4.07352	Rif1_WT_Pcgf6_IP_peak_32
chr1	9165649	9165907	259	9165872	11	3.73108	2.77085	1.44246	Rif1_WT_Pcgf6_IP_peak_33
chr1	9289393	9290113	721	9289450	13	3.84262	2.6641	1.52249	Rif1_WT_Pcgf6_IP_peak_34
chr1	9535497	9536440	944	9535916	156	95.6395	9.19489	91.3732	Rif1_WT_Pcgf6_IP_peak_35
chr1	9620402	9620690	289	9620648	11	3.75617	2.78455	1.4512	Rif1_WT_Pcgf6_IP_peak_36
chr1	9639104	9639632	529	9639457	30	27.997	11.7726	24.5241	Rif1_WT_Pcgf6_IP_peak_37
chr1	9690663	9691003	341	9690764	15	6.34903	3.71273	3.7835	Rif1_WT_Pcgf6_IP_peak_38
chr1	9758383	9758878	496	9758774	15	10.5775	6.07616	7.72022	Rif1_WT_Pcgf6_IP_peak_39
chr1	9788033	9788600	568	9788329	16	10.6202	5.88003	7.76027	Rif1_WT_Pcgf6_IP_peak_40
chr1	9838259	9838663	405	9838491	32	19.4644	6.90047	16.227	Rif1_WT_Pcgf6_IP_peak_41
chr1	9898603	9899256	654	9898791	32	22.5707	8.30413	19.2402	Rif1_WT_Pcgf6_IP_peak_42
chr1	9957004	9957622	619	9957405	21	12.264	5.73408	9.31899	Rif1_WT_Pcgf6_IP_peak_43
chr1	9974652	9975011	360	9974830	14	7.46994	4.45908	4.81888	Rif1_WT_Pcgf6_IP_peak_44
chr1	10029822	10030240	419	10029975	13	6.3807	4.00217	3.81053	Rif1_WT_Pcgf6_IP_peak_45
chr1	10222137	10223652	1516	10222878	79	89.7614	23.6747	85.5363	Rif1_WT_Pcgf6_IP_peak_46
chr1	10685173	10685595	423	10685306	14	8.73277	5.18826	5.99008	Rif1_WT_Pcgf6_IP_peak_47
chr1	10795229	10796178	950	10795790	56	58.6736	18.1458	54.7256	Rif1_WT_Pcgf6_IP_peak_48
chr1	10983487	10984160	674	10983655	20	15.7457	7.87875	12.6501	Rif1_WT_Pcgf6_IP_peak_49
chr1	11319676	11320434	759	11319823	22	10.6929	4.80942	7.82772	Rif1_WT_Pcgf6_IP_peak_50
chr1	11385398	11385962	565	11385670	26	12.8334	5.1379	9.85852	Rif1_WT_Pcgf6_IP_peak_51
chr1	11404091	11404768	678	11404252	18	6.88137	3.61556	4.27365	Rif1_WT_Pcgf6_IP_peak_52
chr1	11578362	11578692	331	11578505	19	11.8885	5.94544	8.95902	Rif1_WT_Pcgf6_IP_peak_53
chr1	11719486	11719911	426	11719674	15	9.6635	5.53415	6.85819	Rif1_WT_Pcgf6_IP_peak_54
chr1	11773365	11773694	330	11773496	17	6.95427	3.76389	4.33582	Rif1_WT_Pcgf6_IP_peak_55
chr1	12658241	12658558	318	12658287	12	5.04306	3.38832	2.59674	Rif1_WT_Pcgf6_IP_peak_56
chr1	12683063	12683337	275	12683169	14	8.69589	5.16651	5.95656	Rif1_WT_Pcgf6_IP_peak_57
chr1	12701336	12701666	331	12701488	11	6.11355	4.15061	3.56866	Rif1_WT_Pcgf6_IP_peak_58
chr1	12708383	12708652	270	12708389	9	3.90224	3.06731	1.57547	Rif1_WT_Pcgf6_IP_peak_59
chr1	12797534	12798841	1308	12798257	16	9.12412	5.03086	6.35928	Rif1_WT_Pcgf6_IP_peak_60
chr1	12824460	12825014	555	12824737	16	7.97152	4.40989	5.28404	Rif1_WT_Pcgf6_IP_peak_61
chr1	12825460	12826190	731	12825597	16	7.06528	3.94478	4.43871	Rif1_WT_Pcgf6_IP_peak_62
chr1	12854864	12856071	1208	12855552	47	48.6154	16.6024	44.7906	Rif1_WT_Pcgf6_IP_peak_63
chr1	12980940	12982773	1834	12981777	30	25.0634	10.1375	21.6667	Rif1_WT_Pcgf6_IP_peak_64
chr1	13091218	13091648	431	13091358	30	23.3258	9.21542	19.9714	Rif1_WT_Pcgf6_IP_peak_65
chr1	13094041	13094406	366	13094144	16	7.02655	3.92537	4.40438	Rif1_WT_Pcgf6_IP_peak_66
chr1	13114958	13115640	683	13115555	19	4.68426	2.62502	2.27522	Rif1_WT_Pcgf6_IP_peak_67
chr1	13123730	13123999	270	13123914	15	6.73195	3.90922	4.139	Rif1_WT_Pcgf6_IP_peak_68
chr1	13193271	13193697	427	13193489	35	19.2768	6.28508	16.0478	Rif1_WT_Pcgf6_IP_peak_69
chr1	13345879	13346216	338	13346007	19	14.7994	7.5952	11.7361	Rif1_WT_Pcgf6_IP_peak_70
chr1	13363753	13364110	358	13364089	11	5.11022	3.5512	2.65049	Rif1_WT_Pcgf6_IP_peak_71
chr1	13416726	13417329	604	13417067	15	4.98345	3.04468	2.55426	Rif1_WT_Pcgf6_IP_peak_72
chr1	13579173	13580482	1310	13580182	80	85.084	21.0118	80.8953	Rif1_WT_Pcgf6_IP_peak_73
chr1	13650215	13651361	1147	13650705	26	11.7946	4.71381	8.87431	Rif1_WT_Pcgf6_IP_peak_74
chr1	14221417	14221713	297	14221571	13	7.79549	4.82208	5.11786	Rif1_WT_Pcgf6_IP_peak_75
chr1	14299737	14300336	600	14300075	21	17.0411	8.35472	13.8883	Rif1_WT_Pcgf6_IP_peak_76
chr1	14302750	14303071	322	14302972	15	10.5775	6.07616	7.72022	Rif1_WT_Pcgf6_IP_peak_77
chr1	14496047	14497659	1613	14497129	56	48.2434	13.1615	44.4242	Rif1_WT_Pcgf6_IP_peak_78
chr1	14745138	14745916	779	14745492	32	27.6977	10.9189	24.2334	Rif1_WT_Pcgf6_IP_peak_79
chr1	14908690	14909069	380	14908948	17	7.80573	4.17682	5.12413	Rif1_WT_Pcgf6_IP_peak_80
chr1	14965755	14966065	311	14966010	10	5.82367	4.12696	3.30602	Rif1_WT_Pcgf6_IP_peak_81
chr1	15073696	15074156	461	15073810	14	7.46994	4.45908	4.81888	Rif1_WT_Pcgf6_IP_peak_82
chr1	15254040	15254380	341	15254167	14	7.16438	4.28804	4.53499	Rif1_WT_Pcgf6_IP_peak_83
chr1	15276521	15277115	595	15277013	13	6.89387	4.29424	4.28476	Rif1_WT_Pcgf6_IP_peak_84
chr1	15633972	15634484	513	15634224	14	9.58361	5.6964	6.7884	Rif1_WT_Pcgf6_IP_peak_85
chr1	15701882	15702207	326	15702134	10	5.90416	4.17736	3.37064	Rif1_WT_Pcgf6_IP_peak_86
chr1	15732655	15733517	863	15733297	18	9.60223	4.9287	6.80552	Rif1_WT_Pcgf6_IP_peak_87
chr1	15783449	15783700	252	15783649	9	3.74747	2.97272	1.44725	Rif1_WT_Pcgf6_IP_peak_88
chr1	15784604	15785130	527	15784853	26	22.9679	10.2535	19.6263	Rif1_WT_Pcgf6_IP_peak_89
chr1	15882502	15882921	420	15882639	14	7.46994	4.45908	4.81888	Rif1_WT_Pcgf6_IP_peak_90
chr1	16082728	16083127	400	16082937	22	18.1911	8.73448	14.998	Rif1_WT_Pcgf6_IP_peak_91
chr1	16095221	16095978	758	16095651	16	9.69763	5.3511	6.89076	Rif1_WT_Pcgf6_IP_peak_92
chr1	16106105	16106696	592	16106415	13	7.82961	4.84238	5.14508	Rif1_WT_Pcgf6_IP_peak_93
chr1	16167634	16167975	342	16167821	12	7.68055	4.93688	5.00994	Rif1_WT_Pcgf6_IP_peak_94
chr1	16508904	16510288	1385	16510153	20	10.1604	4.87296	7.32789	Rif1_WT_Pcgf6_IP_peak_95
chr1	16608497	16609399	903	16608711	13	6.6626	4.1618	4.07352	Rif1_WT_Pcgf6_IP_peak_96
chr1	16655023	16656069	1047	16655369	68	63.786	16.0112	59.7842	Rif1_WT_Pcgf6_IP_peak_97
chr1	16678363	16678782	420	16678389	13	5.71161	3.63168	3.20449	Rif1_WT_Pcgf6_IP_peak_98
chr1	16814222	16814914	693	16814467	19	6.20203	3.22548	3.65295	Rif1_WT_Pcgf6_IP_peak_99
chr1	17081629	17082226	598	17081923	52	46.8403	13.8139	43.0387	Rif1_WT_Pcgf6_IP_peak_100
chr1	17086894	17088361	1468	17087237	69	70.6513	18.7366	66.5831	Rif1_WT_Pcgf6_IP_peak_101
chr1	17379379	17380096	718	17379644	27	17.9928	7.29792	14.8058	Rif1_WT_Pcgf6_IP_peak_102
chr1	17694860	17695467	608	17695378	17	7.80573	4.17682	5.12413	Rif1_WT_Pcgf6_IP_peak_103
chr1	17717285	17717870	586	17717473	26	22.9679	10.2535	19.6263	Rif1_WT_Pcgf6_IP_peak_104
chr1	17912001	17912400	400	17912170	17	11.6013	6.22592	8.68779	Rif1_WT_Pcgf6_IP_peak_105
chr1	18048108	18048954	847	18048463	28	24.4019	10.4153	21.0182	Rif1_WT_Pcgf6_IP_peak_106
chr1	18163403	18163688	286	18163453	10	5.90416	4.17736	3.37064	Rif1_WT_Pcgf6_IP_peak_107
chr1	18527772	18528540	769	18528309	23	14.1051	6.25536	11.0712	Rif1_WT_Pcgf6_IP_peak_108
chr1	19121570	19122277	708	19122011	33	22.1926	7.88955	18.8717	Rif1_WT_Pcgf6_IP_peak_109
chr1	19226560	19227062	503	19226742	16	11.5974	6.45592	8.68592	Rif1_WT_Pcgf6_IP_peak_110
chr1	20273892	20274690	799	20274149	28	10.6475	4.0581	7.78646	Rif1_WT_Pcgf6_IP_peak_111
chr1	20422197	20422989	793	20422453	24	13.5751	5.80114	10.5703	Rif1_WT_Pcgf6_IP_peak_112
chr1	20476430	20477743	1314	20476899	41	30.7203	9.74592	27.1873	Rif1_WT_Pcgf6_IP_peak_113
chr1	20809957	20810443	487	20810275	15	8.3047	4.75635	5.59117	Rif1_WT_Pcgf6_IP_peak_114
chr1	20925141	20925752	612	20925386	28	17.1883	6.69623	14.0311	Rif1_WT_Pcgf6_IP_peak_115
chr1	21069562	21069875	314	21069764	15	5.61174	3.34568	3.11503	Rif1_WT_Pcgf6_IP_peak_116
chr1	21070322	21070615	294	21070390	12	7.24134	4.66894	4.60283	Rif1_WT_Pcgf6_IP_peak_117
chr1	21115126	21115520	395	21115274	21	12.264	5.73408	9.31899	Rif1_WT_Pcgf6_IP_peak_118
chr1	21156399	21156756	358	21156613	15	7.70035	4.42349	5.02829	Rif1_WT_Pcgf6_IP_peak_119
chr1	21191324	21192245	922	21192084	25	14.4726	6.03319	11.4263	Rif1_WT_Pcgf6_IP_peak_120
chr1	21192764	21193085	322	21192877	10	5.7078	4.05458	3.20221	Rif1_WT_Pcgf6_IP_peak_121
chr1	21245918	21246771	854	21246540	26	16.5001	6.79429	13.3704	Rif1_WT_Pcgf6_IP_peak_122
chr1	21247670	21247989	320	21247810	24	12.3216	5.22763	9.37313	Rif1_WT_Pcgf6_IP_peak_123
chr1	21250163	21250572	410	21250378	24	10.2909	4.36464	7.45369	Rif1_WT_Pcgf6_IP_peak_124
chr1	21950550	21952718	2169	21951150	63	72.0285	22.0438	67.948	Rif1_WT_Pcgf6_IP_peak_125
chr1	22539807	22540989	1183	22540303	55	44.1105	11.7099	40.3494	Rif1_WT_Pcgf6_IP_peak_126
chr1	22812400	22813170	771	22812735	34	31.9653	12.5702	28.4074	Rif1_WT_Pcgf6_IP_peak_127
chr1	22928940	22929358	419	22929147	14	4.97796	3.13658	2.55107	Rif1_WT_Pcgf6_IP_peak_128
chr1	23262554	23264077	1524	23262893	53	50.9571	15.437	47.0993	Rif1_WT_Pcgf6_IP_peak_129
chr1	23313587	23314397	811	23313825	21	12.264	5.73408	9.31899	Rif1_WT_Pcgf6_IP_peak_130
chr1	23389555	23389947	393	23389808	14	6.66755	4.01498	4.07733	Rif1_WT_Pcgf6_IP_peak_131
chr1	23769413	23770225	813	23769936	47	46.1326	15.2807	42.3404	Rif1_WT_Pcgf6_IP_peak_132
chr1	23928517	23929737	1221	23929355	182	280.988	60.5505	275.932	Rif1_WT_Pcgf6_IP_peak_133
chr1	24012122	24012858	737	24012436	18	8.56914	4.40887	5.8404	Rif1_WT_Pcgf6_IP_peak_134
chr1	24106553	24107788	1236	24107566	54	49.2628	14.2673	45.43	Rif1_WT_Pcgf6_IP_peak_135
chr1	24503191	24503788	598	24503414	28	13.3606	5.06298	10.3628	Rif1_WT_Pcgf6_IP_peak_136
chr1	24593228	24594325	1098	24593448	25	17.8781	7.72907	14.6992	Rif1_WT_Pcgf6_IP_peak_137
chr1	24684993	24685991	999	24685292	31	28.1236	11.4928	24.6492	Rif1_WT_Pcgf6_IP_peak_138
chr1	25176677	25177545	869	25177081	19	11.8885	5.94544	8.95902	Rif1_WT_Pcgf6_IP_peak_139
chr1	25285309	25285770	462	25285582	24	15.0523	6.516	11.9769	Rif1_WT_Pcgf6_IP_peak_140
chr1	25719086	25719953	868	25719722	19	6.20203	3.22548	3.65295	Rif1_WT_Pcgf6_IP_peak_141
chr1	25886533	25887403	871	25886886	26	22.9679	10.2535	19.6263	Rif1_WT_Pcgf6_IP_peak_142
chr1	27196723	27197044	322	27196752	21	6.80893	3.29666	4.20773	Rif1_WT_Pcgf6_IP_peak_143
chr1	27216367	27216810	444	27216669	12	7.68055	4.93688	5.00994	Rif1_WT_Pcgf6_IP_peak_144
chr1	27251370	27252020	651	27251704	27	9.26526	3.67503	6.49108	Rif1_WT_Pcgf6_IP_peak_145
chr1	27811972	27812377	406	27812115	27	14.8893	5.85495	11.8208	Rif1_WT_Pcgf6_IP_peak_146
chr1	28249021	28249792	772	28249305	22	14.3049	6.575	11.2644	Rif1_WT_Pcgf6_IP_peak_147
chr1	28344391	28345701	1311	28345255	20	13.2061	6.44135	10.2129	Rif1_WT_Pcgf6_IP_peak_148
chr1	28679493	28679947	455	28679771	21	15.6908	7.57755	12.5983	Rif1_WT_Pcgf6_IP_peak_149
chr1	30099195	30100240	1046	30099652	30	14.9847	5.41215	11.914	Rif1_WT_Pcgf6_IP_peak_150
chr1	30124014	30124294	281	30124021	15	3.96795	2.58038	1.63871	Rif1_WT_Pcgf6_IP_peak_151
chr1	30366951	30368214	1264	30367675	26	22.9679	10.2535	19.6263	Rif1_WT_Pcgf6_IP_peak_152
chr1	30910587	30910932	346	30910759	15	9.6635	5.53415	6.85819	Rif1_WT_Pcgf6_IP_peak_153
chr1	30930066	30930811	746	30930219	16	7.47717	4.15355	4.82369	Rif1_WT_Pcgf6_IP_peak_154
chr1	31006045	31007288	1244	31006704	41	33.3318	10.9469	29.747	Rif1_WT_Pcgf6_IP_peak_155
chr1	31132366	31132799	434	31132538	17	5.03988	2.90293	2.59674	Rif1_WT_Pcgf6_IP_peak_156
chr1	31159957	31160235	279	31160074	12	7.68055	4.93688	5.00994	Rif1_WT_Pcgf6_IP_peak_157
chr1	31757972	31758352	381	31758160	27	14.1835	5.55056	11.1467	Rif1_WT_Pcgf6_IP_peak_158
chr1	32130153	32130523	371	32130271	20	12.0162	5.80583	9.08309	Rif1_WT_Pcgf6_IP_peak_159
chr1	32130793	32131511	719	32131231	26	18.9373	8.02634	15.7206	Rif1_WT_Pcgf6_IP_peak_160
chr1	32229175	32230111	937	32229629	50	44.3047	13.2926	40.5399	Rif1_WT_Pcgf6_IP_peak_161
chr1	33102915	33103495	581	33103237	16	7.24681	4.03624	4.60755	Rif1_WT_Pcgf6_IP_peak_162
chr1	33162878	33163600	723	33163252	13	8.61734	5.31664	5.88102	Rif1_WT_Pcgf6_IP_peak_163
chr1	33328431	33328856	426	33328685	14	9.58361	5.6964	6.7884	Rif1_WT_Pcgf6_IP_peak_164
chr1	33465396	33465738	343	33465496	19	9.35437	4.64091	6.57334	Rif1_WT_Pcgf6_IP_peak_165
chr1	33726601	33727636	1036	33727318	23	16.2339	7.36155	13.1137	Rif1_WT_Pcgf6_IP_peak_166
chr1	33776411	33777322	912	33777006	26	15.3863	6.26523	12.2991	Rif1_WT_Pcgf6_IP_peak_167
chr1	33813331	33814790	1460	33814307	36	33.0397	12.4383	29.462	Rif1_WT_Pcgf6_IP_peak_168
chr1	33871218	33871868	651	33871548	34	23.2181	8.1216	19.8677	Rif1_WT_Pcgf6_IP_peak_169
chr1	33895604	33896104	501	33895806	20	11.3207	5.44751	8.42767	Rif1_WT_Pcgf6_IP_peak_170
chr1	33949212	33949586	375	33949393	14	9.06825	5.38724	6.30586	Rif1_WT_Pcgf6_IP_peak_171
chr1	33963971	33965415	1445	33964799	114	146.202	34.0323	141.643	Rif1_WT_Pcgf6_IP_peak_172
chr1	33996743	33997073	331	33997037	10	5.90416	4.17736	3.37064	Rif1_WT_Pcgf6_IP_peak_173
chr1	34003296	34003975	680	34003564	47	40.5649	12.5107	36.8533	Rif1_WT_Pcgf6_IP_peak_174
chr1	34021289	34021551	263	34021476	11	4.37385	3.12768	1.9946	Rif1_WT_Pcgf6_IP_peak_175
chr1	34170594	34171461	868	34170807	38	23.5815	7.42141	20.2224	Rif1_WT_Pcgf6_IP_peak_176
chr1	34221498	34221796	299	34221643	18	11.6835	6.04859	8.76663	Rif1_WT_Pcgf6_IP_peak_177
chr1	34516249	34517068	820	34516889	26	13.9525	5.61725	10.9271	Rif1_WT_Pcgf6_IP_peak_178
chr1	34529621	34529900	280	34529768	18	9.31407	4.78117	6.53737	Rif1_WT_Pcgf6_IP_peak_179
chr1	34617354	34617968	615	34617789	15	7.19199	4.15049	4.5596	Rif1_WT_Pcgf6_IP_peak_180
chr1	34734588	34735302	715	34734985	34	31.0344	12.0552	27.496	Rif1_WT_Pcgf6_IP_peak_181
chr1	34780763	34781095	333	34780788	11	5.8161	3.97053	3.29957	Rif1_WT_Pcgf6_IP_peak_182
chr1	34807186	34807788	603	34807687	15	6.11719	3.5957	3.57161	Rif1_WT_Pcgf6_IP_peak_183
chr1	34858710	34859068	359	34858887	15	8.3047	4.75635	5.59117	Rif1_WT_Pcgf6_IP_peak_184
chr1	34906525	34907060	536	34906800	40	29.6159	9.51387	26.1077	Rif1_WT_Pcgf6_IP_peak_185
chr1	34915451	34916147	697	34915862	16	9.12412	5.03086	6.35928	Rif1_WT_Pcgf6_IP_peak_186
chr1	34986456	34987593	1138	34986976	106	117.898	24.8289	113.486	Rif1_WT_Pcgf6_IP_peak_187
chr1	35018452	35018719	268	35018521	8	4.27558	3.41784	1.91613	Rif1_WT_Pcgf6_IP_peak_188
chr1	35881015	35881656	642	35881275	37	28.7108	9.90432	25.2222	Rif1_WT_Pcgf6_IP_peak_189
chr1	35882628	35882916	289	35882852	12	6.09655	3.9875	3.555	Rif1_WT_Pcgf6_IP_peak_190
chr1	36001407	36001864	458	36001472	13	6.89387	4.29424	4.28476	Rif1_WT_Pcgf6_IP_peak_191
chr1	36070793	36071288	496	36071027	24	16.2916	7.14674	13.1686	Rif1_WT_Pcgf6_IP_peak_192
chr1	36087087	36088058	972	36087719	85	78.1245	16.3652	73.9919	Rif1_WT_Pcgf6_IP_peak_193
chr1	36116567	36117070	504	36117001	16	5.59253	3.23497	3.10135	Rif1_WT_Pcgf6_IP_peak_194
chr1	36117360	36117645	286	36117551	23	8.00213	3.57678	5.3122	Rif1_WT_Pcgf6_IP_peak_195
chr1	36124838	36125935	1098	36125105	23	14.44	6.42396	11.397	Rif1_WT_Pcgf6_IP_peak_196
chr1	36160381	36160815	435	36160641	20	9.13699	4.39121	6.36927	Rif1_WT_Pcgf6_IP_peak_197
chr1	36325943	36326646	704	36326302	62	70.1719	21.523	66.1102	Rif1_WT_Pcgf6_IP_peak_198
chr1	36360091	36360397	307	36360297	17	10.0503	5.35089	7.22506	Rif1_WT_Pcgf6_IP_peak_199
chr1	36425493	36426175	683	36425778	40	41.394	15.5209	37.6723	Rif1_WT_Pcgf6_IP_peak_200
chr1	36501473	36501998	526	36501757	25	15.9515	6.74454	12.8404	Rif1_WT_Pcgf6_IP_peak_201
chr1	36528494	36529065	572	36528725	26	18.9373	8.02634	15.7206	Rif1_WT_Pcgf6_IP_peak_202
chr1	36603525	36604069	545	36603812	32	16.6633	5.76132	13.531	Rif1_WT_Pcgf6_IP_peak_203
chr1	36668355	36668724	370	36668483	17	9.35846	4.97642	6.57622	Rif1_WT_Pcgf6_IP_peak_204
chr1	36729657	36729948	292	36729733	15	8.26628	4.73493	5.55749	Rif1_WT_Pcgf6_IP_peak_205
chr1	36739139	36740550	1412	36740017	166	238.342	49.4208	233.419	Rif1_WT_Pcgf6_IP_peak_206
chr1	36747965	36748773	809	36748433	56	49.0929	13.5333	45.2611	Rif1_WT_Pcgf6_IP_peak_207
chr1	36827502	36828208	707	36827911	66	60.0057	15.057	56.0431	Rif1_WT_Pcgf6_IP_peak_208
chr1	36835781	36836744	964	36836127	26	21.2863	9.29972	17.9932	Rif1_WT_Pcgf6_IP_peak_209
chr1	36888143	36888439	297	36888171	13	4.9948	3.24864	2.56106	Rif1_WT_Pcgf6_IP_peak_210
chr1	37013933	37014645	713	37014250	21	7.44627	3.54802	4.79938	Rif1_WT_Pcgf6_IP_peak_211
chr1	37040212	37041075	864	37040851	29	17.3453	6.5664	14.182	Rif1_WT_Pcgf6_IP_peak_212
chr1	37042221	37042799	579	37042622	43	28.5576	8.37287	25.0738	Rif1_WT_Pcgf6_IP_peak_213
chr1	37044888	37045741	854	37045544	19	6.20203	3.22548	3.65295	Rif1_WT_Pcgf6_IP_peak_214
chr1	37134145	37134496	352	37134257	9	4.62501	3.51638	2.21887	Rif1_WT_Pcgf6_IP_peak_215
chr1	37134932	37135645	714	37135465	18	9.03912	4.6422	6.27923	Rif1_WT_Pcgf6_IP_peak_216
chr1	37145139	37145755	617	37145620	15	6.34903	3.71273	3.7835	Rif1_WT_Pcgf6_IP_peak_217
chr1	37146128	37146435	308	37146233	15	8.26628	4.73493	5.55749	Rif1_WT_Pcgf6_IP_peak_218
chr1	37158109	37158654	546	37158439	27	20.3972	8.52625	17.1336	Rif1_WT_Pcgf6_IP_peak_219
chr1	37459223	37459502	280	37459427	13	4.37112	2.92747	1.9946	Rif1_WT_Pcgf6_IP_peak_220
chr1	37486567	37487117	551	37486896	17	10.7327	5.73024	7.86617	Rif1_WT_Pcgf6_IP_peak_221
chr1	37597382	37597761	380	37597518	14	6.47261	3.9096	3.89487	Rif1_WT_Pcgf6_IP_peak_222
chr1	37671146	37671424	279	37671170	9	3.72549	2.95933	1.43801	Rif1_WT_Pcgf6_IP_peak_223
chr1	37680904	37681609	706	37681235	47	45.0561	14.7231	41.28	Rif1_WT_Pcgf6_IP_peak_224
chr1	37698178	37698518	341	37698347	15	8.90196	5.09355	6.14628	Rif1_WT_Pcgf6_IP_peak_225
chr1	37776292	37777061	770	37776835	48	53.0395	18.6082	49.1566	Rif1_WT_Pcgf6_IP_peak_226
chr1	37947140	37947455	316	37947292	16	9.1653	5.05362	6.39362	Rif1_WT_Pcgf6_IP_peak_227
chr1	37979589	37979876	288	37979684	11	4.9029	3.43043	2.48197	Rif1_WT_Pcgf6_IP_peak_228
chr1	37980935	37981207	273	37981092	11	6.11355	4.15061	3.56866	Rif1_WT_Pcgf6_IP_peak_229
chr1	38054650	38055504	855	38054952	13	6.89387	4.29424	4.28476	Rif1_WT_Pcgf6_IP_peak_230
chr1	38185638	38187111	1474	38186908	57	57.5542	17.1641	53.6166	Rif1_WT_Pcgf6_IP_peak_231
chr1	38415571	38416289	719	38416135	17	9.67354	5.14565	6.86681	Rif1_WT_Pcgf6_IP_peak_232
chr1	38892478	38893835	1358	38893426	61	54.6865	14.3868	50.7829	Rif1_WT_Pcgf6_IP_peak_233
chr1	38954180	38955196	1017	38954902	34	29.3444	11.1421	25.844	Rif1_WT_Pcgf6_IP_peak_234
chr1	39235579	39236108	530	39235880	17	12.6419	6.83568	9.67713	Rif1_WT_Pcgf6_IP_peak_235
chr1	39250629	39251073	445	39250875	18	10.9584	5.64816	8.08246	Rif1_WT_Pcgf6_IP_peak_236
chr1	39253056	39253340	285	39253210	14	9.4696	5.62768	6.68293	Rif1_WT_Pcgf6_IP_peak_237
chr1	39381447	39381926	480	39381660	22	16.2184	7.61017	13.0991	Rif1_WT_Pcgf6_IP_peak_238
chr1	39397461	39397840	380	39397655	22	18.1911	8.73448	14.998	Rif1_WT_Pcgf6_IP_peak_239
chr1	39401815	39402431	617	39402301	18	13.0415	6.82384	10.0595	Rif1_WT_Pcgf6_IP_peak_240
chr1	39447835	39448192	358	39447974	15	4.98345	3.04468	2.55426	Rif1_WT_Pcgf6_IP_peak_241
chr1	39487226	39487753	528	39487492	37	22.618	7.23112	19.285	Rif1_WT_Pcgf6_IP_peak_242
chr1	39534926	39535524	599	39535166	27	13.6542	5.32819	10.6427	Rif1_WT_Pcgf6_IP_peak_243
chr1	39633464	39634858	1395	39633752	32	21.1795	7.65751	17.8879	Rif1_WT_Pcgf6_IP_peak_244
chr1	39654545	39654981	437	39654777	13	4.37112	2.92747	1.9946	Rif1_WT_Pcgf6_IP_peak_245
chr1	39671931	39672351	421	39672110	24	14.9902	6.48514	11.9185	Rif1_WT_Pcgf6_IP_peak_246
chr1	39679287	39679569	283	39679492	11	4.9029	3.43043	2.48197	Rif1_WT_Pcgf6_IP_peak_247
chr1	39707346	39707669	324	39707512	20	8.25695	3.99614	5.54991	Rif1_WT_Pcgf6_IP_peak_248
chr1	39777428	39777927	500	39777562	25	19.4984	8.6028	16.2589	Rif1_WT_Pcgf6_IP_peak_249
chr1	39784795	39785579	785	39784946	20	11.3716	5.47344	8.4743	Rif1_WT_Pcgf6_IP_peak_250
chr1	39814801	39815657	857	39814923	19	9.35437	4.64091	6.57334	Rif1_WT_Pcgf6_IP_peak_251
chr1	39818704	39819108	405	39818908	22	10.6389	4.78506	7.77853	Rif1_WT_Pcgf6_IP_peak_252
chr1	39891587	39892303	717	39892004	18	9.64769	4.95216	6.84502	Rif1_WT_Pcgf6_IP_peak_253
chr1	39921401	39921995	595	39921658	17	7.80573	4.17682	5.12413	Rif1_WT_Pcgf6_IP_peak_254
chr1	39941511	39942393	883	39941702	35	27.6341	9.95285	24.1707	Rif1_WT_Pcgf6_IP_peak_255
chr1	40142529	40142843	315	40142762	17	8.50475	4.52952	5.78341	Rif1_WT_Pcgf6_IP_peak_256
chr1	40323370	40323803	434	40323570	16	11.0057	6.10554	8.12429	Rif1_WT_Pcgf6_IP_peak_257
chr1	40381904	40383043	1140	40382739	27	19.397	8.00435	16.163	Rif1_WT_Pcgf6_IP_peak_258
chr1	40435807	40436121	315	40435842	9	3.74747	2.97272	1.44725	Rif1_WT_Pcgf6_IP_peak_259
chr1	40514878	40515186	309	40515057	28	14.4902	5.51848	11.442	Rif1_WT_Pcgf6_IP_peak_260
chr1	40737948	40738826	879	40738274	32	21.1795	7.65751	17.8879	Rif1_WT_Pcgf6_IP_peak_261
chr1	40847233	40847650	418	40847377	23	10.4666	4.56702	7.62157	Rif1_WT_Pcgf6_IP_peak_262
chr1	40963639	40963931	293	40963778	17	11.6013	6.22592	8.68779	Rif1_WT_Pcgf6_IP_peak_263
chr1	42391597	42391882	286	42391680	13	6.6626	4.1618	4.07352	Rif1_WT_Pcgf6_IP_peak_264
chr1	42493457	42493854	398	42493713	13	8.61734	5.31664	5.88102	Rif1_WT_Pcgf6_IP_peak_265
chr1	42548596	42549006	411	42548745	17	10.0503	5.35089	7.22506	Rif1_WT_Pcgf6_IP_peak_266
chr1	42741231	42741809	579	42741430	29	16.6774	6.27316	13.543	Rif1_WT_Pcgf6_IP_peak_267
chr1	42752489	42752901	413	42752708	19	14.1998	7.24489	11.162	Rif1_WT_Pcgf6_IP_peak_268
chr1	42754653	42755600	948	42755130	13	4.9948	3.24864	2.56106	Rif1_WT_Pcgf6_IP_peak_269
chr1	42770177	42771301	1125	42770630	14	7.16438	4.28804	4.53499	Rif1_WT_Pcgf6_IP_peak_270
chr1	42847724	42848019	296	42847963	12	7.68055	4.93688	5.00994	Rif1_WT_Pcgf6_IP_peak_271
chr1	43010034	43010460	427	43010284	22	16.8336	7.95534	13.6912	Rif1_WT_Pcgf6_IP_peak_272
chr1	43149056	43149567	512	43149310	19	11.8391	5.91866	8.91395	Rif1_WT_Pcgf6_IP_peak_273
chr1	43180234	43180882	649	43180593	23	17.8768	8.26642	14.6992	Rif1_WT_Pcgf6_IP_peak_274
chr1	43220577	43221185	609	43220929	21	10.9338	5.0799	8.06106	Rif1_WT_Pcgf6_IP_peak_275
chr1	43224797	43225361	565	43225030	23	17.9386	8.30122	14.7564	Rif1_WT_Pcgf6_IP_peak_276
chr1	43321424	43321719	296	43321530	19	7.55883	3.80585	4.90016	Rif1_WT_Pcgf6_IP_peak_277
chr1	43502260	43503235	976	43503071	19	8.38834	4.1821	5.66925	Rif1_WT_Pcgf6_IP_peak_278
chr1	43610899	43611512	614	43611045	13	5.74332	3.64896	3.23048	Rif1_WT_Pcgf6_IP_peak_279
chr1	43787270	43787785	516	43787533	13	4.9948	3.24864	2.56106	Rif1_WT_Pcgf6_IP_peak_280
chr1	43884785	43885187	403	43884950	29	12.1851	4.49545	9.24692	Rif1_WT_Pcgf6_IP_peak_281
chr1	43954956	43956879	1924	43955727	20	7.48995	3.6663	4.83499	Rif1_WT_Pcgf6_IP_peak_282
chr1	43990203	43990769	567	43990463	34	26.4946	9.67638	23.0585	Rif1_WT_Pcgf6_IP_peak_283
chr1	44204325	44205154	830	44204517	17	8.24665	4.39788	5.54179	Rif1_WT_Pcgf6_IP_peak_284
chr1	44255485	44255993	509	44255758	23	14.1051	6.25536	11.0712	Rif1_WT_Pcgf6_IP_peak_285
chr1	44341954	44342433	480	44342282	21	12.264	5.73408	9.31899	Rif1_WT_Pcgf6_IP_peak_286
chr1	44537724	44538483	760	44537927	18	5.08408	2.84712	2.62739	Rif1_WT_Pcgf6_IP_peak_287
chr1	44547760	44548415	656	44547941	37	17.3466	5.31751	14.1831	Rif1_WT_Pcgf6_IP_peak_288
chr1	44608416	44608760	345	44608508	12	6.95584	4.4965	4.33582	Rif1_WT_Pcgf6_IP_peak_289
chr1	44665239	44665614	376	44665453	21	7.44627	3.54802	4.79938	Rif1_WT_Pcgf6_IP_peak_290
chr1	44749689	44750191	503	44749995	23	10.4666	4.56702	7.62157	Rif1_WT_Pcgf6_IP_peak_291
chr1	44882407	44883037	631	44882761	28	19.927	8.01757	16.681	Rif1_WT_Pcgf6_IP_peak_292
chr1	46145469	46146388	920	46145836	108	153.64	41.3938	149.044	Rif1_WT_Pcgf6_IP_peak_293
chr1	46482249	46482548	300	46482388	17	6.95427	3.76389	4.33582	Rif1_WT_Pcgf6_IP_peak_294
chr1	46505899	46506413	515	46506058	25	9.3682	3.89605	6.58536	Rif1_WT_Pcgf6_IP_peak_295
chr1	46706076	46706547	472	46706264	20	15.9102	7.97496	12.8005	Rif1_WT_Pcgf6_IP_peak_296
chr1	46909380	46910068	689	46909615	24	16.8352	7.43179	13.6912	Rif1_WT_Pcgf6_IP_peak_297
chr1	46910610	46911059	450	46910831	55	41.4474	10.6564	37.7241	Rif1_WT_Pcgf6_IP_peak_298
chr1	46961769	46962037	269	46961978	14	9.4696	5.62768	6.68293	Rif1_WT_Pcgf6_IP_peak_299
chr1	46967187	46967595	409	46967374	11	6.6865	4.50214	4.09526	Rif1_WT_Pcgf6_IP_peak_300
chr1	47162637	47163271	635	47163092	19	9.35437	4.64091	6.57334	Rif1_WT_Pcgf6_IP_peak_301
chr1	47686474	47686790	317	47686776	18	4.19466	2.49377	1.85151	Rif1_WT_Pcgf6_IP_peak_302
chr1	47883896	47884281	386	47884087	17	11.6013	6.22592	8.68779	Rif1_WT_Pcgf6_IP_peak_303
chr1	48602508	48603311	804	48603266	19	7.91343	3.96468	5.22779	Rif1_WT_Pcgf6_IP_peak_304
chr1	48603643	48604259	617	48603963	18	7.41205	3.85741	4.77037	Rif1_WT_Pcgf6_IP_peak_305
chr1	48708164	48708666	503	48708407	28	14.4902	5.51848	11.442	Rif1_WT_Pcgf6_IP_peak_306
chr1	50387049	50387540	492	50387276	14	8.73277	5.18826	5.99008	Rif1_WT_Pcgf6_IP_peak_307
chr1	50983931	50984971	1041	50984372	36	30.2164	10.9495	26.6978	Rif1_WT_Pcgf6_IP_peak_308
chr1	51313728	51313992	265	51313905	19	13.1039	6.61754	10.12	Rif1_WT_Pcgf6_IP_peak_309
chr1	51490417	51490917	501	51490689	12	7.24134	4.66894	4.60283	Rif1_WT_Pcgf6_IP_peak_310
chr1	51535463	51535799	337	51535600	11	6.77535	4.55712	4.175	Rif1_WT_Pcgf6_IP_peak_311
chr1	51543378	51543778	401	51543604	18	11.6835	6.04859	8.76663	Rif1_WT_Pcgf6_IP_peak_312
chr1	51629600	51630214	615	51630079	14	9.06825	5.38724	6.30586	Rif1_WT_Pcgf6_IP_peak_313
chr1	51654009	51654506	498	51654314	10	5.90416	4.17736	3.37064	Rif1_WT_Pcgf6_IP_peak_314
chr1	51803755	51804651	897	51803940	23	15.7486	7.1024	12.6504	Rif1_WT_Pcgf6_IP_peak_315
chr1	51972370	51972817	448	51972575	24	13.5143	5.77261	10.5136	Rif1_WT_Pcgf6_IP_peak_316
chr1	52170180	52170933	754	52170586	67	62.4666	15.7791	58.4785	Rif1_WT_Pcgf6_IP_peak_317
chr1	52175822	52176800	979	52176170	32	30.2331	12.3259	26.7143	Rif1_WT_Pcgf6_IP_peak_318
chr1	52288746	52289871	1126	52289097	31	24.4583	9.5127	21.0725	Rif1_WT_Pcgf6_IP_peak_319
chr1	52290338	52290690	353	52290398	14	6.47261	3.9096	3.89487	Rif1_WT_Pcgf6_IP_peak_320
chr1	52456661	52457894	1234	52457653	34	23.6322	8.30991	20.2718	Rif1_WT_Pcgf6_IP_peak_321
chr1	52556488	52557396	909	52556807	37	28.7108	9.90432	25.2222	Rif1_WT_Pcgf6_IP_peak_322
chr1	52783366	52784310	945	52784014	22	18.1911	8.73448	14.998	Rif1_WT_Pcgf6_IP_peak_323
chr1	52873827	52874814	988	52874260	37	30.6656	10.863	27.1356	Rif1_WT_Pcgf6_IP_peak_324
chr1	52901940	52902207	268	52902064	12	4.36009	3.01659	1.99008	Rif1_WT_Pcgf6_IP_peak_325
chr1	52950277	52950613	337	52950337	19	7.55883	3.80585	4.90016	Rif1_WT_Pcgf6_IP_peak_326
chr1	52996420	52997357	938	52997171	19	11.8885	5.94544	8.95902	Rif1_WT_Pcgf6_IP_peak_327
chr1	53009547	53010427	881	53010096	16	9.1653	5.05362	6.39362	Rif1_WT_Pcgf6_IP_peak_328
chr1	53353574	53353946	373	53353782	19	11.8885	5.94544	8.95902	Rif1_WT_Pcgf6_IP_peak_329
chr1	53409315	53409696	382	53409459	14	6.47261	3.9096	3.89487	Rif1_WT_Pcgf6_IP_peak_330
chr1	53450622	53451136	515	53450847	22	14.3049	6.575	11.2644	Rif1_WT_Pcgf6_IP_peak_331
chr1	53763267	53763591	325	53763355	13	8.51173	5.2525	5.78933	Rif1_WT_Pcgf6_IP_peak_332
chr1	53841206	53842114	909	53841702	23	17.9386	8.30122	14.7564	Rif1_WT_Pcgf6_IP_peak_333
chr1	54251082	54251985	904	54251632	26	20.6251	8.93368	17.3513	Rif1_WT_Pcgf6_IP_peak_334
chr1	54322259	54322962	704	54322481	21	10.9863	5.10501	8.10663	Rif1_WT_Pcgf6_IP_peak_335
chr1	54613925	54615096	1172	54614263	43	30.608	9.20063	27.0803	Rif1_WT_Pcgf6_IP_peak_336
chr1	54982309	54983453	1145	54983249	22	10.6929	4.80942	7.82772	Rif1_WT_Pcgf6_IP_peak_337
chr1	55109233	55109569	337	55109470	21	9.90546	4.60032	7.08807	Rif1_WT_Pcgf6_IP_peak_338
chr1	55144386	55145348	963	55144856	26	20.6251	8.93368	17.3513	Rif1_WT_Pcgf6_IP_peak_339
chr1	55267783	55268126	344	55267906	11	5.13765	3.56726	2.67195	Rif1_WT_Pcgf6_IP_peak_340
chr1	55270460	55270932	473	55270714	21	12.264	5.73408	9.31899	Rif1_WT_Pcgf6_IP_peak_341
chr1	55272313	55272719	407	55272542	37	31.4205	11.2455	27.8765	Rif1_WT_Pcgf6_IP_peak_342
chr1	55293871	55294502	632	55294261	51	32.8856	8.38624	29.3106	Rif1_WT_Pcgf6_IP_peak_343
chr1	55419033	55420794	1762	55419784	194	242.615	37.1071	237.677	Rif1_WT_Pcgf6_IP_peak_344
chr1	55438383	55438735	353	55438431	11	5.33054	3.68077	2.8522	Rif1_WT_Pcgf6_IP_peak_345
chr1	55462732	55463756	1025	55463221	33	31.915	12.9118	28.3576	Rif1_WT_Pcgf6_IP_peak_346
chr1	55538850	55539519	670	55539346	20	8.25695	3.99614	5.54991	Rif1_WT_Pcgf6_IP_peak_347
chr1	55544236	55544708	473	55544502	34	31.1268	12.1059	27.5858	Rif1_WT_Pcgf6_IP_peak_348
chr1	55554373	55554779	407	55554719	14	4.39965	2.85439	2.01549	Rif1_WT_Pcgf6_IP_peak_349
chr1	55597066	55597536	471	55597289	20	14.6796	7.26357	11.6246	Rif1_WT_Pcgf6_IP_peak_350
chr1	56437119	56437739	621	56437567	17	10.0503	5.35089	7.22506	Rif1_WT_Pcgf6_IP_peak_351
chr1	56521353	56521721	369	56521570	15	10.5775	6.07616	7.72022	Rif1_WT_Pcgf6_IP_peak_352
chr1	56771243	56772008	766	56771770	27	11.608	4.51567	8.69355	Rif1_WT_Pcgf6_IP_peak_353
chr1	57012002	57012977	976	57012764	25	21.7486	9.87376	18.4406	Rif1_WT_Pcgf6_IP_peak_354
chr1	57026241	57027282	1042	57026790	27	14.8893	5.85495	11.8208	Rif1_WT_Pcgf6_IP_peak_355
chr1	57027671	57028064	394	57027985	12	6.6013	4.28454	4.02116	Rif1_WT_Pcgf6_IP_peak_356
chr1	57028845	57030440	1596	57030102	41	21.8889	6.29362	18.5792	Rif1_WT_Pcgf6_IP_peak_357
chr1	57433783	57434344	562	57433868	10	5.90416	4.17736	3.37064	Rif1_WT_Pcgf6_IP_peak_358
chr1	57463138	57463704	567	57463547	21	9.90546	4.60032	7.08807	Rif1_WT_Pcgf6_IP_peak_359
chr1	57665179	57665757	579	57665298	15	8.3047	4.75635	5.59117	Rif1_WT_Pcgf6_IP_peak_360
chr1	57831285	57832473	1189	57832190	29	26.718	11.3928	23.2769	Rif1_WT_Pcgf6_IP_peak_361
chr1	58026408	58027096	689	58026654	34	20.8825	7.10576	17.6048	Rif1_WT_Pcgf6_IP_peak_362
chr1	58052727	58053144	418	58052932	23	14.854	6.63523	11.7878	Rif1_WT_Pcgf6_IP_peak_363
chr1	58346811	58347431	621	58347145	20	14.6796	7.26357	11.6246	Rif1_WT_Pcgf6_IP_peak_364
chr1	58561511	58562264	754	58561563	15	7.43961	4.28264	4.79385	Rif1_WT_Pcgf6_IP_peak_365
chr1	58709378	58709795	418	58709575	22	13.8895	6.35876	10.8654	Rif1_WT_Pcgf6_IP_peak_366
chr1	58768387	58768685	299	58768474	15	5.61174	3.34568	3.11503	Rif1_WT_Pcgf6_IP_peak_367
chr1	58852222	58852806	585	58852466	24	14.9902	6.48514	11.9185	Rif1_WT_Pcgf6_IP_peak_368
chr1	59151566	59151937	372	59151767	20	14.6796	7.26357	11.6246	Rif1_WT_Pcgf6_IP_peak_369
chr1	59176631	59177098	468	59176854	19	7.55883	3.80585	4.90016	Rif1_WT_Pcgf6_IP_peak_370
chr1	59325611	59326272	662	59326005	49	54.5257	18.988	50.6248	Rif1_WT_Pcgf6_IP_peak_371
chr1	59424845	59425151	307	59424913	14	8.73277	5.18826	5.99008	Rif1_WT_Pcgf6_IP_peak_372
chr1	59433055	59433363	309	59433179	22	8.85423	4.01547	6.10038	Rif1_WT_Pcgf6_IP_peak_373
chr1	59506388	59506776	389	59506541	15	8.5745	4.9077	5.84426	Rif1_WT_Pcgf6_IP_peak_374
chr1	59538110	59538608	499	59538415	26	13.9525	5.61725	10.9271	Rif1_WT_Pcgf6_IP_peak_375
chr1	59539339	59541416	2078	59540719	52	38.1113	10.0855	34.4414	Rif1_WT_Pcgf6_IP_peak_376
chr1	59666352	59667052	701	59666503	18	6.88137	3.61556	4.27365	Rif1_WT_Pcgf6_IP_peak_377
chr1	59785602	59786258	657	59786000	49	39.0615	11.2366	35.3752	Rif1_WT_Pcgf6_IP_peak_378
chr1	59819269	59821020	1752	59819923	72	65.8568	15.5728	61.8353	Rif1_WT_Pcgf6_IP_peak_379
chr1	60099753	60100365	613	60100187	25	16.8349	7.18817	13.6912	Rif1_WT_Pcgf6_IP_peak_380
chr1	60376925	60377810	886	60377311	29	20.0296	7.8192	16.7752	Rif1_WT_Pcgf6_IP_peak_381
chr1	60399873	60400486	614	60400029	19	10.451	5.18811	7.60887	Rif1_WT_Pcgf6_IP_peak_382
chr1	60466468	60467066	599	60466682	20	8.41778	4.06701	5.69827	Rif1_WT_Pcgf6_IP_peak_383
chr1	60819902	60820405	504	60820217	30	21.0695	8.07984	17.785	Rif1_WT_Pcgf6_IP_peak_384
chr1	60909010	60909658	649	60909344	24	13.5751	5.80114	10.5703	Rif1_WT_Pcgf6_IP_peak_385
chr1	60977980	60978240	261	60978143	12	7.68055	4.93688	5.00994	Rif1_WT_Pcgf6_IP_peak_386
chr1	61459219	61459539	321	61459351	11	6.77535	4.55712	4.175	Rif1_WT_Pcgf6_IP_peak_387
chr1	61474337	61474763	427	61474549	19	12.2357	6.13462	9.29468	Rif1_WT_Pcgf6_IP_peak_388
chr1	61476161	61476811	651	61476545	13	7.17488	4.45686	4.54409	Rif1_WT_Pcgf6_IP_peak_389
chr1	61554181	61555042	862	61554742	31	19.6614	7.19141	16.4198	Rif1_WT_Pcgf6_IP_peak_390
chr1	61555371	61555993	623	61555467	19	7.5143	3.78612	4.85884	Rif1_WT_Pcgf6_IP_peak_391
chr1	61575814	61576093	280	61575815	9	3.74747	2.97272	1.44725	Rif1_WT_Pcgf6_IP_peak_392
chr1	61632703	61634097	1395	61633343	32	17.2194	5.97786	14.0622	Rif1_WT_Pcgf6_IP_peak_393
chr1	61684919	61686475	1557	61685687	50	38.3351	10.6644	34.6605	Rif1_WT_Pcgf6_IP_peak_394
chr1	61717294	61717986	693	61717464	41	24.8146	7.33259	21.4222	Rif1_WT_Pcgf6_IP_peak_395
chr1	62228262	62228622	361	62228315	10	3.73794	2.86704	1.44372	Rif1_WT_Pcgf6_IP_peak_396
chr1	62342564	62343000	437	62342725	20	12.8396	6.24271	9.86185	Rif1_WT_Pcgf6_IP_peak_397
chr1	62353840	62354360	521	62354255	12	6.95584	4.4965	4.33582	Rif1_WT_Pcgf6_IP_peak_398
chr1	62725262	62725747	486	62725320	13	5.74332	3.64896	3.23048	Rif1_WT_Pcgf6_IP_peak_399
chr1	62749463	62750339	877	62749950	27	20.0122	8.32361	16.7608	Rif1_WT_Pcgf6_IP_peak_400
chr1	62752551	62754383	1833	62753528	54	47.4523	13.438	43.6421	Rif1_WT_Pcgf6_IP_peak_401
chr1	62782671	62783876	1206	62783094	21	16.3766	7.96938	13.2496	Rif1_WT_Pcgf6_IP_peak_402
chr1	62789832	62790123	292	62790048	14	7.46994	4.45908	4.81888	Rif1_WT_Pcgf6_IP_peak_403
chr1	62813667	62814642	976	62814451	16	4.49208	2.74165	2.09749	Rif1_WT_Pcgf6_IP_peak_404
chr1	62842302	62842701	400	62842491	21	10.9863	5.10501	8.10663	Rif1_WT_Pcgf6_IP_peak_405
chr1	63037633	63037912	280	63037820	15	8.90196	5.09355	6.14628	Rif1_WT_Pcgf6_IP_peak_406
chr1	63084648	63084900	253	63084774	13	8.61734	5.31664	5.88102	Rif1_WT_Pcgf6_IP_peak_407
chr1	63160642	63161085	444	63160848	27	20.6333	8.65161	17.3592	Rif1_WT_Pcgf6_IP_peak_408
chr1	63246886	63247180	295	63247094	18	9.60223	4.9287	6.80552	Rif1_WT_Pcgf6_IP_peak_409
chr1	63294897	63295424	528	63295204	20	12.8396	6.24271	9.86185	Rif1_WT_Pcgf6_IP_peak_410
chr1	63319514	63320707	1194	63319944	34	18.3934	6.11049	15.1924	Rif1_WT_Pcgf6_IP_peak_411
chr1	63368782	63369211	430	63369059	22	13.1754	5.99472	10.1839	Rif1_WT_Pcgf6_IP_peak_412
chr1	63491256	63492005	750	63491844	18	9.64769	4.95216	6.84502	Rif1_WT_Pcgf6_IP_peak_413
chr1	63882348	63883217	870	63882960	27	15.8695	6.29248	12.7635	Rif1_WT_Pcgf6_IP_peak_414
chr1	64168897	64169377	481	64169186	34	19.796	6.66024	16.5513	Rif1_WT_Pcgf6_IP_peak_415
chr1	64272711	64273217	507	64273029	15	6.34903	3.71273	3.7835	Rif1_WT_Pcgf6_IP_peak_416
chr1	64350755	64351049	295	64350897	13	6.6626	4.1618	4.07352	Rif1_WT_Pcgf6_IP_peak_417
chr1	64352059	64352457	399	64352234	25	15.5401	6.54265	12.4495	Rif1_WT_Pcgf6_IP_peak_418
chr1	64385131	64385537	407	64385261	13	6.14548	3.87055	3.59821	Rif1_WT_Pcgf6_IP_peak_419
chr1	64578370	64579293	924	64579018	27	16.3157	6.49728	13.1893	Rif1_WT_Pcgf6_IP_peak_420
chr1	64624532	64624909	378	64624741	22	18.1911	8.73448	14.998	Rif1_WT_Pcgf6_IP_peak_421
chr1	64663877	64664443	567	64664138	30	20.9908	8.04157	17.711	Rif1_WT_Pcgf6_IP_peak_422
chr1	64781399	64781757	359	64781521	13	6.6626	4.1618	4.07352	Rif1_WT_Pcgf6_IP_peak_423
chr1	64782345	64783052	708	64782690	33	26.2682	9.8536	22.8427	Rif1_WT_Pcgf6_IP_peak_424
chr1	65040901	65041387	487	65041134	28	12.3574	4.67694	9.40808	Rif1_WT_Pcgf6_IP_peak_425
chr1	65109579	65110003	425	65109665	9	4.9453	3.71859	2.52368	Rif1_WT_Pcgf6_IP_peak_426
chr1	65147024	65147395	372	65147170	15	9.25088	5.29403	6.47698	Rif1_WT_Pcgf6_IP_peak_427
chr1	65149518	65149996	479	65149862	18	10.5579	5.43152	7.70692	Rif1_WT_Pcgf6_IP_peak_428
chr1	65156110	65156892	783	65156583	28	21.0278	8.58206	17.7465	Rif1_WT_Pcgf6_IP_peak_429
chr1	65225635	65225912	278	65225771	10	5.90416	4.17736	3.37064	Rif1_WT_Pcgf6_IP_peak_430
chr1	65232654	65233208	555	65233009	24	13.5751	5.80114	10.5703	Rif1_WT_Pcgf6_IP_peak_431
chr1	66167349	66167775	427	66167586	20	15.9102	7.97496	12.8005	Rif1_WT_Pcgf6_IP_peak_432
chr1	66220145	66220416	272	66220213	13	8.61734	5.31664	5.88102	Rif1_WT_Pcgf6_IP_peak_433
chr1	66514403	66515031	629	66514741	28	14.4902	5.51848	11.442	Rif1_WT_Pcgf6_IP_peak_434
chr1	66724316	66724715	400	66724631	10	5.27926	3.78877	2.80736	Rif1_WT_Pcgf6_IP_peak_435
chr1	66747398	66748017	620	66747649	29	21.5439	8.57609	18.2428	Rif1_WT_Pcgf6_IP_peak_436
chr1	66909387	66909986	600	66909870	13	8.14008	5.02809	5.43954	Rif1_WT_Pcgf6_IP_peak_437
chr1	67006827	67007470	644	67007235	19	9.35437	4.64091	6.57334	Rif1_WT_Pcgf6_IP_peak_438
chr1	67084877	67085747	871	67085341	22	11.8313	5.33705	8.90762	Rif1_WT_Pcgf6_IP_peak_439
chr1	67353852	67354649	798	67354323	20	15.9102	7.97496	12.8005	Rif1_WT_Pcgf6_IP_peak_440
chr1	68671857	68672167	311	68671970	16	6.27096	3.55479	3.7117	Rif1_WT_Pcgf6_IP_peak_441
chr1	69152327	69153276	950	69152719	16	10.5778	5.85538	7.72022	Rif1_WT_Pcgf6_IP_peak_442
chr1	69154376	69155134	759	69154445	15	6.73195	3.90922	4.139	Rif1_WT_Pcgf6_IP_peak_443
chr1	69278423	69279270	848	69278675	32	14.4469	4.94499	11.4035	Rif1_WT_Pcgf6_IP_peak_444
chr1	69423258	69425048	1791	69423934	105	126.897	29.3056	122.437	Rif1_WT_Pcgf6_IP_peak_445
chr1	69733860	69734459	600	69734005	13	8.14008	5.02809	5.43954	Rif1_WT_Pcgf6_IP_peak_446
chr1	69986939	69987339	401	69987115	22	18.1911	8.73448	14.998	Rif1_WT_Pcgf6_IP_peak_447
chr1	70015228	70015835	608	70015500	20	7.48995	3.6663	4.83499	Rif1_WT_Pcgf6_IP_peak_448
chr1	70255337	70255971	635	70255657	20	12.8396	6.24271	9.86185	Rif1_WT_Pcgf6_IP_peak_449
chr1	70367386	70367915	530	70367645	37	37.3134	14.4309	33.6557	Rif1_WT_Pcgf6_IP_peak_450
chr1	70681623	70681964	342	70681662	14	9.4696	5.62768	6.68293	Rif1_WT_Pcgf6_IP_peak_451
chr1	71032754	71033489	736	71033012	33	20.4197	7.10958	17.1543	Rif1_WT_Pcgf6_IP_peak_452
chr1	71081971	71082342	372	71082136	14	9.58361	5.6964	6.7884	Rif1_WT_Pcgf6_IP_peak_453
chr1	71083477	71084135	659	71083804	130	194.722	49.7486	189.966	Rif1_WT_Pcgf6_IP_peak_454
chr1	71132352	71132754	403	71132440	16	5.55622	3.2182	3.07016	Rif1_WT_Pcgf6_IP_peak_455
chr1	71151134	71151469	336	71151454	8	3.8015	3.11296	1.4848	Rif1_WT_Pcgf6_IP_peak_456
chr1	71296775	71297541	767	71297164	18	10.9584	5.64816	8.08246	Rif1_WT_Pcgf6_IP_peak_457
chr1	71603066	71604184	1119	71603869	42	29.5414	8.99153	26.0368	Rif1_WT_Pcgf6_IP_peak_458
chr1	71699283	71700417	1135	71699669	17	10.0503	5.35089	7.22506	Rif1_WT_Pcgf6_IP_peak_459
chr1	72086319	72086589	271	72086434	13	8.61734	5.31664	5.88102	Rif1_WT_Pcgf6_IP_peak_460
chr1	72353870	72354143	274	72354017	21	12.264	5.73408	9.31899	Rif1_WT_Pcgf6_IP_peak_461
chr1	72475210	72475560	351	72475332	11	4.37385	3.12768	1.9946	Rif1_WT_Pcgf6_IP_peak_462
chr1	72623733	72624090	358	72623861	29	18.2193	6.96137	15.0236	Rif1_WT_Pcgf6_IP_peak_463
chr1	72687246	72688044	799	72687658	42	34.5132	11.2075	30.9073	Rif1_WT_Pcgf6_IP_peak_464
chr1	72757430	72757818	389	72757664	21	6.80893	3.29666	4.20773	Rif1_WT_Pcgf6_IP_peak_465
chr1	72811049	72811631	583	72811335	45	45.8148	15.9107	42.0265	Rif1_WT_Pcgf6_IP_peak_466
chr1	72811890	72812434	545	72812170	21	10.9863	5.10501	8.10663	Rif1_WT_Pcgf6_IP_peak_467
chr1	72870405	72870907	503	72870691	18	10.9584	5.64816	8.08246	Rif1_WT_Pcgf6_IP_peak_468
chr1	72871185	72872165	981	72871947	15	8.5745	4.9077	5.84426	Rif1_WT_Pcgf6_IP_peak_469
chr1	73410079	73410596	518	73410281	19	13.5815	6.88868	10.5754	Rif1_WT_Pcgf6_IP_peak_470
chr1	73436186	73436964	779	73436653	20	12.8396	6.24271	9.86185	Rif1_WT_Pcgf6_IP_peak_471
chr1	73693643	73693996	354	73693790	16	10.6202	5.88003	7.76027	Rif1_WT_Pcgf6_IP_peak_472
chr1	73909143	73909977	835	73909386	27	16.3157	6.49728	13.1893	Rif1_WT_Pcgf6_IP_peak_473
chr1	74144917	74145696	780	74145299	20	9.08848	4.36897	6.32557	Rif1_WT_Pcgf6_IP_peak_474
chr1	74170851	74171157	307	74170983	15	6.95642	4.02624	4.33582	Rif1_WT_Pcgf6_IP_peak_475
chr1	74250063	74250344	282	74250229	17	11.6448	6.25104	8.73004	Rif1_WT_Pcgf6_IP_peak_476
chr1	74275154	74275425	272	74275296	10	5.90416	4.17736	3.37064	Rif1_WT_Pcgf6_IP_peak_477
chr1	74350597	74350935	339	74350767	16	8.60408	4.74679	5.8736	Rif1_WT_Pcgf6_IP_peak_478
chr1	74378783	74379550	768	74378990	20	12.7873	6.2146	9.81501	Rif1_WT_Pcgf6_IP_peak_479
chr1	74414777	74415302	526	74414995	25	18.1262	7.86029	14.9372	Rif1_WT_Pcgf6_IP_peak_480
chr1	74433219	74433738	520	74433376	19	10.4992	5.2128	7.65023	Rif1_WT_Pcgf6_IP_peak_481
chr1	74436195	74437045	851	74436513	15	6.34903	3.71273	3.7835	Rif1_WT_Pcgf6_IP_peak_482
chr1	74437685	74439011	1327	74438850	23	11.4985	5.01853	8.59414	Rif1_WT_Pcgf6_IP_peak_483
chr1	74442118	74442377	260	74442296	23	5.45557	2.67555	2.97335	Rif1_WT_Pcgf6_IP_peak_484
chr1	74443997	74444300	304	74444127	17	5.59363	3.14254	3.10135	Rif1_WT_Pcgf6_IP_peak_485
chr1	74552593	74552929	337	74552670	19	6.83693	3.49171	4.23202	Rif1_WT_Pcgf6_IP_peak_486
chr1	74708310	74708733	424	74708529	15	6.34903	3.71273	3.7835	Rif1_WT_Pcgf6_IP_peak_487
chr1	74817180	74817578	399	74817350	20	12.7873	6.2146	9.81501	Rif1_WT_Pcgf6_IP_peak_488
chr1	74818698	74819532	835	74818820	13	4.9948	3.24864	2.56106	Rif1_WT_Pcgf6_IP_peak_489
chr1	74819871	74820163	293	74820056	17	9.90455	5.27113	7.08807	Rif1_WT_Pcgf6_IP_peak_490
chr1	74824168	74824453	286	74824309	21	13.1384	6.18398	10.1526	Rif1_WT_Pcgf6_IP_peak_491
chr1	74828545	74829585	1041	74829195	18	6.88137	3.61556	4.27365	Rif1_WT_Pcgf6_IP_peak_492
chr1	74830720	74831074	355	74830920	20	7.48995	3.6663	4.83499	Rif1_WT_Pcgf6_IP_peak_493
chr1	74846965	74847391	427	74847170	29	20.0296	7.8192	16.7752	Rif1_WT_Pcgf6_IP_peak_494
chr1	74849694	74850277	584	74850084	33	15.227	5.09484	12.1469	Rif1_WT_Pcgf6_IP_peak_495
chr1	74854379	74854974	596	74854793	53	34.9118	8.70878	31.2983	Rif1_WT_Pcgf6_IP_peak_496
chr1	74862953	74863658	706	74863406	16	9.80513	5.4119	6.99424	Rif1_WT_Pcgf6_IP_peak_497
chr1	74901473	74902281	809	74901703	16	5.00541	2.96795	2.56884	Rif1_WT_Pcgf6_IP_peak_498
chr1	74994751	74995622	872	74994933	29	16.6774	6.27316	13.543	Rif1_WT_Pcgf6_IP_peak_499
chr1	74996620	74998071	1452	74996899	26	16.0898	6.59682	12.9737	Rif1_WT_Pcgf6_IP_peak_500
chr1	75121145	75121602	458	75121452	43	28.4466	8.32946	24.9687	Rif1_WT_Pcgf6_IP_peak_501
chr1	75137931	75140158	2228	75139182	283	428.849	65.901	423.384	Rif1_WT_Pcgf6_IP_peak_502
chr1	75176449	75176935	487	75176738	20	9.13699	4.39121	6.36927	Rif1_WT_Pcgf6_IP_peak_503
chr1	75215136	75215410	275	75215234	13	4.9948	3.24864	2.56106	Rif1_WT_Pcgf6_IP_peak_504
chr1	75233046	75233364	319	75233170	14	4.39965	2.85439	2.01549	Rif1_WT_Pcgf6_IP_peak_505
chr1	75356913	75357582	670	75357218	20	12.0162	5.80583	9.08309	Rif1_WT_Pcgf6_IP_peak_506
chr1	75371671	75372253	583	75371947	17	9.35846	4.97642	6.57622	Rif1_WT_Pcgf6_IP_peak_507
chr1	75378924	75379381	458	75379151	9	3.95755	3.10126	1.62944	Rif1_WT_Pcgf6_IP_peak_508
chr1	75384594	75385258	665	75385002	30	18.6924	6.96668	15.4851	Rif1_WT_Pcgf6_IP_peak_509
chr1	75425504	75426077	574	75425747	38	34.6803	12.6065	31.0719	Rif1_WT_Pcgf6_IP_peak_510
chr1	75471947	75472457	511	75472186	17	11.1309	5.95579	8.24492	Rif1_WT_Pcgf6_IP_peak_511
chr1	75473895	75474182	288	75473978	12	6.38111	4.15424	3.81086	Rif1_WT_Pcgf6_IP_peak_512
chr1	75483668	75484033	366	75483882	14	7.46994	4.45908	4.81888	Rif1_WT_Pcgf6_IP_peak_513
chr1	75487576	75487943	368	75487829	20	12.0162	5.80583	9.08309	Rif1_WT_Pcgf6_IP_peak_514
chr1	75489514	75489800	287	75489586	16	6.27096	3.55479	3.7117	Rif1_WT_Pcgf6_IP_peak_515
chr1	75491669	75492069	401	75491835	23	11.4985	5.01853	8.59414	Rif1_WT_Pcgf6_IP_peak_516
chr1	75501797	75502817	1021	75502132	32	22.5707	8.30413	19.2402	Rif1_WT_Pcgf6_IP_peak_517
chr1	75542675	75543352	678	75543055	12	5.92545	3.88819	3.39053	Rif1_WT_Pcgf6_IP_peak_518
chr1	75585460	75585862	403	75585760	19	9.85345	4.88653	7.04085	Rif1_WT_Pcgf6_IP_peak_519
chr1	75591154	75592457	1304	75591997	23	14.854	6.63523	11.7878	Rif1_WT_Pcgf6_IP_peak_520
chr1	75605564	75606241	678	75606031	34	27.9342	10.4045	24.4647	Rif1_WT_Pcgf6_IP_peak_521
chr1	75710316	75711227	912	75710535	18	9.64769	4.95216	6.84502	Rif1_WT_Pcgf6_IP_peak_522
chr1	75711614	75712165	552	75711919	22	12.4178	5.61951	9.46619	Rif1_WT_Pcgf6_IP_peak_523
chr1	75799190	75799452	263	75799313	13	6.14548	3.87055	3.59821	Rif1_WT_Pcgf6_IP_peak_524
chr1	76456657	76456962	306	76456870	19	11.8885	5.94544	8.95902	Rif1_WT_Pcgf6_IP_peak_525
chr1	77837253	77837603	351	77837460	15	10.5775	6.07616	7.72022	Rif1_WT_Pcgf6_IP_peak_526
chr1	78005447	78006008	562	78005674	31	22.1231	8.34048	18.8061	Rif1_WT_Pcgf6_IP_peak_527
chr1	78243270	78243750	481	78243479	37	24.3623	7.946	20.9799	Rif1_WT_Pcgf6_IP_peak_528
chr1	78306577	78307096	520	78306810	17	11.6013	6.22592	8.68779	Rif1_WT_Pcgf6_IP_peak_529
chr1	79377293	79377970	678	79377510	17	10.0503	5.35089	7.22506	Rif1_WT_Pcgf6_IP_peak_530
chr1	79668004	79668854	851	79668307	37	28.7108	9.90432	25.2222	Rif1_WT_Pcgf6_IP_peak_531
chr1	79757895	79758411	517	79758104	37	31.4205	11.2455	27.8765	Rif1_WT_Pcgf6_IP_peak_532
chr1	79758871	79759402	532	79759024	11	6.08493	4.13321	3.54473	Rif1_WT_Pcgf6_IP_peak_533
chr1	79772595	79772903	309	79772701	12	5.88449	3.86453	3.35918	Rif1_WT_Pcgf6_IP_peak_534
chr1	79854714	79855589	876	79855445	30	19.1925	7.19342	15.9652	Rif1_WT_Pcgf6_IP_peak_535
chr1	80233917	80234240	324	80234045	11	6.6865	4.50214	4.09526	Rif1_WT_Pcgf6_IP_peak_536
chr1	80337658	80338029	372	80337816	20	11.3716	5.47344	8.4743	Rif1_WT_Pcgf6_IP_peak_537
chr1	80690270	80690749	480	80690410	16	8.01147	4.43088	5.31709	Rif1_WT_Pcgf6_IP_peak_538
chr1	80754669	80755818	1150	80755387	41	40.3271	14.5271	36.6197	Rif1_WT_Pcgf6_IP_peak_539
chr1	82279215	82280781	1567	82280064	64	73.5621	22.3882	69.4685	Rif1_WT_Pcgf6_IP_peak_540
chr1	82286953	82287518	566	82287102	22	10.6929	4.80942	7.82772	Rif1_WT_Pcgf6_IP_peak_541
chr1	82287816	82288582	767	82288019	22	11.8313	5.33705	8.90762	Rif1_WT_Pcgf6_IP_peak_542
chr1	82289487	82289809	323	82289671	10	5.90416	4.17736	3.37064	Rif1_WT_Pcgf6_IP_peak_543
chr1	82312602	82313548	947	82312866	38	23.5815	7.42141	20.2224	Rif1_WT_Pcgf6_IP_peak_544
chr1	82721450	82721723	274	82721563	13	8.61734	5.31664	5.88102	Rif1_WT_Pcgf6_IP_peak_545
chr1	82767675	82768074	400	82767939	18	11.6835	6.04859	8.76663	Rif1_WT_Pcgf6_IP_peak_546
chr1	82823456	82823794	339	82823605	17	8.81806	4.69152	6.06582	Rif1_WT_Pcgf6_IP_peak_547
chr1	82835753	82836078	326	82835985	14	6.90924	4.14702	4.2986	Rif1_WT_Pcgf6_IP_peak_548
chr1	82996933	82997272	340	82997157	13	7.82961	4.84238	5.14508	Rif1_WT_Pcgf6_IP_peak_549
chr1	83034640	83034982	343	83034867	26	10.8736	4.35439	8.00408	Rif1_WT_Pcgf6_IP_peak_550
chr1	83404565	83404866	302	83404656	12	7.68055	4.93688	5.00994	Rif1_WT_Pcgf6_IP_peak_551
chr1	83459446	83459920	475	83459694	29	11.3395	4.19803	8.44616	Rif1_WT_Pcgf6_IP_peak_552
chr1	83513529	83513972	444	83513780	16	11.4666	6.37803	8.56556	Rif1_WT_Pcgf6_IP_peak_553
chr1	84118315	84118884	570	84118577	25	21.7486	9.87376	18.4406	Rif1_WT_Pcgf6_IP_peak_554
chr1	84259675	84261169	1495	84260552	55	31.7086	7.35005	28.1583	Rif1_WT_Pcgf6_IP_peak_555
chr1	84401632	84401971	340	84401786	16	7.97152	4.40989	5.28404	Rif1_WT_Pcgf6_IP_peak_556
chr1	84402366	84402679	314	84402414	14	5.65836	3.48069	3.15368	Rif1_WT_Pcgf6_IP_peak_557
chr1	84697349	84697792	444	84697558	27	11.608	4.51567	8.69355	Rif1_WT_Pcgf6_IP_peak_558
chr1	84847791	84848681	891	84848289	30	19.115	7.15803	15.8911	Rif1_WT_Pcgf6_IP_peak_559
chr1	84930922	84931621	700	84931106	20	11.6598	5.62097	8.74414	Rif1_WT_Pcgf6_IP_peak_560
chr1	87600033	87600321	289	87600129	12	7.58332	4.87732	4.92339	Rif1_WT_Pcgf6_IP_peak_561
chr1	87632913	87633348	436	87633161	23	18.5	8.61959	15.2965	Rif1_WT_Pcgf6_IP_peak_562
chr1	87667590	87668068	479	87667838	21	12.264	5.73408	9.31899	Rif1_WT_Pcgf6_IP_peak_563
chr1	87791032	87792192	1161	87791227	26	13.3407	5.35232	10.3443	Rif1_WT_Pcgf6_IP_peak_564
chr1	87914974	87915361	388	87915169	20	11.3716	5.47344	8.4743	Rif1_WT_Pcgf6_IP_peak_565
chr1	87918203	87918494	292	87918390	12	5.41085	3.59408	2.92993	Rif1_WT_Pcgf6_IP_peak_566
chr1	87942585	87943156	572	87942920	26	16.5001	6.79429	13.3704	Rif1_WT_Pcgf6_IP_peak_567
chr1	88050717	88051176	460	88051131	11	4.9029	3.43043	2.48197	Rif1_WT_Pcgf6_IP_peak_568
chr1	88199525	88200895	1371	88199816	63	50.672	12.1787	46.8202	Rif1_WT_Pcgf6_IP_peak_569
chr1	88255276	88255641	366	88255549	13	5.74332	3.64896	3.23048	Rif1_WT_Pcgf6_IP_peak_570
chr1	88338243	88339670	1428	88338950	49	43.7915	13.3833	40.0331	Rif1_WT_Pcgf6_IP_peak_571
chr1	88361338	88361787	450	88361394	10	5.30513	3.80473	2.82958	Rif1_WT_Pcgf6_IP_peak_572
chr1	88363589	88363914	326	88363813	12	5.85433	3.84713	3.33431	Rif1_WT_Pcgf6_IP_peak_573
chr1	88368091	88368424	334	88368207	16	7.06528	3.94478	4.43871	Rif1_WT_Pcgf6_IP_peak_574
chr1	88369275	88369815	541	88369375	18	6.88137	3.61556	4.27365	Rif1_WT_Pcgf6_IP_peak_575
chr1	88383947	88384679	733	88384150	26	18.346	7.71848	15.1477	Rif1_WT_Pcgf6_IP_peak_576
chr1	88385370	88385739	370	88385578	22	10.6929	4.80942	7.82772	Rif1_WT_Pcgf6_IP_peak_577
chr1	88399092	88399577	486	88399393	18	7.66043	3.973	4.99633	Rif1_WT_Pcgf6_IP_peak_578
chr1	88400000	88401084	1085	88400613	53	45.5316	12.8938	41.7491	Rif1_WT_Pcgf6_IP_peak_579
chr1	88405993	88406401	409	88406157	24	9.45188	4.03184	6.6672	Rif1_WT_Pcgf6_IP_peak_580
chr1	88418663	88419047	385	88418858	22	15.206	7.05482	12.1264	Rif1_WT_Pcgf6_IP_peak_581
chr1	88420880	88423425	2546	88421696	127	159.644	33.7242	155.022	Rif1_WT_Pcgf6_IP_peak_582
chr1	88424567	88424962	396	88424871	25	10.1547	4.19312	7.32577	Rif1_WT_Pcgf6_IP_peak_583
chr1	88566293	88567525	1233	88567250	50	40.2319	11.4613	36.5268	Rif1_WT_Pcgf6_IP_peak_584
chr1	88600031	88600458	428	88600156	21	10.9863	5.10501	8.10663	Rif1_WT_Pcgf6_IP_peak_585
chr1	89024148	89024428	281	89024241	13	4.9948	3.24864	2.56106	Rif1_WT_Pcgf6_IP_peak_586
chr1	89050519	89051403	885	89051002	50	36.9617	10.1099	33.3114	Rif1_WT_Pcgf6_IP_peak_587
chr1	89052224	89052589	366	89052415	14	7.46994	4.45908	4.81888	Rif1_WT_Pcgf6_IP_peak_588
chr1	89072559	89072921	363	89072770	13	7.56859	4.68763	4.90979	Rif1_WT_Pcgf6_IP_peak_589
chr1	89110399	89110900	502	89110541	17	5.03988	2.90293	2.59674	Rif1_WT_Pcgf6_IP_peak_590
chr1	89127017	89127333	317	89127200	19	12.832	6.46487	9.85852	Rif1_WT_Pcgf6_IP_peak_591
chr1	89166999	89167318	320	89167276	12	4.36009	3.01659	1.99008	Rif1_WT_Pcgf6_IP_peak_592
chr1	89194171	89194482	312	89194298	17	6.95427	3.76389	4.33582	Rif1_WT_Pcgf6_IP_peak_593
chr1	89371723	89372434	712	89372111	59	52.1476	13.9227	48.275	Rif1_WT_Pcgf6_IP_peak_594
chr1	89405988	89406830	843	89406152	17	7.80573	4.17682	5.12413	Rif1_WT_Pcgf6_IP_peak_595
chr1	89749829	89750326	498	89750079	19	12.6563	6.36694	9.69053	Rif1_WT_Pcgf6_IP_peak_596
chr1	89904569	89905219	651	89904834	44	31.6843	9.40974	28.1341	Rif1_WT_Pcgf6_IP_peak_597
chr1	89931099	89931647	549	89931397	20	12.8396	6.24271	9.86185	Rif1_WT_Pcgf6_IP_peak_598
chr1	90004626	90005244	619	90005095	15	9.6635	5.53415	6.85819	Rif1_WT_Pcgf6_IP_peak_599
chr1	90036339	90036667	329	90036393	9	5.0698	3.7976	2.61382	Rif1_WT_Pcgf6_IP_peak_600
chr1	90101710	90102603	894	90102232	137	166.164	31.8648	161.515	Rif1_WT_Pcgf6_IP_peak_601
chr1	90173746	90174693	948	90174182	44	25.1828	6.953	21.7851	Rif1_WT_Pcgf6_IP_peak_602
chr1	90502099	90503051	953	90502667	40	37.8419	13.566	34.1763	Rif1_WT_Pcgf6_IP_peak_603
chr1	90504519	90505039	521	90504803	17	12.6419	6.83568	9.67713	Rif1_WT_Pcgf6_IP_peak_604
chr1	90602490	90602780	291	90602640	11	3.75617	2.78455	1.4512	Rif1_WT_Pcgf6_IP_peak_605
chr1	90656986	90658018	1033	90657322	22	16.7746	7.92198	13.6367	Rif1_WT_Pcgf6_IP_peak_606
chr1	90911838	90913033	1196	90912216	40	35.9621	12.576	32.3285	Rif1_WT_Pcgf6_IP_peak_607
chr1	91027645	91028592	948	91027997	61	69.1491	21.4448	65.0939	Rif1_WT_Pcgf6_IP_peak_608
chr1	91087842	91088156	315	91087956	18	8.56914	4.40887	5.8404	Rif1_WT_Pcgf6_IP_peak_609
chr1	91113296	91114152	857	91113732	22	9.71162	4.37673	6.90261	Rif1_WT_Pcgf6_IP_peak_610
chr1	91351990	91352374	385	91352177	15	5.61174	3.34568	3.11503	Rif1_WT_Pcgf6_IP_peak_611
chr1	91476678	91477988	1311	91476961	16	8.01147	4.43088	5.31709	Rif1_WT_Pcgf6_IP_peak_612
chr1	91769297	91769834	538	91769678	15	8.57449	4.9077	5.84426	Rif1_WT_Pcgf6_IP_peak_613
chr1	91788424	91788997	574	91788730	35	22.2773	7.48966	18.9532	Rif1_WT_Pcgf6_IP_peak_614
chr1	91827491	91827866	376	91827658	17	6.91401	3.74483	4.30291	Rif1_WT_Pcgf6_IP_peak_615
chr1	91830287	91831122	836	91830430	22	10.6929	4.80942	7.82772	Rif1_WT_Pcgf6_IP_peak_616
chr1	91835803	91836636	834	91836129	31	24.9029	9.74429	21.5085	Rif1_WT_Pcgf6_IP_peak_617
chr1	91838148	91838417	270	91838288	14	4.97796	3.13658	2.55107	Rif1_WT_Pcgf6_IP_peak_618
chr1	91864749	91865533	785	91865226	21	11.5437	5.37518	8.6383	Rif1_WT_Pcgf6_IP_peak_619
chr1	91889016	91889893	878	91889590	30	25.284	10.2572	21.8827	Rif1_WT_Pcgf6_IP_peak_620
chr1	92099301	92099782	482	92099731	12	4.36009	3.01659	1.99008	Rif1_WT_Pcgf6_IP_peak_621
chr1	92172307	92172982	676	92172592	38	32.7381	11.5936	29.1668	Rif1_WT_Pcgf6_IP_peak_622
chr1	92308971	92309263	293	92309075	12	6.09655	3.9875	3.555	Rif1_WT_Pcgf6_IP_peak_623
chr1	92356526	92356840	315	92356700	13	7.47466	4.63228	4.82209	Rif1_WT_Pcgf6_IP_peak_624
chr1	92415150	92416415	1266	92415988	47	40.5649	12.5107	36.8533	Rif1_WT_Pcgf6_IP_peak_625
chr1	92499749	92500316	568	92500004	25	14.4726	6.03319	11.4263	Rif1_WT_Pcgf6_IP_peak_626
chr1	92793389	92793751	363	92793552	11	6.11355	4.15061	3.56866	Rif1_WT_Pcgf6_IP_peak_627
chr1	92824699	92824984	286	92824956	17	7.76425	4.15628	5.0883	Rif1_WT_Pcgf6_IP_peak_628
chr1	92866013	92866319	307	92866205	12	7.24134	4.66894	4.60283	Rif1_WT_Pcgf6_IP_peak_629
chr1	92894961	92896295	1335	92896056	26	22.9679	10.2535	19.6263	Rif1_WT_Pcgf6_IP_peak_630
chr1	92948865	92950328	1464	92949194	39	26.4022	8.36421	22.9703	Rif1_WT_Pcgf6_IP_peak_631
chr1	93041349	93041895	547	93041519	23	14.1051	6.25536	11.0712	Rif1_WT_Pcgf6_IP_peak_632
chr1	93194708	93195158	451	93194808	11	3.75617	2.78455	1.4512	Rif1_WT_Pcgf6_IP_peak_633
chr1	93202752	93203017	266	93202913	11	5.94813	4.05023	3.41251	Rif1_WT_Pcgf6_IP_peak_634
chr1	93241345	93242386	1042	93241933	59	62.9948	19.1008	59.0008	Rif1_WT_Pcgf6_IP_peak_635
chr1	93262823	93263649	827	93263077	54	52.3003	15.7228	48.4255	Rif1_WT_Pcgf6_IP_peak_636
chr1	93294560	93295561	1002	93295108	105	131.182	31.3689	126.701	Rif1_WT_Pcgf6_IP_peak_637
chr1	93308700	93309762	1063	93309336	94	113.277	28.1137	108.892	Rif1_WT_Pcgf6_IP_peak_638
chr1	93310771	93311082	312	93310906	22	16.8336	7.95534	13.6912	Rif1_WT_Pcgf6_IP_peak_639
chr1	93355597	93356541	945	93356194	44	43.1738	14.8895	39.4232	Rif1_WT_Pcgf6_IP_peak_640
chr1	93497236	93497777	542	93497449	24	19.0612	8.64711	15.8381	Rif1_WT_Pcgf6_IP_peak_641
chr1	93502222	93504473	2252	93503874	36	21.6658	7.04082	18.361	Rif1_WT_Pcgf6_IP_peak_642
chr1	93507792	93508482	691	93508025	26	11.7946	4.71381	8.87431	Rif1_WT_Pcgf6_IP_peak_643
chr1	93651766	93652063	298	93651844	11	5.13765	3.56726	2.67195	Rif1_WT_Pcgf6_IP_peak_644
chr1	93698029	93699162	1134	93698457	28	19.0039	7.55856	15.783	Rif1_WT_Pcgf6_IP_peak_645
chr1	94077480	94077874	395	94077657	14	7.72045	4.60097	5.04572	Rif1_WT_Pcgf6_IP_peak_646
chr1	94080006	94080264	259	94080122	12	6.3544	4.13851	3.78737	Rif1_WT_Pcgf6_IP_peak_647
chr1	94212687	94214036	1350	94213657	39	37.6435	13.8354	33.9807	Rif1_WT_Pcgf6_IP_peak_648
chr1	94244791	94245460	670	94245032	34	28.953	10.9351	25.4604	Rif1_WT_Pcgf6_IP_peak_649
chr1	94327892	94328211	320	94327894	9	3.74747	2.97272	1.44725	Rif1_WT_Pcgf6_IP_peak_650
chr1	94329568	94330086	519	94329717	14	7.46994	4.45908	4.81888	Rif1_WT_Pcgf6_IP_peak_651
chr1	94330475	94330748	274	94330524	11	5.13765	3.56726	2.67195	Rif1_WT_Pcgf6_IP_peak_652
chr1	94370124	94370435	312	94370346	14	5.65836	3.48069	3.15368	Rif1_WT_Pcgf6_IP_peak_653
chr1	94538269	94538736	468	94538554	22	15.6967	7.32198	12.6028	Rif1_WT_Pcgf6_IP_peak_654
chr1	94727897	94729433	1537	94728320	96	93.685	18.7857	89.4333	Rif1_WT_Pcgf6_IP_peak_655
chr1	94785336	94786130	795	94785678	17	11.6013	6.22592	8.68779	Rif1_WT_Pcgf6_IP_peak_656
chr1	94791560	94791933	374	94791814	17	10.0503	5.35089	7.22506	Rif1_WT_Pcgf6_IP_peak_657
chr1	94803672	94804018	347	94803855	21	9.37297	4.36115	6.58989	Rif1_WT_Pcgf6_IP_peak_658
chr1	94807294	94808055	762	94807791	29	17.7372	6.74194	14.5647	Rif1_WT_Pcgf6_IP_peak_659
chr1	94815734	94816587	854	94816211	29	22.1297	8.878	18.8116	Rif1_WT_Pcgf6_IP_peak_660
chr1	94830281	94831494	1214	94830935	51	39.474	10.8735	35.7794	Rif1_WT_Pcgf6_IP_peak_661
chr1	94997809	94998487	679	94998064	17	8.81806	4.69152	6.06582	Rif1_WT_Pcgf6_IP_peak_662
chr1	95072941	95073580	640	95073180	21	13.8106	6.53998	10.7887	Rif1_WT_Pcgf6_IP_peak_663
chr1	95132250	95133147	898	95132544	54	45.9277	12.7625	42.1371	Rif1_WT_Pcgf6_IP_peak_664
chr1	95298010	95298425	416	95298155	16	10.1787	5.62491	7.34465	Rif1_WT_Pcgf6_IP_peak_665
chr1	95375484	95376413	930	95375832	49	37.2046	10.4553	33.5501	Rif1_WT_Pcgf6_IP_peak_666
chr1	95408565	95408854	290	95408760	18	6.88137	3.61556	4.27365	Rif1_WT_Pcgf6_IP_peak_667
chr1	95531607	95532262	656	95532192	17	5.59363	3.14254	3.10135	Rif1_WT_Pcgf6_IP_peak_668
chr1	95545099	95545621	523	95545419	24	20.5456	9.494	17.2738	Rif1_WT_Pcgf6_IP_peak_669
chr1	95582166	95583390	1225	95582946	38	29.7489	10.1168	26.2388	Rif1_WT_Pcgf6_IP_peak_670
chr1	95650467	95650883	417	95650671	16	7.06528	3.94478	4.43871	Rif1_WT_Pcgf6_IP_peak_671
chr1	95651156	95651893	738	95651442	18	11.2862	5.82789	8.39449	Rif1_WT_Pcgf6_IP_peak_672
chr1	95698237	95698548	312	95698309	21	10.6476	4.94409	7.78646	Rif1_WT_Pcgf6_IP_peak_673
chr1	95700041	95700483	443	95700119	15	6.34903	3.71273	3.7835	Rif1_WT_Pcgf6_IP_peak_674
chr1	95741570	95742142	573	95741930	25	11.0347	4.53922	8.15181	Rif1_WT_Pcgf6_IP_peak_675
chr1	95771073	95771392	320	95771300	11	6.77535	4.55712	4.175	Rif1_WT_Pcgf6_IP_peak_676
chr1	95837092	95837536	445	95837364	32	21.1795	7.65751	17.8879	Rif1_WT_Pcgf6_IP_peak_677
chr1	95977171	95978038	868	95977371	20	10.6886	5.13086	7.82624	Rif1_WT_Pcgf6_IP_peak_678
chr1	96047315	96048055	741	96047853	19	8.56962	4.26651	5.84052	Rif1_WT_Pcgf6_IP_peak_679
chr1	96290511	96291360	850	96290674	14	6.66755	4.01498	4.07733	Rif1_WT_Pcgf6_IP_peak_680
chr1	96378015	96378753	739	96378582	25	8.01904	3.41252	5.32446	Rif1_WT_Pcgf6_IP_peak_681
chr1	96625368	96626343	976	96625603	22	13.4947	6.1563	10.4951	Rif1_WT_Pcgf6_IP_peak_682
chr1	96930904	96931194	291	96931116	11	6.77535	4.55712	4.175	Rif1_WT_Pcgf6_IP_peak_683
chr1	97135045	97135920	876	97135598	30	21.0695	8.07984	17.785	Rif1_WT_Pcgf6_IP_peak_684
chr1	97209854	97211014	1161	97210495	46	38.43	11.8271	34.7536	Rif1_WT_Pcgf6_IP_peak_685
chr1	97413852	97414472	621	97413979	11	6.37413	4.30979	3.80569	Rif1_WT_Pcgf6_IP_peak_686
chr1	97533346	97533794	449	97533491	17	12.6419	6.83568	9.67713	Rif1_WT_Pcgf6_IP_peak_687
chr1	97563950	97564824	875	97564342	43	24.636	6.92579	21.2475	Rif1_WT_Pcgf6_IP_peak_688
chr1	97651084	97651349	266	97651188	13	5.71161	3.63168	3.20449	Rif1_WT_Pcgf6_IP_peak_689
chr1	99319406	99320317	912	99319665	29	18.2193	6.96137	15.0236	Rif1_WT_Pcgf6_IP_peak_690
chr1	99557234	99558867	1634	99558208	41	36.4572	12.4854	32.814	Rif1_WT_Pcgf6_IP_peak_691
chr1	99666934	99667300	367	99667041	16	7.97152	4.40989	5.28404	Rif1_WT_Pcgf6_IP_peak_692
chr1	99762419	99762846	428	99762578	14	6.47261	3.9096	3.89487	Rif1_WT_Pcgf6_IP_peak_693
chr1	99991627	99992854	1228	99992220	15	10.5775	6.07616	7.72022	Rif1_WT_Pcgf6_IP_peak_694
chr1	100015981	100016251	271	100016091	19	8.38834	4.1821	5.66925	Rif1_WT_Pcgf6_IP_peak_695
chr1	100262873	100263723	851	100263507	22	13.1189	5.96632	10.1339	Rif1_WT_Pcgf6_IP_peak_696
chr1	100281837	100282551	715	100282220	26	8.63443	3.54378	5.89734	Rif1_WT_Pcgf6_IP_peak_697
chr1	100565351	100565687	337	100565651	9	5.0698	3.7976	2.61382	Rif1_WT_Pcgf6_IP_peak_698
chr1	101248026	101248520	495	101248298	23	17.2943	7.94105	14.1325	Rif1_WT_Pcgf6_IP_peak_699
chr1	102651097	102651558	462	102651485	12	5.88449	3.86453	3.35918	Rif1_WT_Pcgf6_IP_peak_700
chr1	103199293	103199654	362	103199485	17	10.0503	5.35089	7.22506	Rif1_WT_Pcgf6_IP_peak_701
chr1	103831036	103831608	573	103831168	28	18.9307	7.52276	15.7163	Rif1_WT_Pcgf6_IP_peak_702
chr1	103988470	103989476	1007	103988878	18	10.9584	5.64816	8.08246	Rif1_WT_Pcgf6_IP_peak_703
chr1	105013483	105014621	1139	105014207	31	17.0834	6.08936	13.9284	Rif1_WT_Pcgf6_IP_peak_704
chr1	105822104	105823123	1020	105822624	23	14.1051	6.25536	11.0712	Rif1_WT_Pcgf6_IP_peak_705
chr1	106114350	106114688	339	106114470	16	7.06528	3.94478	4.43871	Rif1_WT_Pcgf6_IP_peak_706
chr1	106665518	106665985	468	106665805	12	7.68055	4.93688	5.00994	Rif1_WT_Pcgf6_IP_peak_707
chr1	106865312	106865582	271	106865568	14	4.39965	2.85439	2.01549	Rif1_WT_Pcgf6_IP_peak_708
chr1	106890287	106890969	683	106890596	72	79.3876	21.7008	75.2458	Rif1_WT_Pcgf6_IP_peak_709
chr1	106916332	106917037	706	106916871	16	11.5974	6.45592	8.68592	Rif1_WT_Pcgf6_IP_peak_710
chr1	107252433	107253036	604	107252654	9	4.53337	3.45884	2.13085	Rif1_WT_Pcgf6_IP_peak_711
chr1	107677050	107677944	895	107677122	10	4.42441	3.26999	2.03449	Rif1_WT_Pcgf6_IP_peak_712
chr1	107711684	107711999	316	107711849	13	8.61734	5.31664	5.88102	Rif1_WT_Pcgf6_IP_peak_713
chr1	107886392	107886765	374	107886581	16	11.5974	6.45592	8.68592	Rif1_WT_Pcgf6_IP_peak_714
chr1	107887114	107888607	1494	107888314	43	45.7436	16.7094	41.9569	Rif1_WT_Pcgf6_IP_peak_715
chr1	107890377	107890792	416	107890585	28	15.7761	6.06405	12.6754	Rif1_WT_Pcgf6_IP_peak_716
chr1	108196682	108197208	527	108197075	18	13.7096	7.21544	10.6926	Rif1_WT_Pcgf6_IP_peak_717
chr1	108461133	108461417	285	108461217	10	5.03633	3.63965	2.59602	Rif1_WT_Pcgf6_IP_peak_718
chr1	108610205	108611477	1273	108610727	23	17.9386	8.30122	14.7564	Rif1_WT_Pcgf6_IP_peak_719
chr1	108693272	108693687	416	108693398	18	11.2862	5.82789	8.39449	Rif1_WT_Pcgf6_IP_peak_720
chr1	108751263	108752315	1053	108751648	28	15.7761	6.06405	12.6754	Rif1_WT_Pcgf6_IP_peak_721
chr1	109105192	109105726	535	109105671	15	6.34903	3.71273	3.7835	Rif1_WT_Pcgf6_IP_peak_722
chr1	109719463	109720586	1124	109720267	34	15.0014	4.8977	11.9294	Rif1_WT_Pcgf6_IP_peak_723
chr1	110223852	110224162	311	110223893	11	6.77535	4.55712	4.175	Rif1_WT_Pcgf6_IP_peak_724
chr1	110224644	110225074	431	110224728	16	11.5974	6.45592	8.68592	Rif1_WT_Pcgf6_IP_peak_725
chr1	110420330	110420580	251	110420492	12	7.68055	4.93688	5.00994	Rif1_WT_Pcgf6_IP_peak_726
chr1	110931045	110932293	1249	110931650	16	10.5778	5.85538	7.72022	Rif1_WT_Pcgf6_IP_peak_727
chr1	111768618	111768903	286	111768764	15	7.22919	4.17024	4.59182	Rif1_WT_Pcgf6_IP_peak_728
chr1	111879272	111880043	772	111879816	31	22.1231	8.34048	18.8061	Rif1_WT_Pcgf6_IP_peak_729
chr1	113760654	113761525	872	113761223	36	31.809	11.7788	28.2568	Rif1_WT_Pcgf6_IP_peak_730
chr1	114116667	114117338	672	114116956	23	17.2943	7.94105	14.1325	Rif1_WT_Pcgf6_IP_peak_731
chr1	114312986	114313428	443	114313156	15	8.3047	4.75635	5.59117	Rif1_WT_Pcgf6_IP_peak_732
chr1	114452985	114453285	301	114453037	10	5.54085	3.95064	3.05524	Rif1_WT_Pcgf6_IP_peak_733
chr1	114718751	114719016	266	114718855	14	4.97796	3.13658	2.55107	Rif1_WT_Pcgf6_IP_peak_734
chr1	114734741	114735690	950	114735198	23	11.4985	5.01853	8.59414	Rif1_WT_Pcgf6_IP_peak_735
chr1	114948026	114948332	307	114948047	16	4.49208	2.74165	2.09749	Rif1_WT_Pcgf6_IP_peak_736
chr1	115931919	115932655	737	115932412	23	7.41454	3.35843	4.77244	Rif1_WT_Pcgf6_IP_peak_737
chr1	116079693	116080607	915	116080205	21	8.16266	3.84088	5.46058	Rif1_WT_Pcgf6_IP_peak_738
chr1	116126332	116126820	489	116126787	13	6.6626	4.1618	4.07352	Rif1_WT_Pcgf6_IP_peak_739
chr1	116453773	116454813	1041	116454107	21	17.0411	8.35472	13.8883	Rif1_WT_Pcgf6_IP_peak_740
chr1	116666986	116667652	667	116667243	19	6.83693	3.49171	4.23202	Rif1_WT_Pcgf6_IP_peak_741
chr1	116704841	116705186	346	116705002	15	7.22919	4.17024	4.59182	Rif1_WT_Pcgf6_IP_peak_742
chr1	117343969	117344762	794	117344539	17	7.80573	4.17682	5.12413	Rif1_WT_Pcgf6_IP_peak_743
chr1	117581203	117581495	293	117581443	12	7.68055	4.93688	5.00994	Rif1_WT_Pcgf6_IP_peak_744
chr1	117696191	117696558	368	117696331	23	17.2943	7.94105	14.1325	Rif1_WT_Pcgf6_IP_peak_745
chr1	118259077	118259934	858	118259533	24	9.45188	4.03184	6.6672	Rif1_WT_Pcgf6_IP_peak_746
chr1	118757850	118759130	1281	118758743	38	14.404	4.31543	11.3628	Rif1_WT_Pcgf6_IP_peak_747
chr1	119150276	119151418	1143	119150575	30	12.0456	4.33797	9.11021	Rif1_WT_Pcgf6_IP_peak_748
chr1	119272300	119272988	689	119272421	19	7.55883	3.80585	4.90016	Rif1_WT_Pcgf6_IP_peak_749
chr1	119382492	119382989	498	119382855	14	7.46994	4.45908	4.81888	Rif1_WT_Pcgf6_IP_peak_750
chr1	119484266	119484561	296	119484381	14	6.47261	3.9096	3.89487	Rif1_WT_Pcgf6_IP_peak_751
chr1	119993473	119994236	764	119993798	35	17.9856	5.80586	14.8012	Rif1_WT_Pcgf6_IP_peak_752
chr1	120024588	120025310	723	120024866	23	14.44	6.42396	11.397	Rif1_WT_Pcgf6_IP_peak_753
chr1	120207848	120208645	798	120208401	16	11.5974	6.45592	8.68592	Rif1_WT_Pcgf6_IP_peak_754
chr1	120218119	120218803	685	120218417	23	17.9386	8.30122	14.7564	Rif1_WT_Pcgf6_IP_peak_755
chr1	120285172	120285876	705	120285435	28	12.3574	4.67694	9.40808	Rif1_WT_Pcgf6_IP_peak_756
chr1	120484328	120485121	794	120484740	23	19.1697	9.00428	15.9449	Rif1_WT_Pcgf6_IP_peak_757
chr1	120734125	120734640	516	120734488	21	7.44627	3.54802	4.79938	Rif1_WT_Pcgf6_IP_peak_758
chr1	120942677	120943070	394	120942814	20	13.696	6.7107	10.683	Rif1_WT_Pcgf6_IP_peak_759
chr1	120944186	120944619	434	120944318	12	6.57312	4.26781	3.9933	Rif1_WT_Pcgf6_IP_peak_760
chr1	120950154	120951032	879	120950859	24	16.2916	7.14674	13.1686	Rif1_WT_Pcgf6_IP_peak_761
chr1	120961022	120961656	635	120961452	20	8.25695	3.99614	5.54991	Rif1_WT_Pcgf6_IP_peak_762
chr1	121085975	121086299	325	121086154	8	3.58967	2.97789	1.31006	Rif1_WT_Pcgf6_IP_peak_763
chr1	121194435	121195257	823	121195038	32	26.7802	10.4265	23.3364	Rif1_WT_Pcgf6_IP_peak_764
chr1	121197451	121199262	1812	121198330	106	110.23	21.7233	105.864	Rif1_WT_Pcgf6_IP_peak_765
chr1	121245052	121245551	500	121245294	51	34.8369	9.07845	31.2261	Rif1_WT_Pcgf6_IP_peak_766
chr1	121294883	121295140	258	121294946	16	7.06528	3.94478	4.43871	Rif1_WT_Pcgf6_IP_peak_767
chr1	121317144	121317526	383	121317284	22	10.6389	4.78506	7.77853	Rif1_WT_Pcgf6_IP_peak_768
chr1	121318651	121319286	636	121319153	21	6.80893	3.29666	4.20773	Rif1_WT_Pcgf6_IP_peak_769
chr1	121339346	121340293	948	121339741	17	10.0064	5.3268	7.18611	Rif1_WT_Pcgf6_IP_peak_770
chr1	121401545	121401806	262	121401610	20	6.81434	3.38675	4.21212	Rif1_WT_Pcgf6_IP_peak_771
chr1	121422197	121423524	1328	121423004	158	170.861	25.6425	166.194	Rif1_WT_Pcgf6_IP_peak_772
chr1	121434264	121434730	467	121434442	22	10.6929	4.80942	7.82772	Rif1_WT_Pcgf6_IP_peak_773
chr1	121809516	121810029	514	121809722	18	8.56914	4.40887	5.8404	Rif1_WT_Pcgf6_IP_peak_774
chr1	121949736	121950026	291	121949947	13	6.6626	4.1618	4.07352	Rif1_WT_Pcgf6_IP_peak_775
chr1	121969993	121970484	492	121970336	22	11.4747	5.16882	8.57301	Rif1_WT_Pcgf6_IP_peak_776
chr1	122017277	122018446	1170	122017850	29	15.3406	5.70878	12.2566	Rif1_WT_Pcgf6_IP_peak_777
chr1	122161511	122161936	426	122161724	17	11.34	6.07535	8.44651	Rif1_WT_Pcgf6_IP_peak_778
chr1	122357942	122358350	409	122358223	14	7.46994	4.45908	4.81888	Rif1_WT_Pcgf6_IP_peak_779
chr1	122496771	122497169	399	122496928	14	7.16438	4.28804	4.53499	Rif1_WT_Pcgf6_IP_peak_780
chr1	122498596	122500647	2052	122498835	30	14.9847	5.41215	11.914	Rif1_WT_Pcgf6_IP_peak_781
chr1	122541684	122542092	409	122541711	10	4.39971	3.25526	2.01549	Rif1_WT_Pcgf6_IP_peak_782
chr1	122638112	122638439	328	122638260	14	8.73277	5.18826	5.99008	Rif1_WT_Pcgf6_IP_peak_783
chr1	122655409	122656421	1013	122655581	20	14.6796	7.26357	11.6246	Rif1_WT_Pcgf6_IP_peak_784
chr1	122890694	122891339	646	122890957	16	11.5974	6.45592	8.68592	Rif1_WT_Pcgf6_IP_peak_785
chr1	123074527	123074830	304	123074694	15	5.61174	3.34568	3.11503	Rif1_WT_Pcgf6_IP_peak_786
chr1	123099319	123101333	2015	123100566	32	21.1795	7.65751	17.8879	Rif1_WT_Pcgf6_IP_peak_787
chr1	123224358	123225017	660	123224554	28	12.3574	4.67694	9.40808	Rif1_WT_Pcgf6_IP_peak_788
chr1	123316195	123316526	332	123316355	14	9.58361	5.6964	6.7884	Rif1_WT_Pcgf6_IP_peak_789
chr1	123327641	123328444	804	123328147	35	22.3673	7.52779	19.0407	Rif1_WT_Pcgf6_IP_peak_790
chr1	123423686	123425182	1497	123424371	90	120.138	33.8392	115.714	Rif1_WT_Pcgf6_IP_peak_791
chr1	123464332	123464609	278	123464480	19	7.55883	3.80585	4.90016	Rif1_WT_Pcgf6_IP_peak_792
chr1	124668629	124670266	1638	124669442	18	12.1064	6.28666	9.16897	Rif1_WT_Pcgf6_IP_peak_793
chr1	125941690	125942507	818	125941986	18	13.7096	7.21544	10.6926	Rif1_WT_Pcgf6_IP_peak_794
chr1	126092706	126093076	371	126092756	15	10.5775	6.07616	7.72022	Rif1_WT_Pcgf6_IP_peak_795
chr1	126818592	126819089	498	126818900	15	8.3047	4.75635	5.59117	Rif1_WT_Pcgf6_IP_peak_796
chr1	126868519	126869065	547	126868847	17	12.6419	6.83568	9.67713	Rif1_WT_Pcgf6_IP_peak_797
chr1	127031519	127031825	307	127031666	14	8.73277	5.18826	5.99008	Rif1_WT_Pcgf6_IP_peak_798
chr1	127332072	127332382	311	127332309	19	7.55883	3.80585	4.90016	Rif1_WT_Pcgf6_IP_peak_799
chr1	127392269	127392608	340	127392510	16	9.1653	5.05362	6.39362	Rif1_WT_Pcgf6_IP_peak_800
chr1	127430049	127430551	503	127430293	18	13.7096	7.21544	10.6926	Rif1_WT_Pcgf6_IP_peak_801
chr1	127457810	127458280	471	127457939	16	7.02655	3.92537	4.40438	Rif1_WT_Pcgf6_IP_peak_802
chr1	127584294	127584922	629	127584592	27	24.2029	10.6333	20.8281	Rif1_WT_Pcgf6_IP_peak_803
chr1	127808046	127809261	1216	127808567	28	22.9252	9.59544	19.5864	Rif1_WT_Pcgf6_IP_peak_804
chr1	128389112	128389478	367	128389256	9	5.0698	3.7976	2.61382	Rif1_WT_Pcgf6_IP_peak_805
chr1	128566072	128566504	433	128566287	17	12.6419	6.83568	9.67713	Rif1_WT_Pcgf6_IP_peak_806
chr1	128603163	128603505	343	128603365	13	7.82961	4.84238	5.14508	Rif1_WT_Pcgf6_IP_peak_807
chr1	128669958	128670284	327	128670146	20	7.48995	3.6663	4.83499	Rif1_WT_Pcgf6_IP_peak_808
chr1	128726538	128727460	923	128726722	26	15.3863	6.26523	12.2991	Rif1_WT_Pcgf6_IP_peak_809
chr1	129317292	129317874	583	129317481	16	4.03957	2.54742	1.70395	Rif1_WT_Pcgf6_IP_peak_810
chr1	129573707	129574517	811	129574078	20	10.1107	4.84899	7.28394	Rif1_WT_Pcgf6_IP_peak_811
chr1	129764731	129765315	585	129764996	57	52.1871	14.5951	48.3138	Rif1_WT_Pcgf6_IP_peak_812
chr1	129935143	129935530	388	129935428	14	4.97796	3.13658	2.55107	Rif1_WT_Pcgf6_IP_peak_813
chr1	130000007	130000348	342	130000153	19	10.1453	5.03281	7.31721	Rif1_WT_Pcgf6_IP_peak_814
chr1	130140800	130141554	755	130141106	32	25.6042	9.80997	22.1887	Rif1_WT_Pcgf6_IP_peak_815
chr1	130313362	130313727	366	130313698	13	4.37112	2.92747	1.9946	Rif1_WT_Pcgf6_IP_peak_816
chr1	130337004	130337345	342	130337173	11	6.11355	4.15061	3.56866	Rif1_WT_Pcgf6_IP_peak_817
chr1	130487804	130489160	1357	130488499	48	36.0827	10.2462	32.4467	Rif1_WT_Pcgf6_IP_peak_818
chr1	130493635	130493960	326	130493833	16	11.5974	6.45592	8.68592	Rif1_WT_Pcgf6_IP_peak_819
chr1	130669859	130670279	421	130669976	16	7.06528	3.94478	4.43871	Rif1_WT_Pcgf6_IP_peak_820
chr1	130749252	130750093	842	130749760	36	24.203	8.09856	20.8281	Rif1_WT_Pcgf6_IP_peak_821
chr1	131170117	131170398	282	131170246	13	4.37112	2.92747	1.9946	Rif1_WT_Pcgf6_IP_peak_822
chr1	131332863	131333576	714	131333390	29	10.5711	3.93753	7.72001	Rif1_WT_Pcgf6_IP_peak_823
chr1	131934336	131934838	503	131934593	25	14.7702	6.17307	11.712	Rif1_WT_Pcgf6_IP_peak_824
chr1	132319326	132319767	442	132319598	26	15.3863	6.26523	12.2991	Rif1_WT_Pcgf6_IP_peak_825
chr1	132358774	132359409	636	132359172	23	14.1051	6.25536	11.0712	Rif1_WT_Pcgf6_IP_peak_826
chr1	132387273	132388371	1099	132388085	20	12.7873	6.2146	9.81501	Rif1_WT_Pcgf6_IP_peak_827
chr1	132446983	132448007	1025	132447619	20	10.1604	4.87296	7.32789	Rif1_WT_Pcgf6_IP_peak_828
chr1	132612004	132612525	522	132612253	35	32.3119	12.3996	28.7475	Rif1_WT_Pcgf6_IP_peak_829
chr1	132613828	132614630	803	132614461	18	13.7096	7.21544	10.6926	Rif1_WT_Pcgf6_IP_peak_830
chr1	132774747	132775208	462	132775093	16	9.1653	5.05362	6.39362	Rif1_WT_Pcgf6_IP_peak_831
chr1	132993350	132994367	1018	132993534	34	19.796	6.66024	16.5513	Rif1_WT_Pcgf6_IP_peak_832
chr1	133142249	133142617	369	133142578	11	5.71373	3.90898	3.20647	Rif1_WT_Pcgf6_IP_peak_833
chr1	133165167	133165623	457	133165328	18	12.6057	6.5718	9.64641	Rif1_WT_Pcgf6_IP_peak_834
chr1	133166146	133166837	692	133166462	14	4.97796	3.13658	2.55107	Rif1_WT_Pcgf6_IP_peak_835
chr1	133171282	133171819	538	133171527	26	18.8685	7.9902	15.6583	Rif1_WT_Pcgf6_IP_peak_836
chr1	133424644	133425032	389	133424835	22	9.71162	4.37673	6.90261	Rif1_WT_Pcgf6_IP_peak_837
chr1	133616019	133616338	320	133616089	11	6.77535	4.55712	4.175	Rif1_WT_Pcgf6_IP_peak_838
chr1	133763810	133764252	443	133764130	17	7.80573	4.17682	5.12413	Rif1_WT_Pcgf6_IP_peak_839
chr1	133787828	133788359	532	133787944	17	10.0503	5.35089	7.22506	Rif1_WT_Pcgf6_IP_peak_840
chr1	133806546	133806799	254	133806718	10	4.72355	3.44956	2.31234	Rif1_WT_Pcgf6_IP_peak_841
chr1	133859769	133860132	364	133859783	16	4.49208	2.74165	2.09749	Rif1_WT_Pcgf6_IP_peak_842
chr1	133860588	133860932	345	133860761	22	13.4947	6.1563	10.4951	Rif1_WT_Pcgf6_IP_peak_843
chr1	133903910	133904574	665	133904173	27	16.3157	6.49728	13.1893	Rif1_WT_Pcgf6_IP_peak_844
chr1	133964051	133964963	913	133964639	40	35.207	12.1881	31.5874	Rif1_WT_Pcgf6_IP_peak_845
chr1	134036008	134036786	779	134036202	19	11.109	5.52936	8.22435	Rif1_WT_Pcgf6_IP_peak_846
chr1	134086909	134087771	863	134087322	27	13.6542	5.32819	10.6427	Rif1_WT_Pcgf6_IP_peak_847
chr1	134091659	134092116	458	134092073	13	5.31997	3.42057	2.84331	Rif1_WT_Pcgf6_IP_peak_848
chr1	134094449	134094921	473	134094551	20	10.1604	4.87296	7.32789	Rif1_WT_Pcgf6_IP_peak_849
chr1	134162410	134162666	257	134162521	17	9.05952	4.81797	6.29804	Rif1_WT_Pcgf6_IP_peak_850
chr1	134165078	134165441	364	134165249	15	7.5164	4.32394	4.86091	Rif1_WT_Pcgf6_IP_peak_851
chr1	134212164	134213255	1092	134212640	86	100.597	25.7462	96.2951	Rif1_WT_Pcgf6_IP_peak_852
chr1	134227796	134228450	655	134228129	82	76.9861	16.8508	72.8627	Rif1_WT_Pcgf6_IP_peak_853
chr1	134287604	134288476	873	134288134	24	14.5965	6.29101	11.5468	Rif1_WT_Pcgf6_IP_peak_854
chr1	134313930	134314806	877	134314247	37	22.618	7.23112	19.285	Rif1_WT_Pcgf6_IP_peak_855
chr1	134369012	134369387	376	134369215	12	6.74511	4.37021	4.15194	Rif1_WT_Pcgf6_IP_peak_856
chr1	134373460	134373760	301	134373585	15	5.61174	3.34568	3.11503	Rif1_WT_Pcgf6_IP_peak_857
chr1	134483511	134484028	518	134483797	23	17.1823	7.87903	14.0258	Rif1_WT_Pcgf6_IP_peak_858
chr1	134667994	134668301	308	134668159	22	12.4178	5.61951	9.46619	Rif1_WT_Pcgf6_IP_peak_859
chr1	134696052	134696450	399	134696281	15	7.22919	4.17024	4.59182	Rif1_WT_Pcgf6_IP_peak_860
chr1	134730460	134731000	541	134730876	13	8.61734	5.31664	5.88102	Rif1_WT_Pcgf6_IP_peak_861
chr1	134776903	134777186	284	134777146	13	5.90119	3.73542	3.37064	Rif1_WT_Pcgf6_IP_peak_862
chr1	134789854	134790865	1012	134790172	29	13.1214	4.83821	10.1356	Rif1_WT_Pcgf6_IP_peak_863
chr1	134825069	134825498	430	134825249	20	10.1604	4.87296	7.32789	Rif1_WT_Pcgf6_IP_peak_864
chr1	134921720	134922980	1261	134922713	26	20.819	9.04043	17.5417	Rif1_WT_Pcgf6_IP_peak_865
chr1	134942590	134943341	752	134942991	23	13.6696	6.03937	10.6573	Rif1_WT_Pcgf6_IP_peak_866
chr1	135023758	135024208	451	135023911	14	8.34901	4.96316	5.63323	Rif1_WT_Pcgf6_IP_peak_867
chr1	135027687	135028084	398	135027764	20	6.21414	3.14681	3.66298	Rif1_WT_Pcgf6_IP_peak_868
chr1	135060352	135061452	1101	135060434	16	6.27096	3.55479	3.7117	Rif1_WT_Pcgf6_IP_peak_869
chr1	135077908	135078368	461	135078153	33	17.1255	5.78503	13.9702	Rif1_WT_Pcgf6_IP_peak_870
chr1	135101331	135101662	332	135101461	12	5.6262	3.7163	3.12661	Rif1_WT_Pcgf6_IP_peak_871
chr1	135106244	135107071	828	135106891	24	13.5751	5.80114	10.5703	Rif1_WT_Pcgf6_IP_peak_872
chr1	135222763	135223018	256	135222844	12	6.74511	4.37021	4.15194	Rif1_WT_Pcgf6_IP_peak_873
chr1	135225975	135226291	317	135226103	23	8.76577	3.87057	6.02204	Rif1_WT_Pcgf6_IP_peak_874
chr1	135284587	135285070	484	135284785	38	31.8598	11.1489	28.3051	Rif1_WT_Pcgf6_IP_peak_875
chr1	135289880	135290362	483	135290075	19	7.55883	3.80585	4.90016	Rif1_WT_Pcgf6_IP_peak_876
chr1	135331591	135331899	309	135331830	13	5.31997	3.42057	2.84331	Rif1_WT_Pcgf6_IP_peak_877
chr1	135344896	135345356	461	135345051	27	13.6542	5.32819	10.6427	Rif1_WT_Pcgf6_IP_peak_878
chr1	135491397	135491726	330	135491557	12	7.68055	4.93688	5.00994	Rif1_WT_Pcgf6_IP_peak_879
chr1	135560944	135561292	349	135560951	13	4.37112	2.92747	1.9946	Rif1_WT_Pcgf6_IP_peak_880
chr1	135592527	135592837	311	135592705	15	8.1188	4.65303	5.41961	Rif1_WT_Pcgf6_IP_peak_881
chr1	135629577	135629829	253	135629777	13	4.96429	3.23266	2.54108	Rif1_WT_Pcgf6_IP_peak_882
chr1	135637491	135638827	1337	135638471	23	10.4666	4.56702	7.62157	Rif1_WT_Pcgf6_IP_peak_883
chr1	135674019	135674839	821	135674562	23	15.7486	7.1024	12.6504	Rif1_WT_Pcgf6_IP_peak_884
chr1	135804621	135805800	1180	135804947	26	16.5001	6.79429	13.3704	Rif1_WT_Pcgf6_IP_peak_885
chr1	135942658	135943449	792	135942750	16	7.06528	3.94478	4.43871	Rif1_WT_Pcgf6_IP_peak_886
chr1	135957329	135958055	727	135957799	30	17.5929	6.48226	14.4225	Rif1_WT_Pcgf6_IP_peak_887
chr1	135979650	135980063	414	135980004	13	4.37112	2.92747	1.9946	Rif1_WT_Pcgf6_IP_peak_888
chr1	135982812	135983334	523	135983059	40	27.3343	8.52989	23.8828	Rif1_WT_Pcgf6_IP_peak_889
chr1	135989615	135990021	407	135989764	18	10.5579	5.43152	7.70692	Rif1_WT_Pcgf6_IP_peak_890
chr1	135996011	135996438	428	135996115	12	6.92447	4.47764	4.31157	Rif1_WT_Pcgf6_IP_peak_891
chr1	136113721	136114115	395	136113913	23	15.2895	6.86087	12.2078	Rif1_WT_Pcgf6_IP_peak_892
chr1	136131175	136132288	1114	136131390	22	14.8007	6.83725	11.7361	Rif1_WT_Pcgf6_IP_peak_893
chr1	136140654	136141970	1317	136141291	37	28.7108	9.90432	25.2222	Rif1_WT_Pcgf6_IP_peak_894
chr1	136186585	136187150	566	136186923	22	18.1436	8.70682	14.9545	Rif1_WT_Pcgf6_IP_peak_895
chr1	136195415	136195859	445	136195717	17	11.1309	5.95579	8.24492	Rif1_WT_Pcgf6_IP_peak_896
chr1	136221937	136222251	315	136222003	15	6.34903	3.71273	3.7835	Rif1_WT_Pcgf6_IP_peak_897
chr1	136240902	136241448	547	136241236	48	25.3784	6.4313	21.9701	Rif1_WT_Pcgf6_IP_peak_898
chr1	136296632	136297204	573	136297101	15	9.03881	5.17189	6.27923	Rif1_WT_Pcgf6_IP_peak_899
chr1	136430396	136430719	324	136430594	19	5.13598	2.79869	2.67195	Rif1_WT_Pcgf6_IP_peak_900
chr1	136452133	136453283	1151	136452554	66	65.2579	17.3802	61.2404	Rif1_WT_Pcgf6_IP_peak_901
chr1	136466567	136466862	296	136466775	15	10.4551	6.00285	7.6122	Rif1_WT_Pcgf6_IP_peak_902
chr1	136543632	136543973	342	136543823	17	7.80573	4.17682	5.12413	Rif1_WT_Pcgf6_IP_peak_903
chr1	136883747	136884694	948	136884087	57	47.0731	12.3729	43.2695	Rif1_WT_Pcgf6_IP_peak_904
chr1	136981924	136982253	330	136982154	18	10.2228	5.25289	7.38725	Rif1_WT_Pcgf6_IP_peak_905
chr1	137011070	137011330	261	137011149	13	5.74332	3.64896	3.23048	Rif1_WT_Pcgf6_IP_peak_906
chr1	137096072	137096327	256	137096163	12	4.36009	3.01659	1.99008	Rif1_WT_Pcgf6_IP_peak_907
chr1	137096619	137097867	1249	137097546	55	41.4474	10.6564	37.7241	Rif1_WT_Pcgf6_IP_peak_908
chr1	137131226	137131524	299	137131319	14	7.43428	4.439	4.78971	Rif1_WT_Pcgf6_IP_peak_909
chr1	137145579	137145921	343	137145749	11	5.8161	3.97053	3.29957	Rif1_WT_Pcgf6_IP_peak_910
chr1	137157554	137158168	615	137157763	17	9.67354	5.14565	6.86681	Rif1_WT_Pcgf6_IP_peak_911
chr1	137179865	137180881	1017	137180553	37	14.5169	4.43689	11.4684	Rif1_WT_Pcgf6_IP_peak_912
chr1	137210330	137210671	342	137210459	21	12.264	5.73408	9.31899	Rif1_WT_Pcgf6_IP_peak_913
chr1	137264360	137265810	1451	137265665	16	7.06528	3.94478	4.43871	Rif1_WT_Pcgf6_IP_peak_914
chr1	137327055	137327435	381	137327157	18	8.77636	4.51109	6.03042	Rif1_WT_Pcgf6_IP_peak_915
chr1	137398800	137399132	333	137398951	18	10.9584	5.64816	8.08246	Rif1_WT_Pcgf6_IP_peak_916
chr1	137403874	137404294	421	137403971	10	5.54085	3.95064	3.05524	Rif1_WT_Pcgf6_IP_peak_917
chr1	137406743	137407454	712	137406901	22	10.6929	4.80942	7.82772	Rif1_WT_Pcgf6_IP_peak_918
chr1	137481710	137482009	300	137481878	20	10.1604	4.87296	7.32789	Rif1_WT_Pcgf6_IP_peak_919
chr1	137584436	137584743	308	137584560	13	5.74332	3.64896	3.23048	Rif1_WT_Pcgf6_IP_peak_920
chr1	137616284	137616791	508	137616465	25	11.0347	4.53922	8.15181	Rif1_WT_Pcgf6_IP_peak_921
chr1	137662146	137663662	1517	137663106	45	38.1161	11.9894	34.4446	Rif1_WT_Pcgf6_IP_peak_922
chr1	137685237	137685586	350	137685383	19	10.4992	5.2128	7.65023	Rif1_WT_Pcgf6_IP_peak_923
chr1	137715412	137715901	490	137715519	19	7.55883	3.80585	4.90016	Rif1_WT_Pcgf6_IP_peak_924
chr1	137947247	137948014	768	137947637	20	8.25695	3.99614	5.54991	Rif1_WT_Pcgf6_IP_peak_925
chr1	138027679	138028384	706	138028063	28	12.3574	4.67694	9.40808	Rif1_WT_Pcgf6_IP_peak_926
chr1	138130261	138131165	905	138130495	30	17.5929	6.48226	14.4225	Rif1_WT_Pcgf6_IP_peak_927
chr1	138156157	138157402	1246	138156754	31	19.2402	7.00416	16.0122	Rif1_WT_Pcgf6_IP_peak_928
chr1	138242274	138243105	832	138242813	28	21.0278	8.58206	17.7465	Rif1_WT_Pcgf6_IP_peak_929
chr1	138311615	138312214	600	138312084	14	7.46994	4.45908	4.81888	Rif1_WT_Pcgf6_IP_peak_930
chr1	138313363	138313664	302	138313476	10	5.90416	4.17736	3.37064	Rif1_WT_Pcgf6_IP_peak_931
chr1	138359172	138359840	669	138359402	33	31.915	12.9118	28.3576	Rif1_WT_Pcgf6_IP_peak_932
chr1	138362858	138363299	442	138363032	31	27.2767	11.0219	23.8261	Rif1_WT_Pcgf6_IP_peak_933
chr1	138423835	138424202	368	138424057	27	14.8893	5.85495	11.8208	Rif1_WT_Pcgf6_IP_peak_934
chr1	138555789	138556796	1008	138556160	33	28.2074	10.8649	24.7321	Rif1_WT_Pcgf6_IP_peak_935
chr1	138566662	138567748	1087	138567185	50	38.3351	10.6644	34.6605	Rif1_WT_Pcgf6_IP_peak_936
chr1	138570746	138571204	459	138570791	16	9.1653	5.05362	6.39362	Rif1_WT_Pcgf6_IP_peak_937
chr1	138579095	138579534	440	138579286	18	11.6835	6.04859	8.76663	Rif1_WT_Pcgf6_IP_peak_938
chr1	138645735	138646050	316	138645898	16	9.1653	5.05362	6.39362	Rif1_WT_Pcgf6_IP_peak_939
chr1	138678116	138678778	663	138678526	41	40.3271	14.5271	36.6197	Rif1_WT_Pcgf6_IP_peak_940
chr1	138685722	138686212	491	138685983	54	35.9369	8.87006	32.3056	Rif1_WT_Pcgf6_IP_peak_941
chr1	138869680	138870185	506	138870047	10	5.76526	4.09045	3.25172	Rif1_WT_Pcgf6_IP_peak_942
chr1	139052400	139052984	585	139052579	20	8.25695	3.99614	5.54991	Rif1_WT_Pcgf6_IP_peak_943
chr1	139067799	139068083	285	139068030	10	5.90416	4.17736	3.37064	Rif1_WT_Pcgf6_IP_peak_944
chr1	139123206	139123581	376	139123465	12	7.68055	4.93688	5.00994	Rif1_WT_Pcgf6_IP_peak_945
chr1	139241227	139241831	605	139241487	17	6.95427	3.76389	4.33582	Rif1_WT_Pcgf6_IP_peak_946
chr1	139284212	139284470	259	139284218	8	4.27558	3.41784	1.91613	Rif1_WT_Pcgf6_IP_peak_947
chr1	139535980	139536445	466	139536292	15	10.5775	6.07616	7.72022	Rif1_WT_Pcgf6_IP_peak_948
chr1	139612436	139613012	577	139612727	25	14.4726	6.03319	11.4263	Rif1_WT_Pcgf6_IP_peak_949
chr1	139795078	139795357	280	139795213	16	7.02655	3.92537	4.40438	Rif1_WT_Pcgf6_IP_peak_950
chr1	140207911	140208839	929	140208170	25	13.1615	5.43674	10.1732	Rif1_WT_Pcgf6_IP_peak_951
chr1	140505024	140505300	277	140505117	12	6.62967	4.3014	4.04525	Rif1_WT_Pcgf6_IP_peak_952
chr1	140515588	140516324	737	140515960	49	43.0495	13.032	39.3005	Rif1_WT_Pcgf6_IP_peak_953
chr1	140516756	140517319	564	140516904	15	8.3047	4.75635	5.59117	Rif1_WT_Pcgf6_IP_peak_954
chr1	140685274	140686035	762	140685844	17	5.41094	3.06266	2.92993	Rif1_WT_Pcgf6_IP_peak_955
chr1	140745088	140745710	623	140745109	13	4.37112	2.92747	1.9946	Rif1_WT_Pcgf6_IP_peak_956
chr1	140752985	140753375	391	140753194	22	18.1911	8.73448	14.998	Rif1_WT_Pcgf6_IP_peak_957
chr1	140860156	140860752	597	140860365	22	14.743	6.80646	11.6855	Rif1_WT_Pcgf6_IP_peak_958
chr1	141275783	141276318	536	141276141	11	5.13765	3.56726	2.67195	Rif1_WT_Pcgf6_IP_peak_959
chr1	141318468	141319348	881	141318851	27	14.8893	5.85495	11.8208	Rif1_WT_Pcgf6_IP_peak_960
chr1	141613104	141614110	1007	141613852	30	14.9847	5.41215	11.914	Rif1_WT_Pcgf6_IP_peak_961
chr1	141803904	141805037	1134	141804591	23	8.05395	3.59636	5.35622	Rif1_WT_Pcgf6_IP_peak_962
chr1	142085090	142085756	667	142085325	13	7.47466	4.63228	4.82209	Rif1_WT_Pcgf6_IP_peak_963
chr1	142141899	142142656	758	142142305	18	9.64769	4.95216	6.84502	Rif1_WT_Pcgf6_IP_peak_964
chr1	142545216	142545611	396	142545365	20	12.8396	6.24271	9.86185	Rif1_WT_Pcgf6_IP_peak_965
chr1	142820418	142821134	717	142820553	16	9.1653	5.05362	6.39362	Rif1_WT_Pcgf6_IP_peak_966
chr1	143086194	143087368	1175	143086769	22	14.8007	6.83725	11.7361	Rif1_WT_Pcgf6_IP_peak_967
chr1	143158419	143159211	793	143158829	20	11.3716	5.47344	8.4743	Rif1_WT_Pcgf6_IP_peak_968
chr1	145228362	145228917	556	145228713	16	7.06528	3.94478	4.43871	Rif1_WT_Pcgf6_IP_peak_969
chr1	145277141	145277483	343	145277341	17	12.6419	6.83568	9.67713	Rif1_WT_Pcgf6_IP_peak_970
chr1	145550057	145550375	319	145550161	16	10.5778	5.85538	7.72022	Rif1_WT_Pcgf6_IP_peak_971
chr1	145586468	145586765	298	145586624	13	6.14548	3.87055	3.59821	Rif1_WT_Pcgf6_IP_peak_972
chr1	145623786	145624083	298	145623936	12	5.04306	3.38832	2.59674	Rif1_WT_Pcgf6_IP_peak_973
chr1	145709164	145709923	760	145709358	20	12.0162	5.80583	9.08309	Rif1_WT_Pcgf6_IP_peak_974
chr1	145851034	145852217	1184	145851488	59	52.1476	13.9227	48.275	Rif1_WT_Pcgf6_IP_peak_975
chr1	145912526	145912898	373	145912678	13	5.74332	3.64896	3.23048	Rif1_WT_Pcgf6_IP_peak_976
chr1	146957189	146957664	476	146957441	36	27.5829	9.64368	24.1205	Rif1_WT_Pcgf6_IP_peak_977
chr1	147322859	147323202	344	147323080	16	6.27096	3.55479	3.7117	Rif1_WT_Pcgf6_IP_peak_978
chr1	147851811	147852136	326	147851898	17	5.03988	2.90293	2.59674	Rif1_WT_Pcgf6_IP_peak_979
chr1	148253168	148253610	443	148253301	27	24.2029	10.6333	20.8281	Rif1_WT_Pcgf6_IP_peak_980
chr1	148292509	148293014	506	148292639	14	9.58361	5.6964	6.7884	Rif1_WT_Pcgf6_IP_peak_981
chr1	149344249	149344720	472	149344454	26	11.7946	4.71381	8.87431	Rif1_WT_Pcgf6_IP_peak_982
chr1	149518630	149518955	326	149518772	10	5.90416	4.17736	3.37064	Rif1_WT_Pcgf6_IP_peak_983
chr1	150225790	150227095	1306	150226610	16	9.12412	5.03086	6.35928	Rif1_WT_Pcgf6_IP_peak_984
chr1	150368832	150369127	296	150368880	14	4.39965	2.85439	2.01549	Rif1_WT_Pcgf6_IP_peak_985
chr1	150730931	150731525	595	150731236	22	18.1911	8.73448	14.998	Rif1_WT_Pcgf6_IP_peak_986
chr1	151143597	151144161	565	151143770	29	12.1851	4.49545	9.24692	Rif1_WT_Pcgf6_IP_peak_987
chr1	151807916	151808382	467	151808012	15	8.3047	4.75635	5.59117	Rif1_WT_Pcgf6_IP_peak_988
chr1	151946896	151947534	639	151947054	24	20.3473	9.37946	17.0839	Rif1_WT_Pcgf6_IP_peak_989
chr1	151962136	151963185	1050	151962773	15	9.6635	5.53415	6.85819	Rif1_WT_Pcgf6_IP_peak_990
chr1	151963736	151963986	251	151963923	11	5.13765	3.56726	2.67195	Rif1_WT_Pcgf6_IP_peak_991
chr1	152040137	152040456	320	152040231	13	6.62969	4.14306	4.04525	Rif1_WT_Pcgf6_IP_peak_992
chr1	152079603	152080352	750	152080051	27	13.6542	5.32819	10.6427	Rif1_WT_Pcgf6_IP_peak_993
chr1	152120140	152120439	300	152120364	19	6.83693	3.49171	4.23202	Rif1_WT_Pcgf6_IP_peak_994
chr1	152185260	152185570	311	152185413	16	7.06528	3.94478	4.43871	Rif1_WT_Pcgf6_IP_peak_995
chr1	152840215	152840759	545	152840525	23	14.1051	6.25536	11.0712	Rif1_WT_Pcgf6_IP_peak_996
chr1	153024685	153025477	793	153025169	14	9.06825	5.38724	6.30586	Rif1_WT_Pcgf6_IP_peak_997
chr1	153092254	153092959	706	153092725	18	10.9117	5.62273	8.03993	Rif1_WT_Pcgf6_IP_peak_998
chr1	153097516	153098850	1335	153097987	25	14.7702	6.17307	11.712	Rif1_WT_Pcgf6_IP_peak_999
chr1	153105818	153106224	407	153106042	22	11.4747	5.16882	8.57301	Rif1_WT_Pcgf6_IP_peak_1000
chr1	153191142	153192573	1432	153191674	117	117.096	20.6011	112.688	Rif1_WT_Pcgf6_IP_peak_1001
chr1	153347686	153347957	272	153347949	10	3.73794	2.86704	1.44372	Rif1_WT_Pcgf6_IP_peak_1002
chr1	153391399	153391958	560	153391645	19	9.35437	4.64091	6.57334	Rif1_WT_Pcgf6_IP_peak_1003
chr1	153392789	153393107	319	153392871	18	7.61743	3.95288	4.95684	Rif1_WT_Pcgf6_IP_peak_1004
chr1	153417856	153418964	1109	153418009	44	31.0183	9.13597	27.4805	Rif1_WT_Pcgf6_IP_peak_1005
chr1	153533670	153534129	460	153533930	14	8.69589	5.16651	5.95656	Rif1_WT_Pcgf6_IP_peak_1006
chr1	153559502	153559880	379	153559647	11	5.9751	4.06656	3.43915	Rif1_WT_Pcgf6_IP_peak_1007
chr1	153726205	153727355	1151	153726890	31	24.4583	9.5127	21.0725	Rif1_WT_Pcgf6_IP_peak_1008
chr1	153936772	153937700	929	153936954	20	12.7873	6.2146	9.81501	Rif1_WT_Pcgf6_IP_peak_1009
chr1	154233361	154233749	389	154233539	18	11.6835	6.04859	8.76663	Rif1_WT_Pcgf6_IP_peak_1010
chr1	154254556	154254824	269	154254755	10	5.30513	3.80473	2.82958	Rif1_WT_Pcgf6_IP_peak_1011
chr1	154378679	154378943	265	154378827	16	8.01147	4.43088	5.31709	Rif1_WT_Pcgf6_IP_peak_1012
chr1	154420023	154420581	559	154420099	13	6.6626	4.1618	4.07352	Rif1_WT_Pcgf6_IP_peak_1013
chr1	154471790	154472436	647	154471980	19	10.1453	5.03281	7.31721	Rif1_WT_Pcgf6_IP_peak_1014
chr1	154613785	154614049	265	154613842	18	7.66043	3.973	4.99633	Rif1_WT_Pcgf6_IP_peak_1015
chr1	154678896	154679313	418	154679186	14	6.90924	4.14702	4.2986	Rif1_WT_Pcgf6_IP_peak_1016
chr1	154750712	154750988	277	154750836	14	7.46994	4.45908	4.81888	Rif1_WT_Pcgf6_IP_peak_1017
chr1	154751598	154751904	307	154751807	14	9.58361	5.6964	6.7884	Rif1_WT_Pcgf6_IP_peak_1018
chr1	154802235	154803537	1303	154802536	36	21.6658	7.04082	18.361	Rif1_WT_Pcgf6_IP_peak_1019
chr1	154853871	154854222	352	154854053	17	10.5429	5.62376	7.69333	Rif1_WT_Pcgf6_IP_peak_1020
chr1	154878444	154879073	630	154878710	24	17.2272	7.6404	14.0699	Rif1_WT_Pcgf6_IP_peak_1021
chr1	154919812	154920222	411	154920040	21	9.90546	4.60032	7.08807	Rif1_WT_Pcgf6_IP_peak_1022
chr1	154948560	154948837	278	154948722	10	4.42441	3.26999	2.03449	Rif1_WT_Pcgf6_IP_peak_1023
chr1	154949353	154949694	342	154949392	12	5.04306	3.38832	2.59674	Rif1_WT_Pcgf6_IP_peak_1024
chr1	155032804	155033530	727	155033235	35	22.3673	7.52779	19.0407	Rif1_WT_Pcgf6_IP_peak_1025
chr1	155038235	155038950	716	155038570	32	27.462	10.7915	24.0039	Rif1_WT_Pcgf6_IP_peak_1026
chr1	155192774	155193838	1065	155193215	36	23.2662	7.69771	19.9145	Rif1_WT_Pcgf6_IP_peak_1027
chr1	155195261	155195863	603	155195563	32	28.6033	11.4142	25.1177	Rif1_WT_Pcgf6_IP_peak_1028
chr1	155200980	155201419	440	155201150	18	13.5619	7.12839	10.5603	Rif1_WT_Pcgf6_IP_peak_1029
chr1	155232466	155233015	550	155232930	28	23.7146	10.0306	20.3503	Rif1_WT_Pcgf6_IP_peak_1030
chr1	155233331	155233999	669	155233554	20	15.7457	7.87875	12.6501	Rif1_WT_Pcgf6_IP_peak_1031
chr1	155261005	155261590	586	155261407	14	8.69589	5.16651	5.95656	Rif1_WT_Pcgf6_IP_peak_1032
chr1	155272013	155273126	1114	155272626	150	165.101	26.3624	160.456	Rif1_WT_Pcgf6_IP_peak_1033
chr1	155488462	155489564	1103	155488609	17	5.59363	3.14254	3.10135	Rif1_WT_Pcgf6_IP_peak_1034
chr1	155586769	155587836	1068	155587593	24	15.836	6.9117	12.7306	Rif1_WT_Pcgf6_IP_peak_1035
chr1	155879779	155880260	482	155879993	27	23.1901	10.0562	19.8421	Rif1_WT_Pcgf6_IP_peak_1036
chr1	155928248	155928837	590	155928672	19	11.8391	5.91866	8.91395	Rif1_WT_Pcgf6_IP_peak_1037
chr1	155943299	155943732	434	155943580	16	9.45439	5.21443	6.66858	Rif1_WT_Pcgf6_IP_peak_1038
chr1	155964626	155965387	762	155964985	29	22.2069	8.91815	18.884	Rif1_WT_Pcgf6_IP_peak_1039
chr1	155995989	155996338	350	155996188	14	8.73277	5.18826	5.99008	Rif1_WT_Pcgf6_IP_peak_1040
chr1	156037622	156037876	255	156037791	19	5.6389	2.99696	3.13865	Rif1_WT_Pcgf6_IP_peak_1041
chr1	156051949	156052780	832	156052317	51	39.474	10.8735	35.7794	Rif1_WT_Pcgf6_IP_peak_1042
chr1	156090282	156090606	325	156090343	11	3.75617	2.78455	1.4512	Rif1_WT_Pcgf6_IP_peak_1043
chr1	156570416	156570936	521	156570726	25	17.3107	7.43261	14.1478	Rif1_WT_Pcgf6_IP_peak_1044
chr1	156646296	156646983	688	156646597	40	41.4814	15.5702	37.7564	Rif1_WT_Pcgf6_IP_peak_1045
chr1	156876321	156876641	321	156876373	14	7.72045	4.60097	5.04572	Rif1_WT_Pcgf6_IP_peak_1046
chr1	156877843	156878235	393	156877875	13	3.84262	2.6641	1.52249	Rif1_WT_Pcgf6_IP_peak_1047
chr1	156930013	156930565	553	156930320	41	38.1676	13.3706	34.4951	Rif1_WT_Pcgf6_IP_peak_1048
chr1	156945973	156946490	518	156946176	11	5.13765	3.56726	2.67195	Rif1_WT_Pcgf6_IP_peak_1049
chr1	156946869	156947160	292	156946983	9	5.0698	3.7976	2.61382	Rif1_WT_Pcgf6_IP_peak_1050
chr1	157071187	157071605	419	157071281	14	6.47261	3.9096	3.89487	Rif1_WT_Pcgf6_IP_peak_1051
chr1	157091108	157092083	976	157091404	60	53.4135	14.1548	49.5254	Rif1_WT_Pcgf6_IP_peak_1052
chr1	157263857	157264244	388	157264133	14	7.46994	4.45908	4.81888	Rif1_WT_Pcgf6_IP_peak_1053
chr1	157338855	157339119	265	157338939	10	5.30513	3.80473	2.82958	Rif1_WT_Pcgf6_IP_peak_1054
chr1	157405188	157405667	480	157405326	16	8.51723	4.69996	5.79354	Rif1_WT_Pcgf6_IP_peak_1055
chr1	157659631	157660460	830	157659671	16	7.06528	3.94478	4.43871	Rif1_WT_Pcgf6_IP_peak_1056
chr1	157882665	157883123	459	157883091	15	4.98345	3.04468	2.55426	Rif1_WT_Pcgf6_IP_peak_1057
chr1	157883401	157883657	257	157883436	15	4.98345	3.04468	2.55426	Rif1_WT_Pcgf6_IP_peak_1058
chr1	157919607	157919879	273	157919640	10	5.20453	3.74277	2.73755	Rif1_WT_Pcgf6_IP_peak_1059
chr1	157920440	157920871	432	157920730	13	7.50576	4.65058	4.85059	Rif1_WT_Pcgf6_IP_peak_1060
chr1	158232879	158233865	987	158233568	51	37.0152	9.89521	33.3632	Rif1_WT_Pcgf6_IP_peak_1061
chr1	158351217	158351553	337	158351510	9	4.09099	3.18347	1.75235	Rif1_WT_Pcgf6_IP_peak_1062
chr1	158380568	158381048	481	158380799	13	7.82961	4.84238	5.14508	Rif1_WT_Pcgf6_IP_peak_1063
chr1	158402951	158403528	578	158403354	22	14.8007	6.83725	11.7361	Rif1_WT_Pcgf6_IP_peak_1064
chr1	158462340	158463016	677	158462746	45	35.2372	10.6741	31.6157	Rif1_WT_Pcgf6_IP_peak_1065
chr1	158488361	158489626	1266	158488669	49	39.9032	11.6023	36.2041	Rif1_WT_Pcgf6_IP_peak_1066
chr1	158584892	158585327	436	158585100	23	12.3199	5.39356	9.37313	Rif1_WT_Pcgf6_IP_peak_1067
chr1	158603016	158603677	662	158603138	16	8.69235	4.79456	5.95457	Rif1_WT_Pcgf6_IP_peak_1068
chr1	158604052	158604571	520	158604327	20	12.7873	6.2146	9.81501	Rif1_WT_Pcgf6_IP_peak_1069
chr1	158678484	158679002	519	158678732	26	20.6251	8.93368	17.3513	Rif1_WT_Pcgf6_IP_peak_1070
chr1	158682240	158682775	536	158682581	19	9.35437	4.64091	6.57334	Rif1_WT_Pcgf6_IP_peak_1071
chr1	158851855	158852191	337	158852105	13	8.61734	5.31664	5.88102	Rif1_WT_Pcgf6_IP_peak_1072
chr1	158869150	158869571	422	158869495	11	3.73108	2.77085	1.44246	Rif1_WT_Pcgf6_IP_peak_1073
chr1	158913302	158913831	530	158913429	17	9.67354	5.14565	6.86681	Rif1_WT_Pcgf6_IP_peak_1074
chr1	158924163	158924464	302	158924318	10	3.73794	2.86704	1.44372	Rif1_WT_Pcgf6_IP_peak_1075
chr1	159000448	159000721	274	159000581	10	5.90416	4.17736	3.37064	Rif1_WT_Pcgf6_IP_peak_1076
chr1	159007373	159007714	342	159007568	19	11.109	5.52936	8.22435	Rif1_WT_Pcgf6_IP_peak_1077
chr1	159342188	159342940	753	159342440	16	7.02655	3.92537	4.40438	Rif1_WT_Pcgf6_IP_peak_1078
chr1	159370239	159370738	500	159370530	20	10.1604	4.87296	7.32789	Rif1_WT_Pcgf6_IP_peak_1079
chr1	159373351	159373728	378	159373624	20	12.0162	5.80583	9.08309	Rif1_WT_Pcgf6_IP_peak_1080
chr1	159813388	159814021	634	159813719	45	35.7941	10.9216	32.1656	Rif1_WT_Pcgf6_IP_peak_1081
chr1	160224970	160225816	847	160225267	21	17.0411	8.35472	13.8883	Rif1_WT_Pcgf6_IP_peak_1082
chr1	160261781	160262485	705	160262378	20	9.57929	4.59648	6.7884	Rif1_WT_Pcgf6_IP_peak_1083
chr1	160285836	160286573	738	160286227	61	58.4704	16.0831	54.5261	Rif1_WT_Pcgf6_IP_peak_1084
chr1	160578513	160578842	330	160578685	15	8.3047	4.75635	5.59117	Rif1_WT_Pcgf6_IP_peak_1085
chr1	160809569	160810540	972	160810364	22	14.743	6.80646	11.6855	Rif1_WT_Pcgf6_IP_peak_1086
chr1	160952517	160952879	363	160952582	15	4.44102	2.79337	2.04941	Rif1_WT_Pcgf6_IP_peak_1087
chr1	161161555	161162930	1376	161161896	45	41.5577	13.6745	37.8313	Rif1_WT_Pcgf6_IP_peak_1088
chr1	161272534	161272785	252	161272638	12	7.68055	4.93688	5.00994	Rif1_WT_Pcgf6_IP_peak_1089
chr1	161339345	161339827	483	161339712	9	5.0698	3.7976	2.61382	Rif1_WT_Pcgf6_IP_peak_1090
chr1	161744339	161744777	439	161744504	29	21.5439	8.57609	18.2428	Rif1_WT_Pcgf6_IP_peak_1091
chr1	161974734	161975156	423	161974912	13	8.51173	5.2525	5.78933	Rif1_WT_Pcgf6_IP_peak_1092
chr1	162075870	162076472	603	162076264	19	7.55883	3.80585	4.90016	Rif1_WT_Pcgf6_IP_peak_1093
chr1	162239060	162239401	342	162239243	22	18.1911	8.73448	14.998	Rif1_WT_Pcgf6_IP_peak_1094
chr1	162351542	162352523	982	162351957	51	28.0423	6.82505	24.5691	Rif1_WT_Pcgf6_IP_peak_1095
chr1	162554685	162555015	331	162554809	12	7.24134	4.66894	4.60283	Rif1_WT_Pcgf6_IP_peak_1096
chr1	162722174	162723309	1136	162722690	23	12.6364	5.5417	9.67604	Rif1_WT_Pcgf6_IP_peak_1097
chr1	163000481	163000735	255	163000553	12	5.04306	3.38832	2.59674	Rif1_WT_Pcgf6_IP_peak_1098
chr1	163061363	163061679	317	163061384	10	4.42441	3.26999	2.03449	Rif1_WT_Pcgf6_IP_peak_1099
chr1	163072661	163073254	594	163073066	22	13.8895	6.35876	10.8654	Rif1_WT_Pcgf6_IP_peak_1100
chr1	163090119	163090507	389	163090281	12	4.36009	3.01659	1.99008	Rif1_WT_Pcgf6_IP_peak_1101
chr1	163180326	163181709	1384	163181193	85	82.3208	17.9831	78.154	Rif1_WT_Pcgf6_IP_peak_1102
chr1	163244113	163244791	679	163244419	67	52.5398	11.8718	48.6621	Rif1_WT_Pcgf6_IP_peak_1103
chr1	163907076	163907743	668	163907358	42	27.5421	8.18258	24.0819	Rif1_WT_Pcgf6_IP_peak_1104
chr1	163993639	163994554	916	163993858	23	17.9386	8.30122	14.7564	Rif1_WT_Pcgf6_IP_peak_1105
chr1	164050240	164050805	566	164050654	18	7.66043	3.973	4.99633	Rif1_WT_Pcgf6_IP_peak_1106
chr1	164200016	164200527	512	164200273	25	14.4726	6.03319	11.4263	Rif1_WT_Pcgf6_IP_peak_1107
chr1	164217062	164217368	307	164217189	20	15.9102	7.97496	12.8005	Rif1_WT_Pcgf6_IP_peak_1108
chr1	164407654	164408170	517	164407871	30	14.9847	5.41215	11.914	Rif1_WT_Pcgf6_IP_peak_1109
chr1	164419923	164420263	341	164420031	11	5.13765	3.56726	2.67195	Rif1_WT_Pcgf6_IP_peak_1110
chr1	164477623	164478964	1342	164478629	128	132.702	22.5215	128.214	Rif1_WT_Pcgf6_IP_peak_1111
chr1	164480060	164480524	465	164480326	18	10.9584	5.64816	8.08246	Rif1_WT_Pcgf6_IP_peak_1112
chr1	164500834	164501262	429	164501040	22	10.6929	4.80942	7.82772	Rif1_WT_Pcgf6_IP_peak_1113
chr1	164519500	164520128	629	164519813	68	84.2319	26.2034	80.0487	Rif1_WT_Pcgf6_IP_peak_1114
chr1	164750021	164750548	528	164750393	17	8.81806	4.69152	6.06582	Rif1_WT_Pcgf6_IP_peak_1115
chr1	165709831	165710274	444	165710009	23	8.05395	3.59636	5.35622	Rif1_WT_Pcgf6_IP_peak_1116
chr1	165713828	165714709	882	165714112	25	10.1547	4.19312	7.32577	Rif1_WT_Pcgf6_IP_peak_1117
chr1	165860133	165860541	409	165860409	17	9.05952	4.81797	6.29804	Rif1_WT_Pcgf6_IP_peak_1118
chr1	165924409	165925093	685	165924807	26	16.9291	7.00395	13.7831	Rif1_WT_Pcgf6_IP_peak_1119
chr1	166179278	166179803	526	166179485	16	7.71845	4.27788	5.04499	Rif1_WT_Pcgf6_IP_peak_1120
chr1	166205558	166206059	502	166205716	15	8.3047	4.75635	5.59117	Rif1_WT_Pcgf6_IP_peak_1121
chr1	166266069	166266322	254	166266197	15	9.6635	5.53415	6.85819	Rif1_WT_Pcgf6_IP_peak_1122
chr1	166387838	166388466	629	166388064	17	11.2976	6.05106	8.40582	Rif1_WT_Pcgf6_IP_peak_1123
chr1	166672715	166673157	443	166672886	22	8.85423	4.01547	6.10038	Rif1_WT_Pcgf6_IP_peak_1124
chr1	166929806	166930057	252	166929935	18	10.9584	5.64816	8.08246	Rif1_WT_Pcgf6_IP_peak_1125
chr1	166955931	166956219	289	166956095	18	7.83084	4.05319	5.14597	Rif1_WT_Pcgf6_IP_peak_1126
chr1	166993251	166993669	419	166993376	15	7.70035	4.42349	5.02829	Rif1_WT_Pcgf6_IP_peak_1127
chr1	167123987	167124884	898	167124642	27	11.608	4.51567	8.69355	Rif1_WT_Pcgf6_IP_peak_1128
chr1	167167301	167168046	746	167167447	19	8.34259	4.16092	5.62831	Rif1_WT_Pcgf6_IP_peak_1129
chr1	167211350	167212322	973	167212004	29	22.1297	8.878	18.8116	Rif1_WT_Pcgf6_IP_peak_1130
chr1	167334371	167335644	1274	167335301	18	9.64769	4.95216	6.84502	Rif1_WT_Pcgf6_IP_peak_1131
chr1	167391428	167391737	310	167391595	13	7.79549	4.82208	5.11786	Rif1_WT_Pcgf6_IP_peak_1132
chr1	167456773	167457864	1092	167457357	16	11.5974	6.45592	8.68592	Rif1_WT_Pcgf6_IP_peak_1133
chr1	167547929	167548309	381	167548152	18	13.5081	7.09672	10.5081	Rif1_WT_Pcgf6_IP_peak_1134
chr1	167564383	167565000	618	167564471	19	10.1453	5.03281	7.31721	Rif1_WT_Pcgf6_IP_peak_1135
chr1	167571972	167573383	1412	167572796	22	13.1754	5.99472	10.1839	Rif1_WT_Pcgf6_IP_peak_1136
chr1	167583435	167583733	299	167583527	13	7.11725	4.42335	4.48981	Rif1_WT_Pcgf6_IP_peak_1137
chr1	167637606	167638116	511	167637923	16	7.71845	4.27788	5.04499	Rif1_WT_Pcgf6_IP_peak_1138
chr1	167693571	167694600	1030	167694029	31	28.8453	11.8995	25.355	Rif1_WT_Pcgf6_IP_peak_1139
chr1	167774779	167775790	1012	167775312	13	5.74332	3.64896	3.23048	Rif1_WT_Pcgf6_IP_peak_1140
chr1	167933144	167933652	509	167933425	25	14.409	6.00351	11.3672	Rif1_WT_Pcgf6_IP_peak_1141
chr1	167973463	167973752	290	167973584	18	8.56914	4.40887	5.8404	Rif1_WT_Pcgf6_IP_peak_1142
chr1	168033556	168033878	323	168033746	19	10.451	5.18811	7.60887	Rif1_WT_Pcgf6_IP_peak_1143
chr1	168056047	168056616	570	168056510	10	5.15561	3.71271	2.68937	Rif1_WT_Pcgf6_IP_peak_1144
chr1	168056938	168057345	408	168057167	25	17.812	7.69426	14.6381	Rif1_WT_Pcgf6_IP_peak_1145
chr1	168062272	168062967	696	168062771	24	15.0523	6.516	11.9769	Rif1_WT_Pcgf6_IP_peak_1146
chr1	168068322	168068936	615	168068694	13	5.92281	3.74731	3.38796	Rif1_WT_Pcgf6_IP_peak_1147
chr1	168082249	168082683	435	168082497	19	9.85345	4.88653	7.04085	Rif1_WT_Pcgf6_IP_peak_1148
chr1	168085330	168085803	474	168085724	14	7.16438	4.28804	4.53499	Rif1_WT_Pcgf6_IP_peak_1149
chr1	168168321	168169417	1097	168168797	187	278.209	55.8871	273.161	Rif1_WT_Pcgf6_IP_peak_1150
chr1	168183878	168184730	853	168184172	75	91.8708	26.7245	87.6312	Rif1_WT_Pcgf6_IP_peak_1151
chr1	168238707	168239892	1186	168239148	86	79.4354	16.5555	75.2924	Rif1_WT_Pcgf6_IP_peak_1152
chr1	168308845	168310083	1239	168309160	35	24.1645	8.31256	20.7936	Rif1_WT_Pcgf6_IP_peak_1153
chr1	168339153	168340522	1370	168339947	159	213.447	41.7024	208.618	Rif1_WT_Pcgf6_IP_peak_1154
chr1	168405035	168405700	666	168405403	28	17.2602	6.72933	14.1002	Rif1_WT_Pcgf6_IP_peak_1155
chr1	168531244	168531704	461	168531335	15	7.22919	4.17024	4.59182	Rif1_WT_Pcgf6_IP_peak_1156
chr1	168842375	168843006	632	168842645	21	8.97483	4.18644	6.21634	Rif1_WT_Pcgf6_IP_peak_1157
chr1	168870217	168870477	261	168870344	11	6.11355	4.15061	3.56866	Rif1_WT_Pcgf6_IP_peak_1158
chr1	168930610	168932570	1961	168932196	47	37.5523	11.1382	33.8915	Rif1_WT_Pcgf6_IP_peak_1159
chr1	168976336	168976765	430	168976599	14	6.47261	3.9096	3.89487	Rif1_WT_Pcgf6_IP_peak_1160
chr1	168977360	168977648	289	168977459	16	9.1653	5.05362	6.39362	Rif1_WT_Pcgf6_IP_peak_1161
chr1	169214541	169215495	955	169215216	22	14.6534	6.75888	11.6012	Rif1_WT_Pcgf6_IP_peak_1162
chr1	169238752	169239079	328	169238866	22	8.097	3.7093	5.39803	Rif1_WT_Pcgf6_IP_peak_1163
chr1	169270233	169270680	448	169270460	36	23.3591	7.73689	20.0028	Rif1_WT_Pcgf6_IP_peak_1164
chr1	169280113	169280632	520	169280560	18	7.41205	3.85741	4.77037	Rif1_WT_Pcgf6_IP_peak_1165
chr1	169376026	169376382	357	169376201	19	11.109	5.52936	8.22435	Rif1_WT_Pcgf6_IP_peak_1166
chr1	169378460	169378899	440	169378615	15	8.26628	4.73493	5.55749	Rif1_WT_Pcgf6_IP_peak_1167
chr1	169396973	169397223	251	169397075	12	7.68055	4.93688	5.00994	Rif1_WT_Pcgf6_IP_peak_1168
chr1	169428269	169428635	367	169428432	24	18.9966	8.61085	15.7783	Rif1_WT_Pcgf6_IP_peak_1169
chr1	169513212	169513498	287	169513344	13	4.9948	3.24864	2.56106	Rif1_WT_Pcgf6_IP_peak_1170
chr1	169547201	169547467	267	169547247	9	4.51023	3.44434	2.11315	Rif1_WT_Pcgf6_IP_peak_1171
chr1	169562589	169562894	306	169562723	15	10.5775	6.07616	7.72022	Rif1_WT_Pcgf6_IP_peak_1172
chr1	169565292	169565635	344	169565442	13	8.43505	5.20603	5.71533	Rif1_WT_Pcgf6_IP_peak_1173
chr1	169590593	169591597	1005	169590782	19	7.55883	3.80585	4.90016	Rif1_WT_Pcgf6_IP_peak_1174
chr1	169618356	169619142	787	169618729	23	12.6944	5.5691	9.72541	Rif1_WT_Pcgf6_IP_peak_1175
chr1	169845974	169846527	554	169846265	27	24.2029	10.6333	20.8281	Rif1_WT_Pcgf6_IP_peak_1176
chr1	169859835	169860359	525	169860123	38	32.7381	11.5936	29.1668	Rif1_WT_Pcgf6_IP_peak_1177
chr1	170325775	170326151	377	170325985	28	25.4531	11.013	22.0423	Rif1_WT_Pcgf6_IP_peak_1178
chr1	170361423	170361673	251	170361523	13	8.61734	5.31664	5.88102	Rif1_WT_Pcgf6_IP_peak_1179
chr1	170362636	170362908	273	170362724	12	5.88449	3.86453	3.35918	Rif1_WT_Pcgf6_IP_peak_1180
chr1	170559294	170559673	380	170559497	21	10.9863	5.10501	8.10663	Rif1_WT_Pcgf6_IP_peak_1181
chr1	171899045	171899673	629	171899270	25	16.0164	6.77664	12.9021	Rif1_WT_Pcgf6_IP_peak_1182
chr1	172100122	172100527	406	172100268	26	18.9373	8.02634	15.7206	Rif1_WT_Pcgf6_IP_peak_1183
chr1	172145213	172145519	307	172145412	21	9.90546	4.60032	7.08807	Rif1_WT_Pcgf6_IP_peak_1184
chr1	172185317	172185939	623	172185711	21	15.747	7.60945	12.6501	Rif1_WT_Pcgf6_IP_peak_1185
chr1	172518883	172520073	1191	172519769	16	7.24681	4.03624	4.60755	Rif1_WT_Pcgf6_IP_peak_1186
chr1	172797625	172798065	441	172797897	20	11.3716	5.47344	8.4743	Rif1_WT_Pcgf6_IP_peak_1187
chr1	172798742	172799182	441	172798966	29	13.1214	4.83821	10.1356	Rif1_WT_Pcgf6_IP_peak_1188
chr1	172815134	172815588	455	172815289	13	5.71161	3.63168	3.20449	Rif1_WT_Pcgf6_IP_peak_1189
chr1	172831929	172832183	255	172832166	10	3.73794	2.86704	1.44372	Rif1_WT_Pcgf6_IP_peak_1190
chr1	172837472	172838403	932	172838051	31	25.8851	10.2648	22.4644	Rif1_WT_Pcgf6_IP_peak_1191
chr1	172893462	172893938	477	172893618	13	7.89623	4.88209	5.21087	Rif1_WT_Pcgf6_IP_peak_1192
chr1	172963025	172963670	646	172963331	37	37.3134	14.4309	33.6557	Rif1_WT_Pcgf6_IP_peak_1193
chr1	172994016	172995018	1003	172994723	93	28.9759	4.04808	25.4833	Rif1_WT_Pcgf6_IP_peak_1194
chr1	172995630	172996147	518	172996051	52	10.3757	2.72653	7.53637	Rif1_WT_Pcgf6_IP_peak_1195
chr1	173000522	173001565	1044	173000883	55	15.7914	3.57683	12.6907	Rif1_WT_Pcgf6_IP_peak_1196
chr1	173002468	173003586	1119	173002719	79	43.3593	7.32032	39.6065	Rif1_WT_Pcgf6_IP_peak_1197
chr1	173004450	173005142	693	173004627	33	6.21573	2.47	3.66451	Rif1_WT_Pcgf6_IP_peak_1198
chr1	173008289	173008601	313	173008432	36	13.0377	4.09412	10.0564	Rif1_WT_Pcgf6_IP_peak_1199
chr1	173009005	173009299	295	173009072	24	4.37705	2.2876	1.99779	Rif1_WT_Pcgf6_IP_peak_1200
chr1	173010081	173011181	1101	173010337	80	38.9481	6.31844	35.2645	Rif1_WT_Pcgf6_IP_peak_1201
chr1	173042102	173042528	427	173042221	20	12.8396	6.24271	9.86185	Rif1_WT_Pcgf6_IP_peak_1202
chr1	173043814	173044108	295	173043889	13	6.3807	4.00217	3.81053	Rif1_WT_Pcgf6_IP_peak_1203
chr1	173182336	173182854	519	173182512	14	5.65836	3.48069	3.15368	Rif1_WT_Pcgf6_IP_peak_1204
chr1	173303908	173304213	306	173304056	14	8.38264	4.98277	5.66663	Rif1_WT_Pcgf6_IP_peak_1205
chr1	173310136	173310771	636	173310475	38	34.3198	12.4155	30.7171	Rif1_WT_Pcgf6_IP_peak_1206
chr1	173408178	173408621	444	173408259	13	6.3807	4.00217	3.81053	Rif1_WT_Pcgf6_IP_peak_1207
chr1	173433277	173434152	876	173433587	39	26.4022	8.36421	22.9703	Rif1_WT_Pcgf6_IP_peak_1208
chr1	173609656	173610264	609	173610050	23	17.9386	8.30122	14.7564	Rif1_WT_Pcgf6_IP_peak_1209
chr1	173636024	173636306	283	173636198	16	11.5974	6.45592	8.68592	Rif1_WT_Pcgf6_IP_peak_1210
chr1	173957442	173958032	591	173957615	39	30.8962	10.3762	27.3611	Rif1_WT_Pcgf6_IP_peak_1211
chr1	173983813	173984449	637	173984192	18	9.9047	5.08564	7.08807	Rif1_WT_Pcgf6_IP_peak_1212
chr1	174167677	174168349	673	174168091	16	10.4958	5.80779	7.65023	Rif1_WT_Pcgf6_IP_peak_1213
chr1	174174645	174175086	442	174175012	14	6.43816	3.89108	3.86549	Rif1_WT_Pcgf6_IP_peak_1214
chr1	174231165	174231890	726	174231411	29	22.2069	8.91815	18.884	Rif1_WT_Pcgf6_IP_peak_1215
chr1	174239969	174240569	601	174240352	79	78.4792	18.4723	74.3434	Rif1_WT_Pcgf6_IP_peak_1216
chr1	174255770	174256680	911	174256234	67	51.685	11.5701	47.8185	Rif1_WT_Pcgf6_IP_peak_1217
chr1	174270829	174271550	722	174271223	35	25.2229	8.79575	21.8238	Rif1_WT_Pcgf6_IP_peak_1218
chr1	174298941	174299786	846	174299424	30	23.8864	9.50867	20.5188	Rif1_WT_Pcgf6_IP_peak_1219
chr1	174327100	174327608	509	174327343	27	24.2029	10.6333	20.8281	Rif1_WT_Pcgf6_IP_peak_1220
chr1	174356636	174356979	344	174356805	35	24.2558	8.35365	20.878	Rif1_WT_Pcgf6_IP_peak_1221
chr1	174385009	174385689	681	174385463	24	20.275	9.33778	17.0128	Rif1_WT_Pcgf6_IP_peak_1222
chr1	174387430	174388208	779	174387844	25	15.9515	6.74454	12.8404	Rif1_WT_Pcgf6_IP_peak_1223
chr1	174411777	174412203	427	174412003	24	13.5751	5.80114	10.5703	Rif1_WT_Pcgf6_IP_peak_1224
chr1	174412704	174412971	268	174412818	12	5.04306	3.38832	2.59674	Rif1_WT_Pcgf6_IP_peak_1225
chr1	174430736	174430991	256	174430846	14	7.43428	4.439	4.78971	Rif1_WT_Pcgf6_IP_peak_1226
chr1	174455516	174455982	467	174455791	19	10.4992	5.2128	7.65023	Rif1_WT_Pcgf6_IP_peak_1227
chr1	174462506	174462994	489	174462790	13	7.82961	4.84238	5.14508	Rif1_WT_Pcgf6_IP_peak_1228
chr1	174475105	174475532	428	174475355	24	16.7719	7.39833	13.6349	Rif1_WT_Pcgf6_IP_peak_1229
chr1	174492139	174493876	1738	174492435	24	11.7025	4.95585	8.78528	Rif1_WT_Pcgf6_IP_peak_1230
chr1	174562707	174563068	362	174562902	26	16.9291	7.00395	13.7831	Rif1_WT_Pcgf6_IP_peak_1231
chr1	174586131	174587107	977	174586714	14	7.46994	4.45908	4.81888	Rif1_WT_Pcgf6_IP_peak_1232
chr1	174631569	174631880	312	174631799	14	9.58361	5.6964	6.7884	Rif1_WT_Pcgf6_IP_peak_1233
chr1	174814617	174814893	277	174814716	16	8.01147	4.43088	5.31709	Rif1_WT_Pcgf6_IP_peak_1234
chr1	175190599	175191300	702	175191009	29	24.916	10.3765	21.5204	Rif1_WT_Pcgf6_IP_peak_1235
chr1	176184867	176185169	303	176185038	16	11.5974	6.45592	8.68592	Rif1_WT_Pcgf6_IP_peak_1236
chr1	176431878	176432628	751	176432035	23	12.6944	5.5691	9.72541	Rif1_WT_Pcgf6_IP_peak_1237
chr1	176433476	176433875	400	176433708	21	15.1608	7.2793	12.0829	Rif1_WT_Pcgf6_IP_peak_1238
chr1	176971438	176971804	367	176971689	10	5.90416	4.17736	3.37064	Rif1_WT_Pcgf6_IP_peak_1239
chr1	177422154	177422947	794	177422347	43	38.8718	13.0211	35.1885	Rif1_WT_Pcgf6_IP_peak_1240
chr1	177555080	177556283	1204	177555842	26	14.0176	5.64584	10.9897	Rif1_WT_Pcgf6_IP_peak_1241
chr1	177622130	177622590	461	177622400	21	12.264	5.73408	9.31899	Rif1_WT_Pcgf6_IP_peak_1242
chr1	177908817	177909152	336	177908941	15	10.5775	6.07616	7.72022	Rif1_WT_Pcgf6_IP_peak_1243
chr1	178204715	178205864	1150	178205006	48	38.7234	11.3702	35.0424	Rif1_WT_Pcgf6_IP_peak_1244
chr1	178212368	178213169	802	178212751	31	29.2899	12.1523	25.7903	Rif1_WT_Pcgf6_IP_peak_1245
chr1	178654458	178654809	352	178654581	8	4.21173	3.37661	1.86611	Rif1_WT_Pcgf6_IP_peak_1246
chr1	178765420	178766073	654	178765856	18	8.56914	4.40887	5.8404	Rif1_WT_Pcgf6_IP_peak_1247
chr1	178829466	178829805	340	178829613	17	10.0503	5.35089	7.22506	Rif1_WT_Pcgf6_IP_peak_1248
chr1	179149063	179149371	309	179149253	22	16.8336	7.95534	13.6912	Rif1_WT_Pcgf6_IP_peak_1249
chr1	179187201	179187953	753	179187699	19	10.4992	5.2128	7.65023	Rif1_WT_Pcgf6_IP_peak_1250
chr1	179188483	179189510	1028	179189096	146	172.939	30.7385	168.264	Rif1_WT_Pcgf6_IP_peak_1251
chr1	179268875	179269502	628	179269123	21	13.8106	6.53998	10.7887	Rif1_WT_Pcgf6_IP_peak_1252
chr1	179371475	179372051	577	179372011	15	6.34903	3.71273	3.7835	Rif1_WT_Pcgf6_IP_peak_1253
chr1	179378259	179378712	454	179378440	24	13.5751	5.80114	10.5703	Rif1_WT_Pcgf6_IP_peak_1254
chr1	179390574	179391257	684	179391008	36	30.3131	10.9991	26.792	Rif1_WT_Pcgf6_IP_peak_1255
chr1	179552481	179552889	409	179552561	15	10.5775	6.07616	7.72022	Rif1_WT_Pcgf6_IP_peak_1256
chr1	179611471	179611735	265	179611617	14	6.01236	3.6649	3.47508	Rif1_WT_Pcgf6_IP_peak_1257
chr1	179648275	179648885	611	179648515	16	7.06528	3.94478	4.43871	Rif1_WT_Pcgf6_IP_peak_1258
chr1	179865410	179865752	343	179865706	19	7.91343	3.96468	5.22779	Rif1_WT_Pcgf6_IP_peak_1259
chr1	179913536	179914580	1045	179913863	49	30.8923	8.06369	27.358	Rif1_WT_Pcgf6_IP_peak_1260
chr1	180117799	180118625	827	180118361	44	31.6843	9.40974	28.1341	Rif1_WT_Pcgf6_IP_peak_1261
chr1	180205915	180207066	1152	180206600	157	163.609	23.676	158.969	Rif1_WT_Pcgf6_IP_peak_1262
chr1	180248254	180248988	735	180248495	19	14.4182	7.37196	11.3763	Rif1_WT_Pcgf6_IP_peak_1263
chr1	180288216	180288806	591	180288489	20	14.4714	7.14529	11.4263	Rif1_WT_Pcgf6_IP_peak_1264
chr1	180293938	180294224	287	180294113	14	7.43428	4.439	4.78971	Rif1_WT_Pcgf6_IP_peak_1265
chr1	180298872	180299794	923	180299159	27	16.2466	6.46532	13.1257	Rif1_WT_Pcgf6_IP_peak_1266
chr1	180335845	180336858	1014	180336051	14	6.47261	3.9096	3.89487	Rif1_WT_Pcgf6_IP_peak_1267
chr1	180457448	180460621	3174	180458155	25	13.1615	5.43674	10.1732	Rif1_WT_Pcgf6_IP_peak_1268
chr1	180483147	180483669	523	180483527	20	12.3914	6.00326	9.44063	Rif1_WT_Pcgf6_IP_peak_1269
chr1	180502197	180502452	256	180502335	18	10.9584	5.64816	8.08246	Rif1_WT_Pcgf6_IP_peak_1270
chr1	180564809	180565097	289	180564923	12	7.68055	4.93688	5.00994	Rif1_WT_Pcgf6_IP_peak_1271
chr1	181447500	181448186	687	181447874	40	31.3776	10.3173	27.8352	Rif1_WT_Pcgf6_IP_peak_1272
chr1	181598193	181598838	646	181598438	18	9.64769	4.95216	6.84502	Rif1_WT_Pcgf6_IP_peak_1273
chr1	181733787	181734467	681	181734148	18	8.77636	4.51109	6.03042	Rif1_WT_Pcgf6_IP_peak_1274
chr1	181778083	181778341	259	181778135	13	4.63957	3.06432	2.23272	Rif1_WT_Pcgf6_IP_peak_1275
chr1	181848327	181848868	542	181848517	23	9.56389	4.19005	6.77518	Rif1_WT_Pcgf6_IP_peak_1276
chr1	182125733	182126714	982	182126425	76	90.4792	25.4775	86.2494	Rif1_WT_Pcgf6_IP_peak_1277
chr1	182144788	182145335	548	182144943	25	12.0281	4.94761	9.09305	Rif1_WT_Pcgf6_IP_peak_1278
chr1	182157257	182157564	308	182157373	11	5.13765	3.56726	2.67195	Rif1_WT_Pcgf6_IP_peak_1279
chr1	182185800	182186398	599	182186026	27	13.6542	5.32819	10.6427	Rif1_WT_Pcgf6_IP_peak_1280
chr1	182219419	182219759	341	182219675	11	5.13765	3.56726	2.67195	Rif1_WT_Pcgf6_IP_peak_1281
chr1	182295282	182295837	556	182295598	17	12.6419	6.83568	9.67713	Rif1_WT_Pcgf6_IP_peak_1282
chr1	182333895	182334261	367	182334061	17	10.0503	5.35089	7.22506	Rif1_WT_Pcgf6_IP_peak_1283
chr1	182337405	182337764	360	182337504	13	6.14548	3.87055	3.59821	Rif1_WT_Pcgf6_IP_peak_1284
chr1	182416123	182416426	304	182416210	21	8.97483	4.18644	6.21634	Rif1_WT_Pcgf6_IP_peak_1285
chr1	182462939	182463217	279	182463038	10	5.30513	3.80473	2.82958	Rif1_WT_Pcgf6_IP_peak_1286
chr1	182626753	182627195	443	182626891	16	11.5974	6.45592	8.68592	Rif1_WT_Pcgf6_IP_peak_1287
chr1	182656113	182656425	313	182656392	12	4.36009	3.01659	1.99008	Rif1_WT_Pcgf6_IP_peak_1288
chr1	182698191	182699044	854	182698805	33	26.763	10.1072	23.3192	Rif1_WT_Pcgf6_IP_peak_1289
chr1	182708215	182708535	321	182708404	20	9.13699	4.39121	6.36927	Rif1_WT_Pcgf6_IP_peak_1290
chr1	182744041	182744457	417	182744411	11	5.263	3.64092	2.79366	Rif1_WT_Pcgf6_IP_peak_1291
chr1	182759908	182761014	1107	182760600	26	11.7946	4.71381	8.87431	Rif1_WT_Pcgf6_IP_peak_1292
chr1	182800491	182800934	444	182800619	17	8.50475	4.52952	5.78341	Rif1_WT_Pcgf6_IP_peak_1293
chr1	182820115	182820489	375	182820248	31	22.1231	8.34048	18.8061	Rif1_WT_Pcgf6_IP_peak_1294
chr1	182824355	182825351	997	182824771	33	18.8792	6.46995	15.6676	Rif1_WT_Pcgf6_IP_peak_1295
chr1	182864444	182865181	738	182864805	14	7.37905	4.40796	4.73795	Rif1_WT_Pcgf6_IP_peak_1296
chr1	182867068	182867368	301	182867284	17	6.22557	3.42527	3.6708	Rif1_WT_Pcgf6_IP_peak_1297
chr1	182909759	182910412	654	182910127	26	17.3785	7.22696	14.2134	Rif1_WT_Pcgf6_IP_peak_1298
chr1	182911380	182911732	353	182911496	17	10.0064	5.3268	7.18611	Rif1_WT_Pcgf6_IP_peak_1299
chr1	182946810	182947536	727	182947409	20	9.83956	4.71936	7.02788	Rif1_WT_Pcgf6_IP_peak_1300
chr1	183141929	183142856	928	183142264	55	50.704	14.5958	46.8505	Rif1_WT_Pcgf6_IP_peak_1301
chr1	183164118	183164894	777	183164361	31	22.1231	8.34048	18.8061	Rif1_WT_Pcgf6_IP_peak_1302
chr1	183165762	183166335	574	183166203	13	4.9948	3.24864	2.56106	Rif1_WT_Pcgf6_IP_peak_1303
chr1	183186218	183187776	1559	183187397	22	10.6929	4.80942	7.82772	Rif1_WT_Pcgf6_IP_peak_1304
chr1	183282178	183283851	1674	183282637	67	58.7254	14.2192	54.7756	Rif1_WT_Pcgf6_IP_peak_1305
chr1	183506537	183506899	363	183506696	24	16.8352	7.43179	13.6912	Rif1_WT_Pcgf6_IP_peak_1306
chr1	183553216	183553561	346	183553471	13	7.82961	4.84238	5.14508	Rif1_WT_Pcgf6_IP_peak_1307
chr1	183658972	183659245	274	183659065	14	7.46994	4.45908	4.81888	Rif1_WT_Pcgf6_IP_peak_1308
chr1	183771806	183772882	1077	183772232	23	14.44	6.42396	11.397	Rif1_WT_Pcgf6_IP_peak_1309
chr1	183790598	183791487	890	183790686	20	10.1604	4.87296	7.32789	Rif1_WT_Pcgf6_IP_peak_1310
chr1	183950135	183951323	1189	183950562	21	14.1965	6.74809	11.1588	Rif1_WT_Pcgf6_IP_peak_1311
chr1	183957385	183957864	480	183957646	18	10.662	5.4875	7.80045	Rif1_WT_Pcgf6_IP_peak_1312
chr1	183958441	183959184	744	183958952	31	11.1718	3.95463	8.28521	Rif1_WT_Pcgf6_IP_peak_1313
chr1	183985228	183985689	462	183985388	24	9.45188	4.03184	6.6672	Rif1_WT_Pcgf6_IP_peak_1314
chr1	183993974	183994256	283	183994150	19	5.6389	2.99696	3.13865	Rif1_WT_Pcgf6_IP_peak_1315
chr1	184033377	184033799	423	184033720	15	4.98345	3.04468	2.55426	Rif1_WT_Pcgf6_IP_peak_1316
chr1	184042564	184043069	506	184042859	41	33.8744	11.2063	30.28	Rif1_WT_Pcgf6_IP_peak_1317
chr1	184187784	184188042	259	184187900	14	4.97796	3.13658	2.55107	Rif1_WT_Pcgf6_IP_peak_1318
chr1	184212592	184212987	396	184212807	22	12.4178	5.61951	9.46619	Rif1_WT_Pcgf6_IP_peak_1319
chr1	184338694	184339802	1109	184339682	25	21.4664	9.7113	18.169	Rif1_WT_Pcgf6_IP_peak_1320
chr1	184418175	184418886	712	184418548	17	10.6561	5.68717	7.79468	Rif1_WT_Pcgf6_IP_peak_1321
chr1	184419951	184420518	568	184420097	42	29.5414	8.99153	26.0368	Rif1_WT_Pcgf6_IP_peak_1322
chr1	184430909	184431207	299	184430992	13	5.31997	3.42057	2.84331	Rif1_WT_Pcgf6_IP_peak_1323
chr1	184447153	184447830	678	184447256	21	8.97483	4.18644	6.21634	Rif1_WT_Pcgf6_IP_peak_1324
chr1	184450163	184450550	388	184450251	17	6.22557	3.42527	3.6708	Rif1_WT_Pcgf6_IP_peak_1325
chr1	184483960	184484540	581	184484352	26	18.9373	8.02634	15.7206	Rif1_WT_Pcgf6_IP_peak_1326
chr1	184492071	184492367	297	184492292	10	5.88305	4.16413	3.35918	Rif1_WT_Pcgf6_IP_peak_1327
chr1	184493057	184494746	1690	184493450	29	20.0296	7.8192	16.7752	Rif1_WT_Pcgf6_IP_peak_1328
chr1	184677971	184678337	367	184678080	16	5.59253	3.23497	3.10135	Rif1_WT_Pcgf6_IP_peak_1329
chr1	184679092	184679398	307	184679303	10	5.90416	4.17736	3.37064	Rif1_WT_Pcgf6_IP_peak_1330
chr1	184693583	184694244	662	184693986	30	20.4911	7.80085	17.2231	Rif1_WT_Pcgf6_IP_peak_1331
chr1	184884916	184885206	291	184884945	16	6.27096	3.55479	3.7117	Rif1_WT_Pcgf6_IP_peak_1332
chr1	184889305	184889665	361	184889326	9	4.39968	3.3752	2.01549	Rif1_WT_Pcgf6_IP_peak_1333
chr1	184890202	184891170	969	184891032	12	5.04306	3.38832	2.59674	Rif1_WT_Pcgf6_IP_peak_1334
chr1	184893737	184894077	341	184893778	9	4.51023	3.44434	2.11315	Rif1_WT_Pcgf6_IP_peak_1335
chr1	184913212	184913536	325	184913391	20	12.8396	6.24271	9.86185	Rif1_WT_Pcgf6_IP_peak_1336
chr1	184916881	184917264	384	184917096	22	10.6929	4.80942	7.82772	Rif1_WT_Pcgf6_IP_peak_1337
chr1	185849052	185849323	272	185849233	12	5.04306	3.38832	2.59674	Rif1_WT_Pcgf6_IP_peak_1338
chr1	185857275	185858304	1030	185857629	23	18.5	8.61959	15.2965	Rif1_WT_Pcgf6_IP_peak_1339
chr1	185978197	185979045	849	185978923	18	5.08408	2.84712	2.62739	Rif1_WT_Pcgf6_IP_peak_1340
chr1	186438808	186439085	278	186438987	15	7.22919	4.17024	4.59182	Rif1_WT_Pcgf6_IP_peak_1341
chr1	186551355	186551976	622	186551504	21	11.5437	5.37518	8.6383	Rif1_WT_Pcgf6_IP_peak_1342
chr1	186556032	186556314	283	186556158	14	7.51834	4.48638	4.86279	Rif1_WT_Pcgf6_IP_peak_1343
chr1	186612607	186612940	334	186612874	10	4.42441	3.26999	2.03449	Rif1_WT_Pcgf6_IP_peak_1344
chr1	186617083	186617486	404	186617221	15	7.22919	4.17024	4.59182	Rif1_WT_Pcgf6_IP_peak_1345
chr1	186631444	186631791	348	186631634	14	9.14608	5.43367	6.37804	Rif1_WT_Pcgf6_IP_peak_1346
chr1	186648320	186648661	342	186648517	21	16.4364	8.00387	13.308	Rif1_WT_Pcgf6_IP_peak_1347
chr1	186651153	186651646	494	186651532	13	8.17597	5.04967	5.47379	Rif1_WT_Pcgf6_IP_peak_1348
chr1	186668991	186669749	759	186669588	33	14.2435	4.75777	11.2046	Rif1_WT_Pcgf6_IP_peak_1349
chr1	186676020	186676502	483	186676253	41	26.5364	7.99229	23.0989	Rif1_WT_Pcgf6_IP_peak_1350
chr1	186706181	186707015	835	186706720	26	16.0898	6.59682	12.9737	Rif1_WT_Pcgf6_IP_peak_1351
chr1	186721367	186721846	480	186721725	14	7.46994	4.45908	4.81888	Rif1_WT_Pcgf6_IP_peak_1352
chr1	186739877	186740143	267	186740003	14	6.47261	3.9096	3.89487	Rif1_WT_Pcgf6_IP_peak_1353
chr1	186822962	186823500	539	186823232	18	12.4192	6.46478	9.46747	Rif1_WT_Pcgf6_IP_peak_1354
chr1	186885819	186886214	396	186886093	23	12.6944	5.5691	9.72541	Rif1_WT_Pcgf6_IP_peak_1355
chr1	186915717	186916237	521	186915926	20	10.1604	4.87296	7.32789	Rif1_WT_Pcgf6_IP_peak_1356
chr1	186922596	186923152	557	186922716	16	6.27096	3.55479	3.7117	Rif1_WT_Pcgf6_IP_peak_1357
chr1	186928823	186929620	798	186929362	20	14.6261	7.23312	11.5749	Rif1_WT_Pcgf6_IP_peak_1358
chr1	186930022	186930410	389	186930207	13	8.61734	5.31664	5.88102	Rif1_WT_Pcgf6_IP_peak_1359
chr1	186979612	186979923	312	186979708	10	4.42441	3.26999	2.03449	Rif1_WT_Pcgf6_IP_peak_1360
chr1	187027682	187028306	625	187027965	23	15.8092	7.13452	12.7058	Rif1_WT_Pcgf6_IP_peak_1361
chr1	187155804	187156312	509	187156277	15	5.61174	3.34568	3.11503	Rif1_WT_Pcgf6_IP_peak_1362
chr1	187156853	187157122	270	187157010	16	8.01147	4.43088	5.31709	Rif1_WT_Pcgf6_IP_peak_1363
chr1	187279013	187279476	464	187279240	34	19.3436	6.47979	16.114	Rif1_WT_Pcgf6_IP_peak_1364
chr1	187940519	187941398	880	187941096	17	8.81806	4.69152	6.06582	Rif1_WT_Pcgf6_IP_peak_1365
chr1	188007135	188007499	365	188007386	11	6.77535	4.55712	4.175	Rif1_WT_Pcgf6_IP_peak_1366
chr1	188085318	188085832	515	188085676	17	7.80573	4.17682	5.12413	Rif1_WT_Pcgf6_IP_peak_1367
chr1	188391273	188391558	286	188391374	11	6.77535	4.55712	4.175	Rif1_WT_Pcgf6_IP_peak_1368
chr1	188421647	188422001	355	188421805	22	10.6929	4.80942	7.82772	Rif1_WT_Pcgf6_IP_peak_1369
chr1	188529064	188530113	1050	188529944	55	50.704	14.5958	46.8505	Rif1_WT_Pcgf6_IP_peak_1370
chr1	188657253	188658518	1266	188658128	54	49.2628	14.2673	45.43	Rif1_WT_Pcgf6_IP_peak_1371
chr1	188790704	188792585	1882	188791501	91	90.566	19.2377	86.3354	Rif1_WT_Pcgf6_IP_peak_1372
chr1	189039353	189039662	310	189039433	17	10.0503	5.35089	7.22506	Rif1_WT_Pcgf6_IP_peak_1373
chr1	189216911	189217895	985	189217492	20	5.67721	2.93862	3.17206	Rif1_WT_Pcgf6_IP_peak_1374
chr1	189263541	189263823	283	189263642	16	6.27096	3.55479	3.7117	Rif1_WT_Pcgf6_IP_peak_1375
chr1	189475388	189476200	813	189475962	44	38.3874	12.4411	34.7118	Rif1_WT_Pcgf6_IP_peak_1376
chr1	189611316	189611630	315	189611518	13	7.47466	4.63228	4.82209	Rif1_WT_Pcgf6_IP_peak_1377
chr1	189821286	189822111	826	189821590	29	26.718	11.3928	23.2769	Rif1_WT_Pcgf6_IP_peak_1378
chr1	190165631	190166358	728	190166308	17	9.05952	4.81797	6.29804	Rif1_WT_Pcgf6_IP_peak_1379
chr1	190478221	190478787	567	190478526	15	6.34903	3.71273	3.7835	Rif1_WT_Pcgf6_IP_peak_1380
chr1	190714746	190715373	628	190715112	14	9.58361	5.6964	6.7884	Rif1_WT_Pcgf6_IP_peak_1381
chr1	190769074	190769407	334	190769176	13	8.58964	5.2998	5.8592	Rif1_WT_Pcgf6_IP_peak_1382
chr1	190770846	190771153	308	190771072	19	10.1453	5.03281	7.31721	Rif1_WT_Pcgf6_IP_peak_1383
chr1	190837208	190837850	643	190837656	26	18.346	7.71848	15.1477	Rif1_WT_Pcgf6_IP_peak_1384
chr1	190904760	190905121	362	190904878	32	23.19	8.60112	19.8421	Rif1_WT_Pcgf6_IP_peak_1385
chr1	191073683	191074279	597	191073957	48	36.0827	10.2462	32.4467	Rif1_WT_Pcgf6_IP_peak_1386
chr1	191167394	191167954	561	191167776	22	9.71162	4.37673	6.90261	Rif1_WT_Pcgf6_IP_peak_1387
chr1	191511669	191512044	376	191511810	19	13.1039	6.61754	10.12	Rif1_WT_Pcgf6_IP_peak_1388
chr1	191551467	191552186	720	191551671	12	7.14379	4.60986	4.51612	Rif1_WT_Pcgf6_IP_peak_1389
chr1	191578897	191579298	402	191579105	25	20.9541	9.41836	17.6761	Rif1_WT_Pcgf6_IP_peak_1390
chr1	191673846	191674110	265	191674091	10	3.73794	2.86704	1.44372	Rif1_WT_Pcgf6_IP_peak_1391
chr1	191674491	191674876	386	191674642	15	8.3047	4.75635	5.59117	Rif1_WT_Pcgf6_IP_peak_1392
chr1	191708564	191708931	368	191708780	11	5.94813	4.05023	3.41251	Rif1_WT_Pcgf6_IP_peak_1393
chr1	191745121	191746479	1359	191746004	83	92.5471	23.2233	88.3027	Rif1_WT_Pcgf6_IP_peak_1394
chr1	191901192	191901618	427	191901351	15	10.5775	6.07616	7.72022	Rif1_WT_Pcgf6_IP_peak_1395
chr1	191998823	191999519	697	191998869	13	4.9948	3.24864	2.56106	Rif1_WT_Pcgf6_IP_peak_1396
chr1	192307117	192307441	325	192307243	17	9.67354	5.14565	6.86681	Rif1_WT_Pcgf6_IP_peak_1397
chr1	192456148	192456555	408	192456261	15	9.6635	5.53415	6.85819	Rif1_WT_Pcgf6_IP_peak_1398
chr1	192802025	192803611	1587	192802770	94	120.548	31.8089	116.122	Rif1_WT_Pcgf6_IP_peak_1399
chr1	192849256	192850251	996	192849489	27	8.03389	3.26929	5.33742	Rif1_WT_Pcgf6_IP_peak_1400
chr1	192886782	192887155	374	192886848	10	5.30513	3.80473	2.82958	Rif1_WT_Pcgf6_IP_peak_1401
chr1	192921578	192922714	1137	192922446	17	11.6013	6.22592	8.68779	Rif1_WT_Pcgf6_IP_peak_1402
chr1	192949691	192950055	365	192949907	14	8.73277	5.18826	5.99008	Rif1_WT_Pcgf6_IP_peak_1403
chr1	193006752	193007722	971	193007396	19	12.8765	6.48982	9.89817	Rif1_WT_Pcgf6_IP_peak_1404
chr1	193008384	193009028	645	193008846	21	10.3728	4.81536	7.53347	Rif1_WT_Pcgf6_IP_peak_1405
chr1	193048015	193048835	821	193048469	63	47.9455	11.1735	44.1306	Rif1_WT_Pcgf6_IP_peak_1406
chr1	193141680	193142014	335	193141801	20	8.20968	3.97542	5.50706	Rif1_WT_Pcgf6_IP_peak_1407
chr1	193149553	193150924	1372	193150304	42	29.5414	8.99153	26.0368	Rif1_WT_Pcgf6_IP_peak_1408
chr1	193220144	193220907	764	193220386	52	31.1224	7.62826	27.5823	Rif1_WT_Pcgf6_IP_peak_1409
chr1	193242818	193243097	280	193242959	15	5.61174	3.34568	3.11503	Rif1_WT_Pcgf6_IP_peak_1410
chr1	193256080	193256532	453	193256286	21	12.264	5.73408	9.31899	Rif1_WT_Pcgf6_IP_peak_1411
chr1	193398850	193399182	333	193398968	12	7.24134	4.66894	4.60283	Rif1_WT_Pcgf6_IP_peak_1412
chr1	193541591	193542747	1157	193541929	21	17.0411	8.35472	13.8883	Rif1_WT_Pcgf6_IP_peak_1413
chr1	193644902	193645801	900	193645443	16	9.12412	5.03086	6.35928	Rif1_WT_Pcgf6_IP_peak_1414
chr1	193665991	193666445	455	193666380	15	9.1438	5.23225	6.37601	Rif1_WT_Pcgf6_IP_peak_1415
chr1	193730566	193731792	1227	193731180	64	69.152	20.0841	65.0968	Rif1_WT_Pcgf6_IP_peak_1416
chr1	193732979	193733529	551	193733287	33	26.763	10.1072	23.3192	Rif1_WT_Pcgf6_IP_peak_1417
chr1	193758102	193758573	472	193758282	18	8.56914	4.40887	5.8404	Rif1_WT_Pcgf6_IP_peak_1418
chr1	193769945	193770357	413	193770203	31	25.0384	9.8154	21.6417	Rif1_WT_Pcgf6_IP_peak_1419
chr1	193771523	193771899	377	193771802	19	5.13598	2.79869	2.67195	Rif1_WT_Pcgf6_IP_peak_1420
chr1	193916158	193916482	325	193916282	18	9.03912	4.6422	6.27923	Rif1_WT_Pcgf6_IP_peak_1421
chr1	193960561	193962703	2143	193961016	48	41.8028	12.7714	38.071	Rif1_WT_Pcgf6_IP_peak_1422
chr1	194014641	194015060	420	194014897	16	7.24681	4.03624	4.60755	Rif1_WT_Pcgf6_IP_peak_1423
chr1	194267901	194268380	480	194268107	25	20.8124	9.33789	17.5352	Rif1_WT_Pcgf6_IP_peak_1424
chr1	194294907	194295883	977	194295644	27	16.3157	6.49728	13.1893	Rif1_WT_Pcgf6_IP_peak_1425
chr1	194401419	194401793	375	194401546	15	8.3047	4.75635	5.59117	Rif1_WT_Pcgf6_IP_peak_1426
chr1	194596537	194597323	787	194596988	40	27.4383	8.57331	23.9807	Rif1_WT_Pcgf6_IP_peak_1427
chr1	194659655	194661861	2207	194660879	97	122.49	31.198	118.052	Rif1_WT_Pcgf6_IP_peak_1428
chr1	194681179	194682360	1182	194681703	21	12.264	5.73408	9.31899	Rif1_WT_Pcgf6_IP_peak_1429
chr1	194861549	194862137	589	194861878	26	18.346	7.71848	15.1477	Rif1_WT_Pcgf6_IP_peak_1430
chr1	194956169	194956468	300	194956394	17	8.50475	4.52952	5.78341	Rif1_WT_Pcgf6_IP_peak_1431
chr1	194978939	194979631	693	194979102	20	15.5084	7.74056	12.4186	Rif1_WT_Pcgf6_IP_peak_1432
chr1	194999632	195000239	608	194999937	33	22.1926	7.88955	18.8717	Rif1_WT_Pcgf6_IP_peak_1433
chr1	195098775	195099102	328	195098849	18	9.64769	4.95216	6.84502	Rif1_WT_Pcgf6_IP_peak_1434
chr1	195364712	195365135	424	195365016	13	5.74332	3.64896	3.23048	Rif1_WT_Pcgf6_IP_peak_1435
chr1	195481642	195482152	511	195481924	26	22.9679	10.2535	19.6263	Rif1_WT_Pcgf6_IP_peak_1436
chr1	195635901	195636240	340	195636164	17	12.5026	6.75321	9.54973	Rif1_WT_Pcgf6_IP_peak_1437
chr1	196445024	196445373	350	196445203	31	20.1793	7.42546	16.9193	Rif1_WT_Pcgf6_IP_peak_1438
chr1	196445943	196447079	1137	196446759	27	19.397	8.00435	16.163	Rif1_WT_Pcgf6_IP_peak_1439
chr1	196705679	196705988	310	196705915	15	5.61174	3.34568	3.11503	Rif1_WT_Pcgf6_IP_peak_1440
chr1	196802493	196803250	758	196802799	41	26.5364	7.99229	23.0989	Rif1_WT_Pcgf6_IP_peak_1441
chr1	196881958	196882485	528	196882179	27	9.96997	3.91816	7.15165	Rif1_WT_Pcgf6_IP_peak_1442
chr1	196918618	196918994	377	196918650	16	5.59253	3.23497	3.10135	Rif1_WT_Pcgf6_IP_peak_1443
chr1	196957121	196957764	644	196957284	24	13.5751	5.80114	10.5703	Rif1_WT_Pcgf6_IP_peak_1444
chr1	197002703	197003244	542	197002939	17	10.0503	5.35089	7.22506	Rif1_WT_Pcgf6_IP_peak_1445
chr10	3134098	3135608	1511	3134362	30	17.5929	6.48226	14.4225	Rif1_WT_Pcgf6_IP_peak_1446
chr10	3293670	3294003	334	3293701	9	4.99764	3.75178	2.56267	Rif1_WT_Pcgf6_IP_peak_1447
chr10	3691317	3691812	496	3691666	25	20.2007	8.99299	16.9392	Rif1_WT_Pcgf6_IP_peak_1448
chr10	3996745	3997155	411	3996965	12	5.04306	3.38832	2.59674	Rif1_WT_Pcgf6_IP_peak_1449
chr10	4423695	4424737	1043	4423965	19	9.35437	4.64091	6.57334	Rif1_WT_Pcgf6_IP_peak_1450
chr10	4957116	4957844	729	4957526	27	17.9928	7.29792	14.8058	Rif1_WT_Pcgf6_IP_peak_1451
chr10	5151792	5152052	261	5151900	12	6.95584	4.4965	4.33582	Rif1_WT_Pcgf6_IP_peak_1452
chr10	5255820	5256861	1042	5255941	18	7.66043	3.973	4.99633	Rif1_WT_Pcgf6_IP_peak_1453
chr10	5433888	5434940	1053	5434715	16	6.8157	3.82043	4.21285	Rif1_WT_Pcgf6_IP_peak_1454
chr10	5445681	5446084	404	5445830	15	7.22919	4.17024	4.59182	Rif1_WT_Pcgf6_IP_peak_1455
chr10	5633635	5634135	501	5633907	20	12.7873	6.2146	9.81501	Rif1_WT_Pcgf6_IP_peak_1456
chr10	5864265	5864677	413	5864473	19	11.8391	5.91866	8.91395	Rif1_WT_Pcgf6_IP_peak_1457
chr10	5913891	5914452	562	5914276	48	29.9084	7.90241	26.3936	Rif1_WT_Pcgf6_IP_peak_1458
chr10	5976102	5976593	492	5976338	19	11.649	5.81629	8.73425	Rif1_WT_Pcgf6_IP_peak_1459
chr10	5976961	5977888	928	5977630	34	20.0882	6.77835	16.8334	Rif1_WT_Pcgf6_IP_peak_1460
chr10	6078597	6078917	321	6078850	14	7.29739	4.36222	4.65766	Rif1_WT_Pcgf6_IP_peak_1461
chr10	6080667	6081105	439	6080893	20	8.25695	3.99614	5.54991	Rif1_WT_Pcgf6_IP_peak_1462
chr10	6112998	6113480	483	6113180	32	23.19	8.60112	19.8421	Rif1_WT_Pcgf6_IP_peak_1463
chr10	6240030	6240346	317	6240199	16	9.45439	5.21443	6.66858	Rif1_WT_Pcgf6_IP_peak_1464
chr10	6405386	6406527	1142	6405681	20	11.3716	5.47344	8.4743	Rif1_WT_Pcgf6_IP_peak_1465
chr10	6472789	6473112	324	6472934	11	6.08493	4.13321	3.54473	Rif1_WT_Pcgf6_IP_peak_1466
chr10	6979590	6980341	752	6980011	21	15.747	7.60945	12.6501	Rif1_WT_Pcgf6_IP_peak_1467
chr10	7109359	7109853	495	7109595	38	27.3391	9.00527	23.8871	Rif1_WT_Pcgf6_IP_peak_1468
chr10	7309647	7310557	911	7310133	13	7.79549	4.82208	5.11786	Rif1_WT_Pcgf6_IP_peak_1469
chr10	7382858	7383422	565	7383203	16	8.8123	4.85978	6.06414	Rif1_WT_Pcgf6_IP_peak_1470
chr10	7501247	7501805	559	7501466	28	19.0039	7.55856	15.783	Rif1_WT_Pcgf6_IP_peak_1471
chr10	7587099	7587455	357	7587239	11	6.6865	4.50214	4.09526	Rif1_WT_Pcgf6_IP_peak_1472
chr10	7676209	7676702	494	7676375	14	7.46994	4.45908	4.81888	Rif1_WT_Pcgf6_IP_peak_1473
chr10	7834355	7835307	953	7834848	23	14.1051	6.25536	11.0712	Rif1_WT_Pcgf6_IP_peak_1474
chr10	7891152	7891659	508	7891480	32	23.19	8.60112	19.8421	Rif1_WT_Pcgf6_IP_peak_1475
chr10	8238164	8238910	747	8238302	17	7.53837	4.04517	4.88203	Rif1_WT_Pcgf6_IP_peak_1476
chr10	8258073	8258596	524	8258309	25	20.2007	8.99299	16.9392	Rif1_WT_Pcgf6_IP_peak_1477
chr10	8269955	8270361	407	8270210	19	9.35437	4.64091	6.57334	Rif1_WT_Pcgf6_IP_peak_1478
chr10	8435604	8435928	325	8435709	16	8.8123	4.85978	6.06414	Rif1_WT_Pcgf6_IP_peak_1479
chr10	8553818	8554083	266	8553822	9	3.74747	2.97272	1.44725	Rif1_WT_Pcgf6_IP_peak_1480
chr10	8598284	8598851	568	8598613	23	14.1051	6.25536	11.0712	Rif1_WT_Pcgf6_IP_peak_1481
chr10	8810964	8811378	415	8811125	16	10.6202	5.88003	7.76027	Rif1_WT_Pcgf6_IP_peak_1482
chr10	9120463	9121117	655	9120726	28	21.1023	8.62088	17.814	Rif1_WT_Pcgf6_IP_peak_1483
chr10	9394591	9395310	720	9395019	18	11.6835	6.04859	8.76663	Rif1_WT_Pcgf6_IP_peak_1484
chr10	9506252	9506652	401	9506483	17	7.80573	4.17682	5.12413	Rif1_WT_Pcgf6_IP_peak_1485
chr10	9619971	9621397	1427	9620929	45	38.1161	11.9894	34.4446	Rif1_WT_Pcgf6_IP_peak_1486
chr10	9737699	9737988	290	9737874	12	5.04306	3.38832	2.59674	Rif1_WT_Pcgf6_IP_peak_1487
chr10	9746613	9747233	621	9746834	28	13.3606	5.06298	10.3628	Rif1_WT_Pcgf6_IP_peak_1488
chr10	10277513	10278369	857	10277825	29	22.2069	8.91815	18.884	Rif1_WT_Pcgf6_IP_peak_1489
chr10	10292612	10293334	723	10292790	18	10.9584	5.64816	8.08246	Rif1_WT_Pcgf6_IP_peak_1490
chr10	10304134	10305242	1109	10304840	37	27.9892	9.56233	24.5183	Rif1_WT_Pcgf6_IP_peak_1491
chr10	10408964	10409474	511	10409234	16	10.6202	5.88003	7.76027	Rif1_WT_Pcgf6_IP_peak_1492
chr10	10675652	10676184	533	10675936	23	17.9386	8.30122	14.7564	Rif1_WT_Pcgf6_IP_peak_1493
chr10	10695349	10695757	409	10695520	18	8.56914	4.40887	5.8404	Rif1_WT_Pcgf6_IP_peak_1494
chr10	10800329	10800636	308	10800492	13	5.74332	3.64896	3.23048	Rif1_WT_Pcgf6_IP_peak_1495
chr10	11000403	11001051	649	11000668	51	34.8369	9.07845	31.2261	Rif1_WT_Pcgf6_IP_peak_1496
chr10	11001377	11001775	399	11001589	15	9.62386	5.51095	6.82532	Rif1_WT_Pcgf6_IP_peak_1497
chr10	11062976	11063851	876	11063278	33	31.915	12.9118	28.3576	Rif1_WT_Pcgf6_IP_peak_1498
chr10	11520653	11521124	472	11521057	14	4.39965	2.85439	2.01549	Rif1_WT_Pcgf6_IP_peak_1499
chr10	11986447	11986939	493	11986556	19	9.35437	4.64091	6.57334	Rif1_WT_Pcgf6_IP_peak_1500
chr10	12105727	12106514	788	12106307	16	9.1653	5.05362	6.39362	Rif1_WT_Pcgf6_IP_peak_1501
chr10	12589042	12589459	418	12589335	16	9.80513	5.4119	6.99424	Rif1_WT_Pcgf6_IP_peak_1502
chr10	12631084	12632212	1129	12631424	30	27.9318	11.7353	24.4639	Rif1_WT_Pcgf6_IP_peak_1503
chr10	12642500	12643117	618	12642856	22	9.71162	4.37673	6.90261	Rif1_WT_Pcgf6_IP_peak_1504
chr10	12660847	12661620	774	12661174	50	42.4987	12.4607	38.7596	Rif1_WT_Pcgf6_IP_peak_1505
chr10	12683782	12684379	598	12684173	18	11.2862	5.82789	8.39449	Rif1_WT_Pcgf6_IP_peak_1506
chr10	12723236	12723582	347	12723522	14	5.65836	3.48069	3.15368	Rif1_WT_Pcgf6_IP_peak_1507
chr10	12780464	12781739	1276	12780877	59	62.9948	19.1008	59.0008	Rif1_WT_Pcgf6_IP_peak_1508
chr10	12810300	12811160	861	12810768	21	12.264	5.73408	9.31899	Rif1_WT_Pcgf6_IP_peak_1509
chr10	12889447	12889750	304	12889663	16	7.06528	3.94478	4.43871	Rif1_WT_Pcgf6_IP_peak_1510
chr10	12912585	12913042	458	12912898	29	16.6774	6.27316	13.543	Rif1_WT_Pcgf6_IP_peak_1511
chr10	12913452	12913819	368	12913508	10	4.39971	3.25526	2.01549	Rif1_WT_Pcgf6_IP_peak_1512
chr10	13043598	13044274	677	13043818	25	16.0164	6.77664	12.9021	Rif1_WT_Pcgf6_IP_peak_1513
chr10	13193751	13194564	814	13193855	13	4.9948	3.24864	2.56106	Rif1_WT_Pcgf6_IP_peak_1514
chr10	13220840	13221202	363	13220981	15	7.97544	4.57391	5.28641	Rif1_WT_Pcgf6_IP_peak_1515
chr10	13588179	13589246	1068	13588550	40	36.8745	13.0522	33.2269	Rif1_WT_Pcgf6_IP_peak_1516
chr10	13612678	13613519	842	13613338	27	14.8893	5.85495	11.8208	Rif1_WT_Pcgf6_IP_peak_1517
chr10	13614918	13615197	280	13615033	12	5.88449	3.86453	3.35918	Rif1_WT_Pcgf6_IP_peak_1518
chr10	13684407	13684777	371	13684468	15	6.34903	3.71273	3.7835	Rif1_WT_Pcgf6_IP_peak_1519
chr10	13685152	13685648	497	13685442	14	8.69589	5.16651	5.95656	Rif1_WT_Pcgf6_IP_peak_1520
chr10	13686394	13687537	1144	13687399	14	7.43428	4.439	4.78971	Rif1_WT_Pcgf6_IP_peak_1521
chr10	14264374	14265252	879	14264759	32	29.3914	11.8519	25.8906	Rif1_WT_Pcgf6_IP_peak_1522
chr10	14783723	14783988	266	14783816	13	8.61734	5.31664	5.88102	Rif1_WT_Pcgf6_IP_peak_1523
chr10	15062199	15062567	369	15062457	23	6.31206	2.96597	3.75212	Rif1_WT_Pcgf6_IP_peak_1524
chr10	15292701	15293213	513	15292935	19	9.35437	4.64091	6.57334	Rif1_WT_Pcgf6_IP_peak_1525
chr10	15345388	15345805	418	15345589	24	8.70275	3.7462	5.9629	Rif1_WT_Pcgf6_IP_peak_1526
chr10	15346109	15346871	763	15346363	32	11.8429	4.07821	8.91771	Rif1_WT_Pcgf6_IP_peak_1527
chr10	15354603	15355244	642	15355192	16	5.59253	3.23497	3.10135	Rif1_WT_Pcgf6_IP_peak_1528
chr10	15447139	15447658	520	15447260	14	8.73277	5.18826	5.99008	Rif1_WT_Pcgf6_IP_peak_1529
chr10	15500401	15500969	569	15500754	21	10.9863	5.10501	8.10663	Rif1_WT_Pcgf6_IP_peak_1530
chr10	15616187	15616514	328	15616349	16	8.8123	4.85978	6.06414	Rif1_WT_Pcgf6_IP_peak_1531
chr10	16411803	16412466	664	16412009	16	9.1653	5.05362	6.39362	Rif1_WT_Pcgf6_IP_peak_1532
chr10	16497386	16497675	290	16497537	14	8.73277	5.18826	5.99008	Rif1_WT_Pcgf6_IP_peak_1533
chr10	16540096	16540802	707	16540565	17	10.0503	5.35089	7.22506	Rif1_WT_Pcgf6_IP_peak_1534
chr10	16863308	16863599	292	16863388	12	5.04306	3.38832	2.59674	Rif1_WT_Pcgf6_IP_peak_1535
chr10	16935403	16935839	437	16935660	15	9.6635	5.53415	6.85819	Rif1_WT_Pcgf6_IP_peak_1536
chr10	16949771	16950218	448	16950012	15	10.5775	6.07616	7.72022	Rif1_WT_Pcgf6_IP_peak_1537
chr10	16954932	16955340	409	16955217	12	6.92447	4.47764	4.31157	Rif1_WT_Pcgf6_IP_peak_1538
chr10	16956042	16956726	685	16956319	29	24.8375	10.333	21.4443	Rif1_WT_Pcgf6_IP_peak_1539
chr10	16957085	16958069	985	16957594	30	21.0695	8.07984	17.785	Rif1_WT_Pcgf6_IP_peak_1540
chr10	17294660	17295384	725	17295239	17	9.67354	5.14565	6.86681	Rif1_WT_Pcgf6_IP_peak_1541
chr10	17353571	17353898	328	17353686	17	11.1309	5.95579	8.24492	Rif1_WT_Pcgf6_IP_peak_1542
chr10	17441733	17443049	1317	17442178	22	13.8895	6.35876	10.8654	Rif1_WT_Pcgf6_IP_peak_1543
chr10	17443769	17444546	778	17444252	15	8.3047	4.75635	5.59117	Rif1_WT_Pcgf6_IP_peak_1544
chr10	17492112	17492620	509	17492406	16	9.1653	5.05362	6.39362	Rif1_WT_Pcgf6_IP_peak_1545
chr10	17667276	17668105	830	17667627	19	14.6433	7.50357	11.5913	Rif1_WT_Pcgf6_IP_peak_1546
chr10	17742151	17742984	834	17742361	20	11.3716	5.47344	8.4743	Rif1_WT_Pcgf6_IP_peak_1547
chr10	17775045	17776099	1055	17775226	18	9.64769	4.95216	6.84502	Rif1_WT_Pcgf6_IP_peak_1548
chr10	17914252	17914648	397	17914438	16	10.5778	5.85538	7.72022	Rif1_WT_Pcgf6_IP_peak_1549
chr10	17933091	17934137	1047	17933797	71	60.3276	13.7011	56.361	Rif1_WT_Pcgf6_IP_peak_1550
chr10	18037835	18039368	1534	18038866	37	35.6051	13.475	31.9794	Rif1_WT_Pcgf6_IP_peak_1551
chr10	18049572	18049827	256	18049796	10	5.27926	3.78877	2.80736	Rif1_WT_Pcgf6_IP_peak_1552
chr10	18091936	18092247	312	18092033	15	6.34903	3.71273	3.7835	Rif1_WT_Pcgf6_IP_peak_1553
chr10	18150644	18151043	400	18150914	12	6.95584	4.4965	4.33582	Rif1_WT_Pcgf6_IP_peak_1554
chr10	18182688	18183504	817	18183200	41	39.1598	13.8968	35.4719	Rif1_WT_Pcgf6_IP_peak_1555
chr10	18189272	18189802	531	18189571	27	22.5263	9.68383	19.1978	Rif1_WT_Pcgf6_IP_peak_1556
chr10	18278925	18279249	325	18279203	16	6.27096	3.55479	3.7117	Rif1_WT_Pcgf6_IP_peak_1557
chr10	18311477	18312021	545	18311677	27	13.6542	5.32819	10.6427	Rif1_WT_Pcgf6_IP_peak_1558
chr10	18463409	18463790	382	18463532	20	10.1604	4.87296	7.32789	Rif1_WT_Pcgf6_IP_peak_1559
chr10	18564624	18565332	709	18565045	32	30.596	12.5321	27.0699	Rif1_WT_Pcgf6_IP_peak_1560
chr10	18734671	18735717	1047	18735533	86	87.0171	19.5516	82.8125	Rif1_WT_Pcgf6_IP_peak_1561
chr10	18905612	18906057	446	18905888	27	23.039	9.97099	19.6972	Rif1_WT_Pcgf6_IP_peak_1562
chr10	18926648	18927605	958	18926933	41	36.4572	12.4854	32.814	Rif1_WT_Pcgf6_IP_peak_1563
chr10	19076663	19077244	582	19076808	15	10.024	5.74639	7.20285	Rif1_WT_Pcgf6_IP_peak_1564
chr10	19081609	19082132	524	19081834	30	21.0695	8.07984	17.785	Rif1_WT_Pcgf6_IP_peak_1565
chr10	19161611	19162004	394	19161857	19	11.8885	5.94544	8.95902	Rif1_WT_Pcgf6_IP_peak_1566
chr10	19311772	19312079	308	19311929	15	8.3047	4.75635	5.59117	Rif1_WT_Pcgf6_IP_peak_1567
chr10	19569486	19569870	385	19569650	15	8.90196	5.09355	6.14628	Rif1_WT_Pcgf6_IP_peak_1568
chr10	19570768	19571101	334	19570898	18	7.66043	3.973	4.99633	Rif1_WT_Pcgf6_IP_peak_1569
chr10	19653241	19654851	1611	19653508	55	44.1105	11.7099	40.3494	Rif1_WT_Pcgf6_IP_peak_1570
chr10	19704992	19705253	262	19705204	13	3.84262	2.6641	1.52249	Rif1_WT_Pcgf6_IP_peak_1571
chr10	19809748	19810611	864	19810019	25	11.0347	4.53922	8.15181	Rif1_WT_Pcgf6_IP_peak_1572
chr10	19844582	19845180	599	19844866	19	9.05137	4.49463	6.29088	Rif1_WT_Pcgf6_IP_peak_1573
chr10	19868229	19869209	981	19868539	27	22.455	9.64415	19.1269	Rif1_WT_Pcgf6_IP_peak_1574
chr10	19886322	19887014	693	19886703	55	63.6177	21.2666	59.6176	Rif1_WT_Pcgf6_IP_peak_1575
chr10	19901086	19901430	345	19901273	29	20.0296	7.8192	16.7752	Rif1_WT_Pcgf6_IP_peak_1576
chr10	20015799	20016056	258	20015893	19	8.38834	4.1821	5.66925	Rif1_WT_Pcgf6_IP_peak_1577
chr10	20067369	20067798	430	20067473	17	5.59363	3.14254	3.10135	Rif1_WT_Pcgf6_IP_peak_1578
chr10	20368833	20369732	900	20369172	18	10.2228	5.25289	7.38725	Rif1_WT_Pcgf6_IP_peak_1579
chr10	20671679	20672305	627	20671945	44	36.9055	11.7288	33.2562	Rif1_WT_Pcgf6_IP_peak_1580
chr10	20673933	20674571	639	20674085	15	7.22919	4.17024	4.59182	Rif1_WT_Pcgf6_IP_peak_1581
chr10	20747588	20748225	638	20747788	14	9.58361	5.6964	6.7884	Rif1_WT_Pcgf6_IP_peak_1582
chr10	20762518	20762955	438	20762575	12	4.36009	3.01659	1.99008	Rif1_WT_Pcgf6_IP_peak_1583
chr10	20807597	20807955	359	20807807	14	8.3156	4.9437	5.6019	Rif1_WT_Pcgf6_IP_peak_1584
chr10	20811447	20811869	423	20811775	16	9.95166	5.49514	7.13367	Rif1_WT_Pcgf6_IP_peak_1585
chr10	20812175	20812847	673	20812471	54	38.0122	9.60221	34.3438	Rif1_WT_Pcgf6_IP_peak_1586
chr10	20879509	20879787	279	20879748	17	6.22557	3.42527	3.6708	Rif1_WT_Pcgf6_IP_peak_1587
chr10	20880421	20881277	857	20880781	36	33.6012	12.7441	30.0133	Rif1_WT_Pcgf6_IP_peak_1588
chr10	21138945	21139399	455	21139092	15	9.6635	5.53415	6.85819	Rif1_WT_Pcgf6_IP_peak_1589
chr10	21174980	21175232	253	21175077	12	6.3544	4.13851	3.78737	Rif1_WT_Pcgf6_IP_peak_1590
chr10	21177110	21177404	295	21177205	11	6.77535	4.55712	4.175	Rif1_WT_Pcgf6_IP_peak_1591
chr10	21312953	21313290	338	21313170	15	9.25088	5.29403	6.47698	Rif1_WT_Pcgf6_IP_peak_1592
chr10	21320881	21321201	321	21321035	14	9.58361	5.6964	6.7884	Rif1_WT_Pcgf6_IP_peak_1593
chr10	21388717	21389027	311	21388869	16	8.01147	4.43088	5.31709	Rif1_WT_Pcgf6_IP_peak_1594
chr10	21466074	21466328	255	21466158	9	5.0698	3.7976	2.61382	Rif1_WT_Pcgf6_IP_peak_1595
chr10	21496055	21496566	512	21496400	16	7.71845	4.27788	5.04499	Rif1_WT_Pcgf6_IP_peak_1596
chr10	21550056	21550821	766	21550755	14	7.46994	4.45908	4.81888	Rif1_WT_Pcgf6_IP_peak_1597
chr10	21563907	21564716	810	21564038	11	5.13765	3.56726	2.67195	Rif1_WT_Pcgf6_IP_peak_1598
chr10	21565236	21566916	1681	21566527	24	15.0523	6.516	11.9769	Rif1_WT_Pcgf6_IP_peak_1599
chr10	21567216	21567552	337	21567409	13	7.35236	4.56048	4.71146	Rif1_WT_Pcgf6_IP_peak_1600
chr10	21618680	21619165	486	21618886	34	19.796	6.66024	16.5513	Rif1_WT_Pcgf6_IP_peak_1601
chr10	21643190	21644347	1158	21643357	22	15.6967	7.32198	12.6028	Rif1_WT_Pcgf6_IP_peak_1602
chr10	21656682	21657262	581	21657002	28	21.1023	8.62088	17.814	Rif1_WT_Pcgf6_IP_peak_1603
chr10	21718651	21718915	265	21718762	15	6.34903	3.71273	3.7835	Rif1_WT_Pcgf6_IP_peak_1604
chr10	21736995	21737948	954	21737630	29	24.916	10.3765	21.5204	Rif1_WT_Pcgf6_IP_peak_1605
chr10	21778075	21778533	459	21778393	27	15.5069	6.12864	12.4172	Rif1_WT_Pcgf6_IP_peak_1606
chr10	21868727	21871552	2826	21870576	105	64.8778	8.92702	60.8653	Rif1_WT_Pcgf6_IP_peak_1607
chr10	21878080	21879933	1854	21879067	94	71.9569	12.2099	67.8772	Rif1_WT_Pcgf6_IP_peak_1608
chr10	21892868	21893400	533	21893013	15	4.98345	3.04468	2.55426	Rif1_WT_Pcgf6_IP_peak_1609
chr10	21922885	21923225	341	21923049	36	17.6405	5.54438	14.4691	Rif1_WT_Pcgf6_IP_peak_1610
chr10	21943383	21943743	361	21943590	47	29.6824	8.00507	26.174	Rif1_WT_Pcgf6_IP_peak_1611
chr10	21993169	21994659	1491	21993957	64	42.2837	9.09573	38.5477	Rif1_WT_Pcgf6_IP_peak_1612
chr10	22081393	22081906	514	22081626	62	36.7287	7.78568	33.0836	Rif1_WT_Pcgf6_IP_peak_1613
chr10	22113042	22113552	511	22113315	37	19.2926	5.98136	16.0635	Rif1_WT_Pcgf6_IP_peak_1614
chr10	22364815	22365526	712	22365246	25	10.1547	4.19312	7.32577	Rif1_WT_Pcgf6_IP_peak_1615
chr10	22450834	22452181	1348	22451603	76	77.9902	19.3763	73.8596	Rif1_WT_Pcgf6_IP_peak_1616
chr10	22523140	22523396	257	22523169	19	4.68426	2.62502	2.27522	Rif1_WT_Pcgf6_IP_peak_1617
chr10	23069846	23070353	508	23070184	11	5.11022	3.5512	2.65049	Rif1_WT_Pcgf6_IP_peak_1618
chr10	23195206	23195678	473	23195331	17	8.81806	4.69152	6.06582	Rif1_WT_Pcgf6_IP_peak_1619
chr10	23351531	23352171	641	23351786	19	11.4642	5.71739	8.56392	Rif1_WT_Pcgf6_IP_peak_1620
chr10	23692878	23693224	347	23693034	14	7.46994	4.45908	4.81888	Rif1_WT_Pcgf6_IP_peak_1621
chr10	23735515	23735853	339	23735693	14	8.69589	5.16651	5.95656	Rif1_WT_Pcgf6_IP_peak_1622
chr10	23869179	23869519	341	23869363	18	9.64769	4.95216	6.84502	Rif1_WT_Pcgf6_IP_peak_1623
chr10	23943242	23943920	679	23943461	43	45.7436	16.7094	41.9569	Rif1_WT_Pcgf6_IP_peak_1624
chr10	24354012	24354378	367	24354176	17	9.35846	4.97642	6.57622	Rif1_WT_Pcgf6_IP_peak_1625
chr10	24431488	24431836	349	24431774	24	8.70275	3.7462	5.9629	Rif1_WT_Pcgf6_IP_peak_1626
chr10	24474000	24474390	391	24474284	14	6.01236	3.6649	3.47508	Rif1_WT_Pcgf6_IP_peak_1627
chr10	24526057	24526381	325	24526179	10	5.30454	3.80436	2.82958	Rif1_WT_Pcgf6_IP_peak_1628
chr10	24530353	24530712	360	24530543	16	9.12412	5.03086	6.35928	Rif1_WT_Pcgf6_IP_peak_1629
chr10	24546133	24546499	367	24546297	33	17.5221	5.93591	14.3543	Rif1_WT_Pcgf6_IP_peak_1630
chr10	24554180	24554458	279	24554306	12	6.62967	4.3014	4.04525	Rif1_WT_Pcgf6_IP_peak_1631
chr10	24748929	24749288	360	24749085	14	4.97796	3.13658	2.55107	Rif1_WT_Pcgf6_IP_peak_1632
chr10	24806465	24806920	456	24806835	17	8.81806	4.69152	6.06582	Rif1_WT_Pcgf6_IP_peak_1633
chr10	24919617	24920246	630	24919867	21	12.264	5.73408	9.31899	Rif1_WT_Pcgf6_IP_peak_1634
chr10	24926724	24927008	285	24926921	25	12.0281	4.94761	9.09305	Rif1_WT_Pcgf6_IP_peak_1635
chr10	24971288	24971780	493	24971487	41	28.4848	8.78242	25.0052	Rif1_WT_Pcgf6_IP_peak_1636
chr10	24999250	24999751	502	24999591	29	16.6774	6.27316	13.543	Rif1_WT_Pcgf6_IP_peak_1637
chr10	25103183	25103612	430	25103434	14	9.58361	5.6964	6.7884	Rif1_WT_Pcgf6_IP_peak_1638
chr10	25139062	25139490	429	25139165	16	5.59253	3.23497	3.10135	Rif1_WT_Pcgf6_IP_peak_1639
chr10	25307904	25308280	377	25307997	10	5.90416	4.17736	3.37064	Rif1_WT_Pcgf6_IP_peak_1640
chr10	25352000	25352400	401	25352139	19	7.55883	3.80585	4.90016	Rif1_WT_Pcgf6_IP_peak_1641
chr10	25647605	25648026	422	25647832	19	14.7994	7.5952	11.7361	Rif1_WT_Pcgf6_IP_peak_1642
chr10	25797989	25798876	888	25798305	22	13.1754	5.99472	10.1839	Rif1_WT_Pcgf6_IP_peak_1643
chr10	26047584	26047878	295	26047774	11	6.77535	4.55712	4.175	Rif1_WT_Pcgf6_IP_peak_1644
chr10	26053267	26053607	341	26053402	11	6.77535	4.55712	4.175	Rif1_WT_Pcgf6_IP_peak_1645
chr10	26093727	26096352	2626	26094173	27	23.4988	10.231	20.1412	Rif1_WT_Pcgf6_IP_peak_1646
chr10	26415141	26415509	369	26415315	13	6.6626	4.1618	4.07352	Rif1_WT_Pcgf6_IP_peak_1647
chr10	26492111	26492774	664	26492618	20	11.3716	5.47344	8.4743	Rif1_WT_Pcgf6_IP_peak_1648
chr10	26874815	26875350	536	26875230	24	19.0612	8.64711	15.8381	Rif1_WT_Pcgf6_IP_peak_1649
chr10	26882153	26882451	299	26882369	13	8.61734	5.31664	5.88102	Rif1_WT_Pcgf6_IP_peak_1650
chr10	26974769	26975022	254	26974828	13	6.6626	4.1618	4.07352	Rif1_WT_Pcgf6_IP_peak_1651
chr10	27538130	27540592	2463	27540439	31	13.8486	4.85512	10.8263	Rif1_WT_Pcgf6_IP_peak_1652
chr10	27540966	27541235	270	27541017	22	8.85423	4.01547	6.10038	Rif1_WT_Pcgf6_IP_peak_1653
chr10	27541566	27544679	3114	27543357	30	8.65028	3.25968	5.91308	Rif1_WT_Pcgf6_IP_peak_1654
chr10	28653896	28654545	650	28654317	27	14.8893	5.85495	11.8208	Rif1_WT_Pcgf6_IP_peak_1655
chr10	28749806	28750603	798	28750411	32	20.6436	7.41614	17.3689	Rif1_WT_Pcgf6_IP_peak_1656
chr10	28866444	28867002	559	28866561	14	8.34901	4.96316	5.63323	Rif1_WT_Pcgf6_IP_peak_1657
chr10	28867855	28868109	255	28867934	11	4.9029	3.43043	2.48197	Rif1_WT_Pcgf6_IP_peak_1658
chr10	28916217	28917348	1132	28916735	121	128.101	23.2157	123.635	Rif1_WT_Pcgf6_IP_peak_1659
chr10	29033183	29033819	637	29033491	32	29.3914	11.8519	25.8906	Rif1_WT_Pcgf6_IP_peak_1660
chr10	29254049	29254547	499	29254356	15	4.98345	3.04468	2.55426	Rif1_WT_Pcgf6_IP_peak_1661
chr10	29339546	29339997	452	29339755	19	11.8885	5.94544	8.95902	Rif1_WT_Pcgf6_IP_peak_1662
chr10	29418815	29419121	307	29418924	28	7.53148	3.04938	4.87589	Rif1_WT_Pcgf6_IP_peak_1663
chr10	29594254	29594541	288	29594501	12	5.41085	3.59408	2.92993	Rif1_WT_Pcgf6_IP_peak_1664
chr10	29594992	29595307	316	29595088	17	6.22557	3.42527	3.6708	Rif1_WT_Pcgf6_IP_peak_1665
chr10	29679004	29679631	628	29679417	18	8.77636	4.51109	6.03042	Rif1_WT_Pcgf6_IP_peak_1666
chr10	29919984	29920579	596	29920284	38	27.4387	9.04978	23.9807	Rif1_WT_Pcgf6_IP_peak_1667
chr10	29935867	29937088	1222	29936363	25	16.0164	6.77664	12.9021	Rif1_WT_Pcgf6_IP_peak_1668
chr10	30320005	30320437	433	30320158	22	16.8336	7.95534	13.6912	Rif1_WT_Pcgf6_IP_peak_1669
chr10	30337932	30338289	358	30338094	24	11.2389	4.75731	8.34877	Rif1_WT_Pcgf6_IP_peak_1670
chr10	30522538	30523253	716	30522988	23	16.2339	7.36155	13.1137	Rif1_WT_Pcgf6_IP_peak_1671
chr10	30562109	30563089	981	30562853	32	25.5186	9.76579	22.1065	Rif1_WT_Pcgf6_IP_peak_1672
chr10	30564161	30564623	463	30564363	17	7.80573	4.17682	5.12413	Rif1_WT_Pcgf6_IP_peak_1673
chr10	30774709	30775440	732	30775275	26	16.5001	6.79429	13.3704	Rif1_WT_Pcgf6_IP_peak_1674
chr10	31033186	31033465	280	31033282	19	9.30738	4.61809	6.53176	Rif1_WT_Pcgf6_IP_peak_1675
chr10	31176827	31177114	288	31176993	12	7.58332	4.87732	4.92339	Rif1_WT_Pcgf6_IP_peak_1676
chr10	31178774	31179157	384	31178953	11	6.08493	4.13321	3.54473	Rif1_WT_Pcgf6_IP_peak_1677
chr10	31328175	31329788	1614	31329307	71	67.7813	16.7073	63.7398	Rif1_WT_Pcgf6_IP_peak_1678
chr10	31392474	31393009	536	31392761	16	6.27096	3.55479	3.7117	Rif1_WT_Pcgf6_IP_peak_1679
chr10	31548162	31548715	554	31548406	46	42.8566	13.9718	39.1131	Rif1_WT_Pcgf6_IP_peak_1680
chr10	31605422	31605727	306	31605655	9	3.74747	2.97272	1.44725	Rif1_WT_Pcgf6_IP_peak_1681
chr10	32218886	32219672	787	32219411	31	20.1793	7.42546	16.9193	Rif1_WT_Pcgf6_IP_peak_1682
chr10	32609346	32610770	1425	32609872	27	11.608	4.51567	8.69355	Rif1_WT_Pcgf6_IP_peak_1683
chr10	32691725	32692026	302	32691981	17	6.95427	3.76389	4.33582	Rif1_WT_Pcgf6_IP_peak_1684
chr10	33228510	33229146	637	33228861	36	21.6658	7.04082	18.361	Rif1_WT_Pcgf6_IP_peak_1685
chr10	33297865	33298420	556	33298187	18	9.64769	4.95216	6.84502	Rif1_WT_Pcgf6_IP_peak_1686
chr10	33343908	33344422	515	33344177	29	13.1214	4.83821	10.1356	Rif1_WT_Pcgf6_IP_peak_1687
chr10	33516810	33517076	267	33516976	11	6.77535	4.55712	4.175	Rif1_WT_Pcgf6_IP_peak_1688
chr10	33541252	33542144	893	33541382	14	9.58361	5.6964	6.7884	Rif1_WT_Pcgf6_IP_peak_1689
chr10	33670616	33671010	395	33670813	18	13.5619	7.12839	10.5603	Rif1_WT_Pcgf6_IP_peak_1690
chr10	33738563	33739942	1380	33739636	17	8.81806	4.69152	6.06582	Rif1_WT_Pcgf6_IP_peak_1691
chr10	33816108	33816437	330	33816410	14	4.97796	3.13658	2.55107	Rif1_WT_Pcgf6_IP_peak_1692
chr10	33846883	33847864	982	33847380	133	150.408	27.2049	145.828	Rif1_WT_Pcgf6_IP_peak_1693
chr10	33926212	33926736	525	33926364	26	16.9967	7.03728	13.8476	Rif1_WT_Pcgf6_IP_peak_1694
chr10	33967301	33967685	385	33967615	9	4.09099	3.18347	1.75235	Rif1_WT_Pcgf6_IP_peak_1695
chr10	33978167	33978708	542	33978546	18	9.64769	4.95216	6.84502	Rif1_WT_Pcgf6_IP_peak_1696
chr10	34001810	34002163	354	34002124	10	4.59821	3.37404	2.19279	Rif1_WT_Pcgf6_IP_peak_1697
chr10	34138072	34138354	283	34138225	19	8.12403	4.06043	5.42445	Rif1_WT_Pcgf6_IP_peak_1698
chr10	34154343	34155122	780	34154837	19	6.83693	3.49171	4.23202	Rif1_WT_Pcgf6_IP_peak_1699
chr10	35029826	35031024	1199	35030504	34	29.3444	11.1421	25.844	Rif1_WT_Pcgf6_IP_peak_1700
chr10	35396251	35398081	1831	35397447	37	22.618	7.23112	19.285	Rif1_WT_Pcgf6_IP_peak_1701
chr10	36226194	36227678	1485	36227331	18	12.1064	6.28666	9.16897	Rif1_WT_Pcgf6_IP_peak_1702
chr10	36267212	36267549	338	36267487	12	6.95584	4.4965	4.33582	Rif1_WT_Pcgf6_IP_peak_1703
chr10	36331592	36331879	288	36331714	12	7.58332	4.87732	4.92339	Rif1_WT_Pcgf6_IP_peak_1704
chr10	36655688	36656082	395	36655839	21	17.0411	8.35472	13.8883	Rif1_WT_Pcgf6_IP_peak_1705
chr10	36693380	36695265	1886	36693975	456	756.444	95.5611	750.385	Rif1_WT_Pcgf6_IP_peak_1706
chr10	36720501	36721057	557	36720702	27	23.1901	10.0562	19.8421	Rif1_WT_Pcgf6_IP_peak_1707
chr10	36855812	36858397	2586	36856093	21	15.747	7.60945	12.6501	Rif1_WT_Pcgf6_IP_peak_1708
chr10	36859403	36860737	1335	36860135	24	16.7719	7.39833	13.6349	Rif1_WT_Pcgf6_IP_peak_1709
chr10	37427428	37428514	1087	37428307	15	10.5775	6.07616	7.72022	Rif1_WT_Pcgf6_IP_peak_1710
chr10	37944293	37944648	356	37944436	17	6.22557	3.42527	3.6708	Rif1_WT_Pcgf6_IP_peak_1711
chr10	38102944	38103390	447	38103234	11	6.11355	4.15061	3.56866	Rif1_WT_Pcgf6_IP_peak_1712
chr10	38474856	38475623	768	38475237	16	11.5974	6.45592	8.68592	Rif1_WT_Pcgf6_IP_peak_1713
chr10	38492120	38493227	1108	38492933	26	18.9373	8.02634	15.7206	Rif1_WT_Pcgf6_IP_peak_1714
chr10	38652389	38653772	1384	38653281	22	16.2184	7.61017	13.0991	Rif1_WT_Pcgf6_IP_peak_1715
chr10	38677047	38677533	487	38677118	15	6.11719	3.5957	3.57161	Rif1_WT_Pcgf6_IP_peak_1716
chr10	38685745	38686043	299	38685878	12	6.62967	4.3014	4.04525	Rif1_WT_Pcgf6_IP_peak_1717
chr10	38891496	38893132	1637	38891778	15	9.25088	5.29403	6.47698	Rif1_WT_Pcgf6_IP_peak_1718
chr10	39088958	39090255	1298	39089397	61	61.9134	17.7239	57.9308	Rif1_WT_Pcgf6_IP_peak_1719
chr10	39223244	39223740	497	39223376	15	8.3047	4.75635	5.59117	Rif1_WT_Pcgf6_IP_peak_1720
chr10	39283308	39283845	538	39283563	45	35.2372	10.6741	31.6157	Rif1_WT_Pcgf6_IP_peak_1721
chr10	39310170	39310554	385	39310365	23	13.6696	6.03937	10.6573	Rif1_WT_Pcgf6_IP_peak_1722
chr10	39378707	39379043	337	39378741	11	6.65412	4.48214	4.06956	Rif1_WT_Pcgf6_IP_peak_1723
chr10	39450918	39451406	489	39451183	12	4.36009	3.01659	1.99008	Rif1_WT_Pcgf6_IP_peak_1724
chr10	39618492	39619207	716	39618745	23	14.44	6.42396	11.397	Rif1_WT_Pcgf6_IP_peak_1725
chr10	39619639	39619891	253	39619711	11	6.00226	4.08302	3.46609	Rif1_WT_Pcgf6_IP_peak_1726
chr10	39646565	39646963	399	39646689	12	6.09655	3.9875	3.555	Rif1_WT_Pcgf6_IP_peak_1727
chr10	39679488	39680460	973	39680030	56	49.0929	13.5333	45.2611	Rif1_WT_Pcgf6_IP_peak_1728
chr10	39744618	39745508	891	39745155	42	37.7176	12.7827	34.0527	Rif1_WT_Pcgf6_IP_peak_1729
chr10	39861345	39862138	794	39861748	29	24.0975	9.92631	20.7279	Rif1_WT_Pcgf6_IP_peak_1730
chr10	39966475	39967110	636	39966778	24	16.8352	7.43179	13.6912	Rif1_WT_Pcgf6_IP_peak_1731
chr10	39979974	39980435	462	39980303	14	5.65836	3.48069	3.15368	Rif1_WT_Pcgf6_IP_peak_1732
chr10	40020516	40021464	949	40020773	21	8.16266	3.84088	5.46058	Rif1_WT_Pcgf6_IP_peak_1733
chr10	40022175	40022633	459	40022234	14	5.65836	3.48069	3.15368	Rif1_WT_Pcgf6_IP_peak_1734
chr10	40358929	40361084	2156	40359490	37	21.0787	6.63425	17.7933	Rif1_WT_Pcgf6_IP_peak_1735
chr10	40402892	40403656	765	40403249	43	30.608	9.20063	27.0803	Rif1_WT_Pcgf6_IP_peak_1736
chr10	40603503	40604353	851	40603704	28	18.9307	7.52276	15.7163	Rif1_WT_Pcgf6_IP_peak_1737
chr10	40726357	40726814	458	40726644	15	7.22919	4.17024	4.59182	Rif1_WT_Pcgf6_IP_peak_1738
chr10	40870941	40871696	756	40871429	36	23.3591	7.73689	20.0028	Rif1_WT_Pcgf6_IP_peak_1739
chr10	41022346	41023009	664	41022571	17	6.95427	3.76389	4.33582	Rif1_WT_Pcgf6_IP_peak_1740
chr10	41028677	41029716	1040	41029467	27	13.6542	5.32819	10.6427	Rif1_WT_Pcgf6_IP_peak_1741
chr10	41157305	41157605	301	41157435	19	5.13598	2.79869	2.67195	Rif1_WT_Pcgf6_IP_peak_1742
chr10	41186877	41187396	520	41187157	19	14.7585	7.57115	11.701	Rif1_WT_Pcgf6_IP_peak_1743
chr10	41192615	41192958	344	41192814	23	15.8092	7.13452	12.7058	Rif1_WT_Pcgf6_IP_peak_1744
chr10	41197375	41197710	336	41197551	18	10.8394	5.58342	7.97075	Rif1_WT_Pcgf6_IP_peak_1745
chr10	41209723	41210546	824	41210337	29	15.3406	5.70878	12.2566	Rif1_WT_Pcgf6_IP_peak_1746
chr10	41239477	41239862	386	41239644	17	9.67354	5.14565	6.86681	Rif1_WT_Pcgf6_IP_peak_1747
chr10	41529668	41531224	1557	41530618	52	55.7704	18.3319	51.856	Rif1_WT_Pcgf6_IP_peak_1748
chr10	41606957	41607701	745	41607294	38	29.7489	10.1168	26.2388	Rif1_WT_Pcgf6_IP_peak_1749
chr10	41738086	41738610	525	41738309	42	29.4319	8.94598	25.9307	Rif1_WT_Pcgf6_IP_peak_1750
chr10	41750980	41751443	464	41751085	21	12.5677	5.88863	9.61172	Rif1_WT_Pcgf6_IP_peak_1751
chr10	41753097	41753472	376	41753258	13	4.9948	3.24864	2.56106	Rif1_WT_Pcgf6_IP_peak_1752
chr10	41791852	41792229	378	41792061	14	9.58361	5.6964	6.7884	Rif1_WT_Pcgf6_IP_peak_1753
chr10	41853763	41854061	299	41853865	10	5.03633	3.63965	2.59602	Rif1_WT_Pcgf6_IP_peak_1754
chr10	41872360	41872615	256	41872438	14	6.43816	3.89108	3.86549	Rif1_WT_Pcgf6_IP_peak_1755
chr10	41891011	41891586	576	41891285	25	15.1468	6.35249	12.0703	Rif1_WT_Pcgf6_IP_peak_1756
chr10	41993689	41995762	2074	41995024	34	21.3874	7.31868	18.0904	Rif1_WT_Pcgf6_IP_peak_1757
chr10	41997723	41998589	867	41998029	43	29.4381	8.7223	25.9368	Rif1_WT_Pcgf6_IP_peak_1758
chr10	42094716	42095815	1100	42095379	31	14.6909	5.16076	11.6352	Rif1_WT_Pcgf6_IP_peak_1759
chr10	42197131	42198156	1026	42197574	28	18.9307	7.52276	15.7163	Rif1_WT_Pcgf6_IP_peak_1760
chr10	42220927	42221582	656	42221361	22	12.09	5.46079	9.15388	Rif1_WT_Pcgf6_IP_peak_1761
chr10	42222204	42222738	535	42222407	27	13.0293	5.07212	10.0482	Rif1_WT_Pcgf6_IP_peak_1762
chr10	42321308	42321588	281	42321451	12	6.95584	4.4965	4.33582	Rif1_WT_Pcgf6_IP_peak_1763
chr10	42352467	42353322	856	42353089	23	11.4417	4.99311	8.54341	Rif1_WT_Pcgf6_IP_peak_1764
chr10	42398588	42398969	382	42398840	11	4.37385	3.12768	1.9946	Rif1_WT_Pcgf6_IP_peak_1765
chr10	42481318	42481725	408	42481427	14	8.34901	4.96316	5.63323	Rif1_WT_Pcgf6_IP_peak_1766
chr10	42561319	42561805	487	42561534	39	25.3484	7.92936	21.9448	Rif1_WT_Pcgf6_IP_peak_1767
chr10	42649923	42650554	632	42650208	58	68.2694	22.4058	64.2227	Rif1_WT_Pcgf6_IP_peak_1768
chr10	42660133	42660768	636	42660295	23	14.1051	6.25536	11.0712	Rif1_WT_Pcgf6_IP_peak_1769
chr10	42708157	42708788	632	42708553	70	69.5965	17.8665	65.5379	Rif1_WT_Pcgf6_IP_peak_1770
chr10	42741078	42741854	777	42741377	24	15.836	6.9117	12.7306	Rif1_WT_Pcgf6_IP_peak_1771
chr10	42940795	42941143	349	42941071	13	8.51173	5.2525	5.78933	Rif1_WT_Pcgf6_IP_peak_1772
chr10	43176022	43176368	347	43176221	22	13.1754	5.99472	10.1839	Rif1_WT_Pcgf6_IP_peak_1773
chr10	43193274	43193691	418	43193497	25	21.5418	9.75464	18.2416	Rif1_WT_Pcgf6_IP_peak_1774
chr10	43197393	43200023	2631	43199817	23	14.6031	6.50683	11.5535	Rif1_WT_Pcgf6_IP_peak_1775
chr10	43230423	43230689	267	43230599	12	6.3544	4.13851	3.78737	Rif1_WT_Pcgf6_IP_peak_1776
chr10	43248034	43248291	258	43248198	14	8.73277	5.18826	5.99008	Rif1_WT_Pcgf6_IP_peak_1777
chr10	43298118	43298674	557	43298319	26	16.9291	7.00395	13.7831	Rif1_WT_Pcgf6_IP_peak_1778
chr10	43299102	43299510	409	43299278	25	8.01904	3.41252	5.32446	Rif1_WT_Pcgf6_IP_peak_1779
chr10	43404070	43404563	494	43404317	23	11.4985	5.01853	8.59414	Rif1_WT_Pcgf6_IP_peak_1780
chr10	43425384	43426066	683	43425984	16	11.5974	6.45592	8.68592	Rif1_WT_Pcgf6_IP_peak_1781
chr10	43442526	43443503	978	43443169	27	21.1223	8.91371	17.8332	Rif1_WT_Pcgf6_IP_peak_1782
chr10	43462419	43462862	444	43462684	41	33.3318	10.9469	29.747	Rif1_WT_Pcgf6_IP_peak_1783
chr10	43697287	43697562	276	43697371	16	9.1653	5.05362	6.39362	Rif1_WT_Pcgf6_IP_peak_1784
chr10	43712971	43713432	462	43713241	30	27.997	11.7726	24.5241	Rif1_WT_Pcgf6_IP_peak_1785
chr10	43723277	43724033	757	43723507	20	7.48995	3.6663	4.83499	Rif1_WT_Pcgf6_IP_peak_1786
chr10	43725431	43726223	793	43725625	41	33.3318	10.9469	29.747	Rif1_WT_Pcgf6_IP_peak_1787
chr10	43988019	43988422	404	43988160	12	4.36009	3.01659	1.99008	Rif1_WT_Pcgf6_IP_peak_1788
chr10	44100402	44100768	367	44100529	14	8.55426	5.0832	5.8294	Rif1_WT_Pcgf6_IP_peak_1789
chr10	44111128	44111566	439	44111349	13	8.14008	5.02809	5.43954	Rif1_WT_Pcgf6_IP_peak_1790
chr10	44129134	44130778	1645	44130003	41	33.3318	10.9469	29.747	Rif1_WT_Pcgf6_IP_peak_1791
chr10	44147644	44148194	551	44147983	41	30.7203	9.74592	27.1873	Rif1_WT_Pcgf6_IP_peak_1792
chr10	44160770	44161275	506	44161066	21	9.90546	4.60032	7.08807	Rif1_WT_Pcgf6_IP_peak_1793
chr10	44178494	44178913	420	44178627	16	9.12412	5.03086	6.35928	Rif1_WT_Pcgf6_IP_peak_1794
chr10	44182169	44182440	272	44182261	14	7.75003	4.61782	5.07506	Rif1_WT_Pcgf6_IP_peak_1795
chr10	44246670	44247610	941	44246979	74	94.1157	28.482	89.8604	Rif1_WT_Pcgf6_IP_peak_1796
chr10	44247906	44248456	551	44248252	14	9.58361	5.6964	6.7884	Rif1_WT_Pcgf6_IP_peak_1797
chr10	44249394	44249825	432	44249488	14	3.90176	2.61878	1.57547	Rif1_WT_Pcgf6_IP_peak_1798
chr10	44729483	44730362	880	44730004	44	45.5189	16.1617	41.7365	Rif1_WT_Pcgf6_IP_peak_1799
chr10	44786602	44787467	866	44786817	33	31.915	12.9118	28.3576	Rif1_WT_Pcgf6_IP_peak_1800
chr10	44791424	44791794	371	44791697	17	10.7327	5.73024	7.86617	Rif1_WT_Pcgf6_IP_peak_1801
chr10	44878081	44878412	332	44878207	18	5.61022	3.0642	3.11503	Rif1_WT_Pcgf6_IP_peak_1802
chr10	45008237	45008639	403	45008608	12	6.92447	4.47764	4.31157	Rif1_WT_Pcgf6_IP_peak_1803
chr10	45008943	45009764	822	45009495	36	26.8818	9.31069	23.4357	Rif1_WT_Pcgf6_IP_peak_1804
chr10	45055178	45055906	729	45055433	22	16.8336	7.95534	13.6912	Rif1_WT_Pcgf6_IP_peak_1805
chr10	45189231	45189546	316	45189300	13	7.47466	4.63228	4.82209	Rif1_WT_Pcgf6_IP_peak_1806
chr10	45205262	45206942	1681	45205931	112	134.094	29.3128	129.599	Rif1_WT_Pcgf6_IP_peak_1807
chr10	45236798	45237074	277	45236981	16	7.06528	3.94478	4.43871	Rif1_WT_Pcgf6_IP_peak_1808
chr10	45297933	45298283	351	45297992	10	5.90416	4.17736	3.37064	Rif1_WT_Pcgf6_IP_peak_1809
chr10	45558835	45559304	470	45559095	18	5.61022	3.0642	3.11503	Rif1_WT_Pcgf6_IP_peak_1810
chr10	45595060	45595528	469	45595181	17	11.5562	6.19981	8.64946	Rif1_WT_Pcgf6_IP_peak_1811
chr10	46305977	46307677	1701	46306932	65	47.6997	10.6441	43.8865	Rif1_WT_Pcgf6_IP_peak_1812
chr10	46638641	46639178	538	46638858	17	6.95427	3.76389	4.33582	Rif1_WT_Pcgf6_IP_peak_1813
chr10	46692667	46694588	1922	46694059	34	13.2231	4.32538	10.2298	Rif1_WT_Pcgf6_IP_peak_1814
chr10	47158069	47159163	1095	47158609	31	22.5831	8.56528	19.2519	Rif1_WT_Pcgf6_IP_peak_1815
chr10	47524901	47525407	507	47525292	15	6.34903	3.71273	3.7835	Rif1_WT_Pcgf6_IP_peak_1816
chr10	47951717	47952312	596	47951864	15	7.22919	4.17024	4.59182	Rif1_WT_Pcgf6_IP_peak_1817
chr10	48551277	48551975	699	48551769	21	6.80893	3.29666	4.20773	Rif1_WT_Pcgf6_IP_peak_1818
chr10	49544136	49544749	614	49544442	26	20.0046	8.59537	16.7553	Rif1_WT_Pcgf6_IP_peak_1819
chr10	49828915	49829610	696	49828999	22	11.8313	5.33705	8.90762	Rif1_WT_Pcgf6_IP_peak_1820
chr10	50146392	50146812	421	50146590	21	10.3728	4.81536	7.53347	Rif1_WT_Pcgf6_IP_peak_1821
chr10	50312276	50312750	475	50312625	14	7.46994	4.45908	4.81888	Rif1_WT_Pcgf6_IP_peak_1822
chr10	50398660	50399106	447	50398833	23	11.4985	5.01853	8.59414	Rif1_WT_Pcgf6_IP_peak_1823
chr10	50612093	50613077	985	50612278	30	20.4911	7.80085	17.2231	Rif1_WT_Pcgf6_IP_peak_1824
chr10	50613853	50615222	1370	50614174	62	59.9822	16.4203	56.0206	Rif1_WT_Pcgf6_IP_peak_1825
chr10	50622758	50623304	547	50623135	21	12.9433	6.08229	9.96315	Rif1_WT_Pcgf6_IP_peak_1826
chr10	50630299	50630618	320	50630504	15	8.5745	4.9077	5.84426	Rif1_WT_Pcgf6_IP_peak_1827
chr10	50754288	50754714	427	50754480	32	11.1158	3.85309	8.23102	Rif1_WT_Pcgf6_IP_peak_1828
chr10	50948592	50948938	347	50948825	25	10.1547	4.19312	7.32577	Rif1_WT_Pcgf6_IP_peak_1829
chr10	51397567	51398040	474	51397755	15	10.5775	6.07616	7.72022	Rif1_WT_Pcgf6_IP_peak_1830
chr10	51742268	51742630	363	51742463	22	11.8313	5.33705	8.90762	Rif1_WT_Pcgf6_IP_peak_1831
chr10	51747342	51747823	482	51747534	22	16.4365	7.7319	13.308	Rif1_WT_Pcgf6_IP_peak_1832
chr10	51860239	51860868	630	51860574	16	6.41969	3.62654	3.84873	Rif1_WT_Pcgf6_IP_peak_1833
chr10	51953721	51953981	261	51953932	15	4.98345	3.04468	2.55426	Rif1_WT_Pcgf6_IP_peak_1834
chr10	52101621	52102627	1007	52101962	23	8.05395	3.59636	5.35622	Rif1_WT_Pcgf6_IP_peak_1835
chr10	52265361	52266086	726	52265684	24	17.2793	7.66828	14.1184	Rif1_WT_Pcgf6_IP_peak_1836
chr10	52368488	52368948	461	52368760	16	8.01147	4.43088	5.31709	Rif1_WT_Pcgf6_IP_peak_1837
chr10	52410236	52411650	1415	52410686	29	26.718	11.3928	23.2769	Rif1_WT_Pcgf6_IP_peak_1838
chr10	52870163	52870492	330	52870265	11	6.77535	4.55712	4.175	Rif1_WT_Pcgf6_IP_peak_1839
chr10	52876118	52876553	436	52876242	15	8.3047	4.75635	5.59117	Rif1_WT_Pcgf6_IP_peak_1840
chr10	53098947	53099867	921	53099155	22	18.1911	8.73448	14.998	Rif1_WT_Pcgf6_IP_peak_1841
chr10	53181133	53181456	324	53181240	14	6.47261	3.9096	3.89487	Rif1_WT_Pcgf6_IP_peak_1842
chr10	53222959	53223856	898	53223484	42	31.8348	9.97797	28.2808	Rif1_WT_Pcgf6_IP_peak_1843
chr10	53299911	53300203	293	53300096	12	6.95584	4.4965	4.33582	Rif1_WT_Pcgf6_IP_peak_1844
chr10	53470517	53471417	901	53470865	45	37.9956	11.9326	34.328	Rif1_WT_Pcgf6_IP_peak_1845
chr10	53619244	53620064	821	53619639	36	17.6405	5.54438	14.4691	Rif1_WT_Pcgf6_IP_peak_1846
chr10	53794356	53796011	1656	53795452	31	25.0384	9.8154	21.6417	Rif1_WT_Pcgf6_IP_peak_1847
chr10	53867915	53868844	930	53868291	28	25.221	10.8802	21.8225	Rif1_WT_Pcgf6_IP_peak_1848
chr10	54339042	54339851	810	54339549	18	12.1064	6.28666	9.16897	Rif1_WT_Pcgf6_IP_peak_1849
chr10	55223541	55224632	1092	55224424	18	9.03912	4.6422	6.27923	Rif1_WT_Pcgf6_IP_peak_1850
chr10	55751088	55751511	424	55751307	23	16.2339	7.36155	13.1137	Rif1_WT_Pcgf6_IP_peak_1851
chr10	55834569	55835797	1229	55834797	47	40.5649	12.5107	36.8533	Rif1_WT_Pcgf6_IP_peak_1852
chr10	55948040	55948794	755	55948429	45	35.2372	10.6741	31.6157	Rif1_WT_Pcgf6_IP_peak_1853
chr10	55963159	55963758	600	55963395	36	30.3131	10.9991	26.792	Rif1_WT_Pcgf6_IP_peak_1854
chr10	55975971	55976974	1004	55976593	23	12.6944	5.5691	9.72541	Rif1_WT_Pcgf6_IP_peak_1855
chr10	56007110	56007846	737	56007483	35	20.6362	6.81501	17.3619	Rif1_WT_Pcgf6_IP_peak_1856
chr10	56095540	56096295	756	56095892	18	12.942	6.76603	9.96285	Rif1_WT_Pcgf6_IP_peak_1857
chr10	56097000	56097993	994	56097514	20	14.6261	7.23312	11.5749	Rif1_WT_Pcgf6_IP_peak_1858
chr10	56098706	56098982	277	56098813	15	5.92958	3.50208	3.3941	Rif1_WT_Pcgf6_IP_peak_1859
chr10	56144665	56144940	276	56144775	13	5.74332	3.64896	3.23048	Rif1_WT_Pcgf6_IP_peak_1860
chr10	56157149	56157506	358	56157402	16	7.06528	3.94478	4.43871	Rif1_WT_Pcgf6_IP_peak_1861
chr10	56426755	56427979	1225	56427537	33	21.1881	7.44192	17.896	Rif1_WT_Pcgf6_IP_peak_1862
chr10	56721322	56721647	326	56721465	21	12.264	5.73408	9.31899	Rif1_WT_Pcgf6_IP_peak_1863
chr10	57052583	57053874	1292	57053189	20	11.3716	5.47344	8.4743	Rif1_WT_Pcgf6_IP_peak_1864
chr10	57205859	57206226	368	57206065	23	14.1051	6.25536	11.0712	Rif1_WT_Pcgf6_IP_peak_1865
chr10	57351753	57352113	361	57351943	16	10.5778	5.85538	7.72022	Rif1_WT_Pcgf6_IP_peak_1866
chr10	57398348	57398743	396	57398550	25	13.1615	5.43674	10.1732	Rif1_WT_Pcgf6_IP_peak_1867
chr10	57486431	57487211	781	57486761	28	8.05519	3.20891	5.35741	Rif1_WT_Pcgf6_IP_peak_1868
chr10	57514234	57515077	844	57514401	35	29.1177	10.7018	25.6213	Rif1_WT_Pcgf6_IP_peak_1869
chr10	57687142	57687542	401	57687421	113	30.9395	3.68013	27.4043	Rif1_WT_Pcgf6_IP_peak_1870
chr10	57694589	57695368	780	57694930	94	16.3429	2.63991	13.2161	Rif1_WT_Pcgf6_IP_peak_1871
chr10	57718002	57718313	312	57718131	10	4.42441	3.26999	2.03449	Rif1_WT_Pcgf6_IP_peak_1872
chr10	58113977	58114355	379	58114223	21	13.8106	6.53998	10.7887	Rif1_WT_Pcgf6_IP_peak_1873
chr10	58223418	58224365	948	58224030	41	15.6911	4.41634	12.5986	Rif1_WT_Pcgf6_IP_peak_1874
chr10	58274978	58276868	1891	58276141	44	31.6843	9.40974	28.1341	Rif1_WT_Pcgf6_IP_peak_1875
chr10	58612735	58613031	297	58612802	16	9.1653	5.05362	6.39362	Rif1_WT_Pcgf6_IP_peak_1876
chr10	58684501	58684848	348	58684692	18	5.08408	2.84712	2.62739	Rif1_WT_Pcgf6_IP_peak_1877
chr10	58685503	58685774	272	58685606	10	4.42441	3.26999	2.03449	Rif1_WT_Pcgf6_IP_peak_1878
chr10	58758129	58758497	369	58758249	19	10.4992	5.2128	7.65023	Rif1_WT_Pcgf6_IP_peak_1879
chr10	58785260	58786782	1523	58785818	39	37.6435	13.8354	33.9807	Rif1_WT_Pcgf6_IP_peak_1880
chr10	58966330	58966645	316	58966525	14	6.47261	3.9096	3.89487	Rif1_WT_Pcgf6_IP_peak_1881
chr10	58990182	58990499	318	58990308	13	4.9948	3.24864	2.56106	Rif1_WT_Pcgf6_IP_peak_1882
chr10	59257784	59258516	733	59258055	36	35.9461	14.0511	32.3131	Rif1_WT_Pcgf6_IP_peak_1883
chr10	59331227	59331614	388	59331286	14	7.66183	4.56763	4.99768	Rif1_WT_Pcgf6_IP_peak_1884
chr10	59374023	59374570	548	59374430	14	5.65836	3.48069	3.15368	Rif1_WT_Pcgf6_IP_peak_1885
chr10	59383380	59384040	661	59383849	19	6.20203	3.22548	3.65295	Rif1_WT_Pcgf6_IP_peak_1886
chr10	59414265	59414583	319	59414429	18	6.88137	3.61556	4.27365	Rif1_WT_Pcgf6_IP_peak_1887
chr10	59465749	59466422	674	59466220	23	11.7234	5.11981	8.80557	Rif1_WT_Pcgf6_IP_peak_1888
chr10	59551046	59551321	276	59551157	11	5.33054	3.68077	2.8522	Rif1_WT_Pcgf6_IP_peak_1889
chr10	59568996	59569541	546	59569345	19	8.38834	4.1821	5.66925	Rif1_WT_Pcgf6_IP_peak_1890
chr10	59599757	59600215	459	59599881	25	19.0188	8.34019	15.7972	Rif1_WT_Pcgf6_IP_peak_1891
chr10	59637780	59638508	729	59638071	14	9.4696	5.62768	6.68293	Rif1_WT_Pcgf6_IP_peak_1892
chr10	59648345	59649663	1319	59649061	105	100.579	18.5061	96.2776	Rif1_WT_Pcgf6_IP_peak_1893
chr10	59692552	59693033	482	59692726	26	22.1409	9.78061	18.8227	Rif1_WT_Pcgf6_IP_peak_1894
chr10	59740044	59740951	908	59740348	62	55.9665	14.6189	52.0487	Rif1_WT_Pcgf6_IP_peak_1895
chr10	60029298	60029711	414	60029398	11	6.6865	4.50214	4.09526	Rif1_WT_Pcgf6_IP_peak_1896
chr10	60148279	60150513	2235	60149940	40	29.6159	9.51387	26.1077	Rif1_WT_Pcgf6_IP_peak_1897
chr10	60187684	60188347	664	60188022	17	8.91567	4.74247	6.15987	Rif1_WT_Pcgf6_IP_peak_1898
chr10	60237941	60238344	404	60238168	15	4.2847	2.72237	1.92505	Rif1_WT_Pcgf6_IP_peak_1899
chr10	60242626	60242965	340	60242794	15	7.09637	4.09988	4.46953	Rif1_WT_Pcgf6_IP_peak_1900
chr10	60293456	60294102	647	60293687	12	5.67076	3.74175	3.16593	Rif1_WT_Pcgf6_IP_peak_1901
chr10	60464472	60464813	342	60464580	13	7.79549	4.82208	5.11786	Rif1_WT_Pcgf6_IP_peak_1902
chr10	60543290	60544581	1292	60543425	17	6.22557	3.42527	3.6708	Rif1_WT_Pcgf6_IP_peak_1903
chr10	60667626	60667876	251	60667739	19	11.8391	5.91866	8.91395	Rif1_WT_Pcgf6_IP_peak_1904
chr10	60674520	60674805	286	60674655	21	10.9863	5.10501	8.10663	Rif1_WT_Pcgf6_IP_peak_1905
chr10	60711531	60712764	1234	60712493	18	11.3249	5.84923	8.43177	Rif1_WT_Pcgf6_IP_peak_1906
chr10	60735756	60736354	599	60735978	19	10.7718	5.3533	7.90358	Rif1_WT_Pcgf6_IP_peak_1907
chr10	60865230	60865546	317	60865433	20	9.13699	4.39121	6.36927	Rif1_WT_Pcgf6_IP_peak_1908
chr10	60880652	60880977	326	60880776	13	5.74332	3.64896	3.23048	Rif1_WT_Pcgf6_IP_peak_1909
chr10	60938692	60939033	342	60938852	16	7.02655	3.92537	4.40438	Rif1_WT_Pcgf6_IP_peak_1910
chr10	61087421	61087819	399	61087607	38	33.3705	11.919	29.7853	Rif1_WT_Pcgf6_IP_peak_1911
chr10	61088112	61089126	1015	61088571	97	79.3323	13.7136	75.192	Rif1_WT_Pcgf6_IP_peak_1912
chr10	61110860	61111741	882	61111174	47	50.3248	17.5389	46.4758	Rif1_WT_Pcgf6_IP_peak_1913
chr10	61245879	61246414	536	61246237	13	4.9948	3.24864	2.56106	Rif1_WT_Pcgf6_IP_peak_1914
chr10	61246744	61247464	721	61247392	15	8.70305	4.98039	5.96314	Rif1_WT_Pcgf6_IP_peak_1915
chr10	61257697	61258118	422	61257901	15	9.86047	5.64984	7.0474	Rif1_WT_Pcgf6_IP_peak_1916
chr10	61268427	61268849	423	61268762	14	7.43428	4.439	4.78971	Rif1_WT_Pcgf6_IP_peak_1917
chr10	61282473	61283135	663	61282923	25	17.8781	7.72907	14.6992	Rif1_WT_Pcgf6_IP_peak_1918
chr10	61291047	61291398	352	61291204	26	13.6412	5.48158	10.6325	Rif1_WT_Pcgf6_IP_peak_1919
chr10	61294134	61294979	846	61294608	20	10.9973	5.28445	8.11661	Rif1_WT_Pcgf6_IP_peak_1920
chr10	61440932	61441229	298	61441175	14	4.9459	3.12069	2.52384	Rif1_WT_Pcgf6_IP_peak_1921
chr10	61525472	61525858	387	61525811	13	7.4131	4.5961	4.77132	Rif1_WT_Pcgf6_IP_peak_1922
chr10	61573464	61573879	416	61573613	24	12.3216	5.22763	9.37313	Rif1_WT_Pcgf6_IP_peak_1923
chr10	61591391	61592008	618	61591864	22	9.89113	4.45435	7.07763	Rif1_WT_Pcgf6_IP_peak_1924
chr10	61697627	61698106	480	61697853	22	9.71162	4.37673	6.90261	Rif1_WT_Pcgf6_IP_peak_1925
chr10	61753064	61753427	364	61753067	14	3.90176	2.61878	1.57547	Rif1_WT_Pcgf6_IP_peak_1926
chr10	61758600	61758994	395	61758820	16	10.6202	5.88003	7.76027	Rif1_WT_Pcgf6_IP_peak_1927
chr10	61776940	61777897	958	61777478	60	50.0778	12.7554	46.2322	Rif1_WT_Pcgf6_IP_peak_1928
chr10	61803120	61803468	349	61803248	16	7.02655	3.92537	4.40438	Rif1_WT_Pcgf6_IP_peak_1929
chr10	61912429	61913542	1114	61912936	73	71.3956	17.5695	67.323	Rif1_WT_Pcgf6_IP_peak_1930
chr10	61914755	61915104	350	61914930	28	15.7761	6.06405	12.6754	Rif1_WT_Pcgf6_IP_peak_1931
chr10	61971350	61971865	516	61971485	14	6.47261	3.9096	3.89487	Rif1_WT_Pcgf6_IP_peak_1932
chr10	62064700	62065223	524	62065032	18	8.5249	4.38718	5.80032	Rif1_WT_Pcgf6_IP_peak_1933
chr10	62114151	62114689	539	62114277	32	23.19	8.60112	19.8421	Rif1_WT_Pcgf6_IP_peak_1934
chr10	62120988	62121583	596	62121219	35	25.2229	8.79575	21.8238	Rif1_WT_Pcgf6_IP_peak_1935
chr10	62127591	62127990	400	62127745	25	9.3682	3.89605	6.58536	Rif1_WT_Pcgf6_IP_peak_1936
chr10	62188391	62188834	444	62188726	16	7.06528	3.94478	4.43871	Rif1_WT_Pcgf6_IP_peak_1937
chr10	62254433	62254777	345	62254651	15	9.62386	5.51095	6.82532	Rif1_WT_Pcgf6_IP_peak_1938
chr10	62409419	62410104	686	62409690	22	11.8313	5.33705	8.90762	Rif1_WT_Pcgf6_IP_peak_1939
chr10	62519691	62520125	435	62519912	15	8.00379	4.58952	5.31381	Rif1_WT_Pcgf6_IP_peak_1940
chr10	62562829	62563198	370	62563103	21	10.6476	4.94409	7.78646	Rif1_WT_Pcgf6_IP_peak_1941
chr10	62610424	62610690	267	62610510	10	5.30513	3.80473	2.82958	Rif1_WT_Pcgf6_IP_peak_1942
chr10	62623481	62623978	498	62623637	15	9.6635	5.53415	6.85819	Rif1_WT_Pcgf6_IP_peak_1943
chr10	62655239	62656046	808	62655679	33	27.3819	10.4289	23.9281	Rif1_WT_Pcgf6_IP_peak_1944
chr10	62664066	62664761	696	62664576	17	8.81806	4.69152	6.06582	Rif1_WT_Pcgf6_IP_peak_1945
chr10	62699805	62700212	408	62700070	15	7.22919	4.17024	4.59182	Rif1_WT_Pcgf6_IP_peak_1946
chr10	62801057	62802584	1528	62801857	24	15.4029	6.69163	12.3148	Rif1_WT_Pcgf6_IP_peak_1947
chr10	62884219	62884568	350	62884415	26	12.8334	5.1379	9.85852	Rif1_WT_Pcgf6_IP_peak_1948
chr10	62892084	62893273	1190	62892787	67	73.2798	20.8577	69.1892	Rif1_WT_Pcgf6_IP_peak_1949
chr10	63046192	63046749	558	63046467	30	26.8692	11.1336	23.4237	Rif1_WT_Pcgf6_IP_peak_1950
chr10	63126107	63126389	283	63126300	15	9.6635	5.53415	6.85819	Rif1_WT_Pcgf6_IP_peak_1951
chr10	63186475	63187240	766	63187004	17	7.80573	4.17682	5.12413	Rif1_WT_Pcgf6_IP_peak_1952
chr10	63242616	63243084	469	63242828	20	9.13699	4.39121	6.36927	Rif1_WT_Pcgf6_IP_peak_1953
chr10	63552824	63553383	560	63553069	29	20.0296	7.8192	16.7752	Rif1_WT_Pcgf6_IP_peak_1954
chr10	64204497	64204767	271	64204588	15	9.6635	5.53415	6.85819	Rif1_WT_Pcgf6_IP_peak_1955
chr10	64634896	64635286	391	64635053	15	8.26628	4.73493	5.55749	Rif1_WT_Pcgf6_IP_peak_1956
chr10	64851978	64852353	376	64852275	13	8.51173	5.2525	5.78933	Rif1_WT_Pcgf6_IP_peak_1957
chr10	65125786	65126179	394	65126003	21	14.1965	6.74809	11.1588	Rif1_WT_Pcgf6_IP_peak_1958
chr10	65400854	65401725	872	65401519	21	10.9863	5.10501	8.10663	Rif1_WT_Pcgf6_IP_peak_1959
chr10	65535461	65535916	456	65535802	14	7.43428	4.439	4.78971	Rif1_WT_Pcgf6_IP_peak_1960
chr10	65931085	65931666	582	65931303	24	15.0523	6.516	11.9769	Rif1_WT_Pcgf6_IP_peak_1961
chr10	66045310	66045842	533	66045729	9	5.0698	3.7976	2.61382	Rif1_WT_Pcgf6_IP_peak_1962
chr10	66326779	66327717	939	66327414	37	21.0787	6.63425	17.7933	Rif1_WT_Pcgf6_IP_peak_1963
chr10	66383654	66384160	507	66384041	14	6.98432	4.18834	4.36346	Rif1_WT_Pcgf6_IP_peak_1964
chr10	66387329	66387820	492	66387605	12	5.85433	3.84713	3.33431	Rif1_WT_Pcgf6_IP_peak_1965
chr10	66432490	66433695	1206	66433342	33	21.1881	7.44192	17.896	Rif1_WT_Pcgf6_IP_peak_1966
chr10	66492071	66492330	260	66492177	19	9.35437	4.64091	6.57334	Rif1_WT_Pcgf6_IP_peak_1967
chr10	66545352	66545620	269	66545425	14	7.16438	4.28804	4.53499	Rif1_WT_Pcgf6_IP_peak_1968
chr10	66559838	66560109	272	66559968	12	6.3544	4.13851	3.78737	Rif1_WT_Pcgf6_IP_peak_1969
chr10	66748171	66748913	743	66748291	20	10.1107	4.84899	7.28394	Rif1_WT_Pcgf6_IP_peak_1970
chr10	66780789	66781176	388	66781075	14	7.43428	4.439	4.78971	Rif1_WT_Pcgf6_IP_peak_1971
chr10	66792065	66792695	631	66792511	12	7.24134	4.66894	4.60283	Rif1_WT_Pcgf6_IP_peak_1972
chr10	66945069	66945349	281	66945222	12	5.88449	3.86453	3.35918	Rif1_WT_Pcgf6_IP_peak_1973
chr10	66997721	66999944	2224	66998215	68	53.7044	12.0464	49.8127	Rif1_WT_Pcgf6_IP_peak_1974
chr10	67010671	67011886	1216	67011458	28	22.9252	9.59544	19.5864	Rif1_WT_Pcgf6_IP_peak_1975
chr10	67044495	67045005	511	67044829	19	9.35437	4.64091	6.57334	Rif1_WT_Pcgf6_IP_peak_1976
chr10	67099431	67099699	269	67099597	21	10.9863	5.10501	8.10663	Rif1_WT_Pcgf6_IP_peak_1977
chr10	67111712	67111990	279	67111850	10	5.56813	3.96759	3.08027	Rif1_WT_Pcgf6_IP_peak_1978
chr10	67374970	67375540	571	67375437	16	6.27096	3.55479	3.7117	Rif1_WT_Pcgf6_IP_peak_1979
chr10	67383190	67383808	619	67383459	20	15.9102	7.97496	12.8005	Rif1_WT_Pcgf6_IP_peak_1980
chr10	67442398	67442755	358	67442491	12	7.68055	4.93688	5.00994	Rif1_WT_Pcgf6_IP_peak_1981
chr10	67492070	67492515	446	67492412	15	7.70035	4.42349	5.02829	Rif1_WT_Pcgf6_IP_peak_1982
chr10	67604449	67604891	443	67604704	22	15.4477	7.18591	12.3594	Rif1_WT_Pcgf6_IP_peak_1983
chr10	67642495	67643212	718	67643139	13	6.6626	4.1618	4.07352	Rif1_WT_Pcgf6_IP_peak_1984
chr10	67739421	67739811	391	67739625	17	7.76425	4.15628	5.0883	Rif1_WT_Pcgf6_IP_peak_1985
chr10	68186476	68186793	318	68186539	11	6.37413	4.30979	3.80569	Rif1_WT_Pcgf6_IP_peak_1986
chr10	68496306	68496676	371	68496468	15	7.22919	4.17024	4.59182	Rif1_WT_Pcgf6_IP_peak_1987
chr10	68508232	68508563	332	68508299	14	7.46994	4.45908	4.81888	Rif1_WT_Pcgf6_IP_peak_1988
chr10	68675145	68676143	999	68675339	19	12.2357	6.13462	9.29468	Rif1_WT_Pcgf6_IP_peak_1989
chr10	68713008	68713428	421	68713258	13	8.03402	4.96446	5.33746	Rif1_WT_Pcgf6_IP_peak_1990
chr10	68774578	68775425	848	68774792	19	11.8885	5.94544	8.95902	Rif1_WT_Pcgf6_IP_peak_1991
chr10	68776599	68776901	303	68776716	12	7.24134	4.66894	4.60283	Rif1_WT_Pcgf6_IP_peak_1992
chr10	68786535	68787827	1293	68787691	19	7.55883	3.80585	4.90016	Rif1_WT_Pcgf6_IP_peak_1993
chr10	68862075	68862434	360	68862309	15	8.5745	4.9077	5.84426	Rif1_WT_Pcgf6_IP_peak_1994
chr10	69033294	69033704	411	69033437	14	9.06825	5.38724	6.30586	Rif1_WT_Pcgf6_IP_peak_1995
chr10	69035844	69036194	351	69036094	11	4.37385	3.12768	1.9946	Rif1_WT_Pcgf6_IP_peak_1996
chr10	69389714	69389990	277	69389741	14	6.47261	3.9096	3.89487	Rif1_WT_Pcgf6_IP_peak_1997
chr10	69418802	69419352	551	69419052	18	10.9584	5.64816	8.08246	Rif1_WT_Pcgf6_IP_peak_1998
chr10	69444547	69444968	422	69444802	14	7.46994	4.45908	4.81888	Rif1_WT_Pcgf6_IP_peak_1999
[truncated: 20,912 more rows]

## Sheet: Rif1_KD_Pcgf6_peaks
chr	start	end	length	abs_summit	pileup	-LOG10(pvalue)	fold_enrichment	-LOG10(qvalue)	name
chr1	3661427	3662043	617	3661844	20	10.2828	4.93215	7.07612	Rif1_KD_Pcgf6_IP_peak_1
chr1	4075439	4075726	288	4075564	17	6.59126	3.5935	3.6648	Rif1_KD_Pcgf6_IP_peak_2
chr1	4482209	4482799	591	4482627	18	8.06258	4.16339	5.00497	Rif1_KD_Pcgf6_IP_peak_3
chr1	4581193	4581580	388	4581434	16	9.54937	5.26765	6.38834	Rif1_KD_Pcgf6_IP_peak_4
chr1	4678573	4679421	849	4679342	13	7.77759	4.81144	4.74327	Rif1_KD_Pcgf6_IP_peak_5
chr1	4792768	4793213	446	4792891	11	6.38059	4.31376	3.46659	Rif1_KD_Pcgf6_IP_peak_6
chr1	4847694	4848169	476	4847837	17	6.59126	3.5935	3.6648	Rif1_KD_Pcgf6_IP_peak_7
chr1	5008130	5009038	909	5008700	22	17.7777	8.49484	14.2161	Rif1_KD_Pcgf6_IP_peak_8
chr1	5036607	5036926	320	5036796	16	9.49295	5.23601	6.33656	Rif1_KD_Pcgf6_IP_peak_9
chr1	5072984	5073682	699	5073245	50	33.076	8.64415	29.1211	Rif1_KD_Pcgf6_IP_peak_10
chr1	5250845	5251257	413	5251111	20	15.1776	7.54908	11.7153	Rif1_KD_Pcgf6_IP_peak_11
chr1	5906867	5907277	411	5907193	14	5.96952	3.64242	3.09115	Rif1_KD_Pcgf6_IP_peak_12
chr1	6204641	6204938	298	6204738	10	5.90507	4.17793	3.04263	Rif1_KD_Pcgf6_IP_peak_13
chr1	6431203	6431670	468	6431529	19	6.02259	3.15189	3.1397	Rif1_KD_Pcgf6_IP_peak_14
chr1	7078431	7078781	351	7078639	19	10.2801	5.10104	7.07415	Rif1_KD_Pcgf6_IP_peak_15
chr1	7114635	7115094	460	7114989	11	5.39403	3.71834	2.57084	Rif1_KD_Pcgf6_IP_peak_16
chr1	7118531	7118952	422	7118888	11	6.77635	4.55774	3.8215	Rif1_KD_Pcgf6_IP_peak_17
chr1	7324960	7325706	747	7325084	17	7.27545	3.91748	4.28151	Rif1_KD_Pcgf6_IP_peak_18
chr1	7466819	7467239	421	7466831	10	4.65544	3.40848	1.92034	Rif1_KD_Pcgf6_IP_peak_19
chr1	7508700	7509042	343	7508917	18	13.7113	7.21642	10.3169	Rif1_KD_Pcgf6_IP_peak_20
chr1	8208731	8209063	333	8208911	21	10.3843	4.82076	7.17128	Rif1_KD_Pcgf6_IP_peak_21
chr1	8678700	8679217	518	8679060	20	7.2344	3.55936	4.24957	Rif1_KD_Pcgf6_IP_peak_22
chr1	9535525	9536192	668	9535983	83	34.768	5.35038	30.7837	Rif1_KD_Pcgf6_IP_peak_23
chr1	9838274	9838658	385	9838511	17	10.46	5.57751	7.24175	Rif1_KD_Pcgf6_IP_peak_24
chr1	9957103	9957625	523	9957372	20	15.6468	7.82106	12.166	Rif1_KD_Pcgf6_IP_peak_25
chr1	10029818	10030148	331	10029960	11	6.77635	4.55774	3.8215	Rif1_KD_Pcgf6_IP_peak_26
chr1	10161256	10161574	319	10161407	23	13.2359	5.82787	9.86701	Rif1_KD_Pcgf6_IP_peak_27
chr1	10222192	10223581	1390	10222923	45	43.5006	14.6758	39.3817	Rif1_KD_Pcgf6_IP_peak_28
chr1	10795302	10795980	679	10795850	21	13.8282	6.54941	10.4273	Rif1_KD_Pcgf6_IP_peak_29
chr1	10983563	10984002	440	10983707	14	9.07657	5.3922	5.94675	Rif1_KD_Pcgf6_IP_peak_30
chr1	11319707	11319977	271	11319853	18	10.9734	5.65631	7.72336	Rif1_KD_Pcgf6_IP_peak_31
chr1	11385416	11385889	474	11385610	17	12.6435	6.83661	9.30326	Rif1_KD_Pcgf6_IP_peak_32
chr1	11614438	11614755	318	11614675	13	8.61853	5.31736	5.52055	Rif1_KD_Pcgf6_IP_peak_33
chr1	11773104	11773658	555	11773500	13	6.96992	4.33806	3.99765	Rif1_KD_Pcgf6_IP_peak_34
chr1	12855246	12855766	521	12855594	32	18.7252	6.58809	15.1268	Rif1_KD_Pcgf6_IP_peak_35
chr1	12981185	12981744	560	12981533	17	5.94842	3.30003	3.07527	Rif1_KD_Pcgf6_IP_peak_36
chr1	12982248	12982803	556	12982416	16	8.07395	4.46378	5.01484	Rif1_KD_Pcgf6_IP_peak_37
chr1	13345885	13346335	451	13346015	19	14.8012	7.59623	11.3559	Rif1_KD_Pcgf6_IP_peak_38
chr1	13363018	13363825	808	13363084	12	5.67621	3.74487	2.833	Rif1_KD_Pcgf6_IP_peak_39
chr1	13579521	13580510	990	13580210	37	32.4451	11.7747	28.5016	Rif1_KD_Pcgf6_IP_peak_40
chr1	13650160	13650883	724	13650737	27	16.9601	6.79918	13.4258	Rif1_KD_Pcgf6_IP_peak_41
chr1	14496290	14497365	1076	14496494	30	21.1926	8.13984	17.5153	Rif1_KD_Pcgf6_IP_peak_42
chr1	14745259	14745747	489	14745452	23	10.0716	4.40004	6.87244	Rif1_KD_Pcgf6_IP_peak_43
chr1	15733091	15733413	323	15733258	16	6.62213	3.72513	3.69027	Rif1_KD_Pcgf6_IP_peak_44
chr1	16094289	16094653	365	16094567	16	6.62213	3.72513	3.69027	Rif1_KD_Pcgf6_IP_peak_45
chr1	16095609	16095866	258	16095650	12	5.31419	3.53964	2.50304	Rif1_KD_Pcgf6_IP_peak_46
chr1	16608665	16609324	660	16609147	17	8.88485	4.72636	5.76708	Rif1_KD_Pcgf6_IP_peak_47
chr1	16655125	16656034	910	16655333	27	15.5223	6.13552	12.048	Rif1_KD_Pcgf6_IP_peak_48
chr1	17081667	17082152	486	17081902	22	10.205	4.5917	7.00056	Rif1_KD_Pcgf6_IP_peak_49
chr1	17086954	17088164	1211	17087223	41	27.5187	8.38484	23.6753	Rif1_KD_Pcgf6_IP_peak_50
chr1	17114701	17114973	273	17114823	18	13.0523	6.83012	9.69223	Rif1_KD_Pcgf6_IP_peak_51
chr1	17695158	17695430	273	17695320	13	7.77759	4.81144	4.74327	Rif1_KD_Pcgf6_IP_peak_52
chr1	18048197	18048467	271	18048369	12	6.36969	4.14751	3.45837	Rif1_KD_Pcgf6_IP_peak_53
chr1	18527956	18528218	263	18528187	13	4.64626	3.06776	1.91736	Rif1_KD_Pcgf6_IP_peak_54
chr1	20476683	20476988	306	20476829	23	10.0716	4.40004	6.87244	Rif1_KD_Pcgf6_IP_peak_55
chr1	20477417	20477812	396	20477469	17	6.59126	3.5935	3.6648	Rif1_KD_Pcgf6_IP_peak_56
chr1	20810141	20810523	383	20810331	26	22.0091	9.70596	18.3046	Rif1_KD_Pcgf6_IP_peak_57
chr1	21245995	21246788	794	21246463	24	17.425	7.74654	13.8711	Rif1_KD_Pcgf6_IP_peak_58
chr1	21950874	21952065	1192	21951114	28	20.0744	8.09207	16.4331	Rif1_KD_Pcgf6_IP_peak_59
chr1	22539920	22540854	935	22540197	22	12.347	5.58504	9.02397	Rif1_KD_Pcgf6_IP_peak_60
chr1	23262708	23263857	1150	23263642	27	18.6485	7.62383	15.0527	Rif1_KD_Pcgf6_IP_peak_61
chr1	23309023	23309319	297	23309158	18	8.06258	4.16339	5.00497	Rif1_KD_Pcgf6_IP_peak_62
chr1	23769747	23770238	492	23769912	25	13.743	5.69727	10.345	Rif1_KD_Pcgf6_IP_peak_63
chr1	23928738	23929781	1044	23929332	99	116.056	27.0556	111.333	Rif1_KD_Pcgf6_IP_peak_64
chr1	24106199	24107683	1485	24107447	21	12.7653	5.99015	9.41807	Rif1_KD_Pcgf6_IP_peak_65
chr1	24685154	24685801	648	24685408	16	10.9573	6.07708	7.70874	Rif1_KD_Pcgf6_IP_peak_66
chr1	25719264	25719850	587	25719849	18	4.14214	2.4734	1.47849	Rif1_KD_Pcgf6_IP_peak_67
chr1	25886686	25887144	459	25886809	15	9.25148	5.29438	6.10861	Rif1_KD_Pcgf6_IP_peak_68
chr1	27251400	27251765	366	27251542	18	4.96263	2.79789	2.19743	Rif1_KD_Pcgf6_IP_peak_69
chr1	28679573	28679842	270	28679748	16	9.54937	5.26765	6.38834	Rif1_KD_Pcgf6_IP_peak_70
chr1	30099207	30100192	986	30099605	28	17.0569	6.63598	13.518	Rif1_KD_Pcgf6_IP_peak_71
chr1	30367413	30367677	265	30367508	19	7.24254	3.6667	4.25574	Rif1_KD_Pcgf6_IP_peak_72
chr1	30930023	30930928	906	30930795	17	6.59126	3.5935	3.6648	Rif1_KD_Pcgf6_IP_peak_73
chr1	31006226	31007044	819	31006755	34	18.4205	6.12085	14.8346	Rif1_KD_Pcgf6_IP_peak_74
chr1	31757592	31757935	344	31757857	15	6.84342	3.96717	3.88197	Rif1_KD_Pcgf6_IP_peak_75
chr1	33102826	33103083	258	33103057	17	7.3309	3.94426	4.33117	Rif1_KD_Pcgf6_IP_peak_76
chr1	33726593	33727371	779	33726794	21	9.44257	4.39206	6.29021	Rif1_KD_Pcgf6_IP_peak_77
chr1	33776442	33777338	897	33776776	28	22.2925	9.25215	18.5812	Rif1_KD_Pcgf6_IP_peak_78
chr1	33813896	33814571	676	33814429	27	22.0878	9.44064	18.3826	Rif1_KD_Pcgf6_IP_peak_79
chr1	33871169	33871698	530	33871524	31	19.258	7.01202	15.6428	Rif1_KD_Pcgf6_IP_peak_80
chr1	33895594	33895918	325	33895858	18	10.0096	5.14056	6.82061	Rif1_KD_Pcgf6_IP_peak_81
chr1	33963843	33965355	1513	33964786	93	123.221	33.7911	118.458	Rif1_KD_Pcgf6_IP_peak_82
chr1	34516131	34516890	760	34516721	21	10.8379	5.03419	7.59781	Rif1_KD_Pcgf6_IP_peak_83
chr1	34617652	34617993	342	34617751	19	11.9044	5.95401	8.60309	Rif1_KD_Pcgf6_IP_peak_84
chr1	34734621	34735138	518	34734965	25	15.0655	6.31352	11.6103	Rif1_KD_Pcgf6_IP_peak_85
chr1	34899448	34899954	507	34899918	15	7.28737	4.20121	4.29192	Rif1_KD_Pcgf6_IP_peak_86
chr1	34906611	34906967	357	34906789	21	10.3843	4.82076	7.17128	Rif1_KD_Pcgf6_IP_peak_87
chr1	34915468	34916270	803	34915805	12	7.20544	4.64718	4.22375	Rif1_KD_Pcgf6_IP_peak_88
chr1	34986466	34987583	1118	34986966	98	124.289	31.5849	119.519	Rif1_KD_Pcgf6_IP_peak_89
chr1	35277545	35278082	538	35277829	22	11.1974	5.03989	7.93502	Rif1_KD_Pcgf6_IP_peak_90
chr1	35881090	35881486	397	35881256	24	17.425	7.74654	13.8711	Rif1_KD_Pcgf6_IP_peak_91
chr1	36070598	36071242	645	36070893	16	10.071	5.56324	6.87244	Rif1_KD_Pcgf6_IP_peak_92
chr1	36073971	36074483	513	36074242	26	19.4846	8.31602	15.864	Rif1_KD_Pcgf6_IP_peak_93
chr1	36087180	36088044	865	36087635	50	39.5612	11.1754	35.4968	Rif1_KD_Pcgf6_IP_peak_94
chr1	36124844	36125195	352	36125081	22	7.88238	3.62468	4.84088	Rif1_KD_Pcgf6_IP_peak_95
chr1	36125476	36125886	411	36125655	16	7.83002	4.33589	4.78966	Rif1_KD_Pcgf6_IP_peak_96
chr1	36300935	36301213	279	36301010	15	5.93749	3.50601	3.06655	Rif1_KD_Pcgf6_IP_peak_97
chr1	36326177	36326520	344	36326276	18	8.92157	4.58335	5.80113	Rif1_KD_Pcgf6_IP_peak_98
chr1	36425592	36426198	607	36425791	45	33.7063	10.0113	29.7405	Rif1_KD_Pcgf6_IP_peak_99
chr1	36501725	36502120	396	36501921	16	9.8259	5.42367	6.64437	Rif1_KD_Pcgf6_IP_peak_100
chr1	36603630	36604127	498	36603828	27	23.107	10.0093	19.3726	Rif1_KD_Pcgf6_IP_peak_101
chr1	36739477	36740378	902	36740003	160	184.346	29.517	179.288	Rif1_KD_Pcgf6_IP_peak_102
chr1	36748116	36748640	525	36748386	58	46.2737	11.7787	42.1164	Rif1_KD_Pcgf6_IP_peak_103
chr1	36827556	36828165	610	36827959	35	28.4678	10.3704	24.6048	Rif1_KD_Pcgf6_IP_peak_104
chr1	37039544	37039937	394	37039760	17	7.3309	3.94426	4.33117	Rif1_KD_Pcgf6_IP_peak_105
chr1	37040254	37040980	727	37040397	16	8.38453	4.62875	5.30258	Rif1_KD_Pcgf6_IP_peak_106
chr1	37042110	37042889	780	37042561	39	23.8445	7.33341	20.0957	Rif1_KD_Pcgf6_IP_peak_107
chr1	37044693	37045798	1106	37045259	14	8.22453	4.89076	5.15432	Rif1_KD_Pcgf6_IP_peak_108
chr1	37134955	37135442	488	37135066	12	6.36969	4.14751	3.45837	Rif1_KD_Pcgf6_IP_peak_109
chr1	37486637	37487077	441	37486823	26	12.3793	4.95005	9.05181	Rif1_KD_Pcgf6_IP_peak_110
chr1	37680961	37681500	540	37681230	44	44.245	15.4653	40.1155	Rif1_KD_Pcgf6_IP_peak_111
chr1	37776509	37777008	500	37776786	21	12.7653	5.99015	9.41807	Rif1_KD_Pcgf6_IP_peak_112
chr1	37947190	37947560	371	37947345	21	14.2479	6.77602	10.8299	Rif1_KD_Pcgf6_IP_peak_113
chr1	38054805	38055279	475	38054969	16	6.62213	3.72513	3.69027	Rif1_KD_Pcgf6_IP_peak_114
chr1	38185838	38187149	1312	38186862	47	33.8521	9.58267	29.884	Rif1_KD_Pcgf6_IP_peak_115
chr1	38415772	38416243	472	38416087	20	14.598	7.21716	11.1662	Rif1_KD_Pcgf6_IP_peak_116
chr1	38684484	38684827	344	38684508	12	4.04288	2.84863	1.39075	Rif1_KD_Pcgf6_IP_peak_117
chr1	38892555	38893755	1201	38892991	36	35.9495	14.053	31.9442	Rif1_KD_Pcgf6_IP_peak_118
chr1	38954764	38955057	294	38954899	22	12.347	5.58504	9.02397	Rif1_KD_Pcgf6_IP_peak_119
chr1	39250931	39251325	395	39251218	12	5.67621	3.74487	2.833	Rif1_KD_Pcgf6_IP_peak_120
chr1	39633701	39634360	660	39633984	17	9.74658	5.1852	6.57147	Rif1_KD_Pcgf6_IP_peak_121
chr1	39818693	39818978	286	39818872	11	6.28552	4.25553	3.37977	Rif1_KD_Pcgf6_IP_peak_122
chr1	40382339	40382648	310	40382588	13	5.9962	3.78778	3.1144	Rif1_KD_Pcgf6_IP_peak_123
chr1	40737992	40738614	623	40738214	19	14.0352	7.14951	10.628	Rif1_KD_Pcgf6_IP_peak_124
chr1	40963717	40964026	310	40963816	14	9.58489	5.69717	6.41929	Rif1_KD_Pcgf6_IP_peak_125
chr1	42741222	42741583	362	42741377	14	9.58489	5.69717	6.41929	Rif1_KD_Pcgf6_IP_peak_126
chr1	42770184	42770466	283	42770419	10	4.43231	3.2747	1.73305	Rif1_KD_Pcgf6_IP_peak_127
chr1	43149104	43149473	370	43149313	19	11.5465	5.76133	8.26488	Rif1_KD_Pcgf6_IP_peak_128
chr1	43224799	43225199	401	43225018	16	11.0153	6.11116	7.76108	Rif1_KD_Pcgf6_IP_peak_129
chr1	43502536	43502981	446	43502565	15	5.29841	3.19422	2.49307	Rif1_KD_Pcgf6_IP_peak_130
chr1	43884806	43885058	253	43884903	21	11.4044	5.30703	8.13237	Rif1_KD_Pcgf6_IP_peak_131
chr1	43955740	43956215	476	43955988	15	9.60307	5.49879	6.43246	Rif1_KD_Pcgf6_IP_peak_132
chr1	43990166	43990808	643	43990596	23	16.3732	7.43668	12.8625	Rif1_KD_Pcgf6_IP_peak_133
chr1	44158791	44159657	867	44159187	31	25.1157	9.85603	21.3298	Rif1_KD_Pcgf6_IP_peak_134
chr1	44341967	44342404	438	44342206	13	8.61853	5.31736	5.52055	Rif1_KD_Pcgf6_IP_peak_135
chr1	44537909	44538179	271	44538118	15	6.68563	3.88525	3.7414	Rif1_KD_Pcgf6_IP_peak_136
chr1	44548025	44548409	385	44548057	18	4.96263	2.79789	2.19743	Rif1_KD_Pcgf6_IP_peak_137
chr1	44665320	44665645	326	44665440	16	9.54937	5.26765	6.38834	Rif1_KD_Pcgf6_IP_peak_138
chr1	44749542	44750151	610	44749697	21	9.44257	4.39206	6.29021	Rif1_KD_Pcgf6_IP_peak_139
chr1	44882178	44883004	827	44882777	26	8.54981	3.51483	5.46305	Rif1_KD_Pcgf6_IP_peak_140
chr1	46145495	46146289	795	46145834	149	190.018	36.4242	184.931	Rif1_KD_Pcgf6_IP_peak_141
chr1	46505893	46506397	505	46506219	16	7.42737	4.12807	4.42046	Rif1_KD_Pcgf6_IP_peak_142
chr1	46706259	46706553	295	46706390	12	7.20544	4.64718	4.22375	Rif1_KD_Pcgf6_IP_peak_143
chr1	46910593	46911124	532	46910837	48	44.5811	14.1153	40.446	Rif1_KD_Pcgf6_IP_peak_144
chr1	47162725	47163283	559	47162844	10	3.95854	2.99508	1.32666	Rif1_KD_Pcgf6_IP_peak_145
chr1	47883820	47884287	468	47884148	18	11.3938	5.88737	8.12293	Rif1_KD_Pcgf6_IP_peak_146
chr1	48603801	48604112	312	48604083	15	5.93749	3.50601	3.06655	Rif1_KD_Pcgf6_IP_peak_147
chr1	51679955	51680265	311	51679989	9	4.29347	3.30899	1.6024	Rif1_KD_Pcgf6_IP_peak_148
chr1	51972348	51972706	359	51972445	17	10.0644	5.35861	6.87101	Rif1_KD_Pcgf6_IP_peak_149
chr1	52170243	52170917	675	52170737	35	29.9912	11.155	26.0946	Rif1_KD_Pcgf6_IP_peak_150
chr1	52176105	52176412	308	52176216	14	7.8028	4.64793	4.76394	Rif1_KD_Pcgf6_IP_peak_151
chr1	52288817	52290391	1575	52289297	20	10.6248	5.09938	7.39219	Rif1_KD_Pcgf6_IP_peak_152
chr1	52556629	52557625	997	52557018	25	21.7509	9.8751	18.059	Rif1_KD_Pcgf6_IP_peak_153
chr1	52783688	52784048	361	52783718	12	5.31419	3.53964	2.50304	Rif1_KD_Pcgf6_IP_peak_154
chr1	52873996	52874360	365	52874181	17	8.19335	4.3709	5.12399	Rif1_KD_Pcgf6_IP_peak_155
chr1	53009708	53010359	652	53010003	19	7.97547	3.99278	4.92564	Rif1_KD_Pcgf6_IP_peak_156
chr1	53807527	53807889	363	53807597	16	7.42737	4.12807	4.42046	Rif1_KD_Pcgf6_IP_peak_157
chr1	53841637	53842053	417	53841753	11	5.39403	3.71834	2.57084	Rif1_KD_Pcgf6_IP_peak_158
chr1	54613944	54614792	849	54614353	23	17.8444	8.24818	14.279	Rif1_KD_Pcgf6_IP_peak_159
chr1	54982743	54983429	687	54982984	24	19.5741	8.93688	15.9507	Rif1_KD_Pcgf6_IP_peak_160
chr1	55083956	55084445	490	55084212	13	5.79293	3.67605	2.94386	Rif1_KD_Pcgf6_IP_peak_161
chr1	55109364	55109631	268	55109473	19	8.81604	4.38251	5.70181	Rif1_KD_Pcgf6_IP_peak_162
chr1	55144233	55145423	1191	55145026	40	26.4974	8.1852	22.6773	Rif1_KD_Pcgf6_IP_peak_163
chr1	55165088	55165375	288	55165092	8	4.06682	3.2832	1.41401	Rif1_KD_Pcgf6_IP_peak_164
chr1	55293821	55294549	729	55294097	51	50.7714	16.1128	46.5598	Rif1_KD_Pcgf6_IP_peak_165
chr1	55419099	55420831	1733	55419775	160	208.111	38.8378	202.933	Rif1_KD_Pcgf6_IP_peak_166
chr1	55462749	55463075	327	55462808	13	4.46327	2.97421	1.76244	Rif1_KD_Pcgf6_IP_peak_167
chr1	55544370	55544702	333	55544437	34	15.7575	5.154	12.2719	Rif1_KD_Pcgf6_IP_peak_168
chr1	56155137	56155854	718	56155714	12	6.36969	4.14751	3.45837	Rif1_KD_Pcgf6_IP_peak_169
chr1	57012380	57012920	541	57012757	24	17.425	7.74654	13.8711	Rif1_KD_Pcgf6_IP_peak_170
chr1	57026511	57026930	420	57026759	22	11.1233	5.00567	7.86716	Rif1_KD_Pcgf6_IP_peak_171
chr1	57028056	57028504	449	57028372	12	6.63015	4.30169	3.69578	Rif1_KD_Pcgf6_IP_peak_172
chr1	57028974	57030442	1469	57030087	39	28.2323	9.15307	24.3763	Rif1_KD_Pcgf6_IP_peak_173
chr1	57434200	57434459	260	57434435	12	4.04288	2.84863	1.39075	Rif1_KD_Pcgf6_IP_peak_174
chr1	57832161	57832439	279	57832241	14	7.75389	4.62001	4.72244	Rif1_KD_Pcgf6_IP_peak_175
chr1	58026424	58027073	650	58026557	14	5.27836	3.28688	2.47866	Rif1_KD_Pcgf6_IP_peak_176
chr1	58052706	58053084	379	58052901	24	14.1422	6.0707	10.7282	Rif1_KD_Pcgf6_IP_peak_177
chr1	58450260	58450587	328	58450350	10	4.65544	3.40848	1.92034	Rif1_KD_Pcgf6_IP_peak_178
chr1	58561532	58562086	555	58561793	16	7.42737	4.12807	4.42046	Rif1_KD_Pcgf6_IP_peak_179
chr1	59151583	59151973	391	59151803	21	14.3231	6.81696	10.8997	Rif1_KD_Pcgf6_IP_peak_180
chr1	59176686	59177297	612	59176746	13	5.9962	3.78778	3.1144	Rif1_KD_Pcgf6_IP_peak_181
chr1	59325671	59326191	521	59325980	16	11.0153	6.11116	7.76108	Rif1_KD_Pcgf6_IP_peak_182
chr1	59529375	59529857	483	59529625	11	6.77635	4.55774	3.8215	Rif1_KD_Pcgf6_IP_peak_183
chr1	59538294	59538605	312	59538473	23	14.6578	6.53471	11.2189	Rif1_KD_Pcgf6_IP_peak_184
chr1	59538941	59540004	1064	59539604	30	24.4077	9.78502	20.6401	Rif1_KD_Pcgf6_IP_peak_185
chr1	59540468	59541270	803	59540755	34	23.9218	8.44301	20.1697	Rif1_KD_Pcgf6_IP_peak_186
chr1	59741699	59742075	377	59741873	28	10.5018	4.00758	7.28283	Rif1_KD_Pcgf6_IP_peak_187
chr1	59819581	59821012	1432	59819975	61	49.822	12.3776	45.6206	Rif1_KD_Pcgf6_IP_peak_188
chr1	59970078	59970382	305	59970146	13	6.92474	4.31201	3.95793	Rif1_KD_Pcgf6_IP_peak_189
chr1	60099933	60100267	335	60100109	19	10.5746	5.25151	7.35085	Rif1_KD_Pcgf6_IP_peak_190
chr1	60376988	60377428	441	60377303	19	8.81604	4.38251	5.70181	Rif1_KD_Pcgf6_IP_peak_191
chr1	60400135	60400436	302	60400222	20	7.92105	3.85004	4.87458	Rif1_KD_Pcgf6_IP_peak_192
chr1	60466447	60467111	665	60466757	24	19.6623	8.987	16.0332	Rif1_KD_Pcgf6_IP_peak_193
chr1	60848048	60848582	535	60848527	11	5.81653	3.97079	2.96542	Rif1_KD_Pcgf6_IP_peak_194
chr1	60909024	60909478	455	60909322	13	8.14778	5.03272	5.08305	Rif1_KD_Pcgf6_IP_peak_195
chr1	61632824	61633658	835	61633294	28	8.61231	3.38286	5.52055	Rif1_KD_Pcgf6_IP_peak_196
chr1	61685261	61686086	826	61685621	31	17.808	6.38845	14.2445	Rif1_KD_Pcgf6_IP_peak_197
chr1	61717430	61717716	287	61717545	20	9.52361	4.57039	6.36637	Rif1_KD_Pcgf6_IP_peak_198
chr1	62342532	62342969	438	62342651	16	4.34757	2.67911	1.65472	Rif1_KD_Pcgf6_IP_peak_199
chr1	62749690	62750027	338	62749914	15	6.84342	3.96717	3.88197	Rif1_KD_Pcgf6_IP_peak_200
chr1	62752686	62753631	946	62753500	29	13.7717	5.0848	10.3726	Rif1_KD_Pcgf6_IP_peak_201
chr1	62782931	62783559	629	62783085	15	10.5789	6.07699	7.35114	Rif1_KD_Pcgf6_IP_peak_202
chr1	63160618	63161047	430	63160868	27	18.6485	7.62383	15.0527	Rif1_KD_Pcgf6_IP_peak_203
chr1	63223162	63223641	480	63223280	13	6.21001	3.90652	3.30631	Rif1_KD_Pcgf6_IP_peak_204
chr1	63246554	63247148	595	63246919	25	16.6206	7.07927	13.099	Rif1_KD_Pcgf6_IP_peak_205
chr1	63294804	63295229	426	63294911	14	6.7946	4.08419	3.83455	Rif1_KD_Pcgf6_IP_peak_206
chr1	63319566	63320674	1109	63319832	34	17.9223	5.93226	14.3537	Rif1_KD_Pcgf6_IP_peak_207
chr1	63368865	63369184	320	63368997	20	15.9121	7.97604	12.4212	Rif1_KD_Pcgf6_IP_peak_208
chr1	64272729	64273012	284	64272745	9	5.07062	3.79812	2.29128	Rif1_KD_Pcgf6_IP_peak_209
chr1	64351978	64352273	296	64352157	15	10.3815	5.9589	7.17128	Rif1_KD_Pcgf6_IP_peak_210
chr1	64578555	64579312	758	64579076	24	10.8243	4.58338	7.58507	Rif1_KD_Pcgf6_IP_peak_211
chr1	64663936	64664375	440	64664199	24	11.7835	4.99097	8.48866	Rif1_KD_Pcgf6_IP_peak_212
chr1	64782331	64783125	795	64782664	37	20.5612	6.44074	16.9072	Rif1_KD_Pcgf6_IP_peak_213
chr1	64783946	64784263	318	64784105	13	6.67313	4.16781	3.7337	Rif1_KD_Pcgf6_IP_peak_214
chr1	64784602	64784889	288	64784685	14	8.67655	5.15511	5.57059	Rif1_KD_Pcgf6_IP_peak_215
chr1	65149627	65150235	609	65149798	18	13.7113	7.21642	10.3169	Rif1_KD_Pcgf6_IP_peak_216
chr1	66747459	66747986	528	66747615	17	7.3309	3.94426	4.33117	Rif1_KD_Pcgf6_IP_peak_217
chr1	69152586	69153217	632	69152687	12	6.90802	4.46776	3.94354	Rif1_KD_Pcgf6_IP_peak_218
chr1	69153662	69153943	282	69153903	10	5.5467	3.95428	2.71168	Rif1_KD_Pcgf6_IP_peak_219
chr1	69154314	69154581	268	69154352	9	4.95433	3.72431	2.18961	Rif1_KD_Pcgf6_IP_peak_220
chr1	69423449	69424937	1489	69424076	93	112.012	27.9838	107.312	Rif1_KD_Pcgf6_IP_peak_221
chr1	69734102	69734520	419	69734446	12	6.12487	4.00401	3.22865	Rif1_KD_Pcgf6_IP_peak_222
chr1	69987035	69987347	313	69987107	14	6.7946	4.08419	3.83455	Rif1_KD_Pcgf6_IP_peak_223
chr1	70367329	70367795	467	70367631	23	19.3617	9.11548	15.7431	Rif1_KD_Pcgf6_IP_peak_224
chr1	71032642	71033432	791	71032921	19	6.59666	3.38986	3.66894	Rif1_KD_Pcgf6_IP_peak_225
chr1	71083550	71084080	531	71083789	57	60.1841	18.5043	55.8723	Rif1_KD_Pcgf6_IP_peak_226
chr1	71603575	71604181	607	71603836	34	27.9634	10.4195	24.1122	Rif1_KD_Pcgf6_IP_peak_227
chr1	72258598	72258927	330	72258645	19	7.91412	3.965	4.86942	Rif1_KD_Pcgf6_IP_peak_228
chr1	72353960	72354222	263	72354031	14	5.96952	3.64242	3.09115	Rif1_KD_Pcgf6_IP_peak_229
chr1	72623788	72624133	346	72623950	19	14.5495	7.44863	11.121	Rif1_KD_Pcgf6_IP_peak_230
chr1	72687367	72688151	785	72687692	29	16.0137	5.98917	12.5146	Rif1_KD_Pcgf6_IP_peak_231
chr1	72757609	72758104	496	72757833	24	6.82601	3.0761	3.86556	Rif1_KD_Pcgf6_IP_peak_232
chr1	72811202	72811527	326	72811389	28	12.072	4.57025	8.7615	Rif1_KD_Pcgf6_IP_peak_233
chr1	72870591	72871312	722	72870693	13	7.77759	4.81144	4.74327	Rif1_KD_Pcgf6_IP_peak_234
chr1	72920302	72920600	299	72920468	16	7.42737	4.12807	4.42046	Rif1_KD_Pcgf6_IP_peak_235
chr1	73693688	73693940	253	73693821	12	7.68164	4.93755	4.65364	Rif1_KD_Pcgf6_IP_peak_236
chr1	74144811	74145479	669	74145037	21	13.8282	6.54941	10.4273	Rif1_KD_Pcgf6_IP_peak_237
chr1	74170858	74171274	417	74171108	16	7.42737	4.12807	4.42046	Rif1_KD_Pcgf6_IP_peak_238
chr1	74438696	74439336	641	74439088	24	15.425	6.70278	11.9544	Rif1_KD_Pcgf6_IP_peak_239
chr1	74552255	74553418	1164	74552687	28	22.9264	9.59607	19.1984	Rif1_KD_Pcgf6_IP_peak_240
chr1	74708337	74708766	430	74708487	24	11.7835	4.99097	8.48866	Rif1_KD_Pcgf6_IP_peak_241
chr1	74819860	74820184	325	74820067	17	10.13	5.39469	6.93014	Rif1_KD_Pcgf6_IP_peak_242
chr1	74828983	74829413	431	74829190	17	10.0644	5.35861	6.87101	Rif1_KD_Pcgf6_IP_peak_243
chr1	74830642	74831283	642	74830692	14	7.8028	4.64793	4.76394	Rif1_KD_Pcgf6_IP_peak_244
chr1	74847026	74847392	367	74847326	16	6.62213	3.72513	3.69027	Rif1_KD_Pcgf6_IP_peak_245
chr1	74849707	74850155	449	74849966	31	22.2505	8.40241	18.5399	Rif1_KD_Pcgf6_IP_peak_246
chr1	74854426	74854936	511	74854812	29	15.6048	5.81792	12.1277	Rif1_KD_Pcgf6_IP_peak_247
chr1	74863251	74863503	253	74863371	15	7.57669	4.35647	4.55668	Rif1_KD_Pcgf6_IP_peak_248
chr1	74901517	74902718	1202	74901784	16	9.69039	5.34702	6.51928	Rif1_KD_Pcgf6_IP_peak_249
chr1	74996683	74997060	378	74996869	17	8.88485	4.72636	5.76708	Rif1_KD_Pcgf6_IP_peak_250
chr1	75121231	75121605	375	75121385	32	18.7252	6.58809	15.1268	Rif1_KD_Pcgf6_IP_peak_251
chr1	75138120	75139686	1567	75139193	212	322.374	61.3582	316.818	Rif1_KD_Pcgf6_IP_peak_252
chr1	75216046	75216649	604	75216153	15	6.68563	3.88525	3.7414	Rif1_KD_Pcgf6_IP_peak_253
chr1	75384659	75385334	676	75384987	25	16.1178	6.82696	12.6174	Rif1_KD_Pcgf6_IP_peak_254
chr1	75475430	75475966	537	75475531	12	5.27427	3.51723	2.47866	Rif1_KD_Pcgf6_IP_peak_255
chr1	75501784	75502977	1194	75502043	25	15.0655	6.31352	11.6103	Rif1_KD_Pcgf6_IP_peak_256
chr1	75591969	75592236	268	75592076	15	7.28737	4.20121	4.29192	Rif1_KD_Pcgf6_IP_peak_257
chr1	75605396	75606156	761	75606051	16	8.38453	4.62875	5.30258	Rif1_KD_Pcgf6_IP_peak_258
chr1	75710482	75710778	297	75710615	17	6.20593	3.41633	3.30367	Rif1_KD_Pcgf6_IP_peak_259
chr1	78005426	78005793	368	78005504	9	4.74953	3.5948	2.00038	Rif1_KD_Pcgf6_IP_peak_260
chr1	78213590	78214145	556	78213869	17	6.59126	3.5935	3.6648	Rif1_KD_Pcgf6_IP_peak_261
chr1	78243339	78243762	424	78243464	12	4.04288	2.84863	1.39075	Rif1_KD_Pcgf6_IP_peak_262
chr1	79668183	79668525	343	79668353	23	14.9736	6.69688	11.5233	Rif1_KD_Pcgf6_IP_peak_263
chr1	79757860	79758345	486	79758092	25	15.0655	6.31352	11.6103	Rif1_KD_Pcgf6_IP_peak_264
chr1	79772546	79772841	296	79772668	12	5.31419	3.53964	2.50304	Rif1_KD_Pcgf6_IP_peak_265
chr1	79855122	79855615	494	79855475	10	4.65544	3.40848	1.92034	Rif1_KD_Pcgf6_IP_peak_266
chr1	80337668	80337970	303	80337780	16	5.93282	3.39386	3.06599	Rif1_KD_Pcgf6_IP_peak_267
chr1	80755265	80755669	405	80755596	15	5.93749	3.50601	3.06655	Rif1_KD_Pcgf6_IP_peak_268
chr1	82279854	82280265	412	82280046	22	8.56804	3.89834	5.47988	Rif1_KD_Pcgf6_IP_peak_269
chr1	82312728	82313243	516	82313083	20	13.2549	6.46802	9.88428	Rif1_KD_Pcgf6_IP_peak_270
chr1	82721378	82721749	372	82721721	11	5.39403	3.71834	2.57084	Rif1_KD_Pcgf6_IP_peak_271
chr1	82836854	82837209	356	82837002	14	8.67655	5.15511	5.57059	Rif1_KD_Pcgf6_IP_peak_272
chr1	83404485	83404806	322	83404558	9	4.74953	3.5948	2.00038	Rif1_KD_Pcgf6_IP_peak_273
chr1	83459195	83459720	526	83459600	19	7.35676	3.71668	4.35656	Rif1_KD_Pcgf6_IP_peak_274
chr1	84260154	84260702	549	84260455	35	12.401	3.99198	9.07339	Rif1_KD_Pcgf6_IP_peak_275
chr1	84448330	84448901	572	84448527	23	14.6578	6.53471	11.2189	Rif1_KD_Pcgf6_IP_peak_276
chr1	84697413	84697762	350	84697647	20	6.62319	3.30949	3.69059	Rif1_KD_Pcgf6_IP_peak_277
chr1	84706833	84707175	343	84706944	17	12.0222	6.47064	8.71542	Rif1_KD_Pcgf6_IP_peak_278
chr1	87942623	87943100	478	87942937	22	11.1974	5.03989	7.93502	Rif1_KD_Pcgf6_IP_peak_279
chr1	88199592	88200434	843	88199803	69	53.862	11.8645	49.6145	Rif1_KD_Pcgf6_IP_peak_280
chr1	88206193	88206512	320	88206215	12	4.04288	2.84863	1.39075	Rif1_KD_Pcgf6_IP_peak_281
chr1	88255142	88255839	698	88255329	32	21.9527	8.01332	18.2491	Rif1_KD_Pcgf6_IP_peak_282
chr1	88337135	88337390	256	88337315	13	5.79293	3.67605	2.94386	Rif1_KD_Pcgf6_IP_peak_283
chr1	88338548	88339567	1020	88338918	58	43.764	10.8168	39.6411	Rif1_KD_Pcgf6_IP_peak_284
chr1	88369129	88369625	497	88369467	20	9.59028	4.60164	6.42127	Rif1_KD_Pcgf6_IP_peak_285
chr1	88383928	88384664	737	88384116	48	35.3212	9.93552	31.3249	Rif1_KD_Pcgf6_IP_peak_286
chr1	88399918	88401188	1271	88400639	43	33.8612	10.6141	29.8928	Rif1_KD_Pcgf6_IP_peak_287
chr1	88406020	88406339	320	88406217	23	14.6578	6.53471	11.2189	Rif1_KD_Pcgf6_IP_peak_288
chr1	88421285	88423159	1875	88421680	183	238.34	40.3191	233.029	Rif1_KD_Pcgf6_IP_peak_289
chr1	88424581	88425068	488	88424811	46	32.61	9.31774	28.6654	Rif1_KD_Pcgf6_IP_peak_290
chr1	88566713	88567513	801	88567224	28	19.6854	7.89611	16.0523	Rif1_KD_Pcgf6_IP_peak_291
chr1	89050664	89051482	819	89051016	37	27.689	9.42202	23.8427	Rif1_KD_Pcgf6_IP_peak_292
chr1	89081048	89081665	618	89081627	11	5.62548	3.85612	2.78487	Rif1_KD_Pcgf6_IP_peak_293
chr1	89110507	89110841	335	89110647	15	7.57669	4.35647	4.55668	Rif1_KD_Pcgf6_IP_peak_294
chr1	89223821	89224079	259	89223991	16	5.33488	3.1167	2.52133	Rif1_KD_Pcgf6_IP_peak_295
chr1	89371847	89372266	420	89372042	23	17.2953	7.94158	13.7515	Rif1_KD_Pcgf6_IP_peak_296
chr1	89406008	89406333	326	89406172	17	9.74658	5.1852	6.57147	Rif1_KD_Pcgf6_IP_peak_297
chr1	89652614	89652973	360	89652898	13	6.03984	3.81191	3.15143	Rif1_KD_Pcgf6_IP_peak_298
chr1	89750048	89750316	269	89750114	19	7.24254	3.6667	4.25574	Rif1_KD_Pcgf6_IP_peak_299
chr1	89904588	89905099	512	89904863	38	26.2932	8.5459	22.4779	Rif1_KD_Pcgf6_IP_peak_300
chr1	90101707	90102480	774	90102084	65	57.8352	14.4623	53.5438	Rif1_KD_Pcgf6_IP_peak_301
chr1	90173713	90174265	553	90174087	37	15.3158	4.67566	11.8506	Rif1_KD_Pcgf6_IP_peak_302
chr1	90353257	90353527	271	90353421	12	5.31419	3.53964	2.50304	Rif1_KD_Pcgf6_IP_peak_303
chr1	90502480	90502790	311	90502667	16	7.83002	4.33589	4.78966	Rif1_KD_Pcgf6_IP_peak_304
chr1	90912078	90912761	684	90912309	21	11.4764	5.34221	8.19786	Rif1_KD_Pcgf6_IP_peak_305
chr1	90965911	90966205	295	90966079	9	3.95325	3.09862	1.32666	Rif1_KD_Pcgf6_IP_peak_306
chr1	91027865	91028525	661	91028002	34	24.4273	8.67818	20.658	Rif1_KD_Pcgf6_IP_peak_307
chr1	91476713	91477717	1005	91477246	17	9.15812	4.87001	6.02598	Rif1_KD_Pcgf6_IP_peak_308
chr1	91788631	91788931	301	91788801	23	16.7784	7.65695	13.2525	Rif1_KD_Pcgf6_IP_peak_309
chr1	91819659	91820044	386	91819901	15	7.57669	4.35647	4.55668	Rif1_KD_Pcgf6_IP_peak_310
chr1	91827480	91827879	400	91827664	24	9.97404	4.23733	6.7887	Rif1_KD_Pcgf6_IP_peak_311
chr1	91830319	91830777	459	91830444	20	11.711	5.64735	8.42021	Rif1_KD_Pcgf6_IP_peak_312
chr1	91864806	91865172	367	91865002	11	6.77635	4.55774	3.8215	Rif1_KD_Pcgf6_IP_peak_313
chr1	91889425	91889804	380	91889551	14	9.51908	5.65748	6.36244	Rif1_KD_Pcgf6_IP_peak_314
chr1	92415798	92416268	471	92415969	22	11.3939	5.13112	8.12293	Rif1_KD_Pcgf6_IP_peak_315
chr1	92499866	92500312	447	92500067	33	27.5848	10.5353	23.7399	Rif1_KD_Pcgf6_IP_peak_316
chr1	92949101	92949546	446	92949314	24	13.0938	5.5773	9.73257	Rif1_KD_Pcgf6_IP_peak_317
chr1	93041280	93042154	875	93041574	27	22.4168	9.62288	18.7026	Rif1_KD_Pcgf6_IP_peak_318
chr1	93146658	93146944	287	93146905	13	6.92474	4.31201	3.95793	Rif1_KD_Pcgf6_IP_peak_319
chr1	93241761	93242175	415	93241992	18	5.97947	3.22037	3.09983	Rif1_KD_Pcgf6_IP_peak_320
chr1	93262842	93263600	759	93263109	27	21.8952	9.33457	18.1968	Rif1_KD_Pcgf6_IP_peak_321
chr1	93294796	93295488	693	93295100	79	76.2318	17.53	71.781	Rif1_KD_Pcgf6_IP_peak_322
chr1	93309072	93309933	862	93309368	42	29.3745	8.92215	25.4942	Rif1_KD_Pcgf6_IP_peak_323
chr1	93355824	93356310	487	93356103	20	13.3264	6.5071	9.95176	Rif1_KD_Pcgf6_IP_peak_324
chr1	93502029	93502640	612	93502405	11	6.28552	4.25553	3.37977	Rif1_KD_Pcgf6_IP_peak_325
chr1	93698365	93698714	350	93698530	20	7.92105	3.85004	4.87458	Rif1_KD_Pcgf6_IP_peak_326
chr1	94212796	94213949	1154	94213056	20	13.6764	6.69983	10.2889	Rif1_KD_Pcgf6_IP_peak_327
chr1	94244944	94245205	262	94245104	21	11.4764	5.34221	8.19786	Rif1_KD_Pcgf6_IP_peak_328
chr1	94727955	94728667	713	94728307	45	39.2362	12.5249	35.1787	Rif1_KD_Pcgf6_IP_peak_329
chr1	94728930	94729359	430	94729127	19	10.8831	5.41112	7.64016	Rif1_KD_Pcgf6_IP_peak_330
chr1	94807144	94807864	721	94807585	24	14.7702	6.3763	11.3286	Rif1_KD_Pcgf6_IP_peak_331
chr1	94815806	94816586	781	94816291	28	16.4348	6.35464	12.9203	Rif1_KD_Pcgf6_IP_peak_332
chr1	94830588	94831284	697	94830972	49	32.0578	8.47466	28.1196	Rif1_KD_Pcgf6_IP_peak_333
chr1	94997285	94998087	803	94997957	16	6.95585	3.89006	3.98809	Rif1_KD_Pcgf6_IP_peak_334
chr1	95132305	95133067	763	95132610	37	20.5612	6.44074	16.9072	Rif1_KD_Pcgf6_IP_peak_335
chr1	95239110	95239905	796	95239802	15	6.63609	3.85966	3.69944	Rif1_KD_Pcgf6_IP_peak_336
chr1	95374761	95375147	387	95374939	22	13.7024	6.26243	10.3115	Rif1_KD_Pcgf6_IP_peak_337
chr1	95375450	95376119	670	95375806	61	56.2085	15.0553	51.935	Rif1_KD_Pcgf6_IP_peak_338
chr1	95408516	95408902	387	95408645	13	5.9962	3.78778	3.1144	Rif1_KD_Pcgf6_IP_peak_339
chr1	95531805	95532573	769	95532285	14	5.27836	3.28688	2.47866	Rif1_KD_Pcgf6_IP_peak_340
chr1	95555790	95556101	312	95555917	14	8.67655	5.15511	5.57059	Rif1_KD_Pcgf6_IP_peak_341
chr1	95582149	95583275	1127	95583091	32	18.7252	6.58809	15.1268	Rif1_KD_Pcgf6_IP_peak_342
chr1	95650396	95651700	1305	95650702	16	11.2993	6.2788	8.03467	Rif1_KD_Pcgf6_IP_peak_343
chr1	95698199	95698845	647	95698438	37	32.4451	11.7747	28.5016	Rif1_KD_Pcgf6_IP_peak_344
chr1	95700151	95700489	339	95700295	14	5.96952	3.64242	3.09115	Rif1_KD_Pcgf6_IP_peak_345
chr1	95721813	95722134	322	95722037	16	6.62213	3.72513	3.69027	Rif1_KD_Pcgf6_IP_peak_346
chr1	96290461	96290885	425	96290746	17	10.7549	5.74271	7.51761	Rif1_KD_Pcgf6_IP_peak_347
chr1	96625818	96626278	461	96626116	21	12.7653	5.99015	9.41807	Rif1_KD_Pcgf6_IP_peak_348
chr1	97210364	97210713	350	97210663	11	5.81653	3.97079	2.96542	Rif1_KD_Pcgf6_IP_peak_349
chr1	97564121	97564462	342	97564290	17	8.88485	4.72636	5.76708	Rif1_KD_Pcgf6_IP_peak_350
chr1	99319704	99320147	444	99319817	17	9.21671	4.90103	6.07613	Rif1_KD_Pcgf6_IP_peak_351
chr1	99557338	99558747	1410	99558383	24	10.8243	4.58338	7.58507	Rif1_KD_Pcgf6_IP_peak_352
chr1	99667019	99667334	316	99667070	17	4.88377	2.83671	2.12593	Rif1_KD_Pcgf6_IP_peak_353
chr1	99991973	99992458	486	99992220	16	11.388	6.33133	8.12013	Rif1_KD_Pcgf6_IP_peak_354
chr1	105013627	105014519	893	105014154	23	7.29999	3.31662	4.30416	Rif1_KD_Pcgf6_IP_peak_355
chr1	106890346	106890925	580	106890575	52	47.0589	13.9165	42.8924	Rif1_KD_Pcgf6_IP_peak_356
chr1	107886533	107886818	286	107886720	17	8.88485	4.72636	5.76708	Rif1_KD_Pcgf6_IP_peak_357
chr1	107887221	107888542	1322	107887380	23	14.5766	6.49334	11.146	Rif1_KD_Pcgf6_IP_peak_358
chr1	107890364	107890690	327	107890564	24	14.1422	6.0707	10.7282	Rif1_KD_Pcgf6_IP_peak_359
chr1	108069190	108069747	558	108069390	15	6.84342	3.96717	3.88197	Rif1_KD_Pcgf6_IP_peak_360
chr1	108610652	108611163	512	108610780	17	12.6435	6.83661	9.30326	Rif1_KD_Pcgf6_IP_peak_361
chr1	108693112	108693487	376	108693307	12	7.68164	4.93755	4.65364	Rif1_KD_Pcgf6_IP_peak_362
chr1	109720223	109720626	404	109720376	22	11.675	5.26302	8.387	Rif1_KD_Pcgf6_IP_peak_363
chr1	110224688	110224941	254	110224860	12	6.16631	4.0282	3.26479	Rif1_KD_Pcgf6_IP_peak_364
chr1	115854618	115854909	292	115854891	11	6.63314	4.46918	3.69771	Rif1_KD_Pcgf6_IP_peak_365
chr1	115932248	115932504	257	115932313	27	12.207	4.74581	8.89264	Rif1_KD_Pcgf6_IP_peak_366
chr1	119150454	119150789	336	119150530	18	5.92499	3.19713	3.06108	Rif1_KD_Pcgf6_IP_peak_367
chr1	119993436	119994213	778	119993643	32	16.2232	5.59328	12.719	Rif1_KD_Pcgf6_IP_peak_368
chr1	120218251	120218680	430	120218443	19	7.97547	3.99278	4.92564	Rif1_KD_Pcgf6_IP_peak_369
chr1	120284872	120285905	1034	120285477	32	26.2835	10.164	22.4698	Rif1_KD_Pcgf6_IP_peak_370
chr1	120734179	120734652	474	120734345	11	4.58345	3.24667	1.87475	Rif1_KD_Pcgf6_IP_peak_371
chr1	120944468	120944781	314	120944597	13	6.96992	4.33806	3.99765	Rif1_KD_Pcgf6_IP_peak_372
chr1	120950173	120951102	930	120950378	36	19.67	6.27125	16.0402	Rif1_KD_Pcgf6_IP_peak_373
chr1	121197849	121198606	758	121198299	50	45.371	13.7984	41.2267	Rif1_KD_Pcgf6_IP_peak_374
chr1	121244983	121245647	665	121245285	49	44.273	13.614	40.1409	Rif1_KD_Pcgf6_IP_peak_375
chr1	121316912	121318048	1137	121317295	31	23.5968	9.07136	19.8513	Rif1_KD_Pcgf6_IP_peak_376
chr1	121319087	121319437	351	121319235	11	5.2081	3.60861	2.42241	Rif1_KD_Pcgf6_IP_peak_377
chr1	121401256	121401713	458	121401512	16	7.42737	4.12807	4.42046	Rif1_KD_Pcgf6_IP_peak_378
chr1	121422624	121423331	708	121422998	95	98.5465	21.0361	93.9293	Rif1_KD_Pcgf6_IP_peak_379
chr1	121434339	121434683	345	121434478	12	6.90802	4.46776	3.94354	Rif1_KD_Pcgf6_IP_peak_380
chr1	121544965	121545590	626	121545077	15	9.97872	5.71961	6.79216	Rif1_KD_Pcgf6_IP_peak_381
chr1	121733590	121733970	381	121733813	17	11.1316	5.95618	7.87412	Rif1_KD_Pcgf6_IP_peak_382
chr1	122017470	122017932	463	122017849	21	6.13576	3.04023	3.23926	Rif1_KD_Pcgf6_IP_peak_383
chr1	122499383	122500383	1001	122500155	22	12.588	5.7028	9.25412	Rif1_KD_Pcgf6_IP_peak_384
chr1	122638106	122638577	472	122638248	15	7.57669	4.35647	4.55668	Rif1_KD_Pcgf6_IP_peak_385
chr1	123099540	123099974	435	123099771	15	8.66315	4.95779	5.5588	Rif1_KD_Pcgf6_IP_peak_386
chr1	123100294	123101602	1309	123100445	29	20.7369	8.16839	17.0712	Rif1_KD_Pcgf6_IP_peak_387
chr1	123224531	123224817	287	123224539	15	4.26152	2.71189	1.58709	Rif1_KD_Pcgf6_IP_peak_388
chr1	123327971	123328288	318	123328148	14	6.31619	3.82578	3.40896	Rif1_KD_Pcgf6_IP_peak_389
chr1	123424060	123425034	975	123424354	39	29.9201	9.91792	26.0251	Rif1_KD_Pcgf6_IP_peak_390
chr1	127332111	127332599	489	127332307	27	17.2608	6.94254	13.7182	Rif1_KD_Pcgf6_IP_peak_391
chr1	127457578	127457872	295	127457726	11	5.81653	3.97079	2.96542	Rif1_KD_Pcgf6_IP_peak_392
chr1	127808487	127808889	403	127808770	20	11.7774	5.68167	8.48473	Rif1_KD_Pcgf6_IP_peak_393
chr1	128726563	128726891	329	128726709	12	7.68164	4.93755	4.65364	Rif1_KD_Pcgf6_IP_peak_394
chr1	129460876	129461290	415	129460922	9	4.74953	3.5948	2.00038	Rif1_KD_Pcgf6_IP_peak_395
chr1	129574119	129574394	276	129574291	17	7.68852	4.11888	4.6597	Rif1_KD_Pcgf6_IP_peak_396
chr1	129764828	129765253	426	129765023	22	16.7436	7.90451	13.2194	Rif1_KD_Pcgf6_IP_peak_397
chr1	130140842	130141314	473	130141120	37	31.5518	11.3126	27.6275	Rif1_KD_Pcgf6_IP_peak_398
chr1	130255934	130256417	484	130256316	18	8.06258	4.16339	5.00497	Rif1_KD_Pcgf6_IP_peak_399
chr1	130313213	130313894	682	130313751	17	8.19335	4.3709	5.12399	Rif1_KD_Pcgf6_IP_peak_400
chr1	130488117	130489057	941	130488514	24	16.3971	7.20167	12.8854	Rif1_KD_Pcgf6_IP_peak_401
chr1	130749521	130750131	611	130749745	26	11.5854	4.63082	8.30354	Rif1_KD_Pcgf6_IP_peak_402
chr1	132319374	132319665	292	132319554	16	9.54937	5.26765	6.38834	Rif1_KD_Pcgf6_IP_peak_403
chr1	132612064	132612356	293	132612290	13	5.9962	3.78778	3.1144	Rif1_KD_Pcgf6_IP_peak_404
chr1	133034590	133034997	408	133034826	25	13.743	5.69727	10.345	Rif1_KD_Pcgf6_IP_peak_405
chr1	133141585	133141907	323	133141720	12	6.16631	4.0282	3.26479	Rif1_KD_Pcgf6_IP_peak_406
chr1	133424611	133424882	272	133424705	23	10.9092	4.758	7.66593	Rif1_KD_Pcgf6_IP_peak_407
chr1	133724069	133724637	569	133724480	15	8.03925	4.60907	4.98679	Rif1_KD_Pcgf6_IP_peak_408
chr1	133764022	133764288	267	133764146	13	6.67313	4.16781	3.7337	Rif1_KD_Pcgf6_IP_peak_409
chr1	133807072	133807349	278	133807225	14	6.7946	4.08419	3.83455	Rif1_KD_Pcgf6_IP_peak_410
chr1	133859499	133859959	461	133859659	12	7.68164	4.93755	4.65364	Rif1_KD_Pcgf6_IP_peak_411
chr1	133903894	133904614	721	133904286	33	31.8559	12.8782	27.9236	Rif1_KD_Pcgf6_IP_peak_412
chr1	133964528	133964906	379	133964734	14	8.67655	5.15511	5.57059	Rif1_KD_Pcgf6_IP_peak_413
chr1	134035862	134036206	345	134036142	18	5.44246	2.9943	2.61581	Rif1_KD_Pcgf6_IP_peak_414
chr1	134086856	134087648	793	134087323	25	17.4676	7.51405	13.9129	Rif1_KD_Pcgf6_IP_peak_415
chr1	134094281	134094660	380	134094529	22	14.6915	6.7791	11.2515	Rif1_KD_Pcgf6_IP_peak_416
chr1	134162357	134162673	317	134162557	15	9.90152	5.67403	6.71849	Rif1_KD_Pcgf6_IP_peak_417
chr1	134212362	134213222	861	134212636	68	61.678	15.1197	57.3516	Rif1_KD_Pcgf6_IP_peak_418
chr1	134227881	134228375	495	134228108	48	43.6829	13.6728	39.5618	Rif1_KD_Pcgf6_IP_peak_419
chr1	134287874	134288512	639	134288341	29	26.3328	11.1729	22.5171	Rif1_KD_Pcgf6_IP_peak_420
chr1	134313978	134314639	662	134314171	31	17.808	6.38845	14.2445	Rif1_KD_Pcgf6_IP_peak_421
chr1	134373305	134373797	493	134373642	17	10.3998	5.54401	7.18513	Rif1_KD_Pcgf6_IP_peak_422
chr1	134730581	134730985	405	134730812	13	8.13465	5.02483	5.07347	Rif1_KD_Pcgf6_IP_peak_423
chr1	134775581	134775924	344	134775836	11	6.34135	4.2897	3.43216	Rif1_KD_Pcgf6_IP_peak_424
chr1	134789900	134790290	391	134790064	21	14.3231	6.81696	10.8997	Rif1_KD_Pcgf6_IP_peak_425
chr1	134815783	134816305	523	134816074	17	8.19335	4.3709	5.12399	Rif1_KD_Pcgf6_IP_peak_426
chr1	134922392	134922973	582	134922605	13	6.03984	3.81191	3.15143	Rif1_KD_Pcgf6_IP_peak_427
chr1	134942413	134943140	728	134942605	21	13.8282	6.54941	10.4273	Rif1_KD_Pcgf6_IP_peak_428
chr1	135027591	135028205	615	135027844	37	19.313	5.9886	15.6971	Rif1_KD_Pcgf6_IP_peak_429
chr1	135060488	135060785	298	135060699	17	5.38383	3.05088	2.56597	Rif1_KD_Pcgf6_IP_peak_430
chr1	135077910	135078318	409	135078103	18	12.4454	6.47978	9.11684	Rif1_KD_Pcgf6_IP_peak_431
chr1	135106633	135106886	254	135106646	12	4.42855	3.05323	1.73171	Rif1_KD_Pcgf6_IP_peak_432
chr1	135284659	135285005	347	135284882	15	8.98578	5.14149	5.86029	Rif1_KD_Pcgf6_IP_peak_433
chr1	135344945	135345213	269	135345010	15	8.66315	4.95779	5.5588	Rif1_KD_Pcgf6_IP_peak_434
chr1	135567392	135567761	370	135567489	16	11.5989	6.4568	8.31177	Rif1_KD_Pcgf6_IP_peak_435
chr1	135804758	135805406	649	135804965	17	11.2889	6.04608	8.02437	Rif1_KD_Pcgf6_IP_peak_436
chr1	135875715	135876003	289	135875886	21	6.66134	3.23966	3.72407	Rif1_KD_Pcgf6_IP_peak_437
chr1	135957640	135957936	297	135957827	16	6.21378	3.52736	3.30971	Rif1_KD_Pcgf6_IP_peak_438
chr1	135982867	135983166	300	135982966	20	10.6248	5.09938	7.39219	Rif1_KD_Pcgf6_IP_peak_439
chr1	136113904	136114162	259	136114049	11	6.38059	4.31376	3.46659	Rif1_KD_Pcgf6_IP_peak_440
chr1	136131789	136132256	468	136132111	17	10.1631	5.41291	6.96273	Rif1_KD_Pcgf6_IP_peak_441
chr1	136140861	136141551	691	136141256	23	12.0287	5.25901	8.71895	Rif1_KD_Pcgf6_IP_peak_442
chr1	136241137	136241496	360	136241212	27	12.207	4.74581	8.89264	Rif1_KD_Pcgf6_IP_peak_443
chr1	136296622	136296892	271	136296750	21	11.4764	5.34221	8.19786	Rif1_KD_Pcgf6_IP_peak_444
chr1	136430321	136430763	443	136430513	26	19.5786	8.36627	15.9535	Rif1_KD_Pcgf6_IP_peak_445
chr1	136452157	136453168	1012	136452511	57	51.0558	14.084	46.8404	Rif1_KD_Pcgf6_IP_peak_446
chr1	136456707	136457227	521	136457177	12	5.31419	3.53964	2.50304	Rif1_KD_Pcgf6_IP_peak_447
chr1	136466663	136467075	413	136466863	12	5.31419	3.53964	2.50304	Rif1_KD_Pcgf6_IP_peak_448
chr1	136858873	136859262	390	136859058	18	12.5326	6.52981	9.1999	Rif1_KD_Pcgf6_IP_peak_449
chr1	136883929	136884597	669	136884189	37	25.2529	8.32677	21.462	Rif1_KD_Pcgf6_IP_peak_450
chr1	137180144	137180797	654	137180599	31	19.258	7.01202	15.6428	Rif1_KD_Pcgf6_IP_peak_451
chr1	137327015	137327268	254	137327108	19	6.02259	3.15189	3.1397	Rif1_KD_Pcgf6_IP_peak_452
chr1	137406864	137407131	268	137407112	12	4.04288	2.84863	1.39075	Rif1_KD_Pcgf6_IP_peak_453
chr1	137662657	137663431	775	137663140	27	15.5223	6.13552	12.048	Rif1_KD_Pcgf6_IP_peak_454
chr1	137715248	137715736	489	137715425	21	14.7373	7.04412	11.297	Rif1_KD_Pcgf6_IP_peak_455
chr1	137947471	137947907	437	137947571	15	7.77585	4.46459	4.74319	Rif1_KD_Pcgf6_IP_peak_456
chr1	138130324	138131070	747	138130976	17	8.13634	4.34212	5.07396	Rif1_KD_Pcgf6_IP_peak_457
chr1	138156286	138157353	1068	138156688	26	16.0049	6.55635	12.5079	Rif1_KD_Pcgf6_IP_peak_458
chr1	138242374	138242897	524	138242562	15	7.52559	4.3289	4.51092	Rif1_KD_Pcgf6_IP_peak_459
chr1	138311853	138312330	478	138311900	22	11.1974	5.03989	7.93502	Rif1_KD_Pcgf6_IP_peak_460
chr1	138359300	138359725	426	138359498	14	9.58489	5.69717	6.41929	Rif1_KD_Pcgf6_IP_peak_461
chr1	138362783	138363202	420	138362947	24	12.8775	5.47814	9.5234	Rif1_KD_Pcgf6_IP_peak_462
chr1	138566855	138567405	551	138567258	41	27.5187	8.38484	23.6753	Rif1_KD_Pcgf6_IP_peak_463
chr1	138579014	138579400	387	138579191	24	20.2281	9.31078	16.5797	Rif1_KD_Pcgf6_IP_peak_464
chr1	138685870	138686123	254	138685958	15	7.57669	4.35647	4.55668	Rif1_KD_Pcgf6_IP_peak_465
chr1	140208498	140208831	334	140208695	18	7.27251	3.79314	4.27928	Rif1_KD_Pcgf6_IP_peak_466
chr1	140515759	140516179	421	140515999	19	7.97547	3.99278	4.92564	Rif1_KD_Pcgf6_IP_peak_467
chr1	140753077	140753415	339	140753106	17	5.94842	3.30003	3.07527	Rif1_KD_Pcgf6_IP_peak_468
chr1	140860093	140860604	512	140860242	15	9.97872	5.71961	6.79216	Rif1_KD_Pcgf6_IP_peak_469
chr1	141318756	141319301	546	141318932	15	6.68563	3.88525	3.7414	Rif1_KD_Pcgf6_IP_peak_470
chr1	141613311	141614136	826	141613391	20	4.72628	2.58392	1.98444	Rif1_KD_Pcgf6_IP_peak_471
chr1	142142221	142142571	351	142142357	17	10.3998	5.54401	7.18513	Rif1_KD_Pcgf6_IP_peak_472
chr1	143158657	143158983	327	143158877	18	8.98233	4.61373	5.85737	Rif1_KD_Pcgf6_IP_peak_473
chr1	143484978	143485272	295	143485158	15	10.5789	6.07699	7.35114	Rif1_KD_Pcgf6_IP_peak_474
chr1	145624207	145624529	323	145624332	15	8.92136	5.10463	5.80113	Rif1_KD_Pcgf6_IP_peak_475
chr1	145709265	145709552	288	145709386	12	6.90802	4.46776	3.94354	Rif1_KD_Pcgf6_IP_peak_476
chr1	145851051	145851699	649	145851514	20	10.6248	5.09938	7.39219	Rif1_KD_Pcgf6_IP_peak_477
chr1	146957234	146957627	394	146957394	19	14.8012	7.59623	11.3559	Rif1_KD_Pcgf6_IP_peak_478
chr1	148253309	148253666	358	148253576	13	8.61853	5.31736	5.52055	Rif1_KD_Pcgf6_IP_peak_479
chr1	149129611	149130220	610	149129704	15	9.97872	5.71961	6.79216	Rif1_KD_Pcgf6_IP_peak_480
chr1	151143702	151144128	427	151143925	16	8.32969	4.59945	5.25485	Rif1_KD_Pcgf6_IP_peak_481
chr1	153191246	153192565	1320	153191648	88	80.067	16.201	75.583	Rif1_KD_Pcgf6_IP_peak_482
chr1	153348084	153348414	331	153348243	13	4.64626	3.06776	1.91736	Rif1_KD_Pcgf6_IP_peak_483
chr1	153417907	153419187	1281	153418050	27	16.9601	6.79918	13.4258	Rif1_KD_Pcgf6_IP_peak_484
chr1	153726836	153727322	487	153726972	16	8.07395	4.46378	5.01484	Rif1_KD_Pcgf6_IP_peak_485
chr1	154613803	154614107	305	154613985	18	8.67796	4.46242	5.57114	Rif1_KD_Pcgf6_IP_peak_486
chr1	154802157	154802541	385	154802203	17	5.38383	3.05088	2.56597	Rif1_KD_Pcgf6_IP_peak_487
chr1	154878580	154879122	543	154878692	13	7.68477	4.75635	4.6567	Rif1_KD_Pcgf6_IP_peak_488
chr1	154940633	154940899	267	154940779	11	3.95678	2.89475	1.32666	Rif1_KD_Pcgf6_IP_peak_489
chr1	154943159	154943440	282	154943326	18	7.27251	3.79314	4.27928	Rif1_KD_Pcgf6_IP_peak_490
chr1	155032776	155033485	710	155033208	21	9.44257	4.39206	6.29021	Rif1_KD_Pcgf6_IP_peak_491
chr1	155192781	155193378	598	155193150	20	8.69913	4.19242	5.58969	Rif1_KD_Pcgf6_IP_peak_492
chr1	155272045	155273012	968	155272374	125	143.373	27.6098	138.497	Rif1_KD_Pcgf6_IP_peak_493
chr1	155379634	155379899	266	155379659	11	4.41493	3.1509	1.71914	Rif1_KD_Pcgf6_IP_peak_494
chr1	155587004	155587533	530	155587167	10	5.51119	3.93223	2.67966	Rif1_KD_Pcgf6_IP_peak_495
chr1	155879855	155880118	264	155879899	11	4.61965	3.26736	1.89736	Rif1_KD_Pcgf6_IP_peak_496
chr1	156646408	156646844	437	156646589	20	11.8472	5.71787	8.54786	Rif1_KD_Pcgf6_IP_peak_497
chr1	156930144	156930537	394	156930316	30	18.5791	6.91585	14.9862	Rif1_KD_Pcgf6_IP_peak_498
chr1	157091189	157092137	949	157091548	42	38.9756	13.4299	34.922	Rif1_KD_Pcgf6_IP_peak_499
chr1	157589905	157590248	344	157590059	14	6.31619	3.82578	3.40896	Rif1_KD_Pcgf6_IP_peak_500
chr1	157882546	157883571	1026	157883071	23	13.2359	5.82787	9.86701	Rif1_KD_Pcgf6_IP_peak_501
chr1	158233305	158233853	549	158233578	22	7.26611	3.38692	4.27579	Rif1_KD_Pcgf6_IP_peak_502
chr1	158462538	158462949	412	158462768	33	24.4058	8.92756	20.6383	Rif1_KD_Pcgf6_IP_peak_503
chr1	158488340	158489131	792	158488625	40	33.1517	11.1635	29.1942	Rif1_KD_Pcgf6_IP_peak_504
chr1	158585016	158585273	258	158585143	11	5.81653	3.97079	2.96542	Rif1_KD_Pcgf6_IP_peak_505
chr1	158590557	158591209	653	158590558	12	4.04288	2.84863	1.39075	Rif1_KD_Pcgf6_IP_peak_506
chr1	158604083	158604749	667	158604198	13	6.96992	4.33806	3.99765	Rif1_KD_Pcgf6_IP_peak_507
chr1	158648616	158648951	336	158648796	13	6.67313	4.16781	3.7337	Rif1_KD_Pcgf6_IP_peak_508
chr1	158869111	158869374	264	158869332	13	4.64626	3.06776	1.91736	Rif1_KD_Pcgf6_IP_peak_509
chr1	158869673	158870282	610	158870076	16	10.9573	6.07708	7.70874	Rif1_KD_Pcgf6_IP_peak_510
chr1	159370292	159370544	253	159370426	12	6.16631	4.0282	3.26479	Rif1_KD_Pcgf6_IP_peak_511
chr1	159813418	159813859	442	159813759	27	11.0439	4.3047	7.78953	Rif1_KD_Pcgf6_IP_peak_512
[truncated: 10,811 more rows]

## Sheet: Rif1_WT_RNF2_peaks
chr	start	end	length	abs_summit	pileup	-LOG10(pvalue)	fold_enrichment	-LOG10(qvalue)	name
[truncated: 19,408 more rows]

[truncated: 3 more sheets: Rif1_KO_RNF2_peaks, Rif1_WT_H2AK119ub_peaks, Rif1_KO_H2AK119ub_peaks]
