# Supplementary material for: Rif1 interacts with non-canonical polycomb repressive complex PRC1.6 to regulate mouse embryonic stem cells fate potential
Source: Cell Regen. 2022 Aug 2;11:25. doi: 10.1186/s13619-022-00124-9 (PMC9343540; doi:10.1186/s13619-022-00124-9)
Supplement: Supplementary file 5 — Supplementary Table 4. RNA-seq expression levels in Rif1 CKO and Pcgf6 KD mESCs. [file 13619_2022_124_MOESM5_ESM.xlsx]

## Sheet: Coding_genes_CPM
# Coding genes CPM in mESCs
gene_id	Control_rep1	Control_rep2	Rif1-CKO_rep1	Rif1-CKO_rep2	shNT_rep1	shNT_rep2	shPcgf6_rep1	shPcgf6_rep2
2022-03-01	0	0	0.772337	0.812709	0.0401189	0.0860549	0.579046	0
2022-03-02	84.4545	82.0876	63.3316	88.5853	32.4696	30.4921	99.5958	156.031
2022-03-03	0	0	0	0	1.15008	1.047	0	0
2022-03-04	30.7107	31.4587	10.8127	26.8194	0.0668649	0.0430275	37.0589	59.6591
2022-03-05	13.1617	9.83086	19.3084	17.8796	116.024	116.791	10.4228	5.50699
2022-03-06	0	0	0	0	101.126	109.448	0	0
2022-03-07	0	0	0	0	126.335	136.311	0	0
2022-03-08	0	0	0	0	21.6509	23.2635	0	0
2022-03-09	0	0	0	0	19.2437	18.7743	0	0
2022-03-10	0	0	0	0	0.0534919	0.028685	0	0
2022-03-11	20.8394	17.204	12.3574	12.1906	2.3269	1.87887	17.9504	15.6031
2022-09-01	1.09681	0.491543	0	0.812709	255.558	241.829	0.579046	1.83566
2022-09-02	0	0	0	0	371.782	395.365	0	0
2022-09-03	1.09681	1.47463	6.17869	17.0669	29.902	28.8427	6.94855	12.8496
2022-09-04	26.3235	28.5095	28.5765	26.0067	0.76226	0.917919	20.2666	38.5489
2022-09-05	30.7107	33.9165	25.4871	26.0067	1.96583	1.74978	28.9523	13.7675
2022-09-06	0	0	0	0	34.743	33.9056	0	0
2022-09-07	89.9385	63.9006	87.2741	83.7091	212.965	227.787	80.4873	75.2622
2022-09-08	0	0	0	0	30.3834	29.0866	0	0
2022-09-09	0	0	0	0	152.96	147.814	0	0
2022-09-10	77.8736	68.816	63.3316	51.2007	42.3389	43.0561	65.4321	47.7273
2022-09-11	49.3565	69.7991	55.6082	32.5084	306.937	321.931	25.478	21.1101
2022-09-12	27.4203	26.5433	25.4871	28.4448	0.13373	0.11474	31.8475	62.4126
2022-09-14	107.487	129.276	89.5911	99.9633	0.13373	0.17211	90.9101	60.5769
0610005C13Rik	0	0	0	0	0.829125	0.631069	0	0
0610009B22Rik	0	0	0	0	27.1471	27.179	0	0
0610009E02Rik	4.38724	3.93234	7.72337	6.50168	0.0936109	0.0860549	2.89523	0
0610009L18Rik	73.4863	52.5951	47.8849	60.1405	0.374443	0.40159	51.535	96.3724
0610010F05Rik	0	0	0	0	22.3462	23.1344	0	0
0610010K14Rik	28.5171	15.7294	3.86168	8.9398	60.5261	58.4887	7.52759	8.26049
0610012G03Rik	0	0	0	0	37.7787	34.8522	0	0
0610030E20Rik	0	0.491543	3.08935	3.25084	19.217	18.803	0.579046	0.917832
0610031O16Rik	3.29043	2.94926	4.63402	4.06355	0	0.0430275	1.73714	0.917832
0610038B21Rik	0	0	0	0	0.106984	0.157767	0	0
0610039H22Rik	173.296	582.478	561.489	482.749	0.0534919	0.0573699	565.148	313.899
0610039K10Rik	0	0	0	0	0.0401189	0.0717124	0	0
0610040B10Rik	26.3235	14.7463	28.5765	17.8796	0.534919	0.602384	16.7923	6.42482
0610040F04Rik	6.58087	16.7125	36.2998	25.194	2.91531	3.06929	9.84377	3.67133
0610040J01Rik	2.19362	0	0	0.812709	5.12185	4.64697	0	0
0610043K17Rik	27.4203	23.1025	3.08935	7.31439	0.347697	0.45896	22.5828	15.6031
1010001N08Rik	0	0	0	0	0.13373	0.129082	0	0
1110002J07Rik	37.2916	22.611	16.2191	22.7559	6.01784	6.15293	30.1104	39.4668
1110002L01Rik	850.029	763.366	717.501	841.154	11.4072	11.9329	949.056	1264.77
1110004F10Rik	104.197	110.597	30.1211	53.6388	79.6361	79.0128	93.2263	137.675
1110006O24Rik	14.2585	10.3224	11.5851	11.3779	0.695395	0.45896	11.0019	11.9318
1110008P14Rik	35.098	32.9334	12.3574	27.6321	16.9168	15.7911	38.796	49.5629
1110012L19Rik	0	0	0.772337	0	22.1724	20.2229	0	0
1110015O18Rik	0	0	0	0	0	0	0	0
1110017D15Rik	0	0	0	0	0.026746	0.0430275	0	0
1110019D14Rik	73.4863	79.1384	109.672	94.2743	3.8113	3.78642	66.5902	35.7954
1110020A21Rik	117.359	112.563	90.3634	110.528	0.227341	0.315535	119.862	135.839
1110025L11Rik	0	0	0	0	0	0	0	0
1110028F11Rik	1.09681	0.491543	0.772337	0	0	0	3.47427	11.9318
1110028F18Rik	0	0.983086	0.772337	0	0.0668649	0.11474	0.579046	2.7535
1110032A03Rik	0	0	0	0	3.85142	4.34577	0	0
1110032F04Rik	0	0.491543	0	0	2.1263	2.05098	0	0
1110036E04Rik	0	0	0	0	0.013373	0.0143425	0	0
1110038B12Rik	6.58087	2.94926	2.31701	4.06355	65.1933	63.0639	2.89523	8.26049
1110038F14Rik	0	0	1.54467	1.62542	24.5929	22.6038	0.579046	0
1110046J04Rik	27.4203	23.5941	20.8531	13.0034	0.0668649	0.17211	32.4265	21.1101
1110051M20Rik	0	0	0.772337	0	12.3968	12.6931	0	0.917832
1110058D11Rik	0	0	0	0	0	0	0	0
1110059E24Rik	81.164	88.9692	49.4296	53.6388	41.4295	43.6012	53.8512	33.042
1110059G10Rik	0	0	0	0	9.58843	10.384	0	0
1110065P20Rik	0	0	0.772337	0	7.2749	6.92742	0	0
1190005I06Rik	1.09681	0.491543	0.772337	0	1.93908	1.33385	0	0.917832
1190007I07Rik	0	0	0	0	7.24815	7.12822	0	0
1190028D05Rik	24.1298	23.1025	8.4957	6.50168	1.75186	1.8215	20.8456	17.4388
1300002E11Rik	1.09681	0	0	0	5.22883	5.14895	0	0
1300017J02Rik	0	0	0	0	2.28678	2.06532	0	0
1500004A13Rik	0	0	0.772337	2.43813	2.86182	2.65336	1.15809	0
1500009C09Rik	6.58087	6.8816	10.8127	10.5652	0.842498	0.917919	6.3695	8.26049
1500009L16Rik	0	0	0	0	38.0996	37.147	0	0
1500011B03Rik	0	0	1.54467	0.812709	16.2348	16.4221	0.579046	2.7535
1500012K07Rik	0	0.491543	0	0	0	0	0	0
1500015A07Rik	30.7107	29.9841	26.2594	17.0669	10.9525	10.3983	37.0589	14.6853
1500015L24Rik	23.033	16.2209	37.8445	35.7592	0	0	15.0552	12.8496
1500026H17Rik	0	0.491543	0	0	0.0802379	0.0717124	0	0
1600002D24Rik	0	0	0.772337	1.62542	0.0668649	0.0860549	0	0
1600002K03Rik	5.48406	7.86468	0.772337	4.87626	4.25261	4.20235	3.47427	3.67133
1600010M07Rik	0	0	0	0	0.0534919	0.028685	0	0
1600012H06Rik	0	0	0	0	29.688	30.5208	0	0
1600014C10Rik	148.07	132.717	51.7466	73.1439	7.422	7.58718	97.2796	113.811
1600014C23Rik	4.38724	6.39006	3.86168	2.43813	0.829125	0.745809	5.21141	3.67133
1600019K03Rik	21.9362	21.1363	20.0808	20.3177	0.013373	0	21.4247	11.014
1600020E01Rik	17.549	10.3224	4.63402	9.75251	4.6538	4.60394	8.68568	7.34266
1600023N17Rik	37.2916	66.3583	33.2105	58.5151	0.347697	0.186452	93.2263	95.4545
1600025M17Rik	23.033	16.7125	11.5851	21.1304	0	0	16.2133	13.7675
1600027J07Rik	178.78	201.041	101.176	121.094	0	0	111.177	87.194
1600029I14Rik	0	0	0	0	0.0401189	0.0143425	0	0
1600029O15Rik	0	0	0	0	0.0936109	0.143425	0	0
1700001C02Rik	1163.72	1203.79	1263.54	1391.36	0.120357	0.157767	1522.31	1876.05
1700001C19Rik	10.9681	21.6279	58.6976	28.4448	0.829125	0.760152	16.7923	31.2063
1700001D01Rik	0	0	0	0	0	0.0143425	0	0
1700001F09Rik	26.3235	16.2209	3.86168	2.43813	0	0.0143425	13.8971	2.7535
1700001G01Rik	0	0	0	0	0.013373	0	0	0
1700001G11Rik	1.09681	0.491543	0	0	0.601784	0.702782	0	0
1700001G17Rik	0	0	0	0	0.173849	0.215137	0	0
1700001J03Rik	3.29043	3.4408	0	1.62542	0.147103	0.129082	8.68568	6.42482
1700001J11Rik	0	0	0	0	0.240714	0.272507	0	0
1700001K19Rik	40.582	34.8995	27.8041	27.6321	0.0534919	0.129082	39.3751	62.4126
1700001K23Rik	2.19362	0.983086	0	2.43813	0.13373	0.157767	2.89523	1.83566
1700001L05Rik	1.09681	3.4408	6.17869	0	89.0105	94.1584	0.579046	0
1700001L19Rik	161.231	185.312	127.436	161.729	0.441308	0.530672	190.506	141.346
1700001O22Rik	8.77449	9.33931	5.40636	13.8161	1.84547	1.57767	11.5809	12.8496
1700001P01Rik	71.2927	93.3931	90.3634	108.903	1.04309	1.06134	122.179	134.003
1700003C15Rik	6.58087	3.4408	13.9021	9.75251	0	0	6.94855	6.42482
1700003D09Rik	84.4545	82.5792	64.104	47.1371	0	0.100397	51.535	45.8916
1700003E16Rik	0	0	0	0	1.73849	1.47728	0	0
1700003E24Rik	1.09681	0	0	1.62542	0	0	0	0
1700003F12Rik	0	0.491543	3.86168	0.812709	0.347697	0.258165	0	0
1700003G18Rik	179.877	155.328	38.6168	68.2676	0.026746	0.028685	115.809	135.839
1700003H04Rik	57.0342	56.5274	32.4381	36.5719	0	0	28.3732	20.1923
1700003I22Rik	0	0	0.772337	0	0	0	0	0.917832
1700003L19Rik	1.09681	0	0	0	0	0	0	0
1700003M07Rik	35.098	37.8488	28.5765	25.194	1.45765	1.95058	41.6913	33.042
1700003P14Rik	9.8713	8.35623	6.17869	9.75251	0	0	10.4228	16.521
1700006A11Rik	19.7426	15.7294	5.40636	13.8161	0	0.0143425	11.0019	11.014
1700006F04Rik	19.7426	27.5264	11.5851	14.6288	0	0	28.9523	21.1101
1700006H21Rik	0	0	0	0	0	0	0	0.917832
1700007F19Rik	64.7119	48.1712	41.7062	53.6388	0.013373	0	44.5865	39.4668
1700007J10Rik	0	0	0	0.812709	0.374443	0.34422	0	0
1700007K13Rik	0	0	0	0	9.49482	9.52341	0	0
1700007L15Rik	151.36	137.14	85.7294	84.5218	2.72809	2.58165	95.5425	130.332
1700007P06Rik	0	0	8.4957	1.62542	0	0	1.15809	0.917832
1700008C04Rik	0	1.47463	0	3.25084	0	0	1.15809	2.7535
1700008J07Rik	0	0	0	0	1.17682	1.40556	0	0
1700008K24Rik	93.2289	92.9016	40.1615	57.7024	0	0	55.5884	69.7552
1700008O03Rik	14.2585	6.39006	6.95103	5.68897	1.32392	1.26214	1.73714	2.7535
1700008P02Rik	35.098	43.7473	19.3084	13.8161	0	0	26.057	34.8776
1700009C05Rik	0	0	0	0	0.026746	0.0430275	0	0
1700009J07Rik	258.847	230.042	213.165	214.555	0	0	192.822	196.416
1700009N14Rik	50.4533	29.001	40.1615	29.2575	0	0	32.4265	24.7815
1700010B08Rik	21.9362	16.2209	10.0404	26.0067	0	0.0143425	16.2133	21.1101
1700010D01Rik	0	0	0	0	0.013373	0.0143425	0.579046	0
1700010I02Rik	34.0011	44.2388	27.0318	25.194	0.013373	0.0143425	20.2666	11.014
1700010I14Rik	26.3235	19.1702	4.63402	9.75251	0.481427	0.559357	7.52759	10.0962
1700010J16Rik	3307.98	3620.7	3756.65	4511.35	0	0	5104.87	5485.88
1700010K23Rik	105.294	111.089	184.588	184.485	0	0	113.493	78.9336
1700010N08Rik	0	0	0	0.812709	0	0	0	0
1700011B04Rik	53.7437	68.3244	89.5911	60.1405	0	0	49.7979	47.7273
1700011C11Rik	0	0	0	0	0	0	0	0
1700011L22Rik	0	0	0	0	0.013373	0	0	0
1700011M02Rik	207.297	178.43	149.833	153.602	0	0.0143425	174.872	239.554
1700012A03Rik	0	0	0	0	0	0	0	0
1700012B07Rik	93.2289	112.072	40.1615	55.2642	0.013373	0.0430275	37.0589	12.8496
1700012B09Rik	6.58087	12.2886	0.772337	2.43813	0	0.0143425	4.05332	9.17832
1700012C14Rik	0	0	6.95103	4.06355	0.334324	0.243822	1.73714	1.83566
1700012D01Rik	0	0	0	0	0.36107	0.645412	0	0
1700012D14Rik	0	0	0	0	0.334324	0.487645	0	0
1700012D16Rik	7.67768	9.33931	2.31701	3.25084	0.013373	0	5.21141	9.17832
1700012H19Rik	20.8394	18.6786	36.2998	23.5686	0	0	10.4228	8.26049
1700012I11Rik	27.4203	28.5095	24.7148	24.3813	0	0	10.4228	5.50699
1700012P22Rik	59.2278	66.8498	64.8763	69.0803	0	0	61.3788	46.8094
1700013F07Rik	77.8736	78.6468	37.8445	48.7626	0.13373	0.143425	60.2207	50.4808
1700013G24Rik	0	0	0	0	0.0401189	0.0717124	0	0
1700013H16Rik	12.0649	10.3224	6.17869	5.68897	0.909363	0.717124	4.05332	8.26049
1700015F17Rik	71.2927	88.9692	124.346	123.532	0.026746	0.0143425	140.129	86.2762
1700015G11Rik	0	0	0	0	0	0	0	0
1700016A09Rik	0	0	1.54467	0	0.0401189	0.0860549	0	0.917832
1700016C15Rik	1.09681	0	6.95103	3.25084	0.0936109	0.028685	1.15809	1.83566
1700016D06Rik	5.48406	2.94926	2.31701	0.812709	0.949482	0.932262	1.15809	0.917832
1700016G22Rik	59.2278	88.4777	75.689	78.8328	0.0534919	0.0143425	75.855	60.5769
1700016H13Rik	32.9043	24.5771	29.3488	28.4448	0.454681	0.545014	26.6361	22.9458
1700016K05Rik	0	0	0	0	0	0	0	0
1700016K19Rik	0	0	0	0	0.735514	0.702782	0	0
1700016L04Rik	8.77449	4.91543	43.2509	32.5084	0.026746	0.028685	16.2133	22.028
1700016L21Rik	0	0	0	0	0	0	0	0
1700016P04Rik	28.5171	23.1025	12.3574	20.3177	0	0	28.3732	35.7954
1700017B05Rik	0	0	0	0	34.6895	35.5694	0	0
1700017D01Rik	34.0011	32.9334	44.0232	37.3846	0	0	23.7409	18.3566
1700017G19Rik	26.3235	15.2378	16.2191	17.8796	0	0	13.8971	11.014
1700017J07Rik	0	0	0	0	0.26746	0.17211	0	0
1700017L05Rik	97.6162	112.563	108.127	151.977	0	0	119.283	94.5367
1700017N19Rik	0	0	0	0	0	0	0	0
1700018A04Rik	0	0	0	0	0.013373	0	0	0.917832
1700018B08Rik	0	0.491543	0	0	2.39376	1.76413	0	0
1700018B24Rik	15.3554	8.35623	11.5851	10.5652	1.09658	0.674097	11.5809	16.521
1700018F24Rik	0	0	0	0	0.013373	0.0143425	0	0
1700018G05Rik	103.1	110.597	133.614	118.656	0	0	118.125	73.4266
1700018L02Rik	171.103	146.48	165.28	160.916	0.0802379	0.11474	100.754	74.3444
1700019A02Rik	16.4522	17.6955	32.4381	18.6923	0.869244	0.903577	19.6875	30.2885
1700019C18Rik	5.48406	8.35623	12.3574	6.50168	0	0	11.5809	4.58916
1700019D03Rik	59.2278	61.9344	45.5679	60.9532	63.4949	65.6312	49.2189	33.042
1700019E08Rik	15.3554	10.8139	13.9021	4.87626	0.0802379	0.0860549	13.318	13.7675
1700019G24Rik	0	0.491543	6.17869	4.06355	0.026746	0.0143425	1.15809	3.67133
1700019M22Rik	18.6458	28.0179	13.9021	20.3177	0	0	22.0037	22.9458
1700019N19Rik	5.48406	6.39006	6.95103	21.1304	0.320951	0.301192	23.1618	18.3566
1700019P21Rik	0	0	0	0	0	0	0	0
1700020A23Rik	94.3258	98.8001	33.2105	37.3846	0	0.028685	50.377	22.028
1700020D05Rik	3.29043	3.93234	4.63402	12.1906	0.280833	0.258165	6.3695	1.83566
1700020G17Rik	0	0	0	0	0	0.0573699	0	0
1700020L24Rik	0	0.491543	0	0.812709	0.401189	0.530672	0	0
1700020M21Rik	0	0	0	0	0.026746	0.0143425	0	0
1700020N01Rik	0	0	0	0	1.05647	1.29082	0	0
1700020N15Rik	123.94	96.8339	204.669	136.535	0.26746	0.200795	64.8531	46.8094
1700020N18Rik	0	0	0	0	0.013373	0.0143425	0	0
1700021F02Rik	80.0672	100.275	43.2509	48.7626	0	0	69.4855	41.3024
1700021F05Rik	43.8724	59.9682	30.1211	44.699	41.8173	39.5709	64.8531	60.5769
1700021F07Rik	4.38724	0	1.54467	0	0.0668649	0.0860549	1.15809	3.67133
1700021N21Rik	71.2927	65.8667	78.7783	68.2676	0.187222	0.186452	71.2226	80.7692
1700022A21Rik	0	0	0	0.812709	0.200595	0.22948	0.579046	0.917832
1700022A22Rik	0	1.96617	1.54467	0.812709	0	0	0	0.917832
1700022E09Rik	0	0	0	0	0	0	0	0
1700022H01Rik	0	0	25.4871	15.4415	0.0802379	0.0573699	8.10664	8.26049
1700022H16Rik	14.2585	8.35623	16.2191	9.75251	0	0	6.3695	6.42482
1700022I11Rik	43.8724	39.815	23.9424	30.883	0	0	20.8456	20.1923
1700023C21Rik	0	0	0	0	0	0	0	0
1700023D09Rik	29.6139	28.5095	40.1615	35.7592	0.173849	0.17211	22.0037	13.7675
1700023F02Rik	44.9693	33.9165	38.6168	32.5084	0	0	45.7446	45.8916
1700023F06Rik	3.29043	6.8816	12.3574	8.9398	1.6315	1.34819	5.79046	2.7535
1700024B18Rik	0	0.491543	5.40636	6.50168	0	0	1.73714	0
1700024F13Rik	0	0	0	0.812709	0.0802379	0.11474	0	0
1700024G13Rik	320.269	377.996	241.741	316.144	0.0534919	0.0143425	340.479	280.857
1700024I08Rik	3.29043	2.94926	0	0	0.013373	0.028685	1.73714	2.7535
1700024N05Rik	0	0	0.772337	0	0	0	0	0
1700024P04Rik	2.19362	120.428	29.3488	24.3813	0.0668649	0.0717124	16.2133	33.042
1700025B11Rik	7.67768	1.96617	12.3574	8.9398	0.013373	0	9.26473	12.8496
1700025C18Rik	0	0.983086	1.54467	0.812709	0	0	0.579046	0.917832
1700025F22Rik	4.38724	4.91543	6.95103	3.25084	0	0	4.63236	1.83566
1700025F24Rik	0	0	4.63402	0	0.013373	0.028685	0.579046	0
1700025G04Rik	0	0	0	0	13.8143	13.8979	0	0
1700025J12Rik	88.8417	55.5443	47.8849	60.9532	0	0	51.535	51.3986
1700025K24Rik	0	0.491543	0.772337	0.812709	0	0	0.579046	0
1700025M24Rik	0	0	0	0	0	0	0	0
1700025N23Rik	4.38724	2.94926	2.31701	0	0.013373	0	2.31618	1.83566
1700026D11Rik	1.09681	0	0	0	0.026746	0.0573699	0.579046	0
1700026F02Rik	1.09681	0	1.54467	0.812709	0	0.0143425	0	0
1700026J14Rik	2.19362	0.983086	10.0404	8.12709	0.026746	0.028685	2.31618	6.42482
1700027A15Rik	1.09681	0	0	0	0	0	0	0
1700027F06Rik	0	0	0	0	0	0	0	0
1700027F09Rik	92.1321	72.7483	12.3574	26.8194	0	0	22.0037	22.9458
1700027H10Rik	0	0	0	0	0	0	0	0
1700027I24Rik	1.09681	0.983086	0	1.62542	0.026746	0.0143425	7.52759	1.83566
1700027J07Rik	1.09681	0	1.54467	0.812709	0	0.028685	2.89523	2.7535
1700028B04Rik	0	0	0	0	1.77861	2.00795	0	0
1700028D13Rik	19.7426	15.2378	62.5593	42.2609	0.013373	0.028685	30.6894	18.3566
1700028E10Rik	0	0	0	0	0.26746	0.243822	0	0
1700028I16Rik	1.09681	0	0	0	0.909363	0.946604	0	0
1700028J19Rik	1.09681	0.491543	0	0	0.294206	0.487645	0	0
1700028K03Rik	55.9374	55.5443	37.8445	47.9499	0.802379	0.760152	39.3751	41.3024
1700028M03Rik	63.615	97.817	34.7552	50.388	0	0.0143425	43.4284	42.2203
1700028P14Rik	0	0	0	0	0.0534919	0.0143425	0	0
1700028P15Rik	44.9693	23.1025	31.6658	18.6923	0	0	24.3199	21.1101
1700029B22Rik	104.197	101.749	30.1211	46.3244	0	0	59.0626	33.042
1700029F12Rik	43.8724	38.8319	37.0722	28.4448	0	0	38.217	39.4668
1700029H14Rik	350.98	399.133	466.491	459.994	0.0534919	0.028685	360.745	231.294
1700029I15Rik	70.1959	64.8836	87.2741	58.5151	0.147103	0.143425	76.434	53.2343
1700029J03Rik	4.38724	5.40697	0.772337	4.06355	0	0.0143425	12.16	4.58916
1700029J07Rik	20.8394	25.0687	10.8127	15.4415	0.320951	0.45896	31.2685	29.3706
1700029M20Rik	302.72	317.045	213.165	282.01	0.548292	0.588042	301.683	159.703
1700029N11Rik	18.6458	22.1194	31.6658	26.8194	0	0	30.1104	32.1241
1700029P11Rik	0	0.983086	2.31701	2.43813	22.2526	22.7615	0	0
1700030A11Rik	6.58087	8.35623	0.772337	0	0.013373	0.0143425	1.73714	2.7535
1700030C10Rik	0	0	0	0	6.9807	6.99913	0	0
1700030C14Rik	154.65	193.176	101.948	97.5251	0.0534919	0.0860549	126.232	111.976
1700030F04Rik	0	0	0	0	0.0802379	0.100397	0	0
1700030J22Rik	18.6458	20.1533	29.3488	20.3177	3.98515	3.41351	19.1085	17.4388
1700030K09Rik	19.7426	23.1025	12.3574	30.0703	16.1947	17.211	20.8456	19.2745
1700030L20Rik	0	0.983086	0.772337	0.812709	0.120357	0.100397	0	0.917832
1700030M09Rik	82.2608	98.8001	61.0146	59.3278	0.534919	0.501987	79.9083	36.7133
1700030N03Rik	31.8075	31.9503	37.8445	31.6957	0.026746	0	35.9008	16.521
1700030O20Rik	0	0	0	0	0.0534919	0.0717124	0	0
1700031A10Rik	0	0.491543	0	0	0	0.0430275	0	0
1700031F05Rik	1.09681	2.45771	0	3.25084	0	0.0143425	0	2.7535
1700031L13Rik	4.38724	0.983086	7.72337	5.68897	0	0	4.63236	1.83566
1700031M16Rik	15.3554	27.0349	23.9424	17.0669	0	0	17.3714	12.8496
1700031P21Rik	0	0	0.772337	0	0.013373	0	0	0
1700034E13Rik	0	0	0	0	0	0	0	0
1700034G24Rik	104.197	109.614	82.64	81.2709	0	0.0143425	72.3807	55.9878
1700034H15Rik	0	0	0	0	0.454681	0.272507	0	0
1700034I23Rik	0	0	0	0	0	0	0	0
1700034J05Rik	0	0	0	0	0	0	0	0
1700034K08Rik	0	0	0	0	0.026746	0.0430275	0	0
1700034P13Rik	0	0	0	0	0.414562	0.28685	0	0
1700036G14Rik	63.615	73.7314	56.3806	63.3913	0	0	43.4284	44.0559
1700037C18Rik	0	0	0	0	0.521546	0.444617	0	0
1700037H04Rik	18.6458	20.1533	27.0318	17.0669	121.306	117.106	15.0552	16.521
1700039E22Rik	24.1298	23.5941	29.3488	29.2575	0	0	15.0552	18.3566
1700039M10Rik	165.618	234.957	160.646	211.304	0	0	170.818	180.813
1700040D17Rik	4.38724	1.96617	0.772337	1.62542	0.026746	0	1.15809	2.7535
1700041A01Rik	0	2.45771	0	1.62542	0	0	1.73714	1.83566
1700041C23Rik	0	0	0	0	0	0	0	0
1700041M19Rik	17.549	11.3055	20.0808	17.0669	0	0	16.2133	15.6031
1700042G07Rik	0	0	0	0	0	0.028685	0	0
1700042G15Rik	42.7756	29.9841	9.26804	12.1906	0.120357	0.0143425	17.9504	31.2063
1700042O10Rik	0	0	0	0	1.15008	1.17608	0	0
1700044C05Rik	58.131	33.4249	44.0232	40.6355	0.213968	0.17211	35.3218	43.1381
1700044K03Rik	0	0	0	0	0	0.0143425	0	0
1700045H11Rik	34.0011	40.3065	51.7466	66.6422	0	0	56.7465	56.9056
1700046C09Rik	0	0	0	0	0	0	0	0
1700047A11Rik	0	0	0	0	0	0	0	0
1700047E10Rik	10.9681	13.2717	10.8127	9.75251	0.026746	0.0143425	5.21141	3.67133
1700047G03Rik	17.549	18.1871	26.2594	13.8161	0	0	19.6875	23.8636
1700047I17Rik2	0	0.491543	1.54467	0	0	0	0	0
1700047L14Rik	1.09681	2.45771	6.17869	6.50168	0	0.0143425	4.05332	3.67133
1700047M11Rik	4.38724	0.983086	2.31701	5.68897	0.026746	0	6.94855	4.58916
1700048M11Rik	3.29043	0.983086	0.772337	0	0.0534919	0.0860549	2.89523	2.7535
1700048O20Rik	5.48406	0.983086	7.72337	5.68897	1.32392	1.30517	4.63236	11.014
1700049E15Rik	0	0	1.54467	0	0	0	0	0
1700049E17Rik1	232.524	232.991	281.903	176.358	0	0	148.815	118.4
1700049E17Rik2	5.48406	1.96617	3.86168	3.25084	0	0	9.26473	5.50699
1700049E22Rik	0	0	0	0	0.976227	0.831864	0	0
1700049L16Rik	4.38724	0.491543	0	0	0	0	0	0.917832
1700051A21Rik	24.1298	21.1363	6.17869	4.87626	0.0802379	0.0860549	6.3695	8.26049
1700052I22Rik	31.8075	36.3742	16.2191	14.6288	0	0	16.7923	29.3706
1700052K11Rik	5.48406	2.94926	0.772337	0	2.04607	1.97926	2.31618	2.7535
1700054A03Rik	0	0	0.772337	0	0.013373	0	0	0
1700054K19Rik	1.09681	0	0	0.812709	0.013373	0	0	0
1700054M17Rik	31.8075	51.612	52.5189	38.1973	0.026746	0	41.6913	23.8636
1700055C04Rik	0	0	0	0	0	0.0143425	0	0
1700055D16Rik	13.1617	10.8139	1078.18	655.857	0.026746	0	180.083	155.114
1700056E22Rik	0	0	0	0	0.401189	0.34422	0	0
1700057G04Rik	0	0	0	0	0.026746	0.0143425	0	0
1700057H15Rik	0	0	0	0	0.013373	0	0	0
1700057H21Rik	1.09681	0.983086	2.31701	2.43813	1.39079	1.23345	1.73714	0
1700060C16Rik	0	0	0	0	0.013373	0.0143425	0	0
1700060C20Rik	2.19362	5.40697	2.31701	2.43813	0.0534919	0.0860549	0.579046	0.917832
1700061F12Rik	0	0	0	0	0	0	0	0
1700061G19Rik	0	0	0	0	41.7103	40.79	0	0
1700061I17Rik	141.489	150.412	173.003	137.348	0	0.0143425	143.603	153.278
1700061J23Rik	0	0	0	0	0	0	0	0
1700061N14Rik	0	0	0.772337	0	0	0	0	0
1700063A18Rik	0	0	0	0	0	0	0	0
1700063D05Rik	44.9693	42.2727	21.6254	19.505	0.227341	0.329877	25.478	25.6993
1700063H04Rik	0	0	0	0	1.6315	1.20477	0	0
1700063O14Rik	0	0	0	0	0	0	0	0
1700064J06Rik	0	0	0	0	0	0	0	0
1700064M15Rik	82.2608	84.5454	272.635	187.736	0.013373	0	105.386	57.8234
1700065D16Rik	0	0	0	0	0.106984	0.0573699	0	0
1700065I16Rik	65.8087	46.205	27.0318	51.2007	0	0.0143425	57.9046	67.9196
1700065J11Rik	15.3554	18.6786	16.2191	15.4415	0	0	16.7923	32.1241
1700065J18Rik	0	0	0	0.812709	0	0	0.579046	0
1700065L07Rik	0	0	0.772337	0.812709	0	0	0	0
1700065O20Rik	0	0	0	0	0	0	0	0
1700066B17Rik	16.4522	15.2378	15.4467	26.8194	0.36107	0.315535	6.94855	10.0962
1700066B19Rik	0	0	0	0	0.213968	0.200795	0	0
1700066C05Rik	0	0.491543	0.772337	0.812709	0	0	0	0
1700066J03Rik	10.9681	3.4408	1.54467	4.06355	0	0	1.15809	5.50699
1700066M21Rik	27.4203	11.3055	18.5361	15.4415	15.0179	14.2851	15.6342	44.0559
1700066N21Rik	10.9681	30.4757	10.8127	18.6923	0	0.0143425	12.16	16.521
1700066O22Rik	24.1298	30.9672	24.7148	44.699	0	0	33.0056	26.6171
1700067G17Rik	0	0	0.772337	0	0.026746	0.028685	0	0
1700067K01Rik	87.7449	90.9354	58.6976	90.2108	1.37742	1.17608	87.4359	97.2902
1700067P10Rik	177.683	143.039	98.0868	124.345	0	0	136.076	130.332
1700069L16Rik	0	0	0	0	0.26746	0.272507	0	0
1700069P05Rik	1.09681	0.491543	0	0	0	0	2.31618	4.58916
1700071K01Rik	66.9055	29.4926	86.5017	50.388	0.0401189	0.028685	52.1141	32.1241
1700071M16Rik	0	0	0	0	0	0.0143425	0	0
1700072B07Rik	0	0	0	0	0	0	0	0
1700072I22Rik	1.09681	1.47463	0.772337	1.62542	0	0	2.89523	4.58916
1700072O05Rik	1.09681	0.491543	0.772337	1.62542	0	0	1.15809	0
1700073E17Rik	0	0	0	0	0.0534919	0.100397	0	0
1700074H08Rik	219.362	196.126	161.418	147.1	0	0	134.339	104.633
1700074P13Rik	10.9681	4.91543	13.1297	6.50168	0	0	5.79046	5.50699
1700080N15Rik	1163.72	1140.38	1282.08	1710.75	0	0	1832.68	2011.89
1700080O16Rik	0	0	1.54467	0	0.106984	0.0573699	0	0
1700081H04Rik	5.48406	3.93234	0	0	0.013373	0	6.3695	5.50699
1700083H02Rik	3.29043	1.96617	4.63402	7.31439	0	0	2.31618	1.83566
1700084D21Rik	10.9681	13.7632	6.95103	12.1906	0.013373	0	6.94855	3.67133
1700084E18Rik	27.4203	22.1194	4.63402	11.3779	0.441308	0.616727	12.16	9.17832
1700084F23Rik	85.5513	108.631	93.4527	102.401	0	0	86.8568	113.811
1700084J12Rik	0	0	0	0	0.026746	0	0	0
1700084M14Rik	21.9362	20.6448	6.95103	13.0034	0.026746	0	18.5295	30.2885
1700085C21Rik	59.2278	45.2219	34.7552	37.3846	0	0	45.1655	76.1801
1700086L19Rik	17.549	17.6955	12.3574	13.0034	0.0668649	0.028685	12.16	11.9318
1700086O06Rik	40.582	51.1204	37.0722	26.8194	0.775633	0.745809	24.3199	31.2063
1700088E04Rik	0	0.491543	0	0	0.160476	0.129082	0	0
1700091H14Rik	19.7426	16.2209	16.2191	20.3177	0	0	21.4247	12.8496
1700092C02Rik	0	0	0	0	0	0.0143425	0	0
1700092C10Rik	0	0	0	0	0.013373	0.0143425	0.579046	0
1700092E19Rik	254.46	249.212	291.943	299.89	0	0	242.041	182.649
1700092K14Rik	0	0.491543	0.772337	0	0.013373	0.0143425	0	0.917832
1700092M07Rik	40.582	22.611	6.95103	14.6288	0.227341	0.22948	18.5295	24.7815
1700093K21Rik	0	0	0	0	0.0936109	0.0430275	0	0
1700094D03Rik	3.29043	1.96617	2.31701	1.62542	3.18277	3.19837	2.89523	0
1700094J05Rik	5.48406	8.35623	5.40636	3.25084	0.013373	0.0143425	3.47427	6.42482
1700094M24Rik	1.09681	0.491543	1.54467	0	0	0	0.579046	0
1700095A21Rik	150.263	114.529	95.7698	133.284	0.307579	0.40159	126.811	156.031
1700095B10Rik	38.3884	49.1543	37.0722	37.3846	0.0401189	0.0717124	45.7446	43.1381
1700095J03Rik	37.2916	29.4926	36.2998	33.3211	0.0401189	0.0717124	33.5846	23.8636
1700095J12Rik	0	0	0	0	0	0	0	0
1700096J18Rik	19.7426	19.6617	8.4957	8.12709	0.026746	0.0430275	12.16	6.42482
1700096K18Rik	554.986	526.442	384.624	442.927	2.01932	2.094	504.349	551.617
1700096P03Rik	0	0	0	0	0	0	0	0
1700097N02Rik	6.58087	7.37314	13.9021	10.5652	18.3477	16.752	7.52759	3.67133
1700099I09Rik	143.682	165.65	179.954	175.545	0	0	154.605	144.1
1700100I10Rik	0	0	0	0	0	0	0	0
1700100L14Rik	4.38724	7.86468	0.772337	1.62542	0	0	3.47427	0
1700101I11Rik	0	0.983086	16.2191	9.75251	0.013373	0.0143425	9.26473	4.58916
1700101O22Rik	15.3554	12.7801	13.9021	11.3779	0	0	8.10664	5.50699
1700102H20Rik	65.8087	73.2399	50.2019	52.0134	0.173849	0.272507	70.0645	96.3724
1700102P08Rik	0	0	0	0	1.67162	1.43425	0	0
1700104L18Rik	12.0649	17.6955	6.95103	17.8796	0.013373	0.0143425	20.8456	17.4388
1700105P06Rik	0	0.491543	0	1.62542	0.0668649	0.028685	1.73714	0.917832
1700108F19Rik	20.8394	21.1363	172.231	103.214	0.722141	0.659754	37.638	36.7133
1700108J01Rik	10.9681	11.797	27.0318	22.7559	0	0	15.6342	12.8496
1700109G14Rik	0	0	0.772337	0	0.0534919	0.028685	0	0
1700109G15Rik	49.3565	40.3065	56.3806	59.3278	0	0	48.0608	60.5769
1700109H08Rik	75.68	84.5454	62.5593	71.5184	0.534919	0.688439	93.8054	137.675
1700109I08Rik	0	0	0	0	0	0	0.579046	0
1700109K24Rik	1.09681	0.983086	0.772337	0.812709	0.427935	0.573699	23.1618	25.6993
1700110C19Rik	36.1948	44.2388	24.7148	47.1371	0.0668649	0.215137	31.8475	39.4668
1700110I01Rik	62.5182	57.019	60.2423	60.9532	0	0	74.1178	59.6591
1700110I07Rik	4.38724	5.40697	1.54467	1.62542	0.026746	0.0143425	1.73714	2.7535
1700110K17Rik	0	8.84777	3.86168	8.12709	0.0401189	0.11474	9.26473	7.34266
1700111N16Rik	0	0	0	0	0.013373	0.0143425	0	0
1700112H15Rik	0	0	0	0	0	0.0143425	0	0
1700112J05Rik	64.7119	57.019	78.006	77.2074	0	0	93.2263	104.633
1700112J16Rik	83.3576	80.1215	54.0636	51.2007	0.0401189	0.0430275	75.855	35.7954
1700113A16Rik	0	0	0	0	1.15008	1.03266	0	0
1700113B09Rik	0	0	0	1.62542	0.387816	0.473302	0	0
1700113H08Rik	126.133	125.835	109.672	113.779	0	0	134.339	91.7832
1700116B05Rik	0	0	0	0	0	0	0	0
1700119H24Rik	0	0	0	0	0.013373	0	0	0
1700120C14Rik	17.549	8.35623	10.0404	12.1906	0.200595	0.200795	8.10664	5.50699
1700120E14Rik	187.555	200.549	193.084	182.047	0	0	182.399	209.266
1700120G07Rik	0	0.491543	3.86168	0.812709	0	0	0	0
1700120K04Rik	2.19362	0.983086	0.772337	0	0.187222	0.11474	1.15809	1.83566
1700121L16Rik	34.0011	21.6279	11.5851	11.3779	0	0	15.0552	22.028
1700121N20Rik	0	0	0	0	0.013373	0.0573699	0	0
1700122C19Rik	2.19362	2.94926	3.86168	0.812709	0	0	2.31618	4.58916
1700122H20Rik	4.38724	1.47463	0	1.62542	0	0.0143425	1.15809	0.917832
1700122O11Rik	20.8394	25.0687	23.1701	30.0703	0.013373	0.0430275	49.7979	49.5629
1700123J17Rik	3.29043	1.47463	0	0	0.13373	0.157767	0	0
1700123K08Rik	44.9693	38.3403	44.7955	39.0101	0	0.0430275	42.2703	40.3846
1700123L14Rik	0	0	0.772337	0	0.013373	0	0	0
1700123M08Rik	183.167	180.396	98.0868	107.278	0.775633	0.631069	208.456	160.621
1700123O12Rik	0	0	0	0	0	0	0	0
1700123O20Rik	0	0	0	0	27.9495	26.3902	0	0
1700123O21Rik	96.5194	123.377	127.436	126.783	0	0	128.548	89.0297
1700124L16Rik	0	0	0	0	0.147103	0.11474	0	0
1700125G02Rik	2.19362	0	0	0	0	0.0143425	0	0
1700125G22Rik	8.77449	12.7801	3.08935	0.812709	0.120357	0.0717124	6.94855	3.67133
1700125H03Rik	0	0	0	0	0.013373	0.028685	0	0
1700125H20Rik	8.77449	16.2209	34.7552	26.0067	0.160476	0.157767	7.52759	4.58916
1700126H18Rik	7.67768	1.96617	1.54467	0	0	0	0.579046	0
1700128A07Rik	8.77449	4.91543	3.08935	3.25084	0.013373	0	6.94855	6.42482
1700128F08Rik	34.0011	18.6786	210.848	152.789	0.013373	0	82.2245	62.4126
1700129C05Rik	0	0	0.772337	0	0.0668649	0.0430275	0.579046	0
1810006J02Rik	0	0	0.772337	0	0	0	0	0
1810007C17Rik	0	0	0	0	0	0	0.579046	0
1810007D17Rik	37.2916	36.8657	30.8935	44.699	0	0.0717124	23.1618	23.8636
1810008I18Rik	38.3884	29.001	20.0808	37.3846	0	0	36.4799	22.9458
1810009A15Rik	38.3884	38.8319	13.9021	18.6923	11.0595	10.1975	26.6361	14.6853
1810009J06Rik	0	0	0	0	0	0.0430275	0	0
1810010H24Rik	19.7426	6.8816	13.1297	12.1906	1.21694	0.989632	13.8971	4.58916
1810012K16Rik	9.8713	17.6955	33.2105	31.6957	0.227341	0.129082	26.057	4.58916
1810013A23Rik	0	0	0	0	0	0	0	0
1810013L24Rik	13.1617	14.7463	17.7637	25.194	72.2141	75.7427	17.9504	16.521
1810014B01Rik	0	0	0	0	4.27935	4.63262	0	0
1810018F18Rik	4.38724	0.983086	5.40636	3.25084	0	0	4.05332	0.917832
1810019D21Rik	69.0991	63.409	268.001	243	1.09658	1.20477	151.131	172.552
1810020O05Rik	0	0.983086	0	0.812709	0.320951	0.372905	0	0.917832
1810021B22Rik	25.2267	21.1363	18.5361	22.7559	0.147103	0.129082	40.5332	45.8916
1810024B03Rik	411.304	321.469	339.056	369.783	0.775633	0.717124	429.652	621.372
1810026B05Rik	196.329	175.481	94.9974	108.903	9.21398	10.2692	108.282	81.687
1810030O07Rik	0	0	0	0	47.4473	49.037	0	0
1810034E14Rik	197.426	323.435	149.833	181.234	0.307579	0.157767	145.34	125.743
1810037I17Rik	37.2916	24.0856	11.5851	13.8161	53.2512	51.8194	5.21141	5.50699
1810041H14Rik	26.3235	21.1363	21.6254	13.8161	0.240714	0.22948	13.8971	11.014
1810044D09Rik	0	0	0	0	1.89896	2.05098	0	0
1810046K07Rik	183.167	230.534	526.734	311.268	0	0	151.71	111.058
1810053B23Rik	27.4203	36.3742	68.738	52.8261	0	0	66.5902	64.2482
1810055G02Rik	594.472	526.442	662.665	711.934	32.0283	32.5431	641.582	566.302
1810058I24Rik	298.333	265.925	182.271	225.933	76.4533	70.6224	295.313	260.664
1810062G17Rik	0	0	0	0	0.160476	0.329877	0	0
1810062O18Rik	0	0	0	0	0.0668649	0.11474	0	0
1810063I02Rik	20.8394	17.204	13.9021	11.3779	1.01635	1.03266	9.84377	16.521
1810064F22Rik	0	0	0	0	0.013373	0.028685	0	0
1810065E05Rik	0	0	0	0	0	0	0	0
2010001A14Rik	0	0	0	0	3.6642	3.4422	0	0
2010003K11Rik	30.7107	36.8657	23.9424	28.4448	0.013373	0	26.6361	26.6171
2010009K17Rik	12.0649	20.1533	27.8041	21.9432	0.0401189	0.0143425	15.0552	12.8496
2010010A06Rik	3.29043	11.797	0.772337	6.50168	0.374443	0.40159	7.52759	5.50699
2010016I18Rik	0	0	0	0	0	0.0143425	0	0
2010106C02Rik	0	0.491543	0.772337	0	0	0	0	0
2010106E10Rik	47.1629	48.6627	63.3316	47.1371	0	0	52.1141	46.8094
2010109A12Rik	0	0	0	0	0.026746	0	0	0
2010204K13Rik	0	0	0	0	17.6925	18.3584	0	0
2010300C02Rik	13.1617	9.83086	11.5851	13.8161	1.77861	2.18006	9.26473	7.34266
2010308F09Rik	0	0	0	0	0.147103	0.0717124	0	0
2010310C07Rik	97.6162	68.3244	22.3978	12.1906	0	0	43.4284	33.042
2010315B03Rik	0	0	0	0	0.882617	1.06134	0	0
2010320M18Rik	0	0	0	2.43813	7.9168	7.7306	0	0
2200002D01Rik	0	0.491543	0.772337	0.812709	1.55127	1.21911	1.15809	0
2200002J24Rik	3.29043	3.4408	4.63402	0.812709	0.026746	0.0143425	1.15809	0
2210010C04Rik	15.3554	14.2547	13.1297	13.0034	0.0936109	0.0573699	20.2666	22.028
2210011C24Rik	0	0	0	0	9.90938	8.3043	0	0
2210016F16Rik	878.546	735.84	571.529	678.612	34.2616	32.4714	816.454	1323.51
2210016L21Rik	235.814	154.836	103.493	121.094	27.2408	26.9926	115.23	178.059
2210039B01Rik	0	0	0	0	0.0936109	0.0573699	0	0
2210404E10Rik	74.5832	70.7822	81.8677	77.2074	0.0802379	0.11474	82.2245	93.6189
2210406O10Rik	42.7756	37.3572	36.2998	45.5117	0.120357	0.11474	33.5846	33.042
2210407C18Rik	0	0	0	0	0	0	0	0
2210408F21Rik	6.58087	5.40697	10.0404	5.68897	0.0401189	0.100397	1.73714	4.58916
2210408I21Rik	116.262	199.566	219.344	230.809	3.36999	3.88681	219.458	197.334
2210409D07Rik	6.58087	3.93234	7.72337	7.31439	0	0	1.73714	2.7535
2210409E12Rik	6.58087	5.40697	1.54467	0.812709	5.89748	6.06687	1.73714	0.917832
2210414B05Rik	7.67768	6.8816	14.6744	13.0034	0.026746	0	4.05332	13.7675
2210416O15Rik	0	0	0	0	0.213968	0.0573699	0	0
2210417A02Rik	95.4226	109.122	71.8273	86.9599	1.1367	0.731467	77.0131	70.6731
2210418O10Rik	122.843	116.496	22.3978	24.3813	0	0	20.2666	20.1923
2210420H20Rik	50.4533	56.0359	94.9974	71.5184	0.106984	0.157767	59.6417	42.2203
2300002M23Rik	174.393	139.107	143.655	138.161	0.427935	0.444617	75.855	78.0157
2300003K06Rik	26.3235	22.1194	17.7637	8.9398	0	0	22.5828	22.9458
2300009A05Rik	0	0	0	0	2.20654	2.2948	0	0
2310001H17Rik	0	0	0	0	0.026746	0.028685	0	0
2310001K24Rik	76.7768	73.7314	16.2191	35.7592	0.026746	0	46.9027	42.2203
2310002D06Rik	159.038	145.005	179.182	176.358	0	0	145.919	150.524
2310002F09Rik	14.2585	24.5771	30.8935	14.6288	0.401189	0.501987	16.7923	6.42482
2310002L09Rik	186.458	246.754	285.765	274.696	0	0	246.673	244.143
2310003N18Rik	0	0	0	0	0	0	0	0
2310005A03Rik	0	0	0	0	0.013373	0	0	0
2310005E17Rik	5.48406	2.45771	1.54467	0	0.0401189	0.028685	0.579046	5.50699
2310008N11Rik	0	0	0	0	0.0936109	0.0717124	0	0
2310009A05Rik	0	0	0	0	6.80685	6.82702	0	0
2310009B15Rik	0	0	0	0	4.92126	4.67565	0	0
2310010J17Rik	0	0.491543	2.31701	3.25084	1.81873	2.16572	0	1.83566
2310011J03Rik	2.19362	0	0	0	21.4636	19.9934	0	0
2310015A10Rik	214.975	221.686	261.822	276.321	5.52304	5.1633	264.624	355.201
2310015D24Rik	0	1.47463	1.54467	4.87626	0	0	3.47427	0
2310016D03Rik	15.3554	12.2886	17.7637	12.1906	0	0	18.5295	23.8636
2310016G11Rik	1.09681	1.96617	0.772337	0	0	0.0143425	0	0
2310020H05Rik	0	0	0	0.812709	0.013373	0.0143425	0	0
2310022A10Rik	1.09681	0.983086	0	0	83.5143	78.812	0.579046	0.917832
2310022B05Rik	17.549	9.83086	6.17869	8.12709	49.0788	48.2194	8.68568	8.26049
2310030A07Rik	0	0	0	0	0.334324	0.372905	0	0
2310030G06Rik	0	0	0	0	4.78753	4.61828	0	0
2310033P09Rik	0	0	0	0	14.5899	13.1664	0	0
2310034C09Rik	10.9681	8.35623	8.4957	4.87626	0	0	3.47427	5.50699
2310034G01Rik	161.231	145.005	181.499	189.361	0.441308	0.430275	161.554	151.442
2310034O05Rik	38.3884	31.9503	26.2594	29.2575	0.013373	0.0143425	33.0056	20.1923
2310039H08Rik	68.0023	67.3414	87.2741	71.5184	12.1159	10.6852	56.7465	53.2343
2310039L15Rik	0	0	0	0	1.32392	1.70676	0	0
2310040G24Rik	3.29043	4.42388	821.766	442.114	2.46063	2.48125	177.188	115.647
2310043L19Rik	0	0	0	0	0	0	0	0
2310043M15Rik	248.976	246.754	114.306	139.786	11.006	11.2302	180.662	215.691
2310043O21Rik	3.29043	3.93234	5.40636	4.06355	0	0	3.47427	8.26049
2310050C09Rik	0	0	0	0	0	0	0	0
2310057J18Rik	39.4852	32.9334	44.0232	36.5719	0	0	30.6894	55.9878
2310057M21Rik	0	0	0	0	18.1204	18.4731	0.579046	0
2310057N15Rik	37.2916	39.3234	28.5765	35.7592	0	0	34.1637	38.5489
2310061I04Rik	0	0	0	0	29.2735	28.5989	0	0
2310061N02Rik	16.4522	9.33931	15.4467	13.0034	0	0	18.5295	17.4388
2310065F04Rik	98.713	95.3593	117.395	134.91	0	0	126.811	128.496
2310068J16Rik	0	0	0	0	0.775633	0.602384	0	0
2310069B03Rik	0	0.491543	0.772337	0	0.62853	0.530672	0	0
2310069G16Rik	1.09681	0	1.54467	1.62542	0.0401189	0.028685	0	0
2310075C17Rik	0	0	0	0	0	0	0	0
2310079G19Rik	140.392	123.377	126.663	147.1	0	0	158.079	194.58
2310081J21Rik	0	0	0.772337	0	0	0	0	0
2400006E01Rik	4.38724	2.94926	1.54467	1.62542	11.9153	10.47	1.15809	5.50699
2410002F23Rik	0	0	0	0	67.7341	66.4201	0	0
2410003L11Rik	69.0991	64.3921	45.5679	59.3278	21.009	20.0078	60.2207	55.9878
2410004B18Rik	403.626	535.29	589.293	632.288	20.0595	19.3193	519.983	337.762
2410004I01Rik	0	0	0	0	1.1367	1.03266	0	0
2410004P03Rik	0	0	0	0	1.40416	1.26214	0	0
2410006H16Rik	68.0023	50.6289	43.2509	39.0101	103.092	99.4078	38.796	36.7133
2410012E07Rik	0	0.983086	0.772337	1.62542	0.013373	0	0.579046	0.917832
2410017I17Rik	0	1.96617	0	0	0.0401189	0.0143425	0	0
2410018L13Rik	0	0	0	0	0.454681	0.473302	0	0
2410021H03Rik	80.0672	81.1046	42.4785	35.7592	1.51115	1.33385	53.8512	27.535
2410022M11Rik	0	0.491543	0.772337	0	0.936109	0.674097	0.579046	0
2410124H12Rik	0	0	0	0	0.89599	0.788837	0	0
2410131K14Rik	0	0	1.54467	0	16.4755	15.2461	0	0
2410137M14Rik	51.5501	62.9175	59.4699	60.9532	11.7548	11.4166	66.5902	64.2482
2410141K09Rik	131.617	166.633	74.1443	92.6489	29.902	29.7607	161.554	125.743
2500002B13Rik	0	0	0.772337	0	20.9555	20.3663	0	0
2500004C02Rik	0	0	0.772337	0.812709	0.735514	0.946604	0.579046	0
2510002D24Rik	32.9043	49.6458	48.6572	60.1405	10.578	10.47	63.695	48.6451
2510003B16Rik	0	0	0	0	0.815752	0.874892	0	0
2510009E07Rik	1.09681	3.4408	4.63402	0.812709	3.87816	3.65733	0.579046	1.83566
2510039O18Rik	12.0649	12.7801	8.4957	9.75251	79.9169	76.9331	13.8971	16.521
2610001J05Rik	2.19362	1.96617	2.31701	1.62542	27.6419	25.4149	0.579046	0.917832
2610002M06Rik	0	0	0	0	10.4577	10.929	0	0
2610005L07Rik	139.295	151.887	152.923	148.726	8.97327	8.69155	129.706	72.5087
2610008E11Rik	5.48406	8.35623	0.772337	3.25084	4.93463	5.00553	2.31618	1.83566
2610016A17Rik	65.8087	69.3075	65.6486	39.0101	0.0534919	0.028685	38.217	51.3986
2610020C07Rik	320.269	260.026	191.54	221.87	0.962854	1.047	282.574	379.982
2610024D14Rik	0	0	0	0	0.013373	0	0	0
2610027K06Rik	77.8736	85.5284	79.5507	68.2676	0.0401189	0.028685	69.4855	53.2343
2610028E06Rik	0	0	0	0	0.842498	0.545014	0	0.917832
2610028H24Rik	21.9362	13.7632	8.4957	3.25084	0.294206	0.129082	18.5295	17.4388
2610035D17Rik	0	0	0	0	0.922736	0.975289	0	0
2610035F20Rik	15.3554	8.84777	2.31701	4.06355	4.8009	4.56091	2.89523	4.58916
2610037D02Rik	92.1321	89.9523	52.5189	56.8897	0.615157	0.501987	79.9083	84.4405
2610042L04Rik	0	0	1.54467	2.43813	0.147103	0.11474	1.15809	0
2610044O15Rik8	0	0	0	0	7.08768	7.24296	0	0
2610203C22Rik	0	0	0	0	0.0401189	0.0430275	0	0
2610206C17Rik	0	0	0	0	0.013373	0	0	0
2610301B20Rik	2.19362	0	0	0	23.4161	23.9089	1.15809	0
2610306M01Rik	0	0	0	0	1.6315	1.76413	0	0
2610307P16Rik	66.9055	86.5115	51.7466	58.5151	0.561665	0.717124	69.4855	84.4405
2610316D01Rik	0	0	0	0	0.200595	0.215137	0	0
2610318M16Rik	34.0011	41.2896	40.1615	34.9465	0	0	42.8494	22.028
2610318N02Rik	0	0	0	0	42.0045	40.3884	0	0
2610507B11Rik	18.6458	24.0856	33.2105	22.7559	416.501	433.918	20.8456	11.9318
2610507I01Rik	121.746	129.276	92.6804	107.278	0.454681	0.315535	144.182	99.1259
2610524H06Rik	0	0.983086	1.54467	0.812709	21.2229	21.3846	1.73714	2.7535
2610528A11Rik	1.09681	1.47463	2.31701	0.812709	0.427935	0.473302	1.73714	0.917832
2610528J11Rik	0	0	0	0	1.16345	1.2478	0	0
2700012I20Rik	0	0	0	0	0.13373	0.0573699	0	0
2700038G22Rik	0	0	0.772337	0	7.51561	7.55849	0	0
2700046A07Rik	42.7756	53.0866	12.3574	14.6288	0	0.0143425	28.9523	17.4388
2700046G09Rik	24.1298	35.8826	16.2191	29.2575	0.748887	0.588042	16.7923	23.8636
2700049A03Rik	1.09681	0.491543	0	0	56.2735	57.3986	0	0
2700054A10Rik	0	0	0	0	0.735514	0.874892	0	0
2700062C07Rik	0	0	0.772337	0	15.5127	16.0349	0	0
2700069I18Rik	55.9374	52.1035	79.5507	86.1472	0.013373	0	45.1655	29.3706
2700070H01Rik	0	0	0	0	0.173849	0.143425	1.73714	0.917832
2700081O15Rik	40.582	27.5264	44.0232	39.8228	18.6286	18.0142	29.5313	29.3706
2700089I24Rik	245.686	225.618	367.632	309.642	0	0	260.57	180.813
2700097O09Rik	4.38724	1.47463	0.772337	4.87626	35.2512	34.2068	4.63236	5.50699
2700099C18Rik	0	0	0	0	18.6018	19.0468	0	0
2810001G20Rik	0	0	0	0	4.37296	4.74736	0	0
2810002D19Rik	121.746	123.377	56.3806	74.7693	3.18277	3.05495	68.9064	60.5769
2810004N23Rik	12.0649	7.37314	3.86168	0.812709	107.572	107.138	2.89523	1.83566
2810006K23Rik	154.65	139.598	117.395	110.528	17.0773	17.9138	86.8568	82.6049
2810013P06Rik	0	0.491543	2.31701	0.812709	15.5394	16.4508	3.47427	0
2810021J22Rik	0	0	0	0	14.6568	14.156	0	0.917832
2810025M15Rik	0	0	1.54467	0.812709	82.8322	80.1888	0	0
2810029C07Rik	165.618	186.786	104.265	112.967	1.04309	1.06134	149.973	175.306
2810032G03Rik	8.77449	2.45771	7.72337	8.12709	0.534919	0.559357	13.318	21.1101
2810047C21Rik1	1.09681	0	0	0.812709	0.0534919	0.0143425	0	0
2810049E08Rik	188.652	161.718	163.735	175.545	0	0.028685	156.921	139.51
2810403D21Rik	0	0	0	0	0.347697	0.315535	0	0
2810404M03Rik	38.3884	44.2388	27.8041	33.3211	0	0	38.217	37.6311
2810405F15Rik	88.8417	87.0031	121.257	117.03	0	0	95.5425	51.3986
2810408A11Rik	0	0.983086	0	0.812709	11.902	11.4883	0.579046	0
2810408I11Rik	0	0	0	0	12.5973	11.9186	0	0
2810410L24Rik	29.6139	23.1025	21.6254	23.5686	2.38039	2.26611	26.6361	32.1241
2810414N06Rik	0	0	0	0	1.06984	0.946604	0	0
2810429I04Rik	306.01	317.045	585.431	436.425	1.04309	1.36254	261.729	134.003
2810433D01Rik	3.29043	1.96617	1.54467	2.43813	0.0668649	0.0717124	1.15809	1.83566
2810442N19Rik	0	0	0	0	0	0	0	0
2810454H06Rik	0	0.491543	0	0	0.374443	0.34422	0	0
2810459M11Rik	0	0	0	0	0.588411	0.501987	0	0
2810468N07Rik	270.912	265.925	166.052	229.997	1.81873	1.6207	266.361	228.54
2810471M01Rik	0	0	0	0	0	0	0	0
2900005J15Rik	75.68	54.5612	57.9253	74.7693	0.200595	0.157767	76.434	88.1119
2900009J06Rik	0	0	0.772337	0	0.615157	0.602384	0	0
2900026A02Rik	281.88	293.943	201.58	238.937	16.636	17.168	261.729	228.54
2900040C04Rik	1.09681	0.491543	0	2.43813	0	0	0.579046	0
2900041M22Rik	20.8394	32.9334	7.72337	12.1906	7.46212	7.01348	11.5809	15.6031
2900052L18Rik	23.033	27.0349	37.8445	38.1973	8.31799	8.31864	26.6361	15.6031
2900052N01Rik	0	0	0	0	0.280833	0.301192	0	0
2900057B20Rik	3.29043	0.983086	2.31701	0	0.0401189	0.028685	2.31618	1.83566
2900060B14Rik	0	0	0	0	0.0668649	0.028685	0	0
2900076A07Rik	23.033	22.1194	11.5851	19.505	2.46063	2.94021	18.5295	20.1923
2900079G21Rik	0	0	0	0	0.013373	0	0	0
2900092C05Rik	0	0	0	0	0	0	0	0
2900092D14Rik	2.19362	2.45771	6.95103	3.25084	0	0	0	0.917832
2900093K20Rik	0	0.491543	4.63402	5.68897	1.84547	1.76413	5.79046	0.917832
2900097C17Rik	20.8394	20.6448	16.2191	11.3779	25.1947	28.0252	13.318	22.028
3000002C10Rik	0	0	0	0	1.59138	1.63504	0	0
3010001F23Rik	108.584	103.716	79.5507	72.3311	0.0936109	0.028685	77.0131	37.6311
3010003L21Rik	0	0	0	0	1.12333	1.047	0	0
3100003L05Rik	127.23	119.936	149.061	130.034	0.026746	0	189.927	76.1801
3110009E18Rik	0	0	0	0	3.15602	2.91152	0	0
3110009F21Rik	190.845	201.041	113.534	130.846	0	0	237.988	216.608
3110015C05Rik	0	0	0	0	0	0	0	0
3110021A11Rik	0	0	0	0	0.227341	0.243822	0	0
3110039M20Rik	0	0	0	0	0	0	0	0
3110040N11Rik	0	0	0	0	16.7831	15.4182	0	0
3110045C21Rik	0	0	0	0	0.254087	0.157767	0	0
3110056K07Rik	231.427	168.599	152.15	169.856	2.40714	2.75376	237.988	267.089
3110070M22Rik	91.0353	89.9523	61.0146	67.4549	0.013373	0.0717124	68.9064	38.5489
3110082I17Rik	12.0649	6.8816	5.40636	4.06355	39.2363	36.9893	5.79046	3.67133
3110082J24Rik	127.23	131.733	88.0464	105.652	0.147103	0.17211	149.394	226.705
3110099E03Rik	46.0661	30.4757	14.6744	24.3813	0	0	33.5846	32.1241
3200001D21Rik	0	0	0.772337	0	0	0.0143425	0	0
3300002I08Rik	0	0	0	0.812709	0.655276	0.788837	0	0
3300002P13Rik	0	0	0	0	0.802379	0.946604	0	0
3300005D01Rik	0	0.983086	2.31701	1.62542	0.0401189	0	9.84377	10.0962
3425401B19Rik	18.6458	22.1194	170.686	87.7726	0.347697	0.530672	31.2685	32.1241
3632454L22Rik	0	0	0	0	0.0936109	0.17211	0	0
3830403N18Rik	3.29043	0	1.54467	0.812709	0.013373	0.0573699	1.15809	3.67133
3830406C13Rik	0	0.491543	0	0	8.02379	7.77363	0	0.917832
3830408C21Rik	1.09681	0.983086	1.54467	0.812709	1.8321	1.49162	0	1.83566
3830417A13Rik	18.6458	22.1194	31.6658	30.0703	0.147103	0.22948	17.3714	35.7954
3830432H09Rik	0	0	0	0	0.13373	0.157767	0	0
3930402G23Rik	0	0	0	0	0	0.0143425	0	0
4430402I18Rik	55.9374	47.6796	45.5679	47.9499	0.307579	0.272507	34.1637	36.7133
4631405J19Rik	65.8087	75.206	54.0636	60.1405	0.0802379	0	54.4303	33.042
4632404H12Rik	136.005	159.751	167.597	144.662	3.91828	3.8151	140.129	89.9475
4632415L05Rik	4.38724	1.96617	1.54467	1.62542	8.02379	8.44772	0	0
4632427E13Rik	0	0	0	0	0.240714	0.34422	0	0
4632428C04Rik	4.38724	14.7463	9.26804	17.0669	0.76226	0.631069	23.7409	36.7133
4732414G09Rik	0	0	0	0	0.013373	0	0	0
4732416N19Rik	0	0	0	0	0.0668649	0.0717124	0	0
4732471J01Rik	0	0	0	0	1.10996	1.16174	0	0
4732490B19Rik	3.29043	1.47463	1.54467	2.43813	0.026746	0.028685	3.47427	1.83566
4732491K20Rik	18.6458	19.6617	4.63402	8.12709	0.26746	0.329877	21.4247	17.4388
4831407H17Rik	0	0	0.772337	0	0.013373	0	0	0
4831440E17Rik	0	0.983086	2.31701	0.812709	1.41754	1.33385	0	0
4833411C07Rik	0	0	0	0.812709	0	0	0	0
4833412C05Rik	42.7756	30.9672	40.1615	31.6957	0	0	23.1618	13.7675
4833415N18Rik	23.033	30.4757	31.6658	39.0101	0	0	48.6398	40.3846
4833417C18Rik	114.068	92.9016	44.0232	66.6422	3.39674	3.27009	50.377	32.1241
4833418N02Rik	26.3235	35.8826	11.5851	19.505	0.160476	0.215137	37.638	29.3706
4833419F23Rik	0	0	0	0	0.026746	0.0430275	0	0
4833420G17Rik	55.9374	74.7145	57.1529	46.3244	32.1888	31.7256	49.7979	69.7552
4833422C13Rik	1.09681	0.491543	10.8127	12.1906	0.013373	0	1.73714	3.67133
4833422M21Rik	152.457	151.395	173.776	172.294	0.026746	0.028685	166.765	184.484
4833423E24Rik	257.751	257.568	375.356	303.141	0	0.0143425	283.153	245.061
4833427F10Rik	0	0	0	0.812709	0	0	0	0
4833427G06Rik	0	0	0	0	0.0534919	0.028685	0	0
4833428L15Rik	0	0	0	0	0.0534919	0.0430275	0	0
4833438C02Rik	128.327	149.921	142.882	185.298	1.4844	1.46293	154.605	104.633
4833439L19Rik	5.48406	10.8139	7.72337	8.9398	138.959	136.397	5.79046	1.83566
4921504A21Rik	9.8713	13.2717	3.08935	2.43813	0.0936109	0.0573699	3.47427	5.50699
4921504E06Rik	0	0	0.772337	0	0.0401189	0.0143425	0.579046	0.917832
4921507G05Rik	18.6458	18.1871	23.9424	28.4448	0.0936109	0.100397	13.8971	12.8496
4921507P07Rik	0	0	0	0	1.10996	1.57767	0	0
4921508D12Rik	1.09681	0.491543	0.772337	0	0.013373	0	1.73714	0
4921509C19Rik	28.5171	24.5771	15.4467	15.4415	0.0401189	0.0430275	51.535	68.8374
4921509O07Rik	27.4203	30.4757	22.3978	20.3177	0	0.0430275	28.9523	32.1241
4921511C10Rik	0	0	0	0	0.013373	0.0143425	0	0
4921511C20Rik	1.09681	0	1.54467	0	0	0	0	0
4921511I17Rik	0	0	0	0	0	0	0	0
4921511M17Rik	21.9362	62.4259	23.1701	45.5117	0	0	45.1655	34.8776
4921513H07Rik	0	0	0	0	0.026746	0.0717124	0	0
4921513I03Rik	0	0	0	0	0	0	0	0
4921515E04Rik	1.09681	0.491543	4.63402	2.43813	0	0	13.318	7.34266
4921517D22Rik	316.978	245.28	210.076	238.937	0.695395	0.717124	293.576	343.269
4921518K17Rik	0	0.491543	0	0	0.013373	0	0	0
4921524J17Rik	1.09681	0.983086	0.772337	0.812709	27.428	27.681	0	0
4921524L21Rik	0	0	0	0	0	0	0	0
4921525O09Rik	8.77449	14.7463	10.0404	2.43813	2.75483	2.78244	5.21141	4.58916
4921529L05Rik	0	0.491543	1.54467	3.25084	0	0	4.05332	0.917832
4921531C22Rik	92.1321	130.75	173.003	174.733	0.708768	0.501987	229.881	228.54
4921531P14Rik	0	0	0	0	0	0	0	0
4921533I20Rik	0	0	0	0	0	0	0	0
4921534H16Rik	0	0	0	0	0	0.0143425	0	0
4921536K21Rik	0	0	0	0	2.1263	2.26611	0	0
4921539E11Rik	0	0	0.772337	0	0.0401189	0.0143425	0	0
4922502B01Rik	0	0	1.54467	0	0.013373	0.0143425	0	0
4922502D21Rik	0	0	0.772337	0	0	0	0	0
4922502H24Rik	63.615	74.223	77.2337	52.0134	0	0	40.5332	21.1101
4922502N22Rik	0	0	0	0	0	0	0	0
4930401C15Rik	256.654	266.416	484.255	422.609	0	0	381.591	340.516
4930401O10Rik	58.131	53.0866	31.6658	39.8228	0	0	53.8512	46.8094
4930401O12Rik	19.7426	19.6617	16.9914	15.4415	0	0	14.4761	11.014
4930402F06Rik	14.2585	7.86468	17.7637	23.5686	0	0.0143425	11.0019	21.1101
4930402F11Rik	146.973	155.328	88.8187	90.2108	0.013373	0	85.6987	40.3846
4930402H24Rik	1.09681	2.45771	3.86168	1.62542	22.5067	22.1018	0	1.83566
4930402K13Rik	0	0	0	0	0	0.0143425	0	0
4930404A05Rik	1.09681	0.491543	0	0	0	0	0	0
4930404H11Rik	3.29043	4.42388	17.7637	8.9398	0.013373	0.0143425	12.16	7.34266
4930404I05Rik	32.9043	29.001	14.6744	27.6321	0.254087	0.329877	21.4247	37.6311
4930404N11Rik	0	0	0	0	0	0	0	0
4930405A10Rik	0	0	0	0	0	0	0	0
4930405A21Rik	89.9385	105.19	82.64	89.398	0.347697	0.243822	56.1674	33.9598
4930405D11Rik	0	0	0	0	0.013373	0	0	0
4930405J17Rik	0	0	0	0	0.013373	0	0	0
4930405L22Rik	0	0	0.772337	0.812709	0	0	2.89523	0.917832
4930405O22Rik	0	0	0	0	0	0	0	0
4930406D18Rik	28.5171	28.0179	24.7148	21.9432	0	0	17.9504	30.2885
4930407G08Rik	211.685	174.006	156.784	186.923	0	0	285.469	368.968
4930407I10Rik	4.38724	0.983086	0.772337	0.812709	0.013373	0.0143425	1.15809	1.83566
4930407I19Rik	0	0	0	0	0	0	0	0
4930412B13Rik	4.38724	11.797	3.08935	8.12709	0	0	9.26473	11.014
4930412C18Rik	7.67768	4.42388	2.31701	4.06355	0.0936109	0.243822	6.94855	11.014
4930412O13Rik	21.9362	8.35623	23.1701	42.2609	0.0534919	0.0143425	20.8456	21.1101
4930413E15Rik	3.29043	1.47463	0.772337	0.812709	0	0	1.15809	0
4930413F20Rik	0	0	0	0	0	0.0143425	0	0.917832
4930413G21Rik	0	3.93234	20.0808	6.50168	5.17534	4.47486	8.10664	1.83566
4930413M19Rik	53.7437	49.6458	17.7637	13.8161	0	0	15.6342	20.1923
4930414N06Rik	31.8075	38.3403	43.2509	47.9499	0	0	38.796	26.6171
4930415L06Rik	46.0661	48.1712	35.5275	34.9465	0	0	49.7979	94.5367
4930415O20Rik	0	0	0	0	0.187222	0.186452	0	0
4930417O13Rik	0	0	0	0	0.013373	0	0	0
4930417O22Rik	219.362	226.601	282.675	284.448	0	0	283.153	204.677
4930419G24Rik	191.942	140.581	145.972	162.542	0	0	116.388	117.482
4930422M22Rik	0	0	0	0	0.695395	0.602384	0	0
4930423M02Rik	0	0	0	0.812709	0	0	0	0
4930425K10Rik	29.6139	37.8488	29.3488	37.3846	0	0	51.535	43.1381
4930425L21Rik	0	0	0	0	0.106984	0.0573699	0.579046	0.917832
4930425O10Rik	6.58087	9.33931	4.63402	4.06355	0	0	3.47427	4.58916
4930426D05Rik	0	0	0	0	0.013373	0.028685	0	0
4930426L09Rik	10.9681	7.37314	5.40636	6.50168	0.0936109	0.0860549	4.05332	4.58916
4930428D20Rik	0	0	0	0	0	0	0	0
4930428E07Rik	0	0	0	0	0	0	0	0
4930428G15Rik	0	0	0	0	0	0	0	0
4930428O21Rik	0	0	0	0	0	0	0	0
4930429B21Rik	4.38724	4.91543	1.54467	1.62542	1.67162	1.70676	2.89523	1.83566
4930429D17Rik	5.48406	10.8139	29.3488	25.194	0	0	23.7409	21.1101
4930429F11Rik	162.328	153.361	193.857	185.298	0	0	118.704	85.3584
4930429F24Rik	0	0	0	0	0.0668649	0.0573699	0	0
4930429H19Rik	2.19362	5.89851	10.0404	13.0034	0	0.0143425	5.79046	1.83566
4930430A15Rik	17.549	14.2547	1.54467	2.43813	0	0	4.05332	5.50699
4930430F08Rik	0	0	0	0	20.8618	20.2803	0	0
4930430F21Rik	1.09681	0	2.31701	0.812709	0	0	0.579046	0
4930430J02Rik	0	0	0	0	0.013373	0	0	0
4930431F12Rik	1.09681	0.491543	0.772337	0	0	0	0	0
4930431P03Rik	1.09681	0	0	0	0	0.0143425	1.15809	0.917832
4930431P22Rik	6.58087	4.91543	1.54467	1.62542	0	0.028685	6.3695	2.7535
4930432J09Rik	0	0	0	0	0	0	0	0.917832
4930432K21Rik	5.48406	4.42388	0.772337	2.43813	11.4205	10.8573	0.579046	0.917832
4930432L08Rik	19.7426	29.001	20.0808	20.3177	0.026746	0.0143425	18.5295	25.6993
4930432M17Rik	71.2927	83.0707	88.0464	95.8997	0	0	92.6473	68.8374
4930432O09Rik	0	0	0	0	0	0	0	0
4930433B08Rik	5.48406	2.45771	0.772337	0.812709	0	0	1.15809	2.7535
4930433I11Rik	21.9362	16.7125	3.86168	9.75251	0	0	5.79046	4.58916
4930433N12Rik	50.4533	58.9851	27.8041	30.883	1.09658	1.27648	16.2133	14.6853
4930434J06Rik	83.3576	87.9862	57.1529	60.1405	0	0	85.6987	95.4545
4930435F18Rik	0	0	0	0	0	0	0	0
4930438E09Rik	0	0	1.54467	0.812709	0	0	1.15809	0.917832
4930440C22Rik	0	0	0	0	0	0	0	0
4930440I19Rik	0	0	0	0	0	0.028685	0	0
4930441H08Rik	28.5171	33.9165	24.7148	26.0067	0	0	19.6875	25.6993
4930441J16Rik	0	0	0	0	0	0	0	0
4930442J19Rik	0	0	0	0	0	0	0	0
4930442L01Rik	0	0	0	0	0.13373	0.100397	0	0
4930443O20Rik	6.58087	5.89851	2.31701	2.43813	0.013373	0.0430275	4.63236	6.42482
4930444F02Rik	0	0	1.54467	0.812709	0.227341	0.100397	0.579046	0.917832
4930444G20Rik	0	0	2.31701	0	0.120357	0.100397	0	0
4930444M15Rik	30.7107	29.4926	42.4785	50.388	8.07728	7.55849	30.6894	23.8636
4930444P10Rik	1.09681	0.491543	0.772337	0	0.026746	0.028685	0.579046	0
4930445N18Rik	0	0	0	0	0.0401189	0	0	0
4930447A16Rik	26.3235	20.1533	14.6744	17.8796	0	0	12.739	5.50699
4930447C04Rik	0	0	1.54467	0	12.3031	13.9409	0	0
4930447F24Rik	0	0	0	0	0.26746	0.186452	0	0
4930447J18Rik	10.9681	9.83086	6.95103	5.68897	0	0	10.4228	2.7535
4930447K03Rik	5.48406	2.94926	5.40636	4.87626	0.120357	0.143425	4.63236	0.917832
4930447M23Rik	0	0.983086	0	0.812709	0	0.0143425	0	0
4930447N08Rik	0	0	0	0	0.013373	0.0143425	0	0
4930448C13Rik	0	0	0	0	0	0	0	0
4930448F12Rik	4.38724	3.4408	2.31701	4.06355	0	0	2.89523	5.50699
4930448H16Rik	0	0	0.772337	0	0.0668649	0.0143425	0	0
4930448I06Rik	10.9681	7.37314	27.8041	24.3813	0	0	30.1104	29.3706
4930448I18Rik	7.67768	5.89851	0.772337	0	0	0	0	3.67133
4930448K20Rik	0	0	0	0	0	0	0	0
4930449E01Rik	46.0661	49.6458	53.2912	59.3278	0	0	43.4284	27.535
4930449E18Rik	31.8075	21.1363	33.2105	28.4448	0.013373	0	19.1085	23.8636
4930449I24Rik	89.9385	78.6468	21.6254	39.8228	0	0	58.4836	41.3024
4930451G09Rik	12.0649	8.35623	7.72337	7.31439	0.454681	0.315535	18.5295	14.6853
4930451I11Rik	35.098	42.7642	50.9742	46.3244	0	0.0143425	35.3218	24.7815
4930452A19Rik	0	0	0	0	0.013373	0	0.579046	0.917832
4930452B06Rik	1.09681	2.94926	1.54467	2.43813	29.8485	29.0435	1.73714	0.917832
4930452G13Rik	57.0342	73.2399	29.3488	30.883	0.013373	0	52.1141	45.8916
4930452N14Rik	0	0	0	0	0	0	0	0
4930453H23Rik	0	0	0.772337	1.62542	0.26746	0.17211	0	0
4930453L07Rik	3.29043	6.39006	1.54467	0	0	0	0.579046	0
4930453N24Rik	4.38724	2.45771	4.63402	4.06355	34.5157	35.6267	5.21141	5.50699
4930455B14Rik	160.134	294.926	77.2337	109.716	0.120357	0.100397	158.658	193.663
4930455C13Rik	0	0	0	0	0.173849	0.157767	0	0
4930455D15Rik	118.456	121.411	54.0636	98.3378	0.013373	0	102.491	110.14
4930455F16Rik	109.681	115.021	138.248	111.341	0	0	99.0168	67.9196
4930455G09Rik	25.2267	8.35623	66.421	43.0736	0.601784	0.430275	39.9541	21.1101
4930455H04Rik	224.846	234.466	271.09	225.933	0	0	169.66	149.607
4930455J16Rik	28.5171	26.5433	84.957	69.0803	0	0	38.796	44.0559
4930456L15Rik	0	0	0	0.812709	0.013373	0	0	0
4930459C07Rik	0	0	0	0	0	0.0430275	0	0
4930459L07Rik	7.67768	19.6617	2.31701	3.25084	0	0	4.63236	2.7535
4930461G14Rik	0	0	0	0	19.0699	18.344	0	0
4930463O16Rik	0	0	0	0	0.013373	0	0	0
4930465K10Rik	127.23	108.631	71.8273	100.776	0.401189	0.415932	132.022	161.538
4930465M20Rik	0	0	0	0	0	0	0	0
4930467D21Rik	15.3554	10.8139	15.4467	11.3779	0.454681	0.40159	11.0019	10.0962
4930467E23Rik	2.19362	1.96617	0	0	0	0	0.579046	0.917832
4930467J12Rik	38.3884	26.5433	27.8041	34.9465	0	0	31.8475	24.7815
4930467K11Rik	0	0.983086	1.54467	0.812709	0.013373	0.100397	2.31618	0.917832
4930469K13Rik	0	0	0	0	0	0.0143425	0	0
4930470G03Rik	0	0.491543	0	0	0.0802379	0.129082	0	0
4930470H14Rik	8.77449	8.35623	6.17869	0.812709	0	0	4.05332	6.42482
4930470O06Rik	7.67768	9.83086	11.5851	5.68897	0	0	48.0608	51.3986
4930470P17Rik	35.098	45.2219	54.8359	53.6388	0.0401189	0.100397	50.956	38.5489
4930471C04Rik	1.09681	2.45771	6.17869	8.12709	0	0	5.79046	6.42482
4930471G03Rik	0	0	0	0	0	0	0	0
4930471G24Rik	31.8075	27.0349	43.2509	34.9465	0	0	27.7942	25.6993
4930471M09Rik	0	0	0	0	0.0401189	0	0	0
4930473A02Rik	0	0	1.54467	1.62542	0.173849	0.0860549	0	1.83566
4930473O22Rik	0	0	0	0	0	0	0	0
4930474G06Rik	50.4533	92.41	14.6744	20.3177	0	0	44.0075	33.042
4930474H20Rik	348.786	391.76	141.338	212.117	0	0	275.626	269.843
4930474M22Rik	7.67768	4.91543	6.17869	8.9398	0	0	6.3695	4.58916
4930474N05Rik	5.48406	8.35623	0.772337	6.50168	0	0	3.47427	3.67133
4930474N09Rik	4.38724	0.491543	1.54467	1.62542	0.026746	0	0.579046	0
4930477N07Rik	0	0	3.08935	1.62542	0.0401189	0.0860549	1.15809	0
4930478L05Rik	8.77449	1.96617	3.86168	3.25084	0	0	0.579046	0.917832
4930478P22Rik	38.3884	28.0179	40.1615	32.5084	0	0	26.6361	37.6311
4930479D17Rik	0	2.45771	3.08935	4.87626	0	0.11474	0.579046	0.917832
4930480E11Rik	57.0342	57.019	38.6168	52.8261	0	0	59.6417	83.5227
4930480G23Rik	1.09681	0	0.772337	0	0.013373	0.0430275	0	0
4930480K15Rik	2.19362	6.8816	612.463	402.291	0	0	253.043	316.652
4930480K23Rik	0	0	0	0	2.16642	2.42388	0	0
4930480M12Rik	174.393	170.074	193.857	248.689	0	0	312.685	349.694
4930481A15Rik	1.09681	0.491543	0.772337	0	0.227341	0.28685	0.579046	0
4930482G09Rik	68.0023	88.4777	95.7698	74.7693	0	0	65.4321	80.7692
4930483J18Rik	0	0	0.772337	2.43813	0.0802379	0.0430275	0.579046	1.83566
4930483K19Rik	7.67768	16.2209	272.635	197.488	0.374443	0.301192	92.6473	96.3724
4930483O08Rik	116.262	126.818	107.355	123.532	0	0	144.761	137.675
4930484H19Rik	0	0	0	0	0	0	0	0
4930486F22Rik	0	0	0	0	0	0	0	0
4930486I03Rik	0	0	0	0	0	0	0	0
4930486L24Rik	0	0	0	0	1.6315	1.7211	0	0
4930487D11Rik	2.19362	11.3055	13.9021	13.0034	0	0	17.9504	11.014
4930487H11Rik	3.29043	1.47463	0	3.25084	0	0.0143425	2.31618	5.50699
4930488B22Rik	1.09681	1.47463	3.08935	1.62542	0	0	1.73714	0
4930488L21Rik	8.77449	13.2717	324.381	168.231	0	0	52.6931	62.4126
4930500F04Rik	21.9362	16.2209	24.7148	31.6957	0	0.0143425	33.0056	63.3304
4930500G05Rik	0	0	0	0	0.374443	0.415932	0	0
4930500L23Rik	109.681	95.8508	42.4785	53.6388	0.013373	0	91.4892	98.208
4930502A04Rik	0	0	0	0	0	0	0	0
4930502E09Rik	0	0.491543	1.54467	0	0.0668649	0.0430275	0.579046	0
4930502E18Rik	36.1948	34.8995	8.4957	13.0034	1.69837	1.77847	15.6342	18.3566
4930503B20Rik	0	0	0	0	0.414562	0.315535	0	0
4930503E14Rik	0	0	0	0	0.026746	0.028685	0	0.917832
4930503E24Rik	0	0	0	0	0.0401189	0.100397	0	0
4930503F20Rik	421.175	610.005	1167	1142.67	0	0	941.528	958.217
4930503H13Rik	13.1617	14.2547	4.63402	8.9398	0	0	12.739	23.8636
4930503L19Rik	9.8713	9.33931	5.40636	10.5652	29.5008	29.3591	9.26473	1.83566
4930503O07Rik	2.19362	5.40697	6.17869	4.87626	0	0	2.89523	3.67133
4930504C09Rik	46.0661	38.3403	33.9828	47.1371	0	0	46.3236	82.6049
4930505A04Rik	0	0	0	0	0.0936109	0.129082	0	0
4930505G20Rik	0	0.491543	0	0	0	0	0	0
4930505K13Rik	3.29043	8.35623	9.26804	5.68897	0	0	1.15809	6.42482
4930505K14Rik	13.1617	11.3055	11.5851	15.4415	0.026746	0.0573699	11.5809	4.58916
4930505N22Rik	5.48406	9.83086	3.08935	4.06355	0.106984	0.100397	5.21141	5.50699
4930506A18Rik	4.38724	2.45771	0.772337	4.87626	0	0	3.47427	2.7535
4930506C21Rik	8.77449	5.89851	0.772337	4.06355	0.173849	0.143425	9.84377	15.6031
4930507D05Rik	41.6788	51.1204	48.6572	51.2007	0.347697	0.387247	62.5369	78.9336
4930507D10Rik	93.2289	64.8836	53.2912	54.4515	0	0	47.4817	44.9738
4930509E16Rik	0	0	0	0	1.10996	0.975289	0	0
4930509G22Rik	7.67768	11.3055	40.9338	28.4448	0.0802379	0.0860549	16.2133	16.521
4930509J09Rik	2.19362	0.491543	3.08935	0	0	0	4.63236	5.50699
4930509K18Rik	428.853	348.995	242.514	272.258	0	0	339.321	545.192
4930511A02Rik	0	0	0	0	0.0401189	0.0143425	0	0.917832
4930511A08Rik	1.09681	0.491543	0	0	0.026746	0.0143425	0.579046	0
4930511E03Rik	12.0649	11.797	13.1297	23.5686	0.013373	0.0573699	15.6342	11.014
4930511M06Rik	0	0	0	0	0.0401189	0.0860549	0	0
4930512B01Rik	0	0	1.54467	0	0.0668649	0.0143425	0	0.917832
4930512J16Rik	1.09681	0	0.772337	0	0.789006	0.860549	0	0
4930512M02Rik	0	0	0	0	0	0	0	0
4930513D17Rik	0	0	0	0	0	0	0	0
4930513N10Rik	26.3235	19.1702	3.08935	8.9398	6.47252	5.66528	4.63236	7.34266
4930513O06Rik	42.7756	26.0518	27.8041	22.7559	0.013373	0	37.638	53.2343
4930515B02Rik	0	0	0	0	0	0	0	0
4930515G01Rik	86.6481	124.852	84.1847	85.3345	0.0802379	0.028685	62.5369	39.4668
4930515G16Rik	0	0	0	0.812709	0	0	0.579046	0
4930515L03Rik	0	0.491543	0.772337	0	0	0	0.579046	0
4930515L19Rik	0	0	0	0	0	0	0	0
4930517E11Rik	12.0649	10.3224	10.8127	8.9398	0	0	28.3732	18.3566
4930517M08Rik	3.29043	7.86468	11.5851	10.5652	0	0	2.31618	2.7535
4930518J21Rik	0	0.983086	2.31701	0	0	0.0143425	0	0
4930518P08Rik	38.3884	51.612	54.0636	37.3846	0.0401189	0	35.9008	19.2745
4930519D14Rik	16.4522	10.8139	13.1297	8.12709	0	0	4.63236	3.67133
4930519F16Rik	0	0	0	0	1.93908	1.87887	0	0
4930519F24Rik	0	0	0	0	0	0	0	0
4930519G04Rik	34.0011	64.8836	12.3574	21.9432	0.160476	0.272507	30.6894	33.042
4930519H02Rik	0	0	0	0	0	0.0143425	0	0
4930519K11Rik	0	0	0	0	0	0	0	0
4930519L02Rik	2.19362	2.45771	2.31701	1.62542	0.013373	0.028685	1.73714	0
4930520O04Rik	0	0	0	0	1.10996	0.817522	0	0
4930520P13Rik	37.2916	21.6279	29.3488	30.883	0	0	35.9008	28.4528
4930521E06Rik	44.9693	29.4926	18.5361	22.7559	0	0.0143425	22.5828	21.1101
4930521O11Rik	8.77449	11.3055	4.63402	8.9398	0	0	6.3695	3.67133
4930521O17Rik	47.1629	43.7473	11.5851	21.1304	0	0	40.5332	48.6451
4930522H14Rik	16.4522	15.7294	13.9021	14.6288	0	0	12.16	9.17832
4930522O17Rik	1.09681	0.491543	3.08935	0.812709	0	0	6.94855	0.917832
4930522P08Rik	337.818	355.877	155.24	225.121	0.294206	0.573699	303.999	260.664
4930523C07Rik	0	0	0	0	0.106984	0.0860549	0	0
4930523O13Rik	121.746	132.225	121.257	120.281	0	0	82.8035	80.7692
4930524B15Rik	0	0	0	0	0.387816	0.573699	0	0
4930524B17Rik	0	1.47463	1.54467	2.43813	0	0	2.31618	1.83566
4930524C18Rik	24.1298	13.7632	40.1615	21.1304	0	0	11.0019	9.17832
4930524N10Rik	77.8736	89.4608	154.467	92.6489	0	0	107.702	45.8916
4930524O05Rik	50.4533	70.2906	69.5103	77.2074	0	0	66.0112	40.3846
4930524O08Rik	0	0	0	0	0	0	0	0
4930525C09Rik	0	0.491543	12.3574	10.5652	0	0	0.579046	2.7535
4930525D18Rik	0	0	0	0	0.0534919	0.028685	0	0
4930525G20Rik	602.149	573.63	366.86	420.984	0.240714	0.315535	420.387	444.231
4930526H09Rik	12.0649	7.37314	9.26804	12.1906	0	0	5.79046	3.67133
4930526I15Rik	8.77449	11.797	2.31701	1.62542	1.09658	0.774494	9.84377	11.9318
4930526L06Rik	31.8075	31.9503	6.95103	14.6288	1.75186	1.57767	11.5809	10.0962
4930527F14Rik	3.29043	8.35623	3.86168	4.87626	0.026746	0.0143425	5.79046	2.7535
4930527G23Rik	262.138	247.738	223.978	225.933	0	0	281.416	332.255
4930528A17Rik	440.918	397.658	427.102	459.181	0.869244	0.889234	469.606	445.149
4930528D03Rik	84.4545	72.2568	84.1847	82.0837	0.200595	0.143425	77.0131	73.4266
4930528G23Rik	3.29043	3.4408	306.618	229.997	0	0	68.3274	104.633
4930528H21Rik	50.4533	52.5951	38.6168	28.4448	0	0	34.7427	33.9598
4930528P14Rik	0	0	0.772337	0	0.013373	0	0	0
4930529C04Rik	1.09681	0.983086	0.772337	0	0.013373	0.028685	0.579046	0
4930529K09Rik	9.8713	6.39006	3.08935	3.25084	0	0	4.05332	1.83566
4930529L06Rik	1.09681	3.4408	6.95103	0.812709	0	0	2.31618	0
4930529N20Rik	108.584	115.021	74.1443	82.8964	0	0	79.9083	60.5769
4930532I03Rik	69.0991	53.5782	44.0232	53.6388	0	0	55.5884	67.9196
4930532M18Rik	0	0	0	0	0	0	0	0
4930533B01Rik	0	0	0	0	0.026746	0.0143425	0	0
4930533N22Rik	0	0	0	0	0	0	0	0
4930533P14Rik	0	0	0	0	0	0	0	0
4930534H03Rik	0	0	0	0	0	0	0	0
4930539C22Rik	0	0	0.772337	0	0	0	0	0
4930539E08Rik	0	0.491543	3.86168	0	13.2526	11.474	1.15809	0
4930539J05Rik	0	0.491543	0	0.812709	0.160476	0.11474	0.579046	0
4930539M17Rik	28.5171	28.5095	8.4957	9.75251	0.0668649	0.028685	13.318	15.6031
4930539N22Rik	3.29043	4.42388	2.31701	1.62542	0	0	4.05332	3.67133
4930540M03Rik	0	0	0.772337	0.812709	0	0.0143425	0	0.917832
4930542C21Rik	20.8394	20.6448	12.3574	17.8796	0	0	19.1085	21.1101
4930542D17Rik	50.4533	47.6796	16.9914	39.0101	0	0	16.2133	15.6031
4930542M03Rik	0	0.491543	0.772337	1.62542	0	0	1.15809	0
4930543E12Rik	0	0	0	0	0.026746	0.0430275	0	0
4930543N07Rik	3.29043	1.47463	5.40636	1.62542	0	0	9.26473	4.58916
4930544D05Rik	0	1.96617	6.95103	0.812709	0.0534919	0.0717124	1.15809	0.917832
4930544G11Rik	0	0	0	0	0	0	0	0
4930544M13Rik	37.2916	36.3742	40.9338	38.1973	0	0	45.7446	39.4668
4930545E07Rik	0	0	0	0	0.013373	0	0	0
4930545H06Rik	0	0	0	0	0	0.0143425	0	0
4930545L23Rik	28.5171	32.4418	30.1211	27.6321	0.013373	0	28.3732	30.2885
4930546C10Rik	0	0	0	0	0	0.0143425	0	0
4930546K05Rik	0	0	0	0	0.294206	0.258165	0	0
4930547E08Rik	37.2916	47.1881	17.7637	22.7559	0.147103	0.0860549	30.1104	45.8916
4930547E14Rik	17.549	10.3224	2.31701	4.06355	0	0	6.94855	4.58916
4930548G14Rik	0	0	0	0	0.026746	0	0	0
4930548H24Rik	0	0	0	0	23.1887	23.0914	0.579046	0
4930548J01Rik	0	0	0	0	0	0	0	0
4930548K13Rik	0	0	1.54467	2.43813	0	0	1.15809	0.917832
4930549C15Rik	105.294	134.683	129.753	147.913	0	0	180.083	183.566
4930549G23Rik	0	0	0.772337	0	0.4948	0.51633	0	0
4930550C14Rik	34.0011	53.0866	92.6804	72.3311	0.748887	0.903577	37.638	33.9598
4930550C17Rik	120.649	115.513	82.64	98.3378	0	0	126.811	213.855
4930550L24Rik	0	0	0	0.812709	0.0534919	0.0860549	0	0
4930552N02Rik	0	0	0	0	0	0	0	0
4930552P12Rik	0	1.47463	0.772337	1.62542	0.468054	0.430275	0.579046	0
4930553C11Rik	0	0	0	0	0	0	0	0
4930553E22Rik	0	0.491543	0	0.812709	0.0401189	0	0.579046	0.917832
4930553J12Rik	4.38724	1.96617	0.772337	0	0	0	5.21141	0.917832
4930553P18Rik	0	0	0.772337	0	0.013373	0	0	0
4930554C24Rik	9.8713	17.204	8.4957	8.9398	0	0.0143425	11.5809	13.7675
4930554G24Rik	0	0	0	0	0.013373	0	0	0
4930554H23Rik	0	0	0	0	0	0	0	0
4930554I06Rik	75.68	84.5454	16.9914	17.0669	0	0	15.0552	20.1923
4930555B11Rik	221.556	196.126	57.9253	81.2709	0	0.0143425	85.1197	92.701
4930555B12Rik	27.4203	12.7801	23.1701	19.505	0	0	19.1085	17.4388
4930555G01Rik	76.7768	64.3921	32.4381	58.5151	0.026746	0	37.0589	22.028
4930555G21Rik	183.167	175.972	172.231	190.174	0	0	160.975	249.65
4930555K05Rik	0	0.491543	0	0	0	0	0	0
4930555K19Rik	4.38724	11.3055	10.8127	14.6288	0.0401189	0.0143425	6.94855	11.9318
4930556C24Rik	93.2289	94.8678	72.5997	91.8362	0	0	98.4377	111.976
4930556G01Rik	0	0.491543	0.772337	1.62542	0.0401189	0.0430275	0	0
4930556J02Rik	12.0649	16.7125	6.95103	8.9398	0	0	5.21141	1.83566
4930556L07Rik	2.19362	3.93234	3.08935	4.06355	0	0.0143425	3.47427	1.83566
4930556M19Rik	5.48406	5.89851	5.40636	8.12709	0.869244	1.09003	4.05332	1.83566
4930556N09Rik	0	0	0	0	0	0	0	0
4930556N13Rik	0	0	0	0	0.13373	0.0143425	0	0
4930557F10Rik	218.265	256.585	108.127	140.599	0	0	181.82	150.524
4930557J02Rik	20.8394	14.2547	29.3488	21.9432	0	0	20.2666	18.3566
4930557K07Rik	1.09681	0.983086	0.772337	0.812709	0.160476	0.186452	0.579046	0
4930558C23Rik	188.652	169.582	131.297	150.351	0.0534919	0.157767	134.339	82.6049
4930558F17Rik	30.7107	26.0518	27.8041	26.8194	0	0	37.0589	47.7273
4930558G05Rik	0	0	0	0	0.013373	0	0	0
4930558J18Rik	8.77449	4.42388	2.31701	1.62542	6.08471	6.32504	1.15809	8.26049
4930558K02Rik	0	0	0	0	0.0936109	0.028685	0	0
4930559C10Rik	9.8713	8.84777	5.40636	3.25084	0	0	3.47427	3.67133
4930562C15Rik	0	1.47463	0	2.43813	0.187222	0.215137	0	1.83566
4930562F07Rik	0	0	0.772337	0	0	0	0	0
4930563E18Rik	0	0	0	0	0.013373	0.028685	0	0
4930563E22Rik	83.3576	92.41	71.8273	72.3311	1.25706	1.66373	69.4855	79.8514
4930563F08Rik	59.2278	52.5951	40.9338	32.5084	0	0	41.6913	51.3986
4930563H07Rik	174.393	157.294	150.606	156.853	0	0	206.719	184.484
4930563J15Rik	39.4852	37.8488	19.3084	14.6288	0.013373	0	22.0037	10.0962
4930563M20Rik	1.09681	0.491543	0	0	0	0.028685	0	0
4930563M21Rik	0	0	0	0	0.013373	0	0	0
4930564C03Rik	75.68	73.7314	16.2191	25.194	0	0	67.1693	82.6049
4930564D02Rik	25.2267	23.5941	10.0404	12.1906	0	0	15.6342	11.014
4930565D16Rik	48.2597	34.408	27.8041	29.2575	0	0	30.6894	35.7954
4930565N06Rik	0	0	0	0	0.374443	0.430275	0.579046	0
4930567H12Rik	209.491	202.516	215.482	234.06	0	0	180.662	127.579
4930567H17Rik	0	0	0	0	0	0	0	0
4930567J20Rik	1.09681	1.47463	1.54467	0.812709	0	0	1.15809	0
4930567K12Rik	0	1.96617	40.9338	18.6923	0	0	10.4228	19.2745
4930567K20Rik	1.09681	0.491543	0.772337	0	0	0	0.579046	0
4930568D16Rik	26.3235	37.3572	13.1297	14.6288	0	0	35.9008	32.1241
4930568E12Rik	0	0	0	0	0	0	0	0
4930568G15Rik	0	0	0	0	0	0	0	0
4930570G19Rik	78.9704	59.9682	48.6572	52.0134	0	0	62.5369	62.4126
4930571K23Rik	0	0	0	0	0.026746	0	0	0
4930571O06Rik	21.9362	23.1025	11.5851	15.4415	0	0	12.739	11.9318
4930572K03Rik	31.8075	36.8657	34.7552	30.883	0	0	36.4799	36.7133
4930572O03Rik	1.09681	0.491543	7.72337	4.06355	0	0	1.15809	0.917832
4930572O13Rik	0	0	12.3574	4.87626	0.013373	0	0.579046	1.83566
4930573H18Rik	3.29043	9.83086	14.6744	12.1906	0.0401189	0.0143425	12.16	8.26049
4930573O16Rik	0	0.983086	0.772337	0.812709	0	0	0.579046	0
4930577N17Rik	394.852	419.286	306.618	449.428	0.200595	0.143425	456.288	474.519
4930578E11Rik	51.5501	59.9682	22.3978	26.0067	0	0	37.0589	11.9318
4930578G10Rik	7.67768	10.8139	1.54467	1.62542	0	0.0143425	2.31618	7.34266
4930578I06Rik	0	0	0	0	0	0	0	0
4930578L24Rik	172.199	167.616	150.606	141.411	0.454681	0.473302	175.451	165.21
4930578M01Rik	297.236	251.67	164.508	207.241	0.0802379	0.028685	304.578	290.953
4930578N18Rik	13.1617	5.89851	25.4871	16.2542	0	0	6.3695	3.67133
4930579D09Rik	0	0	0	0	0	0	0	0
4930579F01Rik	212.781	195.634	170.686	234.06	0.320951	0.28685	272.73	416.696
4930579G18Rik	43.8724	39.3234	54.0636	39.8228	3.75781	3.61431	46.3236	47.7273
4930579G24Rik	0	1.96617	1.54467	2.43813	13.6806	13.6971	7.52759	4.58916
4930579H20Rik	3.29043	0.491543	1.54467	0.812709	0	0	0	0
4930579J19Rik	41.6788	38.8319	51.7466	51.2007	0	0	42.2703	38.5489
4930579K19Rik	0	0	0	0	0.280833	0.415932	0	0
4930579P08Rik	0	0	0	0	0.026746	0.0143425	0	0
4930581F22Rik	165.618	159.751	174.548	156.853	0.695395	0.487645	147.657	161.538
4930583I09Rik	0	0	0	0	0	0	0	0
4930583K01Rik	0	0	0	0	0.013373	0.0143425	0	0
4930583P06Rik	0	0.491543	0	0.812709	0	0	0	0.917832
4930584F24Rik	64.7119	45.7135	28.5765	21.1304	0.026746	0.0143425	29.5313	28.4528
4930586N03Rik	9.8713	14.7463	18.5361	17.8796	0	0	7.52759	7.34266
4930587E11Rik	94.3258	157.294	74.1443	107.278	0	0	68.3274	54.1521
4930589L23Rik	3.29043	2.94926	6.95103	3.25084	0.013373	0.0573699	2.89523	3.67133
4930590A17Rik	6.58087	3.93234	13.1297	10.5652	0	0	8.10664	13.7675
4930590J08Rik	131.617	154.344	129.753	143.037	0.401189	0.415932	150.552	145.935
4930590L20Rik	0	0	0.772337	0	0.120357	0.200795	0	0
4930591A17Rik	9.8713	11.3055	3.08935	9.75251	5.67014	5.56488	14.4761	12.8496
4930591E09Rik	0	0.983086	4.63402	3.25084	0	0	0.579046	3.67133
4930592A05Rik	1.09681	0.491543	2.31701	4.87626	0.013373	0	3.47427	4.58916
4930592C13Rik	13.1617	5.40697	4.63402	4.06355	0.026746	0.0430275	4.63236	6.42482
4930592I03Rik	39.4852	51.1204	30.1211	31.6957	0	0.0143425	54.4303	64.2482
4930593A02Rik	5.48406	2.94926	0	2.43813	0	0	3.47427	1.83566
4930593C16Rik	0	0	0	0	0	0.0143425	0	0
4930594C11Rik	0	0	0	0	0.0668649	0.0430275	0	0.917832
4930594M22Rik	9.8713	8.35623	3.86168	8.9398	0.334324	0.473302	5.21141	9.17832
4930594O21Rik	35.098	71.2737	42.4785	64.204	0	0.0143425	58.4836	45.8916
4930595D18Rik	146.973	122.394	88.0464	111.341	0.026746	0.0717124	166.186	183.566
4930595M18Rik	114.068	107.156	80.323	83.7091	0.013373	0.0143425	94.9635	115.647
4930596D02Rik	0	0.491543	5.40636	2.43813	0	0	1.15809	0.917832
4930596I21Rik	0	0	0	0	0	0	0	0
4930597A21Rik	0	0	0	0	0.013373	0.0143425	0	0
4930597G03Rik	18.6458	6.8816	6.17869	6.50168	0	0	7.52759	11.9318
4930598F16Rik	0	0	0	0	0	0.0143425	0	0
4930599N23Rik	59.2278	67.3414	47.8849	47.1371	0.748887	0.774494	55.5884	48.6451
4931402G19Rik	4.38724	0.983086	15.4467	3.25084	0	0.0143425	9.84377	13.7675
4931403E22Rik	0	0	0.772337	0	0	0	0	0
4931403G20Rik	42.7756	45.2219	46.3402	38.1973	0.106984	0.0573699	42.8494	30.2885
4931406B18Rik	80.0672	83.5623	57.1529	78.0201	0.026746	0.0573699	74.6969	78.0157
4931406C07Rik	27.4203	17.6955	3.86168	8.9398	34.5558	34.6228	11.0019	11.9318
4931406H21Rik	0	0	0	0	0.655276	0.573699	0	0
4931406P16Rik	0	0	0.772337	0	100.431	99.293	0	0
4931408C20Rik	0	0	0	0	0	0	0	0
4931408D14Rik	2.19362	4.42388	3.08935	5.68897	0.147103	0.215137	3.47427	5.50699
4931414P19Rik	0	0	2.31701	0	9.22736	9.83895	0	0
4931417E11Rik	5.48406	0.983086	84.957	39.0101	0	0	16.7923	22.028
4931419H13Rik	35.098	26.5433	40.1615	52.0134	0.0401189	0.0143425	33.0056	36.7133
4931420L22Rik	1.09681	0	0	0.812709	0	0	0	0
4931422A03Rik	121.746	138.124	137.476	123.532	0.147103	0.215137	137.234	134.003
4931423N10Rik	0	4.91543	5.40636	3.25084	0.0668649	0.0573699	6.3695	6.42482
4931428F04Rik	111.875	116.004	86.5017	99.9633	12.2764	12.2628	85.6987	37.6311
4931428L18Rik	2.19362	0.983086	0	1.62542	0.0668649	0.0143425	1.73714	2.7535
4931429L15Rik	0	0.491543	0	0	0.0802379	0.0573699	0	0
4931429P17Rik	0	0	0	0	0	0	0	0
4931430N09Rik	0	0	0	0	0	0	0	0
4931431B13Rik	2.19362	1.47463	0.772337	0.812709	0	0	1.15809	0
4931431C16Rik	2.19362	1.47463	4.63402	2.43813	0	0	0.579046	0
4931440F15Rik	0	0	0	0	0.13373	0.17211	0	0
4931440J10Rik	196.329	170.565	115.078	149.539	0	0.0143425	192.822	243.225
4931440P22Rik	0	0.491543	0	0	0.76226	0.760152	0	0
4932411N23Rik	0	0	0	0	0.0668649	0.17211	0.579046	0
4932412D23Rik	87.7449	67.8329	30.8935	42.2609	0.76226	1.07569	45.7446	57.8234
4932413F04Rik	0	0	0	0	0	0	0	0
4932414J04Rik	0	0	0	0	0	0.0143425	0	0
4932414N04Rik	0	0	0.772337	0	0.026746	0.0143425	0	0
4932415M13Rik	27.4203	28.5095	43.2509	32.5084	0.013373	0	22.0037	27.535
4932429P05Rik	41.6788	53.5782	32.4381	49.5753	0	0	57.3255	47.7273
4932435O22Rik	0	0	0	0	0	0	0	0
4932438A13Rik	0	0	0	0	44.8262	48.3772	0	0
4932438H23Rik	28.5171	27.0349	19.3084	15.4415	0.026746	0	27.2151	29.3706
4932441J04Rik	1.09681	0.491543	1.54467	4.06355	0	0	1.73714	2.7535
4932702P03Rik	24.1298	22.1194	16.2191	21.9432	0.0534919	0.0860549	38.217	40.3846
4933400A11Rik	2.19362	1.47463	0.772337	0.812709	0	0.028685	0	0
4933400B14Rik	75.68	66.3583	111.216	89.398	0	0	83.3826	85.3584
4933400C23Rik	91.0353	75.6976	65.6486	60.9532	0	0	47.4817	55.0699
4933400F21Rik	0	0	0	0	0.013373	0	0	0
4933400L20Rik	0	0	0	0	0	0	0	0
4933401B06Rik	44.9693	34.8995	32.4381	30.0703	0	0.0143425	44.0075	20.1923
4933401D09Rik	10.9681	12.2886	7.72337	8.12709	0	0.0143425	8.10664	14.6853
4933401H06Rik	7.67768	4.42388	3.86168	2.43813	0	0	2.31618	0.917832
4933402C06Rik	30.7107	42.7642	47.8849	43.0736	0	0	48.0608	45.8916
4933402D24Rik	4.38724	2.94926	6.95103	3.25084	0.13373	0.186452	0.579046	4.58916
4933402E13Rik	18.6458	22.1194	13.1297	5.68897	2.51412	2.50994	6.3695	2.7535
4933402J07Rik	1.09681	0.983086	4.63402	2.43813	0.013373	0.0143425	1.73714	1.83566
4933402J10Rik	180.974	216.77	272.635	206.428	0	0	142.445	78.0157
4933402J15Rik	0	0	0	0	0	0	0	0
4933402N03Rik	1.09681	0	0	0.812709	0	0	0	0
4933402N22Rik	0	1.47463	0.772337	3.25084	0	0	0.579046	0.917832
4933403O08Rik	16.4522	12.7801	12.3574	13.0034	0.013373	0.0717124	13.318	12.8496
4933404G15Rik	0	0	0	0	0	0	0	0
4933404K08Rik	87.7449	83.0707	57.1529	68.2676	0	0	34.1637	20.1923
4933404K13Rik	0	0.491543	3.08935	0	0	0.0143425	0.579046	0
4933404O12Rik	28.5171	12.7801	19.3084	13.0034	39.905	39.8147	23.1618	14.6853
4933405D12Rik	0	0.983086	0	3.25084	0.106984	0.22948	0	0
4933405E24Rik	0	0	0	0	0	0	0.579046	0
4933405L10Rik	0	0	0	0	0.374443	0.372905	0	0
4933405O20Rik	0	0	0	0	0	0	0	0
4933406C10Rik	0	0	0	0	0.147103	0.100397	0	0
4933406D12Rik	16.4522	20.1533	46.3402	35.7592	0	0	13.8971	12.8496
4933406F09Rik	0	0	3.86168	0.812709	0	0	0.579046	0.917832
4933406G16Rik	0	0	0	0	0	0.0143425	0	0
4933406I18Rik	5.48406	6.39006	4.63402	6.50168	0.013373	0.0143425	6.3695	6.42482
4933406J09Rik	0	0	0	0	0.441308	0.358562	1.15809	0
4933406J10Rik	20.8394	15.2378	46.3402	28.4448	0.013373	0	20.2666	20.1923
4933406K04Rik	0	0	0	0	0	0	0	0
4933406M09Rik	2.19362	0.983086	0.772337	0	0.0401189	0.0143425	1.15809	0
4933407E24Rik	0	0	0	0	0	0	0	0
4933407G14Rik	172.199	190.719	334.422	287.699	0	0	182.978	158.785
4933407I05Rik	0	0	0	0	0	0	0	0
4933407K13Rik	0	0	0	0	1.60476	1.36254	0	0
4933407L21Rik	0	0	0.772337	0	0	0	0	0
4933408B17Rik	0	0	0	0	0.254087	0.258165	0	0
4933408J17Rik	6.58087	9.33931	5.40636	5.68897	0.200595	0.11474	8.10664	7.34266
4933408N05Rik	109.681	95.3593	153.695	127.595	0.187222	0.129082	237.409	271.678
4933409F18Rik	83.3576	87.4946	58.6976	65.8295	0	0	104.228	102.797
4933409G03Rik	1.09681	0.491543	1.54467	1.62542	0.013373	0	1.15809	0
4933409K07Rik	8.77449	11.797	89.5911	53.6388	0	0	34.7427	15.6031
4933411E08Rik	0	0	0	0	0.0802379	0.143425	0	0
4933411G06Rik	1.09681	0	1.54467	1.62542	0	0	1.73714	1.83566
4933411K16Rik	41.6788	42.2727	26.2594	46.3244	0.120357	0.129082	33.5846	32.1241
4933412E12Rik	30.7107	37.8488	16.2191	26.0067	1.28381	1.31951	19.1085	14.6853
4933412E24Rik	8.77449	12.7801	13.9021	6.50168	0.013373	0	8.10664	7.34266
4933412O06Rik	0	0	0.772337	0.812709	0	0	0	2.7535
4933413J09Rik	0	0	0	0	0.120357	0.100397	0	0
4933413L06Rik	0	0	0	0	0	0	0	0
4933415F23Rik	27.4203	34.408	25.4871	29.2575	0	0	33.5846	44.0559
4933416E03Rik	86.6481	89.4608	45.5679	60.9532	0	0	74.6969	63.3304
4933416E14Rik	0	0	0	0	0	0	0	0
4933416I08Rik	126.133	102.241	105.038	104.84	0	0	140.708	156.031
4933416M06Rik	109.681	95.3593	82.64	82.8964	0	0	81.6454	72.5087
4933416M07Rik	0	0	0	0	0.521546	0.40159	0	0
4933416O17Rik	61.4214	82.0876	83.4124	83.7091	0	0	103.07	115.647
4933417A18Rik	1.09681	0.983086	0	0.812709	0.013373	0.0143425	0	0
4933417D19Rik	0	0.491543	1.54467	0	0.254087	0.315535	0	0
4933417E11Rik	0	0	0.772337	0	0	0	0	0
4933417G07Rik	27.4203	39.3234	49.4296	47.1371	0.026746	0.0143425	28.9523	26.6171
4933417O13Rik	0	0	0	0	0.026746	0.0573699	0	0
4933421I07Rik	2.19362	0.983086	0	0.812709	0.026746	0.0143425	1.73714	1.83566
4933421O10Rik	23.033	25.0687	18.5361	30.0703	0.682022	0.51633	24.3199	29.3706
4933422A05Rik	2.19362	8.84777	2.31701	5.68897	0.013373	0.0143425	5.79046	14.6853
4933424G05Rik	48.2597	27.5264	28.5765	17.8796	0.0534919	0	20.2666	21.1101
4933424G06Rik	0	0	0	0	0.0802379	0.0717124	0	0
4933424L21Rik	0	0	0	0	0	0	0	0
4933425B07Rik	47.1629	38.8319	16.2191	13.8161	0.013373	0	34.7427	25.6993
4933425L06Rik	12.0649	7.37314	2.31701	3.25084	0.026746	0.0430275	1.73714	8.26049
4933427D06Rik	0	0	0	0	6.91383	6.87005	0	0
4933427D14Rik	17.549	28.5095	11.5851	19.505	15.0713	15.8484	5.79046	6.42482
4933427E11Rik	34.0011	23.5941	29.3488	21.1304	0.106984	0.0430275	30.6894	28.4528
4933427E13Rik	0	0	0.772337	0	0	0.0143425	0	0
4933427I22Rik	0	0	0	0	0.026746	0.028685	0	0
4933428C19Rik	131.617	121.411	78.006	96.7124	0.173849	0.143425	99.0168	162.456
4933428G20Rik	64.7119	78.1553	109.672	91.0235	0.200595	0.143425	54.4303	56.9056
4933428M09Rik	184.264	142.547	128.98	143.85	0.147103	0.100397	110.019	58.7412
4933429K18Rik	89.9385	62.9175	52.5189	52.0134	0.13373	0.0717124	52.6931	37.6311
4933429O19Rik	81.164	104.699	60.2423	63.3913	0	0	58.4836	36.7133
4933430H16Rik	8.77449	5.40697	7.72337	9.75251	0.026746	0	3.47427	0.917832
4933430I17Rik	122.843	111.58	80.323	115.405	1.21694	1.43425	131.443	187.238
4933430M04Rik	0	0	0	0	0	0	0	0
4933430N04Rik	53.7437	43.7473	37.8445	41.4482	0	0	49.7979	41.3024
4933431E20Rik	4.38724	0.983086	0.772337	2.43813	1.75186	1.64939	1.73714	1.83566
4933431G14Rik	0	0.491543	32.4381	21.1304	0.013373	0.0430275	11.0019	24.7815
4933432G23Rik	0	0	0	0	0.254087	0.272507	0	0
4933432I03Rik	87.7449	98.3086	85.7294	117.843	0.013373	0	130.285	184.484
4933432I09Rik	3.29043	1.96617	1.54467	3.25084	0.013373	0	1.15809	0.917832
4933432K03Rik	46.0661	36.3742	13.1297	22.7559	0	0	24.3199	24.7815
4933433F19Rik	0	0	0	0	0	0	0	0
4933433G08Rik	0	0	0	0	0	0.0717124	0	0
4933433G15Rik	0	0	0	0	0.508173	0.430275	0	0
4933433G19Rik	118.456	91.427	92.6804	92.6489	0.200595	0.22948	105.386	123.907
4933433H22Rik	131.617	124.36	81.0954	104.027	0	0	129.706	251.486
4933434E20Rik	0	0	0	0	24.7935	24.2818	0	0
4933436E23Rik	0	0	0	0	0.013373	0	0	0
4933436H12Rik	5.48406	2.45771	2.31701	2.43813	0	0	1.15809	1.83566
4933436I01Rik	0	0	0	0	0	0	0	0
4933438B17Rik	28.5171	26.5433	61.0146	48.7626	0	0	23.1618	26.6171
4933438K21Rik	16.4522	17.6955	9.26804	13.0034	0.13373	0.17211	17.9504	22.028
4933439C10Rik	0	0	0	0	2.08618	2.55296	0	0
4933439K11Rik	0	0	0	0	0.213968	0.272507	0	0
4933440J02Rik	0	0	0	0	0	0.0430275	0	0
4933440M02Rik	8.77449	6.39006	0.772337	0.812709	0.468054	0.358562	1.73714	0
5031410I06Rik	58.131	31.9503	31.6658	20.3177	0.106984	0.0717124	18.5295	11.014
5031425E22Rik	8.77449	7.37314	18.5361	11.3779	5.22883	5.4358	6.94855	8.26049
5031425F14Rik	2.19362	0.983086	12.3574	14.6288	0.013373	0.028685	4.05332	4.58916
5031426D15Rik	0	0.491543	1.54467	0.812709	0	0	1.15809	0
5031434C07Rik	0	0	0	0	0.0936109	0.100397	0	0
5031434O11Rik	2.19362	5.40697	9.26804	2.43813	0.227341	0.272507	1.15809	0
5031439G07Rik	0	0	0	0	75.8382	72.4726	0	0
5033403F01Rik	54.8406	60.9513	146.744	116.217	0.106984	0.129082	76.434	74.3444
5033403H07Rik	26.3235	33.9165	27.0318	27.6321	0.013373	0	37.638	33.042
5033404E19Rik	0	0.983086	0	0	1.81873	2.20874	0	0
5033406O09Rik	146.973	161.226	138.248	134.097	1.76523	1.70676	168.502	102.797
5033417F24Rik	0	0	0	0	0.0936109	0.200795	0	0
5033428I22Rik	1.09681	0	0	0	0.026746	0	0.579046	0
5330411J11Rik	0	0	0	0	1.41754	1.31951	0	0
5330413P13Rik	4.38724	11.797	8.4957	8.9398	0.481427	0.40159	10.4228	12.8496
5330416C01Rik	5.48406	3.93234	0.772337	0.812709	0.026746	0.0143425	1.73714	3.67133
5330417C22Rik	30.7107	30.4757	15.4467	19.505	0.855871	0.903577	20.2666	26.6171
5330434G04Rik	5.48406	6.8816	6.17869	8.12709	0	0	7.52759	4.58916
5330439B14Rik	0	0	0	0	0	0	0	0
5430401F13Rik	0	0	0	0	0.013373	0	0	0
5430402E10Rik	0	0	0	0	0.013373	0	0	0
5430402O13Rik	0	0.491543	0.772337	0	0.882617	0.846207	0	0
5430403N17Rik	0	0	0	0	0	0	0	0
5430405H02Rik	30.7107	23.1025	17.7637	24.3813	0.682022	0.659754	21.4247	32.1241
5430416N02Rik	29.6139	16.7125	16.2191	17.0669	17.3715	16.9815	13.8971	21.1101
5430419D17Rik	0	0	0	0	0.013373	0.0143425	0	0
5430421F17Rik	0	0	0	0	0.026746	0.0717124	0	0
5430425K12Rik	0	0	0.772337	0	0	0.0143425	0	0
5430427M07Rik	2.19362	2.94926	0.772337	2.43813	0	0	0.579046	5.50699
5430427O19Rik	59.2278	64.3921	20.0808	43.8863	0	0.0143425	46.3236	78.0157
5430428K19Rik	0	0	0.772337	0	0	0	0	0
5430431A17Rik	0	0.983086	1.54467	0	0	0.0430275	0.579046	0.917832
5430434I15Rik	0	1.96617	3.08935	1.62542	0	0	3.47427	1.83566
5430437J10Rik	17.549	18.6786	5.40636	13.0034	0	0	16.2133	15.6031
5430440P10Rik	0	0	0.772337	0	0	0	0	0
5530400C23Rik	0	0	0	0.812709	0	0	0.579046	0
5530401A14Rik	83.3576	104.699	42.4785	78.8328	0	0	82.8035	72.5087
5530601H04Rik	118.456	126.326	61.0146	85.3345	5.80387	5.56488	101.333	67.0017
5730403I07Rik	0	0	0	0	0.0668649	0.100397	0	0
5730405O15Rik	0	0	0	0	1.57801	1.89321	0	0
5730408K05Rik	20.8394	14.7463	16.9914	18.6923	3.02229	2.95455	11.0019	19.2745
5730409E04Rik	2.19362	12.7801	0.772337	6.50168	5.04161	4.99119	4.05332	3.67133
5730412P04Rik	0	0	0	0	0.013373	0	0	0
5730416F02Rik	0	0	0	0	0.013373	0.0143425	0	0
5730420D15Rik	0	0	0	0	0.147103	0.22948	0	0
5730435O14Rik	38.3884	37.3572	18.5361	14.6288	0.013373	0.028685	16.2133	12.8496
5730455P16Rik	94.3258	93.3931	32.4381	43.8863	25.9703	25.4005	45.7446	29.3706
5730460C07Rik	1.09681	0.983086	0	1.62542	0	0	0	0
5730480H06Rik	7.67768	12.7801	10.0404	14.6288	1.15008	1.1474	13.318	9.17832
5730488B01Rik	60.3246	63.409	61.7869	61.7659	0.026746	0.0143425	39.9541	22.9458
5730507C01Rik	0	0	0	0	2.28678	2.78244	0	0
5730522E02Rik	0	0	0	0	0.0936109	0.143425	0	0
5830408C22Rik	1.09681	0.491543	2.31701	0.812709	0.120357	0.100397	1.15809	0
5830411N06Rik	0	0	0	0	0.013373	0.0143425	0	0
5830416I19Rik	76.7768	55.0528	66.421	55.2642	0.013373	0.0573699	52.1141	22.9458
5830417I10Rik	0	0.983086	5.40636	0	19.2838	17.9711	0	0
5830418P13Rik	0	0	0	0	1.00297	1.1474	0	0
5830428M24Rik	0	0	0	0	0.013373	0.0573699	0	0
5830432E09Rik	12.0649	9.83086	5.40636	12.1906	0	0	9.84377	13.7675
5830444B04Rik	21.9362	23.5941	27.8041	30.883	0.013373	0	30.1104	30.2885
5830454E08Rik	0	0	0	0	1.05647	0.774494	0	0
5930403L14Rik	0	0.491543	2.31701	0	0.347697	0.51633	0.579046	0.917832
5930430L01Rik	8.77449	11.3055	14.6744	20.3177	0.508173	0.487645	12.739	19.2745
5930438M14Rik	29.6139	31.9503	56.3806	33.3211	0.026746	0.0573699	39.9541	43.1381
6030407O03Rik	0	0	0	0	0.4948	0.530672	0	0
6030440G07Rik	29.6139	34.8995	26.2594	25.194	0.0534919	0.0860549	22.5828	12.8496
6030443J06Rik	12.0649	9.83086	34.7552	35.7592	1.71174	2.094	12.16	13.7675
6030458C11Rik	24.1298	30.9672	25.4871	36.5719	72.5885	72.5443	38.217	54.1521
6030466F02Rik	32.9043	25.0687	13.1297	17.8796	0.026746	0.028685	20.2666	37.6311
6030468B19Rik	0	0	0	0	0.026746	0.028685	0	0
6030469F06Rik	0	0	0.772337	0.812709	0	0	0	0.917832
6030471H07Rik	0	1.96617	1.54467	4.06355	0	0	1.73714	1.83566
6030498E09Rik	0	0	0	0	0	0.0143425	0	0
6230400D17Rik	0	0	0	0	0.481427	0.372905	0	0
6330403K07Rik	4.38724	1.96617	1.54467	2.43813	1.57801	1.39122	1.15809	1.83566
6330407A03Rik	0	0	0.772337	0	0	0	0	0
6330409D20Rik	35.098	38.8319	68.738	48.7626	0.0534919	0.0143425	34.1637	44.0559
6330410L21Rik	0	0	0	0	2.9688	2.96889	0	0
6330415B21Rik	0	0	3.08935	0	0	0	0	0
6330415G19Rik	0	0.491543	0	0	0.414562	0.573699	0	0
6330418K02Rik	0	0	0	0	0.187222	0.200795	0	0
6330549D23Rik	0	0	0	0	0.294206	0.358562	0	0
6430411K18Rik	0	0	0	0	0	0	0	0
6430503K07Rik	0	0	0.772337	1.62542	0.013373	0	0.579046	0
6430531B16Rik	0	0	1.54467	0.812709	1.43091	1.2478	0.579046	0
6430548M08Rik	0	0	0.772337	0.812709	1.76523	1.6207	0	0
6430550D23Rik	1.09681	0	0.772337	0	0.294206	0.45896	0	0
6430553K19Rik	0	0	5.40636	6.50168	0.0534919	0.0717124	4.05332	0
6430562O15Rik	0	0	0	0	0.187222	0.100397	0	0
6430571L13Rik	0	0	0	0	1.24369	1.07569	0	0
6430584L05Rik	0	0	2.31701	5.68897	0.013373	0	1.15809	1.83566
6430628N08Rik	0	0	0.772337	2.43813	0.0936109	0.129082	0.579046	0
6430706D22Rik	0	0	0	0	0	0	0	0
6430710C18Rik	8.77449	6.39006	6.17869	12.1906	0.0936109	0.186452	9.84377	15.6031
6530402F18Rik	0	0	0	0	0.0802379	0.11474	0	0
6530403H02Rik	0	0	0	0	0.294206	0.258165	0	0
6530411M01Rik	0	0	0	0	0.013373	0	0	0.917832
6720468P15Rik	52.6469	45.2219	36.2998	38.1973	0.106984	0.11474	30.6894	29.3706
6720483E21Rik	0	0	0	0	0.160476	0.0860549	0	0
6720489N17Rik	382.787	330.317	171.459	216.181	5.7905	5.78002	306.315	471.766
6820408C15Rik	0	1.47463	2.31701	0.812709	1.04309	1.27648	0.579046	3.67133
6820426E19Rik	0	0	0	0	0	0	0.579046	0.917832
6820431F20Rik	0	0.491543	0.772337	0	26.3046	27.0356	0	0
7420426K07Rik	0	0	0	0	0.160476	0.186452	0	0
7420700N18Rik	0	0	0	0	0	0	0	0
7420701I03Rik	0	0	0.772337	0	0	0	1.73714	2.7535
7530416G11Rik	29.6139	17.204	20.8531	15.4415	0.026746	0	23.7409	43.1381
7630403G23Rik	18.6458	17.6955	6.95103	9.75251	0	0	15.6342	6.42482
8030423F21Rik	0	0	0	0	0.026746	0.0143425	0	0
8030423J24Rik	1.09681	0.983086	1.54467	0.812709	0	0	0.579046	0
8030442B05Rik	0	0	0	0	0	0	0	0
8030443G20Rik	0	0	1.54467	0	0	0	0	0
8030451O07Rik	68.0023	81.1046	100.404	97.5251	0	0	118.125	45.8916
8030455M16Rik	2.19362	0	1.54467	0	0	0.0143425	1.15809	0.917832
8030462N17Rik	0	0.491543	2.31701	0.812709	94.1725	100.34	1.73714	1.83566
8030474K03Rik	0	0	0.772337	0.812709	9.82914	10.2262	0	0
8430422H06Rik	1.09681	0	1.54467	0	0	0	0.579046	0.917832
8430423G03Rik	5.48406	10.3224	3.08935	7.31439	0.0401189	0	8.68568	10.0962
8430426J06Rik	0	0	0	0	0	0	0	0
8430429K09Rik	0	0	0	0	1.23031	1.1474	0	0
8430430B14Rik	32.9043	33.9165	23.1701	20.3177	0.655276	0.717124	38.217	56.9056
8430431K14Rik	4.38724	6.39006	1.54467	1.62542	0	0	4.05332	5.50699
8430436N08Rik	2.19362	12.2886	9.26804	8.9398	0	0	16.7923	15.6031
8430437L04Rik	39.4852	40.3065	20.0808	26.0067	0.013373	0.028685	43.4284	57.8234
9030025P20Rik	0	0.983086	0	0	0.936109	1.09003	0.579046	0
9030204H09Rik	35.098	46.205	16.9914	30.0703	0.013373	0	30.1104	22.028
9030404E10Rik	9.8713	10.3224	6.17869	11.3779	0.173849	0.0717124	3.47427	6.42482
9030612E09Rik	3.29043	0.983086	6.95103	1.62542	0.0534919	0.0430275	4.63236	3.67133
9030616G12Rik	0	0	0	0	0	0	0	0
9030619P08Rik	191.942	209.397	125.119	150.351	0	0.028685	239.725	246.897
9030624G23Rik	146.973	135.666	90.3634	118.656	5.73701	5.89476	72.3807	48.6451
9030625G05Rik	3.29043	2.45771	3.86168	2.43813	0.26746	0.243822	1.15809	0.917832
9130008F23Rik	50.4533	46.6966	78.006	47.1371	0.0668649	0.0430275	33.0056	16.521
9130015A21Rik	28.5171	41.7811	31.6658	21.9432	0.13373	0.22948	39.9541	19.2745
9130015G15Rik	0	0	0	0.812709	0	0	0	0
9130015L21Rik	0	0	0	0	0	0	0	0
9130019O22Rik	1.09681	1.96617	1.54467	0	3.24963	2.59599	0.579046	0
9130019P16Rik	0	0	2.31701	1.62542	0.0401189	0.0573699	0.579046	2.7535
9130023H24Rik	0	0	0	0	1.75186	1.74978	0	0
9130024F11Rik	1.09681	0.983086	0	0	0.682022	0.444617	0.579046	0.917832
9130204L05Rik	0	0	0	0	0.26746	0.51633	0	0.917832
9130209A04Rik	0	0	0	0	0	0	0	0
9130221F21Rik	0	0	0	0	0	0	0	0
9130221H12Rik	0	0	0	0	4.07876	4.54657	0	0
9130227L01Rik	1.09681	0.491543	0	0.812709	0.280833	0.215137	0	1.83566
9130230L23Rik	0	2.45771	4.63402	0.812709	0.0936109	0.0573699	5.21141	4.58916
9130401M01Rik	0	0.983086	0.772337	1.62542	84.3033	78.7833	1.73714	3.67133
9130409I23Rik	0	0	0	0	0.106984	0.0573699	0	0
9230009I02Rik	0	0	0	0	0.013373	0	0	0
9230019H11Rik	1.09681	0	0	0	0	0	0	0
9230020A06Rik	5.48406	6.39006	3.08935	2.43813	0.0401189	0.0143425	2.31618	0.917832
9230102K24Rik	0	0	0	0	0	0	0	0
9230102O04Rik	2.19362	1.47463	6.95103	7.31439	0	0	3.47427	5.50699
9230105E05Rik	0	0	0	0	0.026746	0.028685	0	0
9230112D13Rik	122.843	107.648	47.8849	46.3244	0.0534919	0.0573699	92.6473	110.14
9230112J17Rik	0	0	0	0	0.013373	0.028685	0	0
9230114K14Rik	1.09681	0.491543	0	0	3.50372	3.35614	0	0
9230116L04Rik	30.7107	36.8657	22.3978	34.9465	0.120357	0.0717124	28.3732	29.3706
9230116N13Rik	0	0	0	0	1.16345	1.06134	0	0
9230117E06Rik	0	0	0	0	0.0668649	0.0860549	0	0
9330020H09Rik	5.48406	16.2209	13.1297	15.4415	1.08321	0.803179	9.26473	2.7535
9330102E08Rik	0	0.491543	0	0	5.50967	5.24935	0	0
9330104G04Rik	0	0.983086	0.772337	3.25084	1.57801	1.8215	2.31618	0.917832
9330111N05Rik	20.8394	20.1533	16.9914	18.6923	0.013373	0	28.9523	44.0559
9330117O12Rik	0	0	0	0	0	0	0	0
9330133O14Rik	1.09681	0.491543	1.54467	0.812709	1.95245	1.97926	1.15809	0
9330136K24Rik	28.5171	33.4249	25.4871	22.7559	0.441308	0.530672	30.1104	37.6311
9330151L19Rik	0	0	0	0	1.21694	1.29082	0.579046	0.917832
9330158H04Rik	0	0	0	0	0	0	0	0
9330159F19Rik	7.67768	4.91543	0.772337	4.06355	1.43091	1.66373	1.15809	1.83566
9330159M07Rik	1.09681	1.47463	0.772337	0.812709	0.682022	0.717124	0.579046	1.83566
9330162012Rik	197.426	177.938	344.462	244.626	0.0401189	0.100397	181.82	151.442
9330162B11Rik	0	0	0	0	0	0	0	0
9330175E14Rik	68.0023	50.6289	61.0146	47.1371	0.013373	0.0430275	57.9046	39.4668
9330175M20Rik	21.9362	12.2886	7.72337	17.0669	0	0	21.4247	23.8636
9330178D15Rik	29.6139	30.4757	20.0808	21.1304	0	0	30.6894	28.4528
9330179D12Rik	3.29043	2.94926	0.772337	0.812709	0.013373	0	3.47427	6.42482
9330182L06Rik	68.0023	64.3921	74.9167	79.6455	5.04161	4.99119	97.2796	98.208
9330182O14Rik	0	0	0	0	0.013373	0.0143425	0.579046	0
9330188P03Rik	1.09681	1.47463	7.72337	5.68897	0.026746	0	7.52759	6.42482
9330198I05Rik	391.562	401.59	502.791	420.171	0.0936109	0.129082	308.052	167.963
9330199G10Rik	1.09681	0.491543	0	0.812709	0	0	0	0
9430007A20Rik	2.19362	3.4408	0	2.43813	0	0	1.73714	0.917832
9430014N10Rik	23.033	15.7294	13.1297	13.8161	0	0	33.0056	29.3706
9430015G10Rik	9.8713	7.86468	2.31701	4.06355	60.3389	60.1094	4.63236	0.917832
9430018G01Rik	0	0	0	0	0.0936109	0.0717124	0	0
9430019J16Rik	8.77449	10.8139	6.17869	5.68897	0	0	20.2666	20.1923
9430021M05Rik	0	0	0	0	0.013373	0	0	0
9430037G07Rik	0	0	0	0	0.280833	0.215137	0	0
9430038I01Rik	0	0	0	0	10.8054	11.3592	0	0
9430041J12Rik	0	0	0	0	0.414562	0.200795	0	0
9430060I03Rik	1.09681	0	0.772337	0.812709	0.13373	0.143425	0	0
9430065F17Rik	154.65	126.818	160.646	147.1	0.026746	0.0143425	141.287	160.621
9430069I07Rik	1.09681	0.491543	20.0808	8.9398	2.6746	2.58165	3.47427	4.58916
9430078K24Rik	251.17	261.501	237.88	255.191	0.0401189	0.0143425	306.315	374.475
9430083A17Rik	0	1.47463	1.54467	0.812709	0.454681	0.559357	2.31618	5.50699
9430091E24Rik	71.2927	57.019	46.3402	56.077	2.95543	2.89718	24.899	14.6853
9530002B09Rik	1.09681	5.40697	5.40636	4.87626	0.013373	0	4.05332	2.7535
9530003J23Rik	0	0.491543	0	0	0	0.0143425	0	0
9530014B07Rik	413.498	376.522	444.094	501.442	0	0	345.111	419.449
9530020I12Rik	0	0	1.54467	0	0.0534919	0.028685	1.15809	1.83566
9530026F06Rik	0	0.491543	2.31701	3.25084	0.013373	0	1.73714	1.83566
9530026P05Rik	182.071	131.733	15.4467	21.1304	0.213968	0.315535	33.0056	44.0559
9530027J09Rik	30.7107	11.797	7.72337	11.3779	0.842498	0.803179	8.68568	10.0962
9530036O11Rik	39.4852	48.1712	34.7552	35.7592	0.026746	0.0430275	48.6398	44.9738
9530051G07Rik	6.58087	2.45771	0.772337	0.812709	0.26746	0.22948	4.63236	4.58916
9530052C20Rik	0	0.491543	0	0.812709	0.387816	0.22948	0.579046	0
9530052E02Rik	0	0	0	0	0	0	0	0
9530053A07Rik	0	0	0.772337	0	3.49035	4.20235	0	0
9530059O14Rik	0	0	0	0	0	0.0143425	0	0
9530062K07Rik	0	0	0	0	0.240714	0.329877	0	0
9530068E07Rik	0	0	0	0	46.4176	46.1398	0	0
9530077C05Rik	0	0.491543	0	0.812709	7.26153	6.92742	0	0
9530080O11Rik	869.771	882.319	998.631	939.492	0.668649	0.358562	740.599	658.086
9530082P21Rik	8.77449	13.2717	1.54467	3.25084	0.89599	0.717124	5.21141	2.7535
9530091C08Rik	0	0	0	0	0.026746	0	0	0
9630001P10Rik	63.615	73.7314	51.7466	73.9566	0.013373	0.0430275	83.9616	103.715
9630013A20Rik	332.334	464.999	580.025	610.345	0	0	514.771	407.517
9630013K17Rik	0	0	0	0	0.601784	0.688439	0	0
9630028B13Rik	1.09681	0.983086	0.772337	0	0	0	0	0
9630028H03Rik	36.1948	29.9841	11.5851	25.194	0	0	31.8475	31.2063
9630028I04Rik	62.5182	47.6796	54.8359	64.204	0.173849	0.186452	45.7446	65.1661
9830107B12Rik	53.7437	31.9503	23.1701	16.2542	0.013373	0	24.3199	19.2745
9830132P13Rik	0	0	0	0	0.026746	0	0	0
9830166K06Rik	88.8417	76.1891	36.2998	56.077	0	0.028685	56.7465	48.6451
9930012K11Rik	29.6139	20.1533	12.3574	10.5652	6.90046	6.59754	13.318	11.9318
9930014A18Rik	0	0	0	0	0.187222	0.301192	0.579046	0
9930021J03Rik	24.1298	14.2547	17.7637	17.8796	50.59	55.7779	12.739	15.6031
9930104L06Rik	0	0	0	0	18.896	20.3233	0.579046	0
9930111H07Rik	0	0	0	0	0	0.0143425	0	0
9930111J21Rik1	0	0	0	0	0	0.0143425	0	0
9930111J21Rik2	0	0	0	0	0	0	0	0
a	82.2608	80.613	88.8187	75.582	0.227341	0.17211	119.283	90.8654
A030001D20Rik	0	0	0	0	0.855871	0.874892	0	0
A130010J15Rik	0	0	0	0	13.7875	14.658	0	0
A130030D18Rik	4.38724	4.91543	6.95103	7.31439	0	0	8.10664	9.17832
A130077B15Rik	0	0	0	0	0	0.0143425	0	0
A1bg	9.8713	8.84777	14.6744	7.31439	0.013373	0	6.3695	2.7535
A1cf	0	1.47463	5.40636	4.87626	0.026746	0	12.16	9.17832
A230001M10Rik	68.0023	48.6627	75.689	65.8295	0.0401189	0	77.0131	67.0017
A230009B12Rik	30.7107	30.4757	16.2191	18.6923	0.441308	0.559357	17.3714	24.7815
A230020J21Rik	0	0	0	0	0.0534919	0.0573699	0	0
A230028O05Rik	0	0	0	0	0.0668649	0.0860549	0	0
A230051N06Rik	3.29043	4.42388	315.113	164.167	0.013373	0	82.2245	54.1521
A230056J06Rik	0	0	0	0	0.120357	0.0860549	0	0
A230056P14Rik	131.617	142.056	264.912	173.92	0.36107	0.573699	134.339	147.771
A230057D06Rik	0	0	0	0	0	0	0	0
A230070E04Rik	9.8713	3.93234	0.772337	1.62542	0.213968	0.17211	4.05332	3.67133
A230072C01Rik	0	0	0	0	2.34027	2.02229	0	0
A230072E10Rik	0	0	1.54467	0.812709	0.106984	0.157767	0	0
A230077H06Rik	34.0011	46.205	13.9021	11.3779	0.213968	0.157767	8.68568	19.2745
A230083G16Rik	0	0	0	0	0.682022	0.817522	0	0
A230103J11Rik	0	0.491543	0.772337	0	0.775633	1.1474	0	0
A230107N01Rik	10.9681	18.1871	9.26804	11.3779	0.26746	0.129082	15.0552	9.17832
A230108P19Rik	0	0	0	0	0.026746	0.028685	0	0
A2m	0	0	0	0	93.0492	95.2198	0	0
A2ml1	3.29043	4.91543	10.0404	6.50168	0.013373	0.0143425	2.31618	2.7535
A330008L17Rik	0	0	0.772337	0	0	0.0143425	0	0
A330009N23Rik	1.09681	0.491543	2.31701	0	1.21694	0.745809	0	0.917832
A330015K06Rik	0	0	0	0	0.0534919	0.0143425	0	0
A330023F24Rik	0	0	0	0	0.254087	0.157767	0	0
A330032B11Rik	13.1617	8.84777	0.772337	2.43813	0.013373	0.0143425	8.10664	7.34266
A330033J07Rik	15.3554	19.6617	4.63402	4.87626	0.026746	0.0573699	3.47427	4.58916
A330035P11Rik	4.38724	1.96617	0	0	1.35067	1.34819	1.73714	8.26049
A330040F15Rik	14.2585	10.3224	12.3574	13.0034	0.0936109	0.0573699	8.68568	10.0962
A330041J22Rik	0	0	0	0	0.106984	0.129082	0	0
A330048O09Rik	28.5171	30.4757	6.95103	17.8796	0.347697	0.315535	21.4247	25.6993
A330049N07Rik	105.294	118.953	107.355	125.97	0	0.0143425	122.758	103.715
A330069E16Rik	12.0649	7.86468	24.7148	17.0669	0.735514	0.631069	13.8971	6.42482
A330070K13Rik	0	0	0	0	0	0	0	0
A330074K22Rik	160.134	116.004	155.24	141.411	0.200595	0.315535	122.179	110.14
A330076C08Rik	5.48406	8.35623	1.54467	4.06355	0	0	5.79046	2.7535
A330076H08Rik	275.3	324.91	363.771	402.291	0	0	440.075	519.493
A330093E20Rik	85.5513	80.1215	141.338	109.716	0.120357	0.157767	105.386	59.6591
A330094K24Rik	14.2585	23.5941	11.5851	14.6288	1.23031	0.817522	10.4228	13.7675
A330102I10Rik	16.4522	7.37314	9.26804	13.8161	0.36107	0.415932	18.5295	28.4528
A3galt2	127.23	116.987	112.761	130.846	0.013373	0	137.813	201.923
A430005L14Rik	141.489	173.515	101.176	87.7726	60.7668	60.0376	74.1178	42.2203
A430033K04Rik	0	0	0	0	6.68649	7.22861	0	0
A430035B10Rik	26.3235	17.6955	12.3574	16.2542	0.0802379	0.100397	18.5295	12.8496
A430046D13Rik	0	0	0.772337	0	1.4844	1.43425	0	0
A430057M04Rik	0	0	0	0	1.15008	1.33385	0	0
A430078I02Rik	0	0	1.54467	1.62542	0.0401189	0.0717124	0	0
A430085M09Rik	52.6469	43.2558	40.9338	30.883	0	0	46.3236	55.9878
A430088P11Rik	0	0	0	0	0.0401189	0.0430275	0	0
A430089I19Rik	0	2.45771	0	0.812709	0.441308	0.545014	0.579046	1.83566
A430090L17Rik	84.4545	72.7483	162.191	147.1	0.013373	0.0430275	67.7483	40.3846
A430093F15Rik	25.2267	36.3742	44.7955	31.6957	0.013373	0.0430275	22.5828	15.6031
A4galt	91.0353	79.6299	61.7869	71.5184	19.5245	18.8173	75.855	96.3724
A4gnt	0	0	0	0	0	0	0	0
A530006G24Rik	0	0	0	0	0	0	0	0
A530010L16Rik	35.098	28.5095	38.6168	28.4448	0	0.0143425	34.1637	31.2063
A530013C23Rik	171.103	211.363	98.8591	135.722	0.013373	0	140.708	234.965
A530016L24Rik	81.164	61.9344	61.0146	69.893	0.013373	0	55.0093	55.9878
A530021J07Rik	0	0	0	0	0	0	0	0
A530032D15Rik	0	0	0	0	0.120357	0.100397	0	0
A530046M15Rik	151.36	183.345	117.395	125.157	0	0	107.702	63.3304
A530053G22Rik	0	0	0	0	0	0.0143425	0	0
A530058N18Rik	0	0	0	0.812709	0	0	0	0
A530064D06Rik	38.3884	29.9841	36.2998	18.6923	0	0.0143425	35.9008	28.4528
A530065N20Rik	42.7756	52.1035	36.2998	49.5753	0	0	66.5902	70.6731
A530072M11Rik	5.48406	7.37314	9.26804	7.31439	0.240714	0.34422	6.94855	17.4388
A530088E08Rik	5.48406	10.3224	5.40636	4.87626	0.013373	0.028685	1.15809	0
A630001G21Rik	0	0	0	0	0.414562	0.40159	0	0
A630001O12Rik	14.2585	8.84777	3.08935	0.812709	0.0936109	0.0573699	4.63236	2.7535
A630010A05Rik	0	0	0	0	0.106984	0.0430275	0	0
A630012P03Rik	0	0	0	0	0.0401189	0	0	0
A630019I02Rik	19.7426	16.2209	5.40636	6.50168	0.0401189	0.0430275	8.10664	4.58916
A630023A22Rik	7.67768	8.35623	3.08935	1.62542	0	0	6.94855	3.67133
A630023P12Rik	0	0	2.31701	0	0.0534919	0.0143425	1.15809	2.7535
A630066F11Rik	0	0	0	0	0.615157	0.487645	0	0
A630072M18Rik	2.19362	5.40697	3.86168	3.25084	1.73849	2.2948	0	0.917832
A630073D07Rik	3.29043	2.45771	3.08935	2.43813	0	0	1.15809	1.83566
A630075F10Rik	0	0.983086	2.31701	1.62542	0.0936109	0.028685	0.579046	0
A630076J17Rik	2.19362	1.47463	21.6254	12.1906	0	0	8.68568	8.26049
A630077J23Rik	19.7426	15.7294	6.95103	11.3779	0.0401189	0.0430275	11.0019	21.1101
A630089N07Rik	0	0	0	0	3.24963	3.27009	0	0
A630095N17Rik	0	0	0	0	0.561665	0.40159	0	0
A730004F24Rik	0	0.491543	0	0.812709	0	0	0	0.917832
A730006G06Rik	57.0342	57.019	59.4699	55.2642	0	0	75.2759	102.797
A730008H23Rik	0	0	0	0	0	0	0	0
A730013G03Rik	0	0	0	0	0.0401189	0	0	0
A730017L22Rik	14.2585	12.7801	5.40636	8.12709	0.441308	0.45896	9.84377	13.7675
A730018C14Rik	62.5182	59.4767	46.3402	43.8863	0.013373	0	48.0608	44.0559
A730020E08Rik	0	1.96617	138.248	90.2108	0	0.0143425	16.2133	22.9458
A730020M07Rik	65.8087	62.4259	58.6976	51.2007	0.0401189	0.0573699	70.6436	78.0157
A730035I17Rik	122.843	133.7	133.614	125.97	0	0	97.8587	56.9056
A730036I17Rik	0	0	0	0	3.28975	3.77207	0	0
A730043L09Rik	0	0	0	0	0	0	0	0
A730046J19Rik	105.294	104.699	37.8445	39.8228	0.307579	0.301192	79.3292	93.6189
A730056A06Rik	0	0	0	0	0.0401189	0.0573699	0	0
A730063M14Rik	0	0	0	0	1.15008	1.29082	0	0
A730081D07Rik	1.09681	3.93234	0.772337	0.812709	0.441308	0.616727	0.579046	1.83566
A730082K24Rik	184.264	161.226	64.8763	84.5218	0.160476	0.129082	86.8568	147.771
A730085K08Rik	0	0	0	0	0	0.0143425	0	0
A730090N16Rik	2.19362	0.983086	0	0.812709	0.213968	0.301192	0.579046	1.83566
A730098A19Rik	146.973	198.583	149.061	189.361	0	0	183.557	189.073
A830009L08Rik	55.9374	45.2219	48.6572	44.699	0	0	34.7427	21.1101
A830010M20Rik	0	0	0	0	9.30759	9.69552	0.579046	0
A830011K09Rik	0	0	0	0	0	0	0	0
A830018L16Rik	0	0.491543	0	0.812709	4.06539	4.8621	0	0
A830019L24Rik	160.134	137.632	147.516	137.348	0	0	140.708	128.496
A830019P07Rik	96.5194	89.9523	43.2509	69.0803	0	0	68.9064	75.2622
A830029E22Rik	115.165	100.275	77.2337	90.2108	0	0	94.9635	49.5629
A830035O19Rik	0	0	0	0	0.307579	0.243822	0	0
A830036E02Rik	38.3884	59.9682	30.1211	30.883	0.0534919	0.0573699	35.9008	28.4528
A830052D11Rik	0	0	0	0	0.026746	0.0573699	0	0
A830082K12Rik	0	1.47463	0	0.812709	0.026746	0	0	0.917832
A830082N09Rik	3.29043	8.35623	5.40636	2.43813	0.735514	0.803179	1.15809	1.83566
A930001A20Rik	259.944	300.333	220.888	236.498	0.187222	0.17211	255.938	283.61
A930001C03Rik	1.09681	2.94926	0.772337	0	0.561665	0.602384	0.579046	0
A930002C04Rik	104.197	103.224	120.485	130.034	0	0	116.967	81.687
A930003A15Rik	29.6139	25.0687	27.8041	14.6288	0	0.0143425	30.1104	35.7954
A930003O13Rik	8.77449	7.37314	6.95103	4.06355	0.013373	0	1.15809	0.917832
A930004D18Rik	153.554	144.022	161.418	121.094	3.27638	3.4422	52.1141	44.0559
A930005H10Rik	44.9693	41.7811	28.5765	25.194	5.84399	5.1633	36.4799	16.521
A930006I01Rik	39.4852	31.9503	18.5361	33.3211	0	0	31.8475	41.3024
A930006K02Rik	1.09681	0.491543	0.772337	1.62542	0.240714	0.129082	0	0
A930007A09Rik	554.986	780.57	668.071	772.074	7.22141	8.07482	653.742	719.58
A930007I19Rik	0	0	0	0	0.334324	0.444617	0	0
A930009A15Rik	0	0	0	0	0	0	0	0
A930011G23Rik	14.2585	6.8816	3.86168	7.31439	0	0	11.5809	14.6853
A930012L18Rik	0	0	0	0	0.013373	0	0	0
A930013F10Rik	2.19362	0	1.54467	0	2.56761	2.02229	0	0
A930015D03Rik	36.1948	44.2388	21.6254	33.3211	0.615157	0.573699	20.2666	5.50699
A930016O22Rik	0	0	0	0	0.173849	0.315535	0	0
A930017K11Rik	36.1948	31.4587	14.6744	19.505	0.213968	0.186452	15.6342	14.6853
A930017M01Rik	2.19362	0.983086	0.772337	0	0.0534919	0.11474	2.31618	1.83566
A930018P22Rik	84.4545	70.7822	47.1125	65.8295	0.026746	0.100397	78.1711	97.2902
A930019D19Rik	59.2278	67.8329	63.3316	68.2676	0.026746	0.028685	66.5902	42.2203
A930024E05Rik	58.131	44.7304	43.2509	43.0736	2.31353	2.16572	41.6913	47.7273
A930031H19Rik	92.1321	107.648	87.2741	100.776	0.013373	0.0573699	107.702	105.551
A930033H14Rik	1.09681	0	2.31701	2.43813	0.548292	0.430275	0	0
A930037H05Rik	160.134	156.802	166.052	156.853	1.65825	1.86452	140.708	120.236
A930041C12Rik	0	0.491543	0	0	0.013373	0	0	0
AA387883	12.0649	13.7632	14.6744	16.2542	0	0	6.94855	9.17832
AA388235	4.38724	4.91543	6.17869	7.31439	3.10253	3.62865	6.3695	11.014
AA413626	0	0	0	0	0.013373	0.100397	0	0
AA414768	0	0	0	0	4.89451	4.80473	0	0
AA465934	0	0	0	0	17.532	16.6947	0	0
AA467197	57.0342	50.1374	33.9828	47.9499	1.05647	0.989632	37.0589	31.2063
AA536875	0	0	0.772337	0	0	0	0	0
AA543186	125.036	120.428	77.2337	93.4616	0.4948	0.444617	130.285	114.729
AA543401	0	0	0	0	0.36107	0.559357	0	0
AA545190	29.6139	26.5433	16.9914	17.0669	0	0	24.3199	33.9598
AA619741	0	0	0	0	0.0534919	0.0860549	0	0
AA792892	24.1298	20.6448	244.058	153.602	0	0.0143425	49.7979	40.3846
AA986860	0	0	0	0	1.10996	1.40556	0	0
Aaas	32.9043	47.1881	40.9338	43.0736	132.245	128.179	31.8475	23.8636
Aacs	82.2608	122.886	70.2826	81.2709	36.8827	36.8172	129.127	128.496
Aadac	3.29043	4.91543	3.08935	1.62542	0.0936109	0.0860549	1.15809	0.917832
Aadacl2	0	0	0	0	0.0802379	0.0573699	0	0
Aadacl3	0	0	0	0	0	0	0	0
Aadacl4	66.9055	46.6966	39.3892	51.2007	0	0	27.7942	18.3566
Aadat	0	0.491543	0	0	0.173849	0.129082	0.579046	0
Aagab	0	0	0	0	66.8916	66.0615	0	0
Aak1	0	0	0	0	35.5186	37.4626	0	0
Aamdc	0	0	0	0	7.66272	7.17124	0	0
Aamp	1.09681	1.96617	0	0	211.681	204.868	0	0.917832
Aanat	117.359	152.378	137.476	138.161	0.0802379	0.028685	91.4892	81.687
Aar2	7.67768	6.8816	11.5851	4.06355	42.5127	43.7446	7.52759	3.67133
Aard	0	1.47463	0.772337	2.43813	29.4206	28.8714	1.15809	2.7535
Aars	37.2916	23.5941	61.7869	53.6388	593.787	590.495	34.1637	29.3706
Aars2	0	0	0	0	65.9555	64.0249	0	0
Aarsd1	47.1629	50.6289	41.7062	50.388	108.629	109.146	44.0075	26.6171
Aasdh	30.7107	19.1702	16.2191	17.0669	27.8559	28.5415	12.739	19.2745
Aasdhppt	12.0649	14.2547	6.17869	8.9398	97.0745	103.768	2.89523	2.7535
Aass	4.38724	1.96617	4.63402	0	34.6093	35.0674	11.5809	12.8496
Aatf	0	0	0	0	71.3181	71.3252	0	0
Aatk	137.101	118.462	120.485	134.097	2.48737	2.59599	99.5958	56.9056
AB124611	54.8406	61.9344	122.029	82.0837	0.0668649	0.0573699	63.116	59.6591
Abat	446.402	399.624	291.171	368.97	9.09363	8.92103	433.705	672.771
Abca1	0	0	0.772337	0	14.3358	14.027	0.579046	0
Abca12	0	0	0	0	0.0936109	0.0573699	0	0
Abca13	0	0	0	0	2.40714	2.48125	0	0
Abca14	0	0	0	0	0.441308	0.315535	0	0
Abca15	0	0	0	0	0.026746	0	0	0
Abca16	0	0	0	0	0.508173	0.559357	0	0
Abca17	206.2	302.299	150.606	176.358	0.120357	0.0430275	195.717	108.304
Abca2	0	0	8.4957	4.06355	47.1398	47.9039	1.73714	1.83566
Abca3	76.7768	63.9006	44.0232	55.2642	15.1783	14.9018	69.4855	47.7273
Abca4	10.9681	18.1871	11.5851	22.7559	1.1902	1.33385	26.6361	18.3566
Abca5	5.48406	3.4408	0	1.62542	5.97772	6.25332	1.73714	0.917832
Abca6	0	0	0	0	0.0401189	0.100397	0	0
Abca7	0	0	0	0	39.6643	38.7247	0	0
Abca8a	20.8394	16.2209	10.8127	13.8161	0.013373	0.0143425	17.9504	10.0962
Abca8b	0	0	0	0	0.62853	0.860549	0	0
Abca9	0	0	0	0	0	0.0573699	0	0
Abcb10	0	1.96617	3.08935	0	41.5365	42.3247	1.15809	0
Abcb11	5.48406	4.42388	19.3084	12.1906	0.026746	0.0573699	5.21141	6.42482
Abcb1a	122.843	185.803	134.387	246.251	30.6642	33.1025	239.146	201.005
Abcb1b	12.0649	14.7463	43.2509	36.5719	32.7237	32.0698	42.2703	36.7133
Abcb4	123.94	138.124	221.661	257.629	0.320951	0.258165	157.5	133.086
Abcb5	4.38724	2.94926	6.95103	4.87626	4.42646	4.05892	5.21141	9.17832
Abcb6	0	0	0	0	31.5201	31.2379	0	0
Abcb7	1.09681	0	0	0	92.4207	102.119	0	0
Abcb8	1.09681	8.35623	33.9828	51.2007	35.425	34.2499	58.4836	62.4126
Abcb9	0	0	0	0	0.534919	0.430275	0.579046	0.917832
Abcc1	289.558	315.079	186.133	221.87	107.639	108.2	280.837	348.776
Abcc10	19.7426	14.7463	10.0404	13.0034	24.3121	24.8125	13.8971	22.028
Abcc12	197.426	172.532	112.761	150.351	0.13373	0.17211	116.388	100.962
Abcc2	0	0	0.772337	0.812709	4.50669	4.2884	2.31618	4.58916
Abcc3	0	0	0	0	1.08321	1.23345	0	0
Abcc4	4.38724	10.3224	38.6168	18.6923	90.7892	95.0763	13.318	12.8496
Abcc5	24.1298	22.1194	17.7637	16.2542	129.076	128.279	10.4228	19.2745
Abcc6	92.1321	70.7822	47.8849	53.6388	0.320951	0.430275	48.0608	55.0699
Abcc8	34.0011	21.1363	26.2594	23.5686	1.24369	0.860549	31.8475	22.9458
Abcc9	266.525	322.452	233.246	230.809	0.0534919	0.0143425	266.361	122.072
Abcd1	1.09681	0	3.08935	0	9.06688	8.99274	0.579046	0
Abcd2	59.2278	88.9692	65.6486	80.4582	0.213968	0.143425	83.9616	56.9056
Abcd3	0	0	0	0.812709	63.3478	65.5165	0.579046	0.917832
Abcd4	60.3246	63.409	42.4785	43.0736	46.9659	44.2753	57.9046	61.4947
Abce1	0	0	0	0	464.377	486.21	0	0
Abcf1	2.19362	1.96617	0	1.62542	311.751	311.39	0.579046	1.83566
Abcf2	159.038	168.108	105.81	143.037	269.786	269.208	177.767	196.416
Abcf3	88.8417	96.3424	106.582	99.1506	50.9644	50.5142	97.8587	75.2622
Abcg1	1.09681	0.491543	0	3.25084	40.8812	39.7287	0	0
Abcg2	0	0	0.772337	0	59.1219	60.095	0	0
Abcg3	0	0	0	0	1.6315	1.8215	0	0
Abcg4	0	0	0	0	0.842498	0.731467	0	0
Abcg5	0	0	0	0	0.026746	0.028685	0	0
Abcg8	26.3235	23.5941	7.72337	8.9398	0.0802379	0.0717124	16.7923	15.6031
Abhd1	13.1617	9.33931	9.26804	7.31439	1.12333	0.917919	6.94855	15.6031
Abhd10	12.0649	9.33931	43.2509	35.7592	30.0223	30.3487	79.3292	44.0559
Abhd11	68.0023	78.6468	41.7062	48.7626	44.6256	42.0952	63.116	49.5629
Abhd11os	7.67768	3.93234	6.95103	1.62542	3.97177	3.78642	6.3695	3.67133
Abhd12	0	0	0	0	39.9451	39.4849	0.579046	0
Abhd12b	12.0649	8.35623	10.0404	4.87626	0.013373	0	5.21141	11.014
Abhd13	0	0	0	0	45.4949	46.9143	0	0
Abhd14a	0	0	0	0	33.4458	31.8977	0	0
Abhd14b	0	0	0	0	6.633	5.85173	0	0
Abhd15	0	0	0	0	0.334324	0.372905	0	0
Abhd16a	4.38724	0.983086	0	1.62542	18.3076	18.7456	0	3.67133
Abhd16b	0	0	11.5851	4.06355	0.561665	0.631069	4.63236	2.7535
Abhd17a	29.6139	23.5941	16.9914	12.1906	73.4979	68.8009	22.0037	44.0559
Abhd17b	1.09681	1.96617	4.63402	1.62542	29.1932	33.8052	2.31618	3.67133
Abhd17c	0	0.491543	6.17869	1.62542	61.2081	62.3755	1.15809	1.83566
Abhd18	8.77449	6.8816	2.31701	4.87626	6.52601	7.52981	5.21141	3.67133
Abhd2	245.686	249.212	302.756	322.646	26.5855	27.4945	334.688	301.049
Abhd3	0	0	0	0	3.22289	2.92587	0	0
Abhd4	97.6162	77.1722	73.372	71.5184	61.7564	62.7054	59.6417	55.9878
Abhd5	41.6788	54.5612	38.6168	35.7592	13.9346	14.0987	30.6894	44.0559
Abhd6	213.878	194.159	172.231	139.786	11.3938	11.6174	154.605	151.442
Abhd8	63.615	47.1881	38.6168	47.9499	20.0996	20.395	61.9579	95.4545
Abi1	0	0	0	0	81.0269	83.3585	0	0
Abi2	39.4852	37.3572	35.5275	33.3211	60.5796	66.0471	16.7923	15.6031
Abi3	176.587	162.701	95.7698	112.154	3.20951	3.28443	165.028	102.797
Abi3bp	13.1617	12.7801	5.40636	11.3779	1.04309	1.2478	8.68568	10.0962
Abitram	0	0.491543	0	0	14.737	14.658	0	0.917832
Abl1	0	0	13.1297	8.12709	123.58	123.388	1.73714	2.7535
Abl2	0	0	0.772337	0	113.965	120.534	0	0.917832
Ablim1	52.6469	66.3583	40.9338	52.8261	18.8292	18.7743	78.1711	93.6189
Ablim2	55.9374	71.2737	36.2998	60.1405	9.20061	9.00708	55.5884	39.4668
Ablim3	0	0	0	0	1.60476	1.40556	0	0
Abo	12.0649	8.84777	23.9424	28.4448	0.173849	0.186452	16.7923	26.6171
Abr	0	0	1.54467	0	84.8248	86.6286	0	1.83566
Abra	0	0	0	0	0.0936109	0.028685	0	0
Abracl	0	0	0	0.812709	23.2289	24.7982	0	0
Abraxas1	77.8736	81.5961	127.436	117.03	24.5394	25.0994	116.388	96.3724
Abraxas2	57.0342	66.3583	54.0636	49.5753	40.9748	41.0339	56.7465	85.3584
Abt1	52.6469	44.7304	37.8445	49.5753	40.8411	39.0546	45.7446	53.2343
Abtb1	4.38724	8.84777	419.379	257.629	47.2467	45.0497	105.386	112.893
Abtb2	0	0	0	0	7.58248	7.14256	0	0.917832
Acaa1a	0	0	0	0	42.8738	40.3884	0	0
Acaa1b	0	0	0	0	4.14562	3.78642	0	0
Acaa2	87.7449	82.0876	50.2019	43.8863	50.1086	47.8609	63.116	75.2622
Acaca	0	0	0	0	49.6806	51.8481	0	0
Acacb	8.77449	7.86468	10.8127	4.87626	46.4444	45.2075	14.4761	4.58916
Acad10	2.19362	0.491543	0	0	20.7281	21.0835	0.579046	0
Acad11	0	0	0	0	48.6776	51.7907	0	0
Acad12	0	0	0	0	6.21844	6.39675	0	0
Acad8	68.0023	65.8667	86.5017	62.5786	34.3284	32.3136	55.0093	45.8916
Acad9	44.9693	59.4767	29.3488	47.9499	67.012	66.6926	38.796	45.8916
Acadl	0	0	1.54467	0	25.4622	26.5049	0	0
Acadm	86.6481	68.816	64.104	59.3278	130.44	127.361	57.9046	46.8094
Acads	0	0	0	0	93.0626	88.7226	0	0
Acadsb	267.622	259.535	227.067	239.749	38.7549	39.7143	272.151	177.142
Acadvl	6.58087	3.93234	2.31701	4.87626	28.3373	25.2858	4.63236	3.67133
Acan	0	0	0	0	13.841	13.8835	0	0
Acap1	127.23	119.936	64.8763	73.9566	29.5008	28.1113	81.6454	70.6731
Acap2	27.4203	24.5771	5.40636	5.68897	110.006	117.924	11.0019	5.50699
Acap3	0	0	0	0	19.9124	19.5488	0	0
Acat1	0	0	0	0	37.5112	35.1391	0	0
Acat2	7.67768	6.39006	0.772337	3.25084	91.645	93.2405	6.3695	10.0962
Acat3	0	0.983086	6.17869	3.25084	0.320951	0.45896	0.579046	3.67133
Acbd3	0	0.491543	0	0	46.6048	48.5923	0	0
Acbd4	50.4533	48.1712	17.7637	50.388	19.6449	19.4484	71.2226	68.8374
Acbd5	1.09681	0.491543	2.31701	4.06355	30.0758	33.3463	0	0
Acbd6	0	0	0	0	52.0476	49.037	0	0
Acbd7	60.3246	35.3911	14.6744	12.1906	2.27341	2.07966	13.8971	12.8496
Accs	69.0991	54.0697	29.3488	43.0736	4.96138	4.43183	72.3807	64.2482
Accsl	0	0	0	0	20.3804	22.532	0	0
Acd	3.29043	1.96617	0.772337	0	27.0268	25.7734	4.05332	3.67133
Ace	81.164	99.7832	48.6572	51.2007	9.46807	8.83497	59.6417	28.4528
Ace2	15.3554	16.7125	3.86168	6.50168	0	0	13.8971	21.1101
Ace3	3.29043	1.47463	6.17869	0.812709	0.160476	0.200795	0	0.917832
Acer1	0	0.491543	0	0	3.59733	3.42785	0.579046	0
Acer2	0	0	0	0	34.0877	32.1845	0	0
Acer3	0	0	2.31701	0	16.2883	16.9958	0	0
Ache	0	0.983086	0	0	0.36107	0.17211	0	0
Acin1	0	0	0	0	222.941	217.102	0	0
Ackr1	3.29043	3.93234	0.772337	0.812709	0.013373	0.0143425	1.73714	2.7535
Ackr2	0	0	0	0	0.374443	0.301192	0	0
Ackr3	0	0	0	0	6.19169	6.95611	0	0
Ackr4	0	0	0	0	0.588411	0.573699	0	0
Acly	75.68	93.3931	37.0722	58.5151	690.22	688.769	61.9579	51.3986
Acmsd	0	0	0	0	0	0.0573699	0	0
Acnat1	0	0	0	0	0.0668649	0.143425	0	0
Acnat2	0	0	0	0	0	0	0	0
Aco1	43.8724	34.8995	37.8445	31.6957	92.4474	93.011	18.5295	22.028
Aco2	4.38724	0.983086	0.772337	1.62542	481.548	466.834	1.15809	1.83566
Acod1	4.38724	4.91543	5.40636	3.25084	0.013373	0	8.68568	9.17832
Acot1	1.09681	1.47463	0	0	24.3388	23.579	0.579046	0
Acot10	106.391	85.0369	74.1443	72.3311	0.4948	0.860549	119.283	204.677
Acot11	99.8098	76.1891	84.957	70.7057	6.9272	6.89874	90.9101	101.879
Acot12	0	0	0	0	0.0534919	0.0430275	0	0
Acot13	2.19362	1.96617	6.95103	4.06355	34.8099	32.3853	0.579046	0.917832
Acot2	6.58087	9.83086	16.9914	13.8161	3.28975	3.54259	8.68568	0
Acot3	8.77449	6.39006	1.54467	2.43813	1.67162	1.93624	3.47427	4.58916
Acot4	558.277	672.922	733.72	849.281	0.387816	0.258165	735.967	588.33
Acot5	39.4852	49.1543	70.2826	44.699	0.013373	0	34.7427	37.6311
Acot6	375.109	401.099	111.989	151.164	0.855871	1.11871	188.19	133.086
Acot7	142.585	132.717	248.692	216.181	98.9199	92.007	236.83	301.049
Acot8	0	0	0	0	21.1026	20.7966	0	0
Acot9	130.521	133.208	184.588	158.478	119.193	124.292	145.34	118.4
Acox1	231.427	317.537	137.476	165.793	24.2318	23.5504	125.653	88.1119
Acox2	25.2267	28.0179	14.6744	21.9432	0.0401189	0.028685	14.4761	14.6853
Acox3	37.2916	30.4757	54.0636	33.3211	10.6048	9.33696	35.3218	53.2343
Acoxl	1.09681	0.983086	0	1.62542	1.685	1.64939	1.15809	0.917832
Acp1	13.1617	7.37314	22.3978	15.4415	23.8841	23.5073	6.94855	3.67133
Acp2	86.6481	101.258	56.3806	81.2709	11.8083	11.6748	90.3311	78.9336
Acp4	0	0	0.772337	1.62542	0.0802379	0.0143425	0	0
Acp5	14.2585	9.33931	3.86168	7.31439	15.847	15.2747	9.26473	18.3566
Acp6	1.09681	0.983086	0.772337	0	264.892	254.034	0	0
Acp7	0	0	0	0.812709	1.15008	0.846207	0	0.917832
Acpp	8.77449	5.89851	5.40636	6.50168	0.949482	0.889234	8.68568	6.42482
Acr	5.48406	12.7801	3.08935	8.12709	0.0401189	0.0430275	5.79046	1.83566
Acrbp	0	0	0	0	8.47847	7.47244	0	0
Acrv1	1.09681	0.491543	0	0	0.026746	0.028685	1.15809	0
Acsbg1	0	0	0	0	1.16345	1.00397	0	0
Acsbg2	0	0	10.0404	0	2.00595	2.59599	1.73714	4.58916
Acsf2	6.58087	11.3055	16.2191	9.75251	38.4741	37.5199	9.84377	10.0962
Acsf3	5.48406	4.42388	10.0404	4.06355	19.899	19.9504	6.94855	8.26049
Acsl1	138.198	175.972	98.0868	106.465	58.3998	58.7325	125.074	86.2762
Acsl3	0	0	0.772337	0.812709	111.598	114.453	0	0
Acsl4	0	0	0	0	42.6598	45.6808	0	0
Acsl5	47.1629	35.8826	33.2105	41.4482	15.6464	16.121	41.1122	24.7815
Acsl6	0	0	0	0	8.2645	7.90271	0	0
Acsm1	0	0	1.54467	0	0	0	1.15809	0.917832
Acsm2	62.5182	77.6638	30.1211	49.5753	0.026746	0	61.3788	43.1381
Acsm3	14.2585	10.3224	0.772337	1.62542	0.855871	1.06134	8.68568	11.014
Acsm4	0	0	0	0	2.78158	2.63902	0	0
Acsm5	9.8713	6.8816	3.86168	7.31439	0	0	6.94855	11.014
Acss1	14.2585	18.1871	4.63402	6.50168	67.9882	69.9626	11.0019	4.58916
Acss2	58.131	67.3414	89.5911	111.341	29.6078	29.4595	73.5388	34.8776
Acss2os	1.09681	0	0.772337	0	0.013373	0.0573699	0	0.917832
Acss3	6.58087	6.39006	3.08935	2.43813	1.04309	0.960947	5.21141	5.50699
Acta1	64.7119	45.2219	54.0636	67.4549	0.280833	0.258165	86.2778	122.989
Acta2	58.131	57.019	37.0722	44.699	0.160476	0.186452	35.9008	19.2745
Actb	1.09681	0.491543	0	0	1467.06	1481.55	0	0
Actbl2	0	0	0	0	0	0	0	0
Actc1	0	0	0	0.812709	0.0401189	0.028685	0	0
Acte1	49.3565	38.3403	30.1211	24.3813	0	0	46.3236	51.3986
Actg1	98.713	113.055	75.689	76.3947	295.85	286.907	89.173	113.811
Actg2	0	0	0	0	0.0936109	0.11474	0	0
Actl10	12.0649	9.33931	0.772337	2.43813	0.588411	0.616727	3.47427	3.67133
Actl11	0	0	0	0	0	0	0	0
Actl6a	1.09681	0.491543	2.31701	1.62542	297	296.115	1.15809	0
Actl6b	3.29043	3.93234	6.17869	8.12709	0.0668649	0.129082	1.73714	0.917832
Actl7a	0	0.983086	0	0	0	0	0	0.917832
Actl7b	28.5171	19.1702	16.9914	15.4415	0.735514	0.688439	49.7979	59.6591
Actl9	94.3258	109.122	78.7783	104.027	0	0	101.333	134.003
Actn1	412.401	392.743	374.583	428.298	296.385	292.199	532.722	477.273
Actn2	34.0011	16.7125	13.1297	13.0034	3.51709	3.82944	20.2666	21.1101
Actn3	9.8713	12.2886	10.0404	8.12709	54.6554	52.6943	6.3695	5.50699
Actn4	0	0	0	0	576.964	567.504	0	1.83566
Actr10	232.524	203.499	172.231	155.228	65.5543	64.8711	226.986	191.827
Actr1a	7.67768	4.42388	2.31701	6.50168	106.208	108.085	5.79046	7.34266
Actr1b	23.033	26.0518	36.2998	25.194	106.783	100.971	31.8475	31.2063
Actr2	0	0	0	0	463.561	490.441	0	0
Actr3	0	0	0	0	206.572	209.816	0	0
Actr3b	0	0	0	0.812709	20.1531	20.7966	0	0.917832
Actr5	0	0	0	0	25.6761	25.3862	0	0
Actr6	0	0	0	0	39.2363	41.0482	0	0
Actr8	0	0	0	0	57.3433	54.1142	0	0
Actrt1	0	0	0.772337	0	0	0	1.15809	0.917832
Actrt2	0	0	1.54467	0.812709	0	0.028685	0.579046	0.917832
Actrt3	5.48406	3.4408	1.54467	2.43813	0.106984	0.100397	1.15809	0
Acvr1	0	0	0	0	10.3507	10.2836	0	0
Acvr1b	2.19362	1.96617	1.54467	0.812709	84.437	82.5123	0	1.83566
Acvr1c	12.0649	7.86468	2.31701	4.87626	0.013373	0	3.47427	0.917832
Acvr2a	14.2585	17.6955	10.0404	8.9398	16.0743	16.5369	15.0552	24.7815
Acvr2b	0	0	0	0	85.8144	87.5752	0	0
Acvrl1	9.8713	6.39006	5.40636	6.50168	5.53641	5.62225	8.68568	3.67133
Acy1	0	0	0	0	55.8857	54.5301	0	0
Acy3	73.4863	49.6458	33.9828	43.8863	6.16494	5.6366	34.1637	35.7954
Acyp1	482.597	417.32	383.851	482.749	14.0149	13.023	507.244	625.044
Acyp2	0	0	0	0	1.87222	2.26611	0	0
Ada	6.58087	3.4408	3.08935	0.812709	20.1397	19.3767	2.89523	5.50699
Adad1	0	0	0	0	0.748887	0.860549	0	0
Adad2	84.4545	70.7822	12.3574	10.5652	5.37594	5.01987	43.4284	55.0699
Adal	0	0	0	0	34.2081	35.4259	0	0
Adam10	0	0	0	0	55.5246	59.4209	0	0
Adam11	0	0	0	0	5.76375	5.70831	0	0
Adam12	0	0	0.772337	0	0.0401189	0.0717124	0	0
Adam15	9.8713	11.3055	13.9021	11.3779	28.3775	26.9495	12.16	11.9318
Adam17	63.615	36.3742	49.4296	36.5719	70.6762	71.9993	38.796	24.7815
Adam18	93.2289	77.1722	101.176	95.087	0	0	78.7502	61.4947
Adam19	0	0	0	0	85.4935	86.9728	0	0
Adam1a	0	0	0	0	0.387816	0.315535	0	0
Adam1b	7.67768	5.89851	20.8531	39.8228	0.013373	0.0143425	11.0019	15.6031
Adam2	225.943	218.245	71.8273	99.1506	0.187222	0.272507	188.19	223.951
Adam20	230.33	218.737	186.133	186.923	0.013373	0.0143425	184.136	93.6189
Adam21	18.6458	21.6279	14.6744	8.9398	0.13373	0.0717124	34.7427	50.4808
Adam22	364.141	409.455	301.984	319.395	13.2927	12.6788	331.793	200.087
Adam23	0	0	0	0	140.323	140.112	0	0
Adam24	167.812	184.329	264.139	205.615	0	0.0430275	160.396	92.701
Adam25	278.59	366.691	204.669	237.311	0.26746	0.215137	234.513	169.799
Adam26a	10.9681	12.2886	6.17869	5.68897	0	0	11.0019	22.028
Adam26b	136.005	144.022	76.4613	82.8964	0	0	127.969	94.5367
Adam28	1.09681	0	0	0.812709	0.013373	0	0.579046	0
Adam29	0	0	0.772337	0	0	0	0	0
Adam3	0	0	0	0	0	0.0143425	0	0
Adam30	119.552	109.122	146.744	131.659	0.013373	0.028685	138.392	141.346
Adam32	29.6139	27.0349	26.2594	30.883	0.213968	0.143425	31.8475	17.4388
Adam33	50.4533	43.7473	37.0722	38.1973	0.62853	0.487645	25.478	18.3566
Adam34	27.4203	31.4587	41.7062	34.9465	0	0	36.4799	22.028
Adam39	49.3565	61.9344	40.1615	41.4482	0.0401189	0	46.3236	67.0017
Adam4	91.0353	91.427	66.421	78.8328	0.173849	0.301192	111.756	151.442
Adam5	0	3.4408	3.86168	8.12709	0.0534919	0.11474	9.26473	13.7675
Adam6a	51.5501	26.5433	23.9424	18.6923	0	0	32.4265	22.028
Adam6b	78.9704	88.4777	85.7294	71.5184	0	0	83.3826	50.4808
Adam7	0	0	0	0	0.013373	0.028685	0	0
Adam8	16.4522	3.93234	17.7637	5.68897	1.44428	1.59202	1.15809	8.26049
Adam9	0	0.491543	0	0	32.4295	34.465	1.15809	0
Adamdec1	1.09681	0	0	0	0	0	0	0
Adamts1	41.6788	45.7135	88.0464	95.8997	1.59138	1.41991	64.2741	87.194
Adamts10	0	0.983086	0	0	16.7563	16.3935	0	0.917832
Adamts12	0	0	0	0	0.026746	0.0717124	0	0
Adamts13	0	0	0	0	0.0936109	0	0	0
Adamts14	37.2916	37.8488	108.899	89.398	31.6405	31.1519	90.3311	89.0297
Adamts15	278.59	246.754	130.525	121.906	2.03269	2.30914	91.4892	101.879
Adamts16	2.19362	1.96617	1.54467	2.43813	0.013373	0	2.31618	0.917832
Adamts17	0	0	0	0	2.20654	1.73544	0	0
Adamts18	0	0	0	0.812709	0.026746	0.0143425	0.579046	0
Adamts19	0	0	0	0	1.95245	1.79281	0	0
Adamts2	0	0	0	0	1.4844	1.09003	0	0
Adamts20	0	0	0.772337	0	0.508173	0.559357	0.579046	0
Adamts3	4.38724	9.83086	3.86168	8.12709	1.35067	1.69241	7.52759	12.8496
Adamts4	0	0	0	0	2.71471	2.82547	0	0
Adamts5	46.0661	63.409	40.1615	56.8897	0.508173	0.40159	53.2722	68.8374
Adamts6	0	0	0	0	0.026746	0.0717124	0	0
Adamts7	0	0	0	0	5.38931	5.22067	0	0
Adamts8	1.09681	1.47463	2.31701	4.06355	3.30313	3.82944	1.73714	4.58916
Adamts9	0	0	0	0	18.0669	18.0715	0	0
Adamtsl1	7.67768	8.35623	1.54467	4.87626	2.59436	3.18403	2.89523	3.67133
Adamtsl2	118.456	124.36	191.54	163.355	0.026746	0.028685	154.605	168.881
Adamtsl3	0	0	0	0	0.227341	0.22948	0	0
Adamtsl4	163.425	159.751	305.845	289.325	6.25855	6.16727	194.559	138.593
Adamtsl5	0	0	0	0	2.19317	2.05098	0	0
Adap1	0	0	0.772337	0	89.2914	87.7043	0	0.917832
Adap2	2.19362	2.45771	0.772337	1.62542	2.8217	2.83981	0.579046	1.83566
Adar	2.19362	2.45771	2.31701	1.62542	61.2215	62.5046	7.52759	9.17832
Adarb1	19.7426	13.7632	15.4467	13.8161	15.6464	16.121	9.84377	5.50699
Adarb2	58.131	48.1712	120.485	94.2743	0.0802379	0.028685	29.5313	22.9458
Adat1	23.033	48.6627	88.0464	86.1472	27.3611	29.5455	155.184	70.6731
Adat2	0	0	0	0	17.9198	17.0102	0	0
Adat3	301.623	304.757	359.909	260.88	6.82022	6.75531	264.045	192.745
Adck1	0	0	3.08935	0.812709	26.7192	24.9559	0	0.917832
Adck2	0	0	0	0	5.41606	5.0629	0	0
Adck5	156.844	173.023	232.473	195.863	22.5067	22.3026	181.82	131.25
Adcy1	0	0	0	0	29.1263	32.0124	0	0
Adcy10	26.3235	22.1194	5.40636	17.8796	0.0668649	0.100397	28.3732	18.3566
Adcy2	96.5194	103.716	54.8359	69.893	2.76821	2.40954	101.333	141.346
Adcy3	0	0	1.54467	0	43.8901	41.4211	0	0.917832
Adcy4	286.268	242.331	242.514	275.509	0.240714	0.329877	353.797	335.927
Adcy5	0	0	0	0	2.80833	2.6677	0	0
Adcy6	0	0	0	0	8.1174	8.24693	0	0
Adcy7	1.09681	0	0	0	5.84399	5.6366	1.15809	2.7535
Adcy8	36.1948	40.798	27.0318	32.5084	0.026746	0	27.2151	37.6311
Adcy9	0	0	0.772337	0.812709	10.9926	11.1585	1.15809	0.917832
Adcyap1	6.58087	11.797	890.504	503.067	0.0936109	0.215137	187.032	175.306
Adcyap1r1	58.131	69.7991	56.3806	67.4549	2.35364	2.35217	54.4303	35.7954
Add1	13.1617	9.83086	5.40636	0.812709	141.473	141.532	5.79046	8.26049
[truncated: 22,996 more rows]

## Sheet: MERVL_loci_CPM
# MERVL loci CPM in mESCs
repeat_id	Control_rep1	Control_rep2	Rif1-CKO_rep1	Rif1-CKO_rep2	shNT_rep1	shNT_rep2	shPcgf6_rep1	shPcgf6_rep2
MERVL-int_repeat.1006125	1607.72	410.846	256.776	240.008	0.517008	7.50287	172.373	281.734
MERVL-int_repeat.1007700	803.859	205.423	328.336	367.285	4.13607	11.0042	318.226	331.452
MERVL-int_repeat.1007702	0	0	21.0472	25.4554	0	0	26.5189	24.8589
MERVL-int_repeat.100818	0	0	50.5132	40.0013	0	0	66.2972	41.4315
MERVL-int_repeat.100821	0	0	239.938	247.281	5.17008	8.50325	251.929	240.303
MERVL-int_repeat.1014809	0	0	2.10472	0	0	0	0	8.28631
MERVL-int_repeat.1014811	803.859	1027.12	1944.76	1974.61	17.5783	59.0226	1949.14	2021.86
MERVL-int_repeat.1029601	0	616.27	559.855	498.198	1.03402	11.5044	464.08	455.747
MERVL-int_repeat.1029603	0	0	12.6283	10.9094	0	0	13.2594	16.5726
MERVL-int_repeat.1030829	2411.58	821.693	1056.57	1210.95	15.5102	44.517	1060.75	1060.65
MERVL-int_repeat.1030831	0	0	4.20944	3.63648	0	0	0	8.28631
MERVL-int_repeat.1038528	0	0	0	3.63648	0	0	0	0
MERVL-int_repeat.1038530	0	616.27	559.855	654.567	3.61906	12.0046	716.009	646.332
MERVL-int_repeat.1040037	1607.72	616.27	1713.24	1661.87	12.9252	43.0165	1538.09	1566.11
MERVL-int_repeat.1040039	0	0	16.8377	18.1824	0	0	13.2594	33.1452
MERVL-int_repeat.1044027	803.859	616.27	357.802	400.013	2.58504	10.504	304.967	439.174
MERVL-int_repeat.1045573	0	0	44.1991	10.9094	0	2.00077	26.5189	41.4315
MERVL-int_repeat.1051216	0	0	14.733	3.63648	0	0	26.5189	24.8589
MERVL-int_repeat.1051218	0	0	149.435	185.461	11.8912	45.0172	132.594	149.154
MERVL-int_repeat.1052284	0	0	2.10472	0	0	0	0	0
MERVL-int_repeat.1052286	1607.72	1848.81	1906.87	1949.15	39.2926	120.046	1962.4	2038.43
MERVL-int_repeat.1053130	0	0	8.41887	3.63648	0	0	26.5189	8.28631
MERVL-int_repeat.1053132	0	0	543.017	560.018	2.58504	23.0088	649.712	687.764
MERVL-int_repeat.1057179	0	1027.12	199.948	240.008	0.517008	7.00268	212.151	182.299
MERVL-int_repeat.1060868	803.859	821.693	650.358	596.383	11.3742	35.5136	702.75	803.772
MERVL-int_repeat.1060870	1607.72	1232.54	995.532	901.848	10.3402	53.5205	1140.31	986.071
MERVL-int_repeat.1060872	0	0	8.41887	10.9094	0	0	0	0
MERVL-int_repeat.1065644	803.859	3903.04	2900.3	3021.92	47.0478	130.05	2691.67	2601.9
MERVL-int_repeat.1067256	0	0	2.10472	3.63648	0	0	0	0
MERVL-int_repeat.1067258	803.859	1232.54	873.458	887.302	6.72111	20.5078	981.198	787.199
MERVL-int_repeat.1067801	0	0	2.10472	0	0	0	0	0
MERVL-int_repeat.1067803	0	821.693	231.519	261.827	2.58504	13.005	304.967	182.299
MERVL-int_repeat.1083634	0	410.846	96.817	138.186	0	0	172.373	140.867
MERVL-int_repeat.1083637	0	1232.54	1797.43	1669.15	15.5102	60.023	1511.58	1706.98
MERVL-int_repeat.1083638	0	410.846	547.227	469.106	4.13607	36.0138	490.599	439.174
MERVL-int_repeat.1089035	0	0	69.4557	65.4567	1.03402	4.00153	106.075	58.0042
MERVL-int_repeat.1098149	0	410.846	662.986	563.655	4.13607	12.0046	530.377	546.896
MERVL-int_repeat.1098151	0	0	6.31415	10.9094	0	0	0	8.28631
MERVL-int_repeat.1100315	0	0	6.31415	0	0	0	0	0
MERVL-int_repeat.1100317	1607.72	1437.96	1902.67	1836.42	14.9932	61.0233	1803.28	1872.71
MERVL-int_repeat.1103594	0	1232.54	408.315	363.648	2.06803	24.0092	397.783	348.025
MERVL-int_repeat.1103596	3215.43	2465.08	2963.44	3058.28	20.1633	69.0264	2691.67	3281.38
MERVL-int_repeat.1103598	0	205.423	2.10472	3.63648	0	0	0	0
MERVL-int_repeat.1103600	0	0	37.8849	25.4554	0	2.00077	79.5566	24.8589
MERVL-int_repeat.1103602	0	0	25.2566	40.0013	0	1.50057	39.7783	16.5726
MERVL-int_repeat.1103603	0	0	29.4661	36.3648	2.58504	3.00115	0	8.28631
MERVL-int_repeat.1103607	0	0	2.10472	0	0	0	0	0
MERVL-int_repeat.1104759	0	1027.12	519.865	563.655	2.58504	15.0057	530.377	613.187
MERVL-int_repeat.1104761	0	0	79.9793	90.9121	0	0	106.075	107.722
MERVL-int_repeat.1114049	0	0	18.9425	25.4554	0	0	13.2594	16.5726
MERVL-int_repeat.1114051	0	2054.23	2536.19	2523.72	14.9932	71.0272	2413.22	2519.04
MERVL-int_repeat.1114052	803.859	1643.39	846.097	847.3	5.17008	20.5078	835.344	654.618
MERVL-int_repeat.1114123	0	0	33.6755	32.7283	0.517008	2.00077	39.7783	33.1452
MERVL-int_repeat.1114124	0	0	37.8849	76.3661	2.58504	4.50172	26.5189	58.0042
MERVL-int_repeat.1114126	0	410.846	557.75	527.29	12.9252	42.5163	450.821	530.324
MERVL-int_repeat.1114127	0	0	6.31415	10.9094	0.517008	2.50096	13.2594	0
MERVL-int_repeat.1114585	0	0	0	3.63648	0	0	0	0
MERVL-int_repeat.1114587	2411.58	2465.08	4116.83	4301.96	40.3266	170.565	4243.02	3795.13
MERVL-int_repeat.1118647	0	0	0	3.63648	0	0	0	0
MERVL-int_repeat.1118649	0	410.846	500.923	498.198	7.75512	27.0103	397.783	530.324
MERVL-int_repeat.1119137	0	0	2.10472	0	0	0	0	0
MERVL-int_repeat.1119139	0	410.846	96.817	80.0026	1.03402	1.50057	92.816	116.008
MERVL-int_repeat.1119140	0	410.846	86.2934	109.094	1.03402	3.00115	53.0377	91.1494
MERVL-int_repeat.1119372	1607.72	1232.54	829.259	916.394	5.68709	21.008	755.788	803.772
MERVL-int_repeat.1119374	0	0	0	0	0	0	0	8.28631
MERVL-int_repeat.1122497	0	0	10.5236	3.63648	0	0	0	8.28631
MERVL-int_repeat.1122499	0	205.423	404.106	490.925	4.13607	12.0046	397.783	414.315
MERVL-int_repeat.1123257	0	205.423	75.7699	61.8202	0.517008	2.50096	145.854	66.2905
MERVL-int_repeat.1125235	0	1232.54	362.012	389.104	4.13607	12.0046	411.042	522.037
MERVL-int_repeat.1125237	0	0	10.5236	29.0919	0	0	13.2594	0
MERVL-int_repeat.1125671	0	0	4.20944	3.63648	0	0	0	0
MERVL-int_repeat.1125673	0	205.423	191.529	247.281	3.61906	10.0038	212.151	207.158
MERVL-int_repeat.1125674	0	205.423	189.425	178.188	0.517008	4.00153	172.373	165.726
MERVL-int_repeat.1129762	0	0	16.8377	21.8189	1.03402	0.500191	13.2594	16.5726
MERVL-int_repeat.1129764	0	0	2.10472	0	0	0	0	0
MERVL-int_repeat.1131666	0	0	39.9896	61.8202	0	0	53.0377	49.7179
MERVL-int_repeat.1131668	2411.58	1232.54	1048.15	992.76	10.3402	30.5117	1113.79	1077.22
MERVL-int_repeat.1131669	0	0	2.10472	3.63648	0	0	0	0
MERVL-int_repeat.1131821	1607.72	1232.54	734.547	836.391	7.75512	27.0103	596.675	870.062
MERVL-int_repeat.1136868	0	821.693	343.069	294.555	4.13607	17.0065	344.745	240.303
MERVL-int_repeat.1136869	0	410.846	155.749	181.824	0	2.00077	145.854	149.154
MERVL-int_repeat.1149237	1607.72	205.423	545.122	625.475	2.58504	14.0054	596.675	621.473
MERVL-int_repeat.1150976	0	0	2.10472	3.63648	0	0	0	8.28631
MERVL-int_repeat.1150978	0	1027.12	568.274	589.11	7.75512	27.5105	609.934	671.191
MERVL-int_repeat.1152110	0	0	6.31415	0	0	0	13.2594	0
MERVL-int_repeat.1152112	803.859	1027.12	715.604	723.66	3.10205	10.504	702.75	720.909
MERVL-int_repeat.1152129	1607.72	0	315.708	407.286	0	0	397.783	455.747
MERVL-int_repeat.1162118	803.859	410.846	747.175	843.664	9.30615	25.5098	755.788	1002.64
MERVL-int_repeat.1162291	0	0	2.10472	0	0	0	0	0
MERVL-int_repeat.1162293	0	0	124.178	109.094	0.517008	2.50096	145.854	124.295
MERVL-int_repeat.1164520	0	0	61.0368	58.1837	1.03402	9.00344	79.5566	82.8631
MERVL-int_repeat.1167263	0	616.27	561.96	512.744	7.23812	22.0084	596.675	571.755
MERVL-int_repeat.1167265	0	0	0	7.27297	0	0	0	0
MERVL-int_repeat.1173230	3215.43	2054.23	2628.79	2429.17	40.3266	145.055	2811	2858.78
MERVL-int_repeat.1173232	0	0	8.41887	0	0	0	0	0
MERVL-int_repeat.1173758	3215.43	4313.89	3422.27	3472.84	31.0205	93.0356	2983.37	3057.65
MERVL-int_repeat.1173760	0	0	6.31415	3.63648	0	0	0	0
MERVL-int_repeat.1173877	803.859	1027.12	734.547	705.478	4.13607	17.5067	702.75	795.486
MERVL-int_repeat.1173879	0	0	31.5708	47.2743	0	0	39.7783	41.4315
MERVL-int_repeat.1174142	0	0	10.5236	7.27297	0	0	26.5189	8.28631
MERVL-int_repeat.1177132	0	0	67.351	72.7297	0.517008	2.50096	119.335	82.8631
MERVL-int_repeat.1179991	0	0	0	3.63648	0	0	0	0
MERVL-int_repeat.1180303	0	205.423	368.326	320.01	1.55102	5.5021	464.08	447.461
MERVL-int_repeat.1180305	0	0	4.20944	3.63648	0	0	26.5189	8.28631
MERVL-int_repeat.1185645	0	821.693	572.483	625.475	2.06803	17.5067	503.858	546.896
MERVL-int_repeat.1205278	0	0	75.7699	80.0026	1.55102	15.5059	92.816	116.008
MERVL-int_repeat.1206374	803.859	0	242.043	170.915	0	0	265.189	248.589
MERVL-int_repeat.1206611	0	0	2.10472	10.9094	2.58504	1.00038	26.5189	0
MERVL-int_repeat.1220669	803.859	616.27	423.048	418.196	1.55102	1.00038	397.783	397.743
MERVL-int_repeat.1226351	803.859	0	4.20944	0	0	0	0	0
MERVL-int_repeat.125000	0	0	0	3.63648	0	0	0	8.28631
MERVL-int_repeat.125002	0	410.846	871.353	869.119	11.3742	30.0115	928.16	745.768
MERVL-int_repeat.1250857	1607.72	410.846	976.589	1076.4	6.72111	43.0165	1020.98	969.498
MERVL-int_repeat.1250860	0	205.423	246.252	192.734	5.68709	21.5082	172.373	198.871
MERVL-int_repeat.1251712	803.859	2875.92	2132.08	2305.53	20.1633	70.0268	2254.1	2461.03
MERVL-int_repeat.1251804	0	0	6.31415	3.63648	0	0	0	8.28631
MERVL-int_repeat.1251884	803.859	0	124.178	149.096	1.03402	3.00115	145.854	91.1494
MERVL-int_repeat.1251960	0	0	4.20944	7.27297	0	0	26.5189	0
MERVL-int_repeat.1252217	0	0	21.0472	21.8189	3.61906	11.5044	13.2594	8.28631
MERVL-int_repeat.1253300	803.859	1643.39	709.29	690.932	5.17008	27.0103	543.637	604.901
MERVL-int_repeat.1253305	5627.01	1027.12	2186.8	2040.07	21.1973	54.0207	2081.73	1947.28
MERVL-int_repeat.1253307	0	0	2.10472	0	0	0	0	0
MERVL-int_repeat.1257634	1607.72	1027.12	494.609	530.926	5.17008	27.0103	437.561	530.324
MERVL-int_repeat.1257636	0	0	0	3.63648	0	0	0	0
MERVL-int_repeat.1266191	803.859	821.693	517.761	567.291	20.6803	31.0119	702.75	546.896
MERVL-int_repeat.127002	803.859	0	18.9425	14.5459	0.517008	1.00038	0	0
MERVL-int_repeat.127003	0	0	23.1519	14.5459	4.13607	5.00191	26.5189	24.8589
MERVL-int_repeat.127005	0	0	18.9425	14.5459	1.55102	2.00077	39.7783	8.28631
MERVL-int_repeat.1273817	0	0	33.6755	54.5472	2.06803	1.50057	66.2972	49.7179
MERVL-int_repeat.1273819	0	0	6.31415	3.63648	0	0	0	0
MERVL-int_repeat.1275250	1607.72	821.693	938.704	872.756	6.2041	39.5151	835.344	894.921
MERVL-int_repeat.1275256	0	205.423	69.4557	87.2756	0.517008	3.50134	66.2972	41.4315
MERVL-int_repeat.1275264	0	205.423	446.2	490.925	4.65307	23.509	689.491	464.033
MERVL-int_repeat.1275266	0	0	4.20944	0	0	0	0	16.5726
MERVL-int_repeat.1277669	0	205.423	439.886	421.832	3.10205	14.0054	371.264	439.174
MERVL-int_repeat.1279752	803.859	821.693	970.275	956.395	7.75512	38.0145	981.198	1077.22
MERVL-int_repeat.1279754	0	205.423	300.975	338.193	0	0	424.302	306.593
MERVL-int_repeat.1283355	1607.72	205.423	490.399	421.832	3.10205	13.005	530.377	546.896
MERVL-int_repeat.1283834	0	0	84.1887	80.0026	0	1.50057	66.2972	124.295
MERVL-int_repeat.1287333	0	410.846	524.075	643.657	10.8572	48.5186	609.934	522.037
MERVL-int_repeat.1287335	0	821.693	317.812	312.738	4.65307	19.0073	318.226	339.739
MERVL-int_repeat.1298267	803.859	2465.08	2056.31	1894.61	12.4082	58.5224	1750.25	1930.71
MERVL-int_repeat.1298269	0	0	4.20944	0	0	0	0	0
MERVL-int_repeat.1300761	803.859	616.27	1001.85	818.209	6.2041	17.5067	954.679	1019.22
MERVL-int_repeat.1303697	0	1232.54	608.264	672.749	4.13607	25.0096	649.712	712.623
MERVL-int_repeat.1303699	0	0	0	0	0	0	0	8.28631
MERVL-int_repeat.1306884	803.859	616.27	883.982	781.844	7.23812	24.0092	1100.53	903.208
MERVL-int_repeat.1306886	0	0	2.10472	3.63648	0	0	0	0
MERVL-int_repeat.1316551	0	0	94.7123	101.822	1.55102	0.500191	39.7783	58.0042
MERVL-int_repeat.1317203	0	0	2.10472	0	0	0	0	0
MERVL-int_repeat.1317206	0	0	2.10472	0	0	0.500191	0	0
MERVL-int_repeat.1317385	0	0	0	3.63648	0	0	13.2594	8.28631
MERVL-int_repeat.1317387	803.859	0	961.856	829.118	4.13607	21.5082	967.939	919.78
MERVL-int_repeat.1317388	2411.58	616.27	1384.9	1465.5	16.5443	68.5262	1339.2	1193.23
MERVL-int_repeat.1319653	0	0	2.10472	3.63648	1.55102	0.500191	0	8.28631
MERVL-int_repeat.1320831	0	410.846	345.174	298.192	3.10205	13.005	318.226	397.743
MERVL-int_repeat.1322067	0	205.423	119.969	167.278	2.06803	9.50364	172.373	91.1494
MERVL-int_repeat.132330	0	616.27	707.185	789.117	7.23812	27.0103	808.825	845.203
MERVL-int_repeat.132332	0	0	2.10472	7.27297	0	0	0	0
MERVL-int_repeat.1326780	0	0	2.10472	0	0	0	0	0
MERVL-int_repeat.1326782	0	205.423	141.016	134.55	0	1.00038	132.594	174.012
MERVL-int_repeat.1326784	0	0	420.944	385.467	2.58504	10.0038	358.005	414.315
MERVL-int_repeat.1329621	0	1643.39	646.148	701.841	4.65307	25.0096	702.75	803.772
MERVL-int_repeat.1329623	0	0	35.7802	29.0919	0	0.500191	13.2594	33.1452
MERVL-int_repeat.1329624	0	205.423	42.0944	36.3648	0.517008	1.50057	79.5566	49.7179
MERVL-int_repeat.1329626	0	0	4.20944	0	0	0	0	0
MERVL-int_repeat.1329628	0	205.423	555.646	520.017	5.17008	24.5094	437.561	588.328
MERVL-int_repeat.1331091	0	0	29.4661	14.5459	0	1.00038	13.2594	24.8589
MERVL-int_repeat.13406	0	616.27	277.823	265.463	11.8912	46.5178	159.113	207.158
MERVL-int_repeat.13408	0	0	6.31415	3.63648	0	0	0	0
MERVL-int_repeat.1351865	0	1027.12	764.013	792.753	9.82316	32.0122	822.085	613.187
MERVL-int_repeat.1351867	0	0	4.20944	0	0	0	0	8.28631
MERVL-int_repeat.13560	1607.72	205.423	724.023	785.48	11.3742	22.0084	649.712	662.905
MERVL-int_repeat.13562	0	0	6.31415	7.27297	0	0	13.2594	0
MERVL-int_repeat.13564	1607.72	821.693	397.792	407.286	0	0	503.858	430.888
MERVL-int_repeat.137147	0	0	336.755	305.465	1.55102	9.00344	304.967	372.884
MERVL-int_repeat.137149	0	0	2.10472	3.63648	0	0	13.2594	0
MERVL-int_repeat.1371984	803.859	0	4.20944	10.9094	0.517008	0	26.5189	0
MERVL-int_repeat.1377394	0	205.423	4.20944	3.63648	0	0	0	0
MERVL-int_repeat.1377396	0	205.423	479.876	556.382	5.68709	39.0149	371.264	513.751
MERVL-int_repeat.1377397	0	0	128.388	196.37	0.517008	5.5021	172.373	99.4357
MERVL-int_repeat.1378156	803.859	821.693	604.054	738.206	0	0	861.863	944.639
MERVL-int_repeat.1378158	2411.58	1848.81	2319.4	2465.54	37.2246	156.06	3328.12	2908.49
MERVL-int_repeat.1378159	803.859	205.423	132.597	152.732	1.55102	7.50287	318.226	182.299
MERVL-int_repeat.1380018	803.859	0	326.231	312.738	3.61906	3.50134	278.448	273.448
MERVL-int_repeat.1380020	0	0	2.10472	3.63648	0	0	0	8.28631
MERVL-int_repeat.1384310	803.859	205.423	107.341	120.004	0.517008	1.00038	119.335	132.581
MERVL-int_repeat.1388032	0	1027.12	793.479	767.298	4.13607	15.5059	702.75	729.195
MERVL-int_repeat.1388034	0	0	0	7.27297	0	0	0	0
MERVL-int_repeat.1388492	0	205.423	2.10472	10.9094	0	0	0	0
MERVL-int_repeat.1388494	0	410.846	359.907	367.285	1.55102	7.50287	384.524	430.888
MERVL-int_repeat.1389947	803.859	0	235.728	258.19	0.517008	2.00077	159.113	232.017
MERVL-int_repeat.1391007	0	0	2.10472	0	0	0	0	0
MERVL-int_repeat.1391009	1607.72	1437.96	1429.1	1400.05	8.78914	36.0138	1339.2	1433.53
MERVL-int_repeat.1392100	0	0	6.31415	0	0	0	0	0
MERVL-int_repeat.1392102	0	205.423	551.436	490.925	3.10205	11.5044	477.34	464.033
MERVL-int_repeat.1392724	803.859	205.423	418.839	429.105	1.55102	12.5048	411.042	323.166
MERVL-int_repeat.1392726	0	0	23.1519	18.1824	0	0	26.5189	41.4315
MERVL-int_repeat.1393933	0	205.423	16.8377	32.7283	0	0	13.2594	16.5726
MERVL-int_repeat.1393935	803.859	1643.39	1669.04	1640.05	14.9932	49.5189	1670.69	1541.25
MERVL-int_repeat.1393973	803.859	0	254.671	229.098	2.06803	6.0023	225.41	174.012
MERVL-int_repeat.1393976	0	616.27	1387.01	1174.58	13.9592	58.5224	835.344	1425.25
MERVL-int_repeat.1393985	0	410.846	322.022	298.192	3.61906	12.5048	265.189	207.158
MERVL-int_repeat.14003	0	1232.54	665.091	640.021	5.17008	23.0088	583.415	613.187
MERVL-int_repeat.14005	0	0	0	0	0	0	13.2594	8.28631
MERVL-int_repeat.1408670	0	0	69.4557	87.2756	0	1.50057	79.5566	33.1452
MERVL-int_repeat.1408748	803.859	2670.5	3150.76	3127.38	38.7756	162.562	2651.89	3057.65
MERVL-int_repeat.1408750	0	0	2.10472	3.63648	0	0	0	0
MERVL-int_repeat.1409081	0	0	6.31415	0	0	0	0	0
MERVL-int_repeat.1409083	0	0	313.603	298.192	2.06803	5.00191	318.226	348.025
MERVL-int_repeat.141215	0	410.846	414.629	400.013	8.27213	21.008	358.005	455.747
MERVL-int_repeat.141246	0	205.423	231.519	269.1	1.03402	6.0023	225.41	290.021
MERVL-int_repeat.1416387	0	0	65.2463	65.4567	1.55102	14.0054	26.5189	33.1452
MERVL-int_repeat.1416388	803.859	0	155.749	94.5485	2.06803	12.0046	172.373	248.589
MERVL-int_repeat.1421234	0	0	0	0	0	0	13.2594	0
MERVL-int_repeat.1422243	0	0	39.9896	29.0919	0	0	39.7783	33.1452
MERVL-int_repeat.1422245	0	410.846	311.498	360.012	1.55102	1.00038	490.599	339.739
MERVL-int_repeat.1428984	0	205.423	4.20944	3.63648	0.517008	2.50096	13.2594	0
MERVL-int_repeat.1431859	803.859	410.846	300.975	287.282	1.03402	5.5021	238.67	265.162
MERVL-int_repeat.1431860	0	0	178.901	178.188	1.55102	4.50172	172.373	157.44
MERVL-int_repeat.1431862	0	0	0	3.63648	0	0	0	0
MERVL-int_repeat.1435358	0	0	96.817	123.64	1.03402	5.00191	0	91.1494
MERVL-int_repeat.1436860	2411.58	821.693	759.803	847.3	1.03402	15.5059	742.528	820.345
MERVL-int_repeat.1436862	0	0	0	7.27297	0	0	13.2594	0
MERVL-int_repeat.1437618	0	410.846	143.121	127.277	2.58504	14.0054	119.335	174.012
MERVL-int_repeat.1438147	0	0	29.4661	25.4554	0	1.00038	13.2594	16.5726
MERVL-int_repeat.144271	0	821.693	353.593	469.106	2.58504	15.0057	384.524	323.166
MERVL-int_repeat.144273	0	0	2.10472	10.9094	0	0	0	8.28631
MERVL-int_repeat.1445800	0	205.423	134.702	105.458	1.55102	6.50249	66.2972	132.581
MERVL-int_repeat.144927	0	0	0	7.27297	0	0	0	8.28631
MERVL-int_repeat.144929	1607.72	205.423	536.703	567.291	4.65307	11.0042	464.08	439.174
MERVL-int_repeat.1449593	0	205.423	61.0368	54.5472	0	0.500191	26.5189	82.8631
MERVL-int_repeat.1450459	0	0	107.341	116.367	1.03402	7.50287	106.075	107.722
MERVL-int_repeat.1450461	803.859	410.846	631.415	509.108	2.58504	14.5055	583.415	671.191
MERVL-int_repeat.1450464	0	0	0	0	0	0	0	8.28631
MERVL-int_repeat.1450466	0	0	18.9425	36.3648	0	1.50057	79.5566	24.8589
MERVL-int_repeat.1453254	0	0	12.6283	7.27297	0	0	26.5189	8.28631
MERVL-int_repeat.1453256	803.859	821.693	713.499	745.479	4.13607	15.0057	636.453	803.772
MERVL-int_repeat.146297	0	0	338.86	312.738	3.10205	6.0023	344.745	256.876
MERVL-int_repeat.146298	0	0	10.5236	7.27297	2.06803	3.00115	0	8.28631
MERVL-int_repeat.146396	1607.72	2259.65	2132.08	1963.7	26.3674	98.0375	1988.92	2013.57
MERVL-int_repeat.1464345	803.859	616.27	515.656	516.381	1.55102	9.00344	450.821	546.896
MERVL-int_repeat.146561	0	0	4.20944	10.9094	0	0.500191	13.2594	0
MERVL-int_repeat.146563	0	616.27	193.634	167.278	0	6.50249	145.854	256.876
MERVL-int_repeat.146564	0	0	2.10472	3.63648	0	0	0	0
MERVL-int_repeat.147008	803.859	410.846	212.577	254.554	2.06803	8.50325	198.892	215.444
MERVL-int_repeat.147009	0	205.423	543.017	567.291	5.68709	14.0054	530.377	563.469
MERVL-int_repeat.147010	0	205.423	27.3613	29.0919	0	0.500191	0	41.4315
MERVL-int_repeat.1470541	0	0	4.20944	3.63648	0	0	0	0
MERVL-int_repeat.1470543	803.859	1027.12	505.132	610.929	0.517008	14.5055	530.377	638.046
MERVL-int_repeat.1473043	0	0	8.41887	7.27297	0	0	0	0
MERVL-int_repeat.1473045	1607.72	616.27	334.65	320.01	1.03402	11.5044	358.005	273.448
MERVL-int_repeat.1480262	0	0	0	0	0	0	0	8.28631
MERVL-int_repeat.1480264	803.859	410.846	724.023	738.206	6.2041	33.5128	795.566	662.905
MERVL-int_repeat.1493901	0	205.423	113.655	112.731	0.517008	7.00268	66.2972	132.581
MERVL-int_repeat.1496408	0	0	69.4557	43.6378	0	0	79.5566	33.1452
MERVL-int_repeat.1496410	0	1027.12	665.091	734.569	6.72111	22.5086	689.491	662.905
MERVL-int_repeat.1499044	0	0	4.20944	14.5459	0	0	26.5189	8.28631
MERVL-int_repeat.1499046	0	1027.12	549.331	636.384	2.06803	14.0054	384.524	662.905
MERVL-int_repeat.1500130	0	0	37.8849	40.0013	0.517008	1.50057	53.0377	33.1452
MERVL-int_repeat.1500131	803.859	410.846	303.079	229.098	2.06803	5.5021	198.892	348.025
MERVL-int_repeat.1500132	0	821.693	410.42	363.648	4.13607	24.0092	397.783	331.452
MERVL-int_repeat.1500134	0	0	2.10472	10.9094	0	0	13.2594	0
MERVL-int_repeat.1508367	0	1027.12	374.64	294.555	3.10205	10.0038	411.042	306.593
MERVL-int_repeat.1508369	0	0	14.733	21.8189	0	0	13.2594	8.28631
MERVL-int_repeat.1509929	803.859	0	248.357	312.738	1.55102	4.00153	265.189	281.734
MERVL-int_repeat.1509930	0	0	35.7802	54.5472	0.517008	7.50287	66.2972	66.2905
MERVL-int_repeat.1509932	0	205.423	0	3.63648	0	0	0	0
MERVL-int_repeat.151787	0	0	4.20944	0	0	0	0	0
MERVL-int_repeat.1522311	1607.72	616.27	486.19	490.925	4.13607	19.0073	530.377	480.606
MERVL-int_repeat.1522313	0	0	6.31415	0	0	0	13.2594	8.28631
MERVL-int_repeat.152328	803.859	205.423	374.64	545.472	0	0	676.231	488.892
MERVL-int_repeat.152330	803.859	1643.39	1338.6	1410.96	5.68709	25.0096	1206.61	1350.67
MERVL-int_repeat.152331	0	0	58.9321	40.0013	0.517008	2.00077	39.7783	74.5768
MERVL-int_repeat.1536939	0	0	2.10472	3.63648	0	0	0	16.5726
MERVL-int_repeat.1536941	1607.72	1027.12	494.609	607.293	7.23812	17.0065	609.934	546.896
MERVL-int_repeat.1540957	2411.58	1232.54	2247.84	2338.26	16.0273	63.5243	1843.06	2113.01
MERVL-int_repeat.1540959	0	0	2.10472	0	0	0	0	0
MERVL-int_repeat.154389	803.859	410.846	486.19	316.374	2.06803	15.5059	384.524	364.598
MERVL-int_repeat.1547008	0	410.846	189.425	221.825	2.06803	8.00306	198.892	190.585
MERVL-int_repeat.1547855	2411.58	1232.54	835.573	810.936	2.58504	16.5063	755.788	861.776
MERVL-int_repeat.1547857	0	0	0	10.9094	0	0	0	0
MERVL-int_repeat.155232	0	0	67.351	43.6378	0	0	79.5566	41.4315
MERVL-int_repeat.155233	0	0	39.9896	47.2743	0	0	39.7783	41.4315
MERVL-int_repeat.1554458	1607.72	821.693	1174.43	1080.04	8.27213	49.0187	941.42	1151.8
MERVL-int_repeat.1554459	0	205.423	191.529	236.371	4.65307	12.0046	225.41	207.158
MERVL-int_repeat.1554461	0	0	2.10472	3.63648	0	0	13.2594	0
MERVL-int_repeat.1561426	0	1027.12	591.426	607.293	2.58504	15.0057	596.675	654.618
MERVL-int_repeat.1561428	0	0	10.5236	14.5459	0	0	13.2594	24.8589
MERVL-int_repeat.1563846	803.859	616.27	532.494	552.745	5.68709	13.005	411.042	538.61
MERVL-int_repeat.1563848	0	0	2.10472	3.63648	0	0	0	8.28631
MERVL-int_repeat.1570300	0	205.423	254.671	240.008	4.13607	15.0057	265.189	223.73
MERVL-int_repeat.1573519	0	205.423	16.8377	25.4554	2.06803	4.50172	13.2594	0
MERVL-int_repeat.1573521	3215.43	1027.12	1300.72	1381.86	20.6803	75.0287	1113.79	1201.51
MERVL-int_repeat.1574958	0	1027.12	1227.05	1225.49	8.78914	35.0134	1272.91	1242.95
MERVL-int_repeat.1575217	0	0	374.64	400.013	3.61906	20.5078	291.708	430.888
MERVL-int_repeat.1586306	0	0	124.178	98.185	0	0	106.075	107.722
MERVL-int_repeat.1586308	0	0	2.10472	3.63648	0	1.00038	0	8.28631
MERVL-int_repeat.1586309	1607.72	1643.39	1965.81	1901.88	18.6123	92.0352	1962.4	1897.56
MERVL-int_repeat.1586694	1607.72	2465.08	1700.61	1749.15	32.5715	111.042	2002.17	1789.84
MERVL-int_repeat.158678	0	0	88.3982	76.3661	0	2.00077	66.2972	91.1494
MERVL-int_repeat.1588078	0	0	4.20944	0	0	0	0	8.28631
MERVL-int_repeat.1588080	1607.72	616.27	780.85	829.118	3.10205	18.0069	609.934	812.058
MERVL-int_repeat.1596269	1607.72	1232.54	597.74	567.291	9.30615	45.5174	490.599	571.755
MERVL-int_repeat.1596271	803.859	1232.54	894.505	894.575	9.30615	33.5128	676.231	903.208
MERVL-int_repeat.1596272	0	205.423	797.688	756.388	9.30615	41.0157	649.712	886.635
MERVL-int_repeat.1596273	803.859	205.423	477.771	443.651	5.17008	25.0096	464.08	397.743
MERVL-int_repeat.1597432	0	0	2.10472	0	0	0	13.2594	0
MERVL-int_repeat.1597434	803.859	410.846	431.467	407.286	3.61906	11.5044	570.156	430.888
MERVL-int_repeat.1598214	0	205.423	115.759	127.277	2.58504	11.0042	159.113	140.867
MERVL-int_repeat.1608456	0	0	2.10472	3.63648	0	0	0	0
MERVL-int_repeat.1634819	0	205.423	33.6755	14.5459	0.517008	0.500191	0	41.4315
MERVL-int_repeat.1635293	1607.72	1027.12	1008.16	894.575	5.68709	26.5101	769.047	944.639
MERVL-int_repeat.1635295	0	0	0	10.9094	0	0	26.5189	16.5726
MERVL-int_repeat.1643582	0	821.693	1544.86	1498.23	18.0953	56.0214	1564.61	1590.97
MERVL-int_repeat.1643584	0	0	31.5708	29.0919	0	0	26.5189	24.8589
MERVL-int_repeat.1646803	2411.58	1232.54	1496.45	1556.41	10.8572	41.0157	1233.13	1524.68
MERVL-int_repeat.1646805	0	0	2.10472	3.63648	0	0	0	0
MERVL-int_repeat.1658003	0	0	162.063	138.186	0	0	318.226	190.585
MERVL-int_repeat.1661072	803.859	205.423	197.844	218.189	3.61906	11.0042	212.151	165.726
MERVL-int_repeat.1664786	0	0	4.20944	7.27297	0	0	0	0
MERVL-int_repeat.1664788	803.859	205.423	593.531	501.835	3.61906	16.0061	490.599	497.179
MERVL-int_repeat.1667422	0	0	2.10472	0	0	0	0	8.28631
MERVL-int_repeat.1667424	0	410.846	275.718	349.102	2.58504	11.5044	225.41	290.021
MERVL-int_repeat.1667425	0	0	29.4661	36.3648	0	2.00077	26.5189	49.7179
MERVL-int_repeat.1667952	0	0	2.10472	0	0	0	0	0
MERVL-int_repeat.1667954	0	205.423	387.268	381.831	3.10205	11.5044	424.302	281.734
MERVL-int_repeat.1674852	3215.43	4108.46	4053.69	4025.59	23.7824	135.052	3420.93	3886.28
MERVL-int_repeat.1674854	0	205.423	65.2463	61.8202	0	0	119.335	74.5768
MERVL-int_repeat.1675013	0	0	67.351	43.6378	0	2.00077	13.2594	82.8631
MERVL-int_repeat.1675014	1607.72	410.846	719.814	687.295	10.3402	44.0168	596.675	770.627
MERVL-int_repeat.1675015	0	0	4.20944	0	0	0	0	0
MERVL-int_repeat.1675017	0	0	12.6283	3.63648	0	0	0	16.5726
MERVL-int_repeat.1675449	0	0	23.1519	36.3648	0	0	39.7783	16.5726
MERVL-int_repeat.1676018	803.859	410.846	475.666	436.378	10.8572	39.0149	662.972	381.17
MERVL-int_repeat.1676019	0	1437.96	806.107	825.482	11.3742	60.5232	769.047	870.062
MERVL-int_repeat.1677230	0	0	46.3038	50.9108	0	0	53.0377	16.5726
MERVL-int_repeat.1677232	0	821.693	490.399	432.741	0	0	464.08	555.183
MERVL-int_repeat.1677239	0	0	10.5236	25.4554	0	0.500191	0	0
MERVL-int_repeat.1678030	1607.72	821.693	488.295	516.381	5.68709	15.5059	424.302	488.892
MERVL-int_repeat.1678032	0	0	42.0944	14.5459	0	0	53.0377	58.0042
MERVL-int_repeat.1683111	0	0	0	7.27297	0	0	13.2594	0
MERVL-int_repeat.1683196	0	1027.12	843.992	763.661	5.68709	16.5063	702.75	704.336
MERVL-int_repeat.1683198	0	0	10.5236	7.27297	0	0	13.2594	16.5726
MERVL-int_repeat.1685897	0	0	6.31415	3.63648	0	0	13.2594	0
MERVL-int_repeat.1687308	0	0	8.41887	0	0	0	13.2594	0
MERVL-int_repeat.1688636	0	0	4.20944	10.9094	0	0	0	0
MERVL-int_repeat.1688638	0	616.27	248.357	225.462	2.58504	5.00191	132.594	190.585
MERVL-int_repeat.1689119	0	0	46.3038	54.5472	0	0	66.2972	41.4315
MERVL-int_repeat.1689293	0	0	317.812	370.921	3.61906	14.5055	424.302	389.457
MERVL-int_repeat.1689295	0	205.423	46.3038	58.1837	0	0	53.0377	66.2905
MERVL-int_repeat.1690005	0	0	39.9896	54.5472	0	0	66.2972	24.8589
MERVL-int_repeat.1690007	803.859	1232.54	951.333	872.756	14.4762	45.5174	822.085	861.776
MERVL-int_repeat.1692611	0	0	0	0	0	0	13.2594	0
MERVL-int_repeat.1692613	0	0	35.7802	21.8189	0	3.50134	13.2594	58.0042
MERVL-int_repeat.1698645	803.859	821.693	273.613	240.008	5.68709	13.005	251.929	306.593
MERVL-int_repeat.1700591	803.859	0	10.5236	7.27297	0	0	26.5189	24.8589
MERVL-int_repeat.1700593	803.859	2465.08	2264.68	2090.98	14.9932	77.0295	2519.29	2212.44
MERVL-int_repeat.1701020	1607.72	205.423	347.278	374.558	5.68709	26.0099	251.929	381.17
MERVL-int_repeat.1707260	0	410.846	410.42	429.105	5.68709	16.5063	384.524	455.747
MERVL-int_repeat.1707841	1607.72	1027.12	1043.94	1054.58	7.23812	32.0122	1087.27	911.494
MERVL-int_repeat.1707843	803.859	205.423	157.854	221.825	0	0	225.41	165.726
MERVL-int_repeat.171235	2411.58	205.423	1239.68	1243.68	12.4082	37.0142	1485.06	1218.09
MERVL-int_repeat.171237	0	0	2.10472	0	0	0	13.2594	0
MERVL-int_repeat.1717578	0	205.423	82.084	83.6391	1.03402	1.00038	26.5189	91.1494
MERVL-int_repeat.1720981	0	0	4.20944	0	0.517008	1.50057	13.2594	8.28631
MERVL-int_repeat.1724906	0	0	0	3.63648	0	0	0	8.28631
MERVL-int_repeat.1724908	0	0	31.5708	21.8189	0	0	53.0377	41.4315
MERVL-int_repeat.1724909	0	410.846	332.545	370.921	2.06803	9.50364	371.264	422.602
MERVL-int_repeat.1725262	0	410.846	229.414	178.188	1.03402	5.00191	225.41	215.444
MERVL-int_repeat.172823	0	410.846	534.598	447.287	4.65307	19.0073	397.783	538.61
MERVL-int_repeat.1728594	0	0	4.20944	3.63648	0	0	0	8.28631
MERVL-int_repeat.1728596	0	616.27	812.421	847.3	3.61906	32.5124	941.42	1044.07
MERVL-int_repeat.17289	0	0	82.084	50.9108	1.55102	7.00268	39.7783	49.7179
MERVL-int_repeat.17291	0	0	16.8377	14.5459	0	0	13.2594	16.5726
MERVL-int_repeat.1730166	803.859	410.846	963.961	1007.31	9.30615	36.514	888.382	1068.93
MERVL-int_repeat.1730168	0	0	2.10472	0	0	0	0	0
MERVL-int_repeat.1732671	0	205.423	216.786	174.551	2.06803	2.00077	198.892	149.154
MERVL-int_repeat.17385	0	0	2.10472	7.27297	0	0	0	0
MERVL-int_repeat.17387	0	1232.54	728.232	716.387	8.78914	25.5098	795.566	870.062
MERVL-int_repeat.1750536	0	410.846	477.771	392.74	0.517008	1.50057	344.745	472.32
MERVL-int_repeat.1750538	0	0	23.1519	14.5459	0	0	26.5189	24.8589
MERVL-int_repeat.1750540	0	205.423	174.692	192.734	1.03402	3.00115	159.113	82.8631
MERVL-int_repeat.1784463	1607.72	821.693	955.542	941.849	6.72111	18.0069	782.307	886.635
MERVL-int_repeat.1784465	0	205.423	10.5236	3.63648	0	0	0	8.28631
MERVL-int_repeat.1785853	0	0	0	0	0	0	13.2594	8.28631
MERVL-int_repeat.1785855	1607.72	616.27	456.724	534.563	4.65307	17.5067	424.302	430.888
MERVL-int_repeat.1787651	0	821.693	580.902	443.651	1.55102	12.5048	742.528	729.195
MERVL-int_repeat.1787653	0	0	6.31415	7.27297	0	0	13.2594	0
MERVL-int_repeat.1795718	0	0	143.121	149.096	0.517008	2.50096	145.854	82.8631
MERVL-int_repeat.1796899	0	205.423	166.273	163.642	2.06803	7.00268	132.594	182.299
MERVL-int_repeat.1800100	0	0	0	3.63648	0	0	0	0
MERVL-int_repeat.1800102	0	821.693	614.578	632.748	4.65307	25.0096	662.972	522.037
MERVL-int_repeat.1806192	0	205.423	380.954	381.831	1.03402	10.504	358.005	414.315
MERVL-int_repeat.1806194	0	0	29.4661	32.7283	0	0	26.5189	41.4315
MERVL-int_repeat.1807593	0	0	44.1991	72.7297	0	0.500191	79.5566	49.7179
MERVL-int_repeat.1827268	0	821.693	955.542	1087.31	8.27213	46.0176	901.642	944.639
MERVL-int_repeat.1827270	0	0	8.41887	10.9094	0	0	0	0
MERVL-int_repeat.183480	803.859	205.423	75.7699	76.3661	0	0	106.075	149.154
MERVL-int_repeat.183482	0	616.27	1109.19	1170.95	7.75512	54.0207	1034.24	969.498
MERVL-int_repeat.1845201	0	0	0	10.9094	0	0	13.2594	0
MERVL-int_repeat.1845203	0	821.693	793.479	709.114	4.65307	20.0077	662.972	845.203
MERVL-int_repeat.1848695	0	0	2.10472	0	0	0	0	0
MERVL-int_repeat.1848697	0	2054.23	2035.26	1989.16	27.4014	83.532	1723.73	1781.56
MERVL-int_repeat.1852728	0	205.423	23.1519	14.5459	1.55102	4.00153	39.7783	49.7179
MERVL-int_repeat.1855079	0	0	31.5708	40.0013	0	1.50057	39.7783	49.7179
MERVL-int_repeat.1855080	803.859	821.693	296.765	261.827	0.517008	8.50325	397.783	240.303
MERVL-int_repeat.1855082	0	410.846	105.236	83.6391	0	0	119.335	165.726
MERVL-int_repeat.1855811	0	0	8.41887	7.27297	0	0	0	0
MERVL-int_repeat.1855813	0	0	16.8377	21.8189	0.517008	0	26.5189	41.4315
MERVL-int_repeat.1855814	0	0	2.10472	3.63648	0	0	0	0
MERVL-int_repeat.1861469	0	410.846	147.33	120.004	0.517008	3.50134	66.2972	132.581
MERVL-int_repeat.1861470	0	205.423	547.227	512.744	4.65307	20.0077	517.118	588.328
MERVL-int_repeat.1861472	0	0	4.20944	3.63648	0	0	13.2594	0
MERVL-int_repeat.1864839	803.859	205.423	446.2	356.375	3.10205	19.5075	411.042	306.593
MERVL-int_repeat.1864841	0	0	12.6283	10.9094	0	0	0	16.5726
MERVL-int_repeat.1864868	0	205.423	275.718	265.463	5.68709	19.0073	371.264	314.88
MERVL-int_repeat.1865205	803.859	1027.12	1422.79	1436.41	23.7824	88.5339	1392.24	1524.68
MERVL-int_repeat.1865207	803.859	1027.12	761.908	745.479	0	0	808.825	613.187
MERVL-int_repeat.1865365	0	410.846	153.644	254.554	5.17008	9.50364	291.708	116.008
MERVL-int_repeat.1865480	1607.72	4108.46	2976.07	3000.1	20.6803	84.0321	2651.89	3239.95
MERVL-int_repeat.1865482	0	205.423	48.4085	72.7297	0	0	106.075	66.2905
MERVL-int_repeat.1865666	0	616.27	559.855	494.562	4.13607	23.509	662.972	505.465
MERVL-int_repeat.1866071	0	0	119.969	141.823	1.03402	10.504	119.335	74.5768
MERVL-int_repeat.1866309	803.859	205.423	162.063	160.005	1.55102	9.00344	172.373	174.012
MERVL-int_repeat.1866562	0	0	23.1519	36.3648	0	0	26.5189	41.4315
MERVL-int_repeat.1866565	0	0	124.178	178.188	6.2041	15.5059	119.335	107.722
MERVL-int_repeat.1866566	0	205.423	212.577	250.917	3.10205	12.5048	212.151	223.73
MERVL-int_repeat.1867177	0	205.423	109.445	120.004	4.13607	12.0046	132.594	99.4357
MERVL-int_repeat.1867179	803.859	821.693	484.085	480.016	8.27213	32.5124	477.34	646.332
MERVL-int_repeat.1869294	0	0	2.10472	0	0	0	0	8.28631
MERVL-int_repeat.1869296	0	1643.39	1043.94	1178.22	16.5443	59.0226	1007.72	994.357
MERVL-int_repeat.1869403	0	1027.12	871.353	876.392	9.82316	40.0153	888.382	836.917
MERVL-int_repeat.187075	2411.58	205.423	677.719	578.201	6.2041	22.0084	609.934	513.751
MERVL-int_repeat.187077	0	0	0	0	0	0	13.2594	0
MERVL-int_repeat.1870805	803.859	0	225.205	203.643	1.55102	18.0069	265.189	165.726
MERVL-int_repeat.1873145	0	0	2.10472	0	0	0	0	8.28631
MERVL-int_repeat.1873147	803.859	2670.5	2792.96	2894.64	26.8844	120.046	2678.41	2734.48
MERVL-int_repeat.1873339	1607.72	1437.96	2367.81	2272.8	22.7484	68.026	2055.21	2320.17
MERVL-int_repeat.1876079	1607.72	616.27	753.489	829.118	12.9252	48.0184	556.896	853.49
MERVL-int_repeat.1876081	0	0	21.0472	18.1824	1.55102	3.50134	26.5189	8.28631
MERVL-int_repeat.1878009	803.859	821.693	294.661	240.008	1.03402	8.00306	212.151	232.017
MERVL-int_repeat.1879420	0	205.423	368.326	418.196	3.61906	12.0046	397.783	248.589
MERVL-int_repeat.1879620	803.859	0	258.88	250.917	2.06803	5.00191	265.189	182.299
MERVL-int_repeat.1883066	2411.58	1848.81	1384.9	1370.95	11.8912	52.0199	1299.42	1284.38
MERVL-int_repeat.1883068	0	0	4.20944	10.9094	0	0	0	0
MERVL-int_repeat.1883874	0	0	29.4661	10.9094	0.517008	3.50134	0	33.1452
MERVL-int_repeat.1883878	0	0	29.4661	29.0919	0	0.500191	26.5189	8.28631
MERVL-int_repeat.1885051	0	410.846	96.817	105.458	0.517008	3.00115	132.594	74.5768
MERVL-int_repeat.1885361	0	0	31.5708	32.7283	0	0	13.2594	24.8589
MERVL-int_repeat.1885363	4823.15	1437.96	1894.25	2109.16	48.5988	176.568	2134.77	2278.73
MERVL-int_repeat.1886893	0	0	2.10472	0	0	0	0	8.28631
MERVL-int_repeat.1886897	0	0	14.733	7.27297	0.517008	0.500191	26.5189	24.8589
MERVL-int_repeat.18875	0	0	0	3.63648	0.517008	1.00038	13.2594	0
MERVL-int_repeat.18877	0	0	191.529	174.551	2.06803	7.50287	185.632	182.299
MERVL-int_repeat.1893327	0	0	73.6651	47.2743	0	0	106.075	33.1452
MERVL-int_repeat.1893329	1607.72	616.27	1637.47	1549.14	18.0953	63.5243	1617.65	1640.69
MERVL-int_repeat.1893406	803.859	1232.54	1043.94	963.668	7.23812	35.5136	954.679	986.071
MERVL-int_repeat.1893408	0	0	4.20944	3.63648	0	0	13.2594	0
MERVL-int_repeat.1895661	803.859	410.846	244.147	229.098	1.55102	6.0023	318.226	273.448
MERVL-int_repeat.1895663	0	0	2.10472	3.63648	0	0	0	0
MERVL-int_repeat.1896146	0	0	0	0	0	0	13.2594	0
MERVL-int_repeat.1896148	803.859	2054.23	1448.05	1465.5	15.5102	58.0222	1763.5	1367.24
MERVL-int_repeat.1904000	803.859	205.423	395.687	396.377	1.03402	13.5052	318.226	372.884
MERVL-int_repeat.1909453	803.859	205.423	242.043	218.189	26.8844	104.04	384.524	464.033
MERVL-int_repeat.1909454	0	0	2.10472	10.9094	0	0	0	8.28631
MERVL-int_repeat.1909456	0	0	27.3613	21.8189	0	0	13.2594	8.28631
MERVL-int_repeat.1910577	0	0	2.10472	0	0	0	0	0
MERVL-int_repeat.1910578	0	0	2.10472	0	0	0	13.2594	8.28631
MERVL-int_repeat.1910932	0	0	0	3.63648	0	0	0	0
MERVL-int_repeat.191322	0	1643.39	938.704	1007.31	11.8912	35.0134	1007.72	1085.51
MERVL-int_repeat.1914221	0	0	2.10472	0	0	0	0	0
MERVL-int_repeat.1914223	0	410.846	711.395	636.384	7.75512	16.0061	649.712	629.759
MERVL-int_repeat.1928688	803.859	0	48.4085	32.7283	0	0	39.7783	8.28631
MERVL-int_repeat.1928690	0	0	218.891	243.644	3.10205	17.0065	265.189	198.871
MERVL-int_repeat.192996	0	0	84.1887	72.7297	3.10205	15.5059	92.816	58.0042
MERVL-int_repeat.192998	0	0	29.4661	10.9094	0	0	53.0377	82.8631
MERVL-int_repeat.1932993	3215.43	821.693	1380.7	1440.05	7.75512	35.5136	1299.42	1276.09
MERVL-int_repeat.1933187	1607.72	821.693	509.342	487.289	4.13607	7.00268	464.08	480.606
MERVL-int_repeat.1937040	0	0	44.1991	40.0013	0	0	66.2972	33.1452
MERVL-int_repeat.1937344	0	0	21.0472	3.63648	0	4.50172	13.2594	33.1452
MERVL-int_repeat.1937345	0	0	44.1991	47.2743	5.17008	5.00191	39.7783	24.8589
MERVL-int_repeat.1942695	0	0	2.10472	3.63648	0	0	0	0
MERVL-int_repeat.1947340	0	0	6.31415	7.27297	0	0	0	33.1452
MERVL-int_repeat.1947342	0	0	132.597	76.3661	0.517008	5.5021	39.7783	58.0042
MERVL-int_repeat.1947343	0	205.423	292.556	272.736	4.65307	15.0057	304.967	306.593
MERVL-int_repeat.1947346	0	821.693	530.389	556.382	10.3402	34.013	570.156	546.896
MERVL-int_repeat.1947347	0	0	4.20944	7.27297	0.517008	0.500191	0	0
MERVL-int_repeat.1948911	0	1027.12	559.855	476.379	6.72111	21.008	556.896	571.755
MERVL-int_repeat.1958558	2411.58	2054.23	1100.77	1090.94	11.3742	37.5143	1034.24	1143.51
MERVL-int_repeat.1958589	0	0	4.20944	0	1.03402	1.50057	0	0
MERVL-int_repeat.1960644	0	616.27	665.091	716.387	6.2041	14.5055	662.972	646.332
MERVL-int_repeat.196371	803.859	205.423	330.441	385.467	1.55102	7.00268	344.745	339.739
MERVL-int_repeat.196373	0	0	4.20944	7.27297	0	0	0	0
MERVL-int_repeat.1964969	0	0	2.10472	0	0	0	0	0
MERVL-int_repeat.1964971	0	1027.12	604.054	490.925	2.06803	15.5059	477.34	555.183
MERVL-int_repeat.1969660	1607.72	1643.39	1772.17	1818.24	9.82316	39.0149	1803.28	1781.56
MERVL-int_repeat.1969662	0	0	6.31415	0	0	0	13.2594	0
MERVL-int_repeat.1975005	0	410.846	58.9321	43.6378	0.517008	5.5021	39.7783	33.1452
MERVL-int_repeat.1982749	0	0	33.6755	40.0013	0	1.00038	66.2972	41.4315
MERVL-int_repeat.1985026	0	0	33.6755	36.3648	0	0	39.7783	99.4357
MERVL-int_repeat.1985028	4019.29	3081.35	2978.18	2712.82	39.8096	141.554	3129.23	3090.79
MERVL-int_repeat.1987860	0	0	745.07	578.201	3.10205	13.5052	623.193	795.486
MERVL-int_repeat.1987862	0	0	0	0	0	0	0	8.28631
MERVL-int_repeat.198870	0	410.846	380.954	461.833	3.10205	21.008	424.302	464.033
MERVL-int_repeat.198872	0	0	18.9425	14.5459	0	0	39.7783	49.7179
MERVL-int_repeat.200544	0	205.423	107.341	127.277	5.17008	9.50364	92.816	99.4357
MERVL-int_repeat.2005726	3215.43	4519.31	3447.53	3534.66	29.9865	118.545	3076.19	3032.79
MERVL-int_repeat.2005728	0	0	2.10472	7.27297	0	0	0	0
MERVL-int_repeat.2008673	0	0	4.20944	0	0	0	0	0
MERVL-int_repeat.2008675	803.859	205.423	473.562	520.017	11.3742	20.0077	490.599	580.042
MERVL-int_repeat.2009109	803.859	1437.96	1433.31	1414.59	9.82316	59.0226	1352.46	1441.82
MERVL-int_repeat.2009576	0	0	14.733	14.5459	0	0.500191	13.2594	0
MERVL-int_repeat.2009577	1607.72	410.846	883.982	941.849	18.6123	61.0233	835.344	936.353
MERVL-int_repeat.2012379	0	0	6.31415	10.9094	0	0	0	0
MERVL-int_repeat.2012381	0	616.27	481.98	483.652	3.61906	9.00344	437.561	505.465
MERVL-int_repeat.2015281	1607.72	1848.81	1170.22	1141.86	15.5102	72.0276	1100.53	1209.8
MERVL-int_repeat.2015283	0	0	0	7.27297	0	0	0	8.28631
MERVL-int_repeat.2016009	0	0	8.41887	7.27297	0	0	13.2594	8.28631
MERVL-int_repeat.2016011	803.859	616.27	475.666	476.379	2.58504	12.0046	609.934	480.606
MERVL-int_repeat.2021918	0	0	284.137	265.463	2.58504	12.0046	212.151	256.876
MERVL-int_repeat.2028951	0	0	27.3613	14.5459	0	0	39.7783	24.8589
MERVL-int_repeat.2028953	0	1643.39	1273.35	1130.95	18.6123	76.5293	1246.39	1234.66
MERVL-int_repeat.2031814	803.859	821.693	761.908	730.933	9.82316	26.0099	795.566	704.336
MERVL-int_repeat.2031816	0	0	2.10472	0	0	0	13.2594	0
MERVL-int_repeat.2034297	803.859	205.423	176.796	210.916	1.03402	5.00191	212.151	240.303
MERVL-int_repeat.2043417	0	0	6.31415	7.27297	0	0	0	8.28631
MERVL-int_repeat.2043419	1607.72	3286.77	2999.22	2996.46	25.8504	114.044	2744.7	3049.36
MERVL-int_repeat.2043421	0	616.27	248.357	203.643	1.55102	7.00268	278.448	215.444
MERVL-int_repeat.2045344	0	205.423	63.1415	83.6391	1.55102	0.500191	13.2594	91.1494
MERVL-int_repeat.2045346	5627.01	3492.19	2816.11	2687.36	18.0953	95.5365	3009.89	2601.9
MERVL-int_repeat.2045348	0	0	2.10472	0	0	0	0	0
MERVL-int_repeat.2046441	0	205.423	305.184	327.283	3.10205	7.00268	251.929	314.88
MERVL-int_repeat.2049397	0	0	696.662	552.745	10.3402	39.0149	623.193	654.618
MERVL-int_repeat.2050382	0	0	122.074	98.185	1.03402	2.00077	79.5566	91.1494
MERVL-int_repeat.2050383	0	0	6.31415	10.9094	0	0	0	8.28631
MERVL-int_repeat.2052856	0	0	0	0	0	0	0	8.28631
MERVL-int_repeat.2052858	1607.72	3697.62	2142.6	2258.26	22.2314	129.049	2201.07	2403.03
MERVL-int_repeat.2062488	0	0	48.4085	61.8202	1.03402	3.00115	0	33.1452
MERVL-int_repeat.2062892	0	410.846	362.012	327.283	5.17008	17.0065	371.264	389.457
MERVL-int_repeat.2074006	0	205.423	305.184	229.098	1.55102	12.5048	265.189	281.734
MERVL-int_repeat.2084059	0	0	0	3.63648	0	0	26.5189	0
MERVL-int_repeat.2084061	4019.29	1027.12	2287.83	2421.9	25.3334	100.538	2174.55	1930.71
MERVL-int_repeat.2088831	0	0	2.10472	0	0	0	0	0
MERVL-int_repeat.2088833	0	1027.12	612.473	625.475	4.13607	14.0054	623.193	704.336
MERVL-int_repeat.2090085	1607.72	616.27	938.704	960.031	13.9592	30.0115	848.604	1010.93
MERVL-int_repeat.2090087	0	0	10.5236	7.27297	0	0	26.5189	8.28631
MERVL-int_repeat.2092315	0	0	90.5029	112.731	2.06803	7.00268	26.5189	107.722
MERVL-int_repeat.2092317	0	0	75.7699	94.5485	2.58504	1.50057	92.816	99.4357
MERVL-int_repeat.2095395	0	0	2.10472	0	0	0	13.2594	0
MERVL-int_repeat.2095397	0	410.846	1117.61	880.029	4.65307	31.0119	967.939	1209.8
MERVL-int_repeat.2101169	0	410.846	747.175	680.022	8.27213	26.0099	623.193	687.764
MERVL-int_repeat.2101360	803.859	821.693	719.814	774.571	7.23812	30.5117	742.528	720.909
MERVL-int_repeat.2101717	0	0	2.10472	0	0	0	13.2594	0
MERVL-int_repeat.2101719	0	0	10.5236	14.5459	0	0	0	0
MERVL-int_repeat.2107580	803.859	1437.96	511.447	560.018	4.13607	10.0038	424.302	530.324
MERVL-int_repeat.2116641	803.859	205.423	528.284	552.745	4.13607	20.0077	623.193	497.179
MERVL-int_repeat.2116643	0	0	10.5236	7.27297	0	0	26.5189	8.28631
MERVL-int_repeat.2117977	803.859	2259.65	1786.91	1698.24	14.9932	41.0157	1763.5	1864.42
MERVL-int_repeat.2124269	2411.58	821.693	220.995	250.917	32.0545	39.5151	344.745	273.448
MERVL-int_repeat.2124697	0	205.423	2.10472	3.63648	0	0	13.2594	0
MERVL-int_repeat.2124699	0	1232.54	804.002	843.664	4.13607	26.5101	530.377	803.772
MERVL-int_repeat.2129957	2411.58	1232.54	963.961	883.665	14.9932	48.0184	861.863	861.776
MERVL-int_repeat.2129965	803.859	616.27	521.97	501.835	5.17008	22.0084	503.858	497.179
MERVL-int_repeat.2129967	1607.72	821.693	1995.27	1832.79	21.1973	89.0341	1750.25	2071.58
MERVL-int_repeat.2136022	0	0	2.10472	0	0	0	0	0
MERVL-int_repeat.2136024	803.859	821.693	612.473	658.203	4.13607	20.0077	596.675	571.755
MERVL-int_repeat.2146396	0	0	23.1519	10.9094	0	0	13.2594	0
MERVL-int_repeat.2146398	803.859	616.27	545.122	552.745	7.23812	19.5075	530.377	563.469
MERVL-int_repeat.2147050	0	410.846	67.351	83.6391	0	1.50057	66.2972	66.2905
MERVL-int_repeat.2147052	0	0	2.10472	0	0	0	0	8.28631
MERVL-int_repeat.2149090	0	0	4.20944	3.63648	0	0	0	0
MERVL-int_repeat.2149092	803.859	410.846	347.278	356.375	3.10205	3.50134	450.821	314.88
MERVL-int_repeat.2150969	0	410.846	433.572	440.014	1.03402	12.0046	344.745	447.461
MERVL-int_repeat.2155888	0	1027.12	1033.42	1258.22	4.13607	17.0065	1100.53	1160.08
MERVL-int_repeat.2156089	0	205.423	248.357	243.644	2.58504	5.5021	185.632	306.593
MERVL-int_repeat.2156206	0	0	4.20944	3.63648	0	0	0	0
MERVL-int_repeat.2156208	803.859	0	378.849	334.556	0.517008	7.50287	265.189	273.448
MERVL-int_repeat.2159647	803.859	410.846	151.54	123.64	1.55102	2.50096	92.816	132.581
MERVL-int_repeat.2171260	0	0	6.31415	3.63648	0	0	0	16.5726
MERVL-int_repeat.2171262	1607.72	410.846	456.724	440.014	3.10205	12.0046	503.858	555.183
MERVL-int_repeat.2172544	803.859	1437.96	1988.96	1840.06	14.4762	45.5174	1670.69	1640.69
MERVL-int_repeat.2172546	0	205.423	12.6283	21.8189	0	0	13.2594	16.5726
MERVL-int_repeat.2175779	0	0	10.5236	18.1824	0.517008	0	0	0
MERVL-int_repeat.2198228	0	0	4.20944	7.27297	0	0	0	0
MERVL-int_repeat.2198230	0	616.27	374.64	360.012	2.06803	16.0061	358.005	430.888
MERVL-int_repeat.2199133	0	0	10.5236	14.5459	0.517008	2.00077	0	8.28631
MERVL-int_repeat.2206683	0	410.846	77.8746	90.9121	0	2.50096	132.594	82.8631
MERVL-int_repeat.2210910	0	0	92.6076	83.6391	1.55102	3.50134	79.5566	66.2905
MERVL-int_repeat.2211465	0	0	4.20944	0	0	2.00077	0	0
MERVL-int_repeat.2215629	0	205.423	176.796	178.188	1.55102	10.504	225.41	223.73
MERVL-int_repeat.2215630	0	0	44.1991	36.3648	0.517008	2.00077	53.0377	49.7179
MERVL-int_repeat.2216475	0	0	29.4661	25.4554	1.03402	3.00115	26.5189	16.5726
MERVL-int_repeat.2220124	803.859	3697.62	2984.49	3058.28	68.2451	301.115	3593.31	3057.65
MERVL-int_repeat.2220126	0	0	2.10472	0	0	0	0	0
MERVL-int_repeat.2224629	0	205.423	153.644	160.005	0.517008	4.00153	225.41	149.154
MERVL-int_repeat.2229881	0	616.27	256.776	229.098	5.68709	26.0099	198.892	298.307
MERVL-int_repeat.2234558	803.859	1027.12	894.505	927.303	12.4082	40.5155	782.307	853.49
MERVL-int_repeat.2234559	803.859	821.693	1058.67	1076.4	26.8844	86.5331	1233.13	1201.51
MERVL-int_repeat.2234561	0	0	4.20944	3.63648	0	0	0	0
MERVL-int_repeat.2236654	0	0	126.283	105.458	0.517008	3.00115	106.075	91.1494
MERVL-int_repeat.2236656	0	0	2.10472	7.27297	0	0	0	0
MERVL-int_repeat.2246182	803.859	616.27	288.346	287.282	5.17008	10.0038	291.708	364.598
MERVL-int_repeat.2252613	0	0	6.31415	10.9094	0	0	13.2594	24.8589
MERVL-int_repeat.2252615	0	1643.39	2447.79	2432.81	19.6463	68.5262	2227.58	2461.03
MERVL-int_repeat.2252754	0	205.423	187.32	170.915	5.68709	20.5078	212.151	232.017
MERVL-int_repeat.2252757	803.859	205.423	227.31	247.281	3.10205	24.5094	212.151	298.307
MERVL-int_repeat.2253504	803.859	205.423	107.341	101.822	1.55102	3.00115	159.113	116.008
MERVL-int_repeat.2254691	1607.72	410.846	740.861	785.48	3.10205	19.0073	822.085	762.34
MERVL-int_repeat.2254693	0	0	6.31415	0	0	0	0	0
MERVL-int_repeat.2258025	0	205.423	73.6651	69.0932	1.55102	19.5075	53.0377	49.7179
MERVL-int_repeat.2276572	0	0	77.8746	76.3661	0.517008	2.50096	92.816	82.8631
MERVL-int_repeat.2276574	0	0	2.10472	0	0	0	0	0
MERVL-int_repeat.2277311	1607.72	1027.12	816.631	778.207	6.2041	20.0077	808.825	1077.22
MERVL-int_repeat.2294088	0	0	2.10472	10.9094	0	0	0	0
MERVL-int_repeat.2294090	803.859	616.27	1231.26	1109.13	7.23812	26.0099	954.679	1077.22
MERVL-int_repeat.2294906	1607.72	205.423	764.013	869.119	4.13607	22.0084	662.972	894.921
MERVL-int_repeat.2294908	0	0	18.9425	40.0013	0	0	13.2594	0
MERVL-int_repeat.2304596	0	0	92.6076	98.185	0	0.500191	66.2972	140.867
MERVL-int_repeat.2304598	0	0	25.2566	25.4554	0	0	26.5189	33.1452
MERVL-int_repeat.23095	0	616.27	572.483	596.383	14.9932	91.535	742.528	546.896
MERVL-int_repeat.23096	0	0	119.969	116.367	0	2.00077	198.892	174.012
MERVL-int_repeat.2315676	0	0	2.10472	3.63648	0	0	0	8.28631
MERVL-int_repeat.2319831	0	0	555.646	530.926	9.82316	23.509	477.34	629.759
MERVL-int_repeat.2319833	0	0	10.5236	0	0	0	0	24.8589
MERVL-int_repeat.2320615	0	0	16.8377	18.1824	0	0	0	8.28631
MERVL-int_repeat.2320617	2411.58	2465.08	2228.9	2105.52	13.4422	75.0287	2399.96	1889.28
MERVL-int_repeat.2320897	0	616.27	528.284	534.563	1.03402	14.0054	464.08	372.884
MERVL-int_repeat.2323716	2411.58	205.423	488.295	418.196	5.17008	32.5124	464.08	530.324
MERVL-int_repeat.232578	0	0	6.31415	0	0	0	0	0
MERVL-int_repeat.232580	2411.58	1027.12	818.735	869.119	7.75512	22.0084	822.085	820.345
MERVL-int_repeat.2352561	803.859	410.846	507.237	469.106	6.2041	20.0077	808.825	629.759
MERVL-int_repeat.2352563	0	0	54.7227	47.2743	0	0.500191	79.5566	82.8631
MERVL-int_repeat.235509	2411.58	205.423	574.588	614.566	2.06803	6.0023	397.783	580.042
MERVL-int_repeat.2356043	0	0	16.8377	3.63648	0	3.50134	39.7783	8.28631
MERVL-int_repeat.2356245	2411.58	1643.39	1997.38	2054.61	19.6463	81.5312	2280.62	1889.28
MERVL-int_repeat.2356247	0	0	52.618	32.7283	0	0	53.0377	58.0042
MERVL-int_repeat.2357624	0	0	2.10472	0	0	0	0	0
MERVL-int_repeat.2357626	0	616.27	488.295	421.832	4.65307	22.0084	344.745	455.747
MERVL-int_repeat.2363256	0	205.423	39.9896	29.0919	1.03402	3.00115	53.0377	49.7179
MERVL-int_repeat.2367672	803.859	205.423	265.194	309.101	2.58504	18.0069	291.708	223.73
MERVL-int_repeat.2367674	803.859	1027.12	862.934	858.21	8.78914	57.0218	1007.72	861.776
MERVL-int_repeat.2367676	0	1027.12	1083.93	1094.58	0	0	1418.76	1259.52
MERVL-int_repeat.23716	0	0	79.9793	58.1837	0.517008	3.00115	132.594	24.8589
MERVL-int_repeat.23721	803.859	821.693	734.547	672.749	4.13607	15.5059	755.788	712.623
MERVL-int_repeat.23723	0	410.846	185.215	200.007	0	0	251.929	190.585
MERVL-int_repeat.2374073	0	410.846	662.986	690.932	4.65307	19.5075	623.193	596.614
MERVL-int_repeat.2374075	0	0	2.10472	7.27297	0	0	0	0
MERVL-int_repeat.2383279	0	0	4.20944	3.63648	0	0	0	0
MERVL-int_repeat.2383281	803.859	616.27	938.704	847.3	8.27213	49.0187	901.642	952.925
MERVL-int_repeat.2392084	803.859	0	2.10472	0	0	0	0	8.28631
MERVL-int_repeat.2392086	2411.58	1848.81	2409.9	2320.08	23.2654	114.544	2399.96	2278.73
MERVL-int_repeat.2392097	0	205.423	206.262	221.825	6.2041	21.5082	198.892	198.871
MERVL-int_repeat.2392100	0	0	12.6283	21.8189	0	6.50249	0	0
MERVL-int_repeat.2392807	0	0	2.10472	0	0	0	0	0
MERVL-int_repeat.2392809	0	616.27	441.991	458.197	4.65307	9.50364	450.821	513.751
MERVL-int_repeat.2392895	0	205.423	233.624	272.736	3.61906	12.5048	132.594	207.158
MERVL-int_repeat.2393616	803.859	616.27	595.635	530.926	3.10205	16.5063	450.821	513.751
MERVL-int_repeat.2399297	0	0	109.445	112.731	0.517008	1.50057	119.335	99.4357
MERVL-int_repeat.2400500	803.859	1232.54	797.688	832.755	5.68709	20.5078	835.344	803.772
MERVL-int_repeat.2400771	0	0	2.10472	0	0	0	0	8.28631
MERVL-int_repeat.2400773	803.859	205.423	435.677	370.921	2.06803	9.00344	331.486	447.461
MERVL-int_repeat.2405922	0	0	16.8377	14.5459	0	1.50057	13.2594	24.8589
MERVL-int_repeat.2412976	803.859	205.423	134.702	141.823	1.03402	2.50096	92.816	74.5768
MERVL-int_repeat.2412977	803.859	410.846	385.163	320.01	5.68709	13.005	344.745	372.884
MERVL-int_repeat.2412979	0	0	119.969	127.277	0	0	132.594	99.4357
MERVL-int_repeat.2414667	0	205.423	48.4085	87.2756	0	0	0	116.008
MERVL-int_repeat.2419751	0	0	18.9425	10.9094	0.517008	1.50057	13.2594	41.4315
MERVL-int_repeat.242079	0	0	6.31415	0	0	0	0	8.28631
MERVL-int_repeat.242080	0	0	239.938	214.552	2.58504	8.00306	304.967	232.017
MERVL-int_repeat.242082	0	0	65.2463	83.6391	0	0	79.5566	41.4315
MERVL-int_repeat.2421384	0	0	6.31415	0	0	0	13.2594	0
MERVL-int_repeat.2421654	0	0	4.20944	0	0	0	13.2594	0
MERVL-int_repeat.2421656	803.859	1232.54	1325.97	1290.95	13.9592	71.0272	1564.61	1184.94
MERVL-int_repeat.2425404	1607.72	821.693	970.275	978.214	16.5443	52.0199	888.382	1044.07
MERVL-int_repeat.2425406	0	0	10.5236	10.9094	0	0	0	8.28631
MERVL-int_repeat.2428540	0	1643.39	1852.15	1923.7	10.8572	31.5121	1922.62	1682.12
MERVL-int_repeat.2428542	0	0	23.1519	14.5459	0	0	13.2594	0
MERVL-int_repeat.2438469	0	0	0	3.63648	0	0	13.2594	8.28631
MERVL-int_repeat.2438471	2411.58	410.846	1027.1	1036.4	11.3742	39.0149	981.198	936.353
MERVL-int_repeat.2450632	0	616.27	688.243	592.747	6.2041	33.0126	623.193	638.046
MERVL-int_repeat.2450634	0	0	0	3.63648	0	0	0	0
MERVL-int_repeat.2455804	0	205.423	65.2463	50.9108	0.517008	3.00115	66.2972	58.0042
MERVL-int_repeat.2462990	0	0	56.8274	54.5472	0	1.00038	0	66.2905
MERVL-int_repeat.2466809	803.859	616.27	187.32	254.554	2.58504	8.00306	145.854	91.1494
MERVL-int_repeat.2469492	803.859	205.423	801.898	840.027	3.10205	14.0054	941.42	836.917
MERVL-int_repeat.2477600	0	616.27	82.084	83.6391	0.517008	5.5021	106.075	66.2905
MERVL-int_repeat.2477601	4019.29	1848.81	349.383	334.556	56.3539	42.5163	358.005	406.029
MERVL-int_repeat.2478803	803.859	410.846	427.258	480.016	4.65307	10.504	424.302	439.174
MERVL-int_repeat.249038	0	1437.96	970.275	850.937	8.27213	35.0134	861.863	952.925
MERVL-int_repeat.249040	0	0	4.20944	0	0	0	13.2594	8.28631
MERVL-int_repeat.2490472	803.859	410.846	410.42	385.467	3.10205	12.5048	278.448	563.469
MERVL-int_repeat.2490474	0	0	4.20944	3.63648	0	0	0	0
MERVL-int_repeat.2499169	0	0	0	3.63648	0	0	13.2594	0
MERVL-int_repeat.2499171	803.859	205.423	591.426	549.109	3.10205	19.0073	702.75	654.618
MERVL-int_repeat.2499741	0	205.423	477.771	429.105	5.68709	19.5075	331.486	530.324
MERVL-int_repeat.2499745	0	616.27	625.101	581.837	8.27213	40.0153	716.009	571.755
MERVL-int_repeat.2499747	0	0	4.20944	7.27297	0	0	0	0
MERVL-int_repeat.2503393	0	0	0	3.63648	0	0	0	8.28631
MERVL-int_repeat.2503395	803.859	616.27	528.284	443.651	9.30615	24.0092	464.08	638.046
MERVL-int_repeat.2503396	0	205.423	75.7699	87.2756	2.06803	7.00268	53.0377	82.8631
MERVL-int_repeat.2514189	1607.72	616.27	793.479	789.117	7.75512	31.0119	769.047	911.494
MERVL-int_repeat.2520137	0	410.846	633.52	650.93	8.78914	48.0184	596.675	812.058
MERVL-int_repeat.2523223	803.859	0	44.1991	43.6378	2.06803	1.50057	13.2594	49.7179
MERVL-int_repeat.2523224	0	410.846	132.597	167.278	1.55102	4.50172	172.373	91.1494
MERVL-int_repeat.2525629	803.859	616.27	923.971	901.848	13.4422	51.5197	994.458	1002.64
MERVL-int_repeat.2526617	803.859	616.27	328.336	338.193	5.17008	22.0084	278.448	290.021
MERVL-int_repeat.2528709	0	1027.12	2249.94	2000.07	20.6803	84.0321	1803.28	1988.71
MERVL-int_repeat.2528711	0	0	2.10472	0	0	0	0	0
MERVL-int_repeat.2533133	0	0	0	0	0	0	0	8.28631
MERVL-int_repeat.2533135	0	616.27	366.221	320.01	4.65307	17.0065	251.929	290.021
MERVL-int_repeat.2533259	0	205.423	75.7699	76.3661	1.55102	4.50172	79.5566	66.2905
MERVL-int_repeat.2533261	0	0	25.2566	29.0919	0	0	0	33.1452
MERVL-int_repeat.2536851	0	0	2.10472	0	0	0	0	0
MERVL-int_repeat.2536853	803.859	1437.96	1431.21	1494.59	14.4762	43.0165	1233.13	1416.96
MERVL-int_repeat.253736	0	0	2.10472	0	0	0	0	0
MERVL-int_repeat.253738	803.859	205.423	250.461	218.189	1.03402	6.50249	238.67	165.726
MERVL-int_repeat.2541226	0	0	2.10472	3.63648	0	0	0	0
MERVL-int_repeat.2541228	0	821.693	528.284	534.563	4.65307	24.5094	450.821	522.037
MERVL-int_repeat.2543535	3215.43	1027.12	1498.56	1396.41	10.8572	52.0199	1604.39	1383.81
MERVL-int_repeat.2543537	0	0	12.6283	0	0	0	13.2594	8.28631
MERVL-int_repeat.2544598	0	0	27.3613	36.3648	0	0	13.2594	41.4315
MERVL-int_repeat.2544600	0	0	4.20944	0	0	0	0	0
MERVL-int_repeat.2544601	0	0	10.5236	10.9094	0	1.50057	0	16.5726
MERVL-int_repeat.2544602	0	0	254.671	236.371	8.27213	12.5048	185.632	207.158
MERVL-int_repeat.2546109	0	205.423	10.5236	3.63648	0	0	39.7783	8.28631
MERVL-int_repeat.2546111	1607.72	616.27	814.526	723.66	4.65307	20.5078	729.269	820.345
MERVL-int_repeat.2553012	0	616.27	364.116	334.556	2.58504	9.50364	358.005	256.876
MERVL-int_repeat.2554025	0	0	4.20944	14.5459	0	0	13.2594	8.28631
MERVL-int_repeat.2554027	0	821.693	517.761	589.11	2.58504	17.5067	464.08	604.901
MERVL-int_repeat.255848	0	0	27.3613	25.4554	0	0.500191	0	24.8589
MERVL-int_repeat.2559070	0	205.423	2.10472	0	0	0	0	0
MERVL-int_repeat.2559072	0	410.846	610.368	730.933	5.17008	17.0065	477.34	687.764
MERVL-int_repeat.2567836	803.859	2054.23	1014.47	1090.94	7.75512	46.0176	1034.24	1143.51
MERVL-int_repeat.2567838	803.859	410.846	94.7123	80.0026	0	0	92.816	91.1494
MERVL-int_repeat.2572865	0	0	8.41887	7.27297	1.03402	1.00038	0	16.5726
MERVL-int_repeat.2572867	0	0	23.1519	3.63648	0	0	13.2594	16.5726
MERVL-int_repeat.2573071	0	410.846	82.084	61.8202	0.517008	3.00115	79.5566	49.7179
MERVL-int_repeat.2574279	1607.72	821.693	492.504	494.562	3.10205	11.5044	464.08	397.743
MERVL-int_repeat.2574280	0	205.423	168.377	109.094	2.06803	5.00191	53.0377	74.5768
MERVL-int_repeat.2578029	0	1232.54	463.038	534.563	1.03402	15.0057	596.675	546.896
MERVL-int_repeat.2582276	803.859	0	644.044	749.115	3.10205	13.5052	596.675	820.345
MERVL-int_repeat.2582278	0	0	2.10472	0	0	0	13.2594	0
MERVL-int_repeat.2586393	803.859	2465.08	1961.6	2130.98	13.9592	60.5232	1736.99	1864.42
MERVL-int_repeat.2586395	0	0	0	0	0	0	0	8.28631
MERVL-int_repeat.2600622	0	1027.12	641.939	661.84	8.27213	14.5055	795.566	671.191
MERVL-int_repeat.2600624	0	0	21.0472	25.4554	0	0	0	8.28631
MERVL-int_repeat.2602731	0	0	2.10472	0	0	0	0	8.28631
MERVL-int_repeat.2602733	0	410.846	279.928	276.373	2.06803	3.50134	304.967	232.017
MERVL-int_repeat.2602734	0	205.423	380.954	396.377	1.03402	6.50249	450.821	480.606
MERVL-int_repeat.2604961	0	0	0	3.63648	0	0	26.5189	0
MERVL-int_repeat.2604963	1607.72	821.693	980.799	920.03	9.30615	49.5189	901.642	919.78
MERVL-int_repeat.2605592	0	205.423	155.749	152.732	2.06803	6.0023	132.594	132.581
MERVL-int_repeat.2605674	0	410.846	174.692	130.913	0.517008	2.50096	119.335	157.44
MERVL-int_repeat.2605676	0	0	0	3.63648	0	0	0	0
MERVL-int_repeat.2606504	0	0	103.131	94.5485	0.517008	6.50249	119.335	91.1494
MERVL-int_repeat.2609043	0	0	2.10472	3.63648	0	0	0	8.28631
MERVL-int_repeat.2609045	0	205.423	149.435	156.369	0.517008	2.50096	172.373	165.726
MERVL-int_repeat.2610973	0	0	2.10472	3.63648	0	0	0	0
MERVL-int_repeat.2610975	0	205.423	362.012	334.556	0	4.00153	437.561	406.029
MERVL-int_repeat.2611579	0	0	4.20944	14.5459	0	1.50057	13.2594	8.28631
MERVL-int_repeat.2611608	0	0	2.10472	14.5459	0	0	0	16.5726
MERVL-int_repeat.2611610	0	205.423	345.174	352.739	1.55102	6.50249	384.524	323.166
MERVL-int_repeat.261805	1607.72	616.27	858.725	818.209	5.17008	33.0126	1034.24	795.486
MERVL-int_repeat.261807	0	0	14.733	14.5459	0	0	53.0377	16.5726
MERVL-int_repeat.2628807	2411.58	410.846	431.467	447.287	0	0	490.599	439.174
MERVL-int_repeat.2628809	4823.15	2054.23	3182.33	3218.29	36.7076	162.562	3062.93	3198.52
MERVL-int_repeat.2632013	0	0	4.20944	7.27297	0	0	0	8.28631
MERVL-int_repeat.2632015	0	0	149.435	127.277	1.03402	14.0054	92.816	82.8631
MERVL-int_repeat.2633536	0	0	8.41887	3.63648	0	0	26.5189	16.5726
MERVL-int_repeat.2633538	0	1027.12	909.238	930.94	11.8912	38.0145	729.269	919.78
MERVL-int_repeat.2633952	0	0	252.566	250.917	0	0	172.373	223.73
MERVL-int_repeat.2633953	0	205.423	52.618	36.3648	2.06803	8.00306	53.0377	41.4315
MERVL-int_repeat.2635891	0	0	29.4661	43.6378	0.517008	1.50057	39.7783	33.1452
MERVL-int_repeat.2636733	0	0	23.1519	25.4554	0	0	0	24.8589
MERVL-int_repeat.2636735	5627.01	1848.81	2378.33	2363.71	18.6123	58.5224	2559.07	2353.31
MERVL-int_repeat.2636859	0	0	6.31415	14.5459	0	0	13.2594	33.1452
MERVL-int_repeat.2636861	2411.58	3492.19	2340.45	2512.81	20.1633	90.5346	2426.48	2577.04
MERVL-int_repeat.2638092	0	410.846	138.911	141.823	1.55102	3.00115	119.335	132.581
MERVL-int_repeat.2638099	0	205.423	124.178	98.185	0.517008	0	185.632	82.8631
MERVL-int_repeat.2640657	803.859	410.846	728.232	745.479	10.3402	33.5128	742.528	944.639
MERVL-int_repeat.2640659	0	0	48.4085	36.3648	0	0	13.2594	16.5726
MERVL-int_repeat.2641243	803.859	1643.39	1551.18	1694.6	21.1973	132.051	1458.54	1524.68
MERVL-int_repeat.2641245	0	0	31.5708	25.4554	0	0	39.7783	41.4315
MERVL-int_repeat.2645785	1607.72	821.693	1599.59	1676.42	13.4422	55.021	1524.83	1590.97
MERVL-int_repeat.2645786	803.859	821.693	1067.09	989.123	15.5102	64.5247	1074.01	778.913
MERVL-int_repeat.2645788	0	0	0	3.63648	0	0	0	0
MERVL-int_repeat.2646414	4019.29	4108.46	5116.57	4949.25	48.0818	208.58	4919.25	5261.81
MERVL-int_repeat.2646416	0	0	52.618	54.5472	0	0	13.2594	41.4315
MERVL-int_repeat.2649467	0	0	2.10472	0	0	0	0	0
MERVL-int_repeat.266564	803.859	616.27	644.044	712.751	1.55102	26.0099	609.934	646.332
MERVL-int_repeat.2669081	803.859	616.27	1176.54	996.396	3.61906	28.5109	941.42	1052.36
MERVL-int_repeat.2669083	0	0	2.10472	0	0	0	0	0
MERVL-int_repeat.2673725	0	616.27	505.132	545.472	6.72111	24.5094	503.858	497.179
MERVL-int_repeat.2673727	0	0	0	3.63648	0	0	13.2594	8.28631
MERVL-int_repeat.2677575	0	410.846	389.373	432.741	5.17008	19.0073	556.896	339.739
MERVL-int_repeat.2680322	0	205.423	391.478	407.286	10.3402	24.0092	450.821	215.444
MERVL-int_repeat.268159	0	0	2.10472	3.63648	0	0	0	0
MERVL-int_repeat.268161	803.859	410.846	454.619	516.381	4.13607	14.0054	490.599	546.896
MERVL-int_repeat.2691428	803.859	1232.54	966.066	1054.58	5.68709	33.5128	954.679	1035.79
MERVL-int_repeat.2691430	0	0	6.31415	0	0	0	0	0
MERVL-int_repeat.2693126	0	821.693	448.305	403.65	3.61906	19.0073	450.821	513.751
MERVL-int_repeat.2693128	0	0	0	3.63648	0	0	13.2594	0
MERVL-int_repeat.2695821	803.859	0	193.634	192.734	1.03402	5.00191	145.854	281.734
MERVL-int_repeat.2697003	0	0	21.0472	18.1824	1.03402	3.00115	26.5189	33.1452
MERVL-int_repeat.2697004	0	0	48.4085	40.0013	2.06803	6.50249	39.7783	16.5726
MERVL-int_repeat.2698587	0	0	2.10472	7.27297	0	0	0	16.5726
MERVL-int_repeat.2698763	0	0	2.10472	0	0	0	26.5189	8.28631
MERVL-int_repeat.2699650	0	0	16.8377	10.9094	0	0.500191	13.2594	8.28631
MERVL-int_repeat.2699651	803.859	2465.08	3093.94	3098.28	37.7416	164.563	3420.93	3355.95
MERVL-int_repeat.2699653	0	0	18.9425	7.27297	0	0	39.7783	41.4315
MERVL-int_repeat.270017	1607.72	205.423	486.19	480.016	4.13607	14.0054	636.453	555.183
MERVL-int_repeat.270019	0	0	2.10472	0	0	0	0	8.28631
MERVL-int_repeat.270227	0	0	4.20944	3.63648	0	0	0	0
MERVL-int_repeat.270229	1607.72	1437.96	980.799	1025.49	8.78914	42.0161	1113.79	836.917
MERVL-int_repeat.2716851	0	0	130.493	163.642	0	0.500191	159.113	116.008
MERVL-int_repeat.2716853	0	616.27	747.175	876.392	21.1973	54.0207	1020.98	762.34
MERVL-int_repeat.2716854	0	0	90.5029	87.2756	1.03402	5.5021	92.816	140.867
MERVL-int_repeat.2723202	0	0	4.20944	3.63648	1.03402	2.50096	0	0
MERVL-int_repeat.2733285	0	821.693	538.808	545.472	3.61906	14.0054	411.042	472.32
MERVL-int_repeat.2733289	803.859	616.27	829.259	770.934	6.2041	13.005	716.009	729.195
MERVL-int_repeat.2733291	0	0	0	0	0	0	0	8.28631
MERVL-int_repeat.2734416	0	0	67.351	98.185	1.03402	4.00153	26.5189	66.2905
MERVL-int_repeat.2734418	0	205.423	412.525	403.65	5.68709	26.5101	464.08	389.457
MERVL-int_repeat.2735826	0	205.423	168.377	200.007	0.517008	4.00153	145.854	107.722
MERVL-int_repeat.2740462	0	0	364.116	290.919	2.58504	7.50287	384.524	323.166
MERVL-int_repeat.2740463	0	0	437.781	436.378	5.17008	22.5086	384.524	455.747
MERVL-int_repeat.2740972	0	205.423	63.1415	72.7297	0	0	106.075	91.1494
MERVL-int_repeat.2740974	803.859	2054.23	1797.43	1836.42	19.6463	94.5362	1882.84	1847.85
MERVL-int_repeat.2741124	0	0	84.1887	138.186	0	0	145.854	157.44
MERVL-int_repeat.2741126	4019.29	4930.16	4045.27	4047.41	31.5375	130.55	4017.61	4002.29
MERVL-int_repeat.2743378	0	205.423	117.864	138.186	0	0	212.151	124.295
MERVL-int_repeat.2743380	6430.87	2054.23	3817.96	3705.58	32.0545	157.06	3354.64	3612.83
MERVL-int_repeat.2743547	803.859	0	69.4557	69.0932	0	1.00038	53.0377	99.4357
MERVL-int_repeat.2743549	2411.58	2875.92	1915.29	1898.24	33.0885	130.05	2028.69	1889.28
MERVL-int_repeat.2746054	2411.58	2465.08	2603.54	2745.54	22.2314	114.044	2824.26	2568.76
MERVL-int_repeat.274688	1607.72	410.846	500.923	480.016	2.06803	13.005	411.042	447.461
MERVL-int_repeat.274690	0	0	6.31415	14.5459	0	0	13.2594	8.28631
MERVL-int_repeat.2749496	0	205.423	231.519	160.005	1.03402	4.50172	251.929	215.444
MERVL-int_repeat.2749498	0	410.846	153.644	170.915	0.517008	3.50134	92.816	140.867
MERVL-int_repeat.275257	0	0	2.10472	0	0	0	0	8.28631
MERVL-int_repeat.275259	803.859	616.27	351.488	356.375	4.65307	15.0057	344.745	339.739
MERVL-int_repeat.275260	0	0	410.42	341.829	0	3.50134	490.599	306.593
MERVL-int_repeat.2754420	803.859	1232.54	713.499	698.205	4.65307	35.5136	702.75	720.909
MERVL-int_repeat.275782	1607.72	821.693	930.285	872.756	8.27213	23.509	702.75	911.494
MERVL-int_repeat.275784	0	0	4.20944	3.63648	0	0	0	8.28631
MERVL-int_repeat.2760689	1607.72	1232.54	1452.26	1472.78	14.4762	63.0241	1511.58	1740.12
MERVL-int_repeat.2760691	1607.72	616.27	740.861	625.475	7.23812	33.0126	769.047	853.49
MERVL-int_repeat.2760693	0	0	0	10.9094	0	0	26.5189	8.28631
MERVL-int_repeat.2760715	0	0	14.733	21.8189	0	3.00115	0	41.4315
MERVL-int_repeat.2760892	0	0	2.10472	0	0	0	13.2594	0
MERVL-int_repeat.2760894	0	616.27	804.002	738.206	4.65307	21.008	835.344	795.486
MERVL-int_repeat.2760895	0	0	54.7227	32.7283	0.517008	2.00077	13.2594	33.1452
MERVL-int_repeat.2766820	0	0	174.692	247.281	0.517008	2.00077	265.189	157.44
MERVL-int_repeat.2770708	0	1232.54	1894.25	1898.24	12.9252	52.0199	1869.58	1955.57
MERVL-int_repeat.2771063	0	0	31.5708	54.5472	0	0	106.075	41.4315
MERVL-int_repeat.2771065	3215.43	3286.77	1635.37	1447.32	16.5443	54.0207	1233.13	1433.53
MERVL-int_repeat.2771067	2411.58	1232.54	892.4	803.663	7.75512	39.5151	835.344	878.349
MERVL-int_repeat.2771169	0	0	284.137	229.098	0.517008	7.00268	291.708	248.589
MERVL-int_repeat.2791375	0	0	88.3982	120.004	1.55102	2.50096	106.075	132.581
MERVL-int_repeat.2798325	0	0	149.435	174.551	2.06803	9.50364	132.594	124.295
MERVL-int_repeat.2800249	803.859	0	210.472	265.463	1.55102	7.00268	159.113	323.166
MERVL-int_repeat.2800251	0	0	2.10472	0	0	0	0	0
MERVL-int_repeat.2802277	803.859	616.27	517.761	516.381	3.61906	11.5044	543.637	505.465
MERVL-int_repeat.2802641	0	0	8.41887	10.9094	0	0	0	0
MERVL-int_repeat.2802643	0	205.423	124.178	149.096	0	2.00077	212.151	174.012
MERVL-int_repeat.2803868	0	205.423	39.9896	36.3648	0	1.50057	13.2594	24.8589
MERVL-int_repeat.2803870	803.859	1643.39	648.253	720.024	6.72111	31.0119	609.934	580.042
MERVL-int_repeat.2805832	803.859	205.423	1359.65	1276.41	5.68709	40.5155	1113.79	1292.66
MERVL-int_repeat.2805834	0	0	2.10472	0	0	0	0	0
MERVL-int_repeat.2808520	803.859	0	149.435	94.5485	0	1.00038	79.5566	124.295
MERVL-int_repeat.2808692	0	0	4.20944	0	0	0	0	8.28631
MERVL-int_repeat.2808694	0	0	296.765	370.921	1.03402	10.504	265.189	298.307
MERVL-int_repeat.2814943	803.859	821.693	412.525	432.741	6.72111	17.0065	477.34	397.743
MERVL-int_repeat.2821763	0	0	4.20944	0	0	0	26.5189	33.1452
MERVL-int_repeat.2821765	0	0	63.1415	87.2756	0	0	106.075	82.8631
MERVL-int_repeat.282407	0	0	6.31415	3.63648	0	0	0	0
MERVL-int_repeat.282409	3215.43	2259.65	1475.41	1374.59	14.4762	48.5186	1551.35	1632.4
MERVL-int_repeat.282411	0	205.423	138.911	163.642	3.61906	5.5021	119.335	82.8631
MERVL-int_repeat.282413	0	0	75.7699	65.4567	1.55102	3.00115	119.335	74.5768
MERVL-int_repeat.2824591	0	0	82.084	80.0026	0	0	79.5566	91.1494
MERVL-int_repeat.2824593	0	205.423	465.143	505.471	1.03402	8.00306	609.934	439.174
MERVL-int_repeat.2829505	0	821.693	399.896	440.014	7.23812	20.5078	358.005	397.743
MERVL-int_repeat.2829713	3215.43	2670.5	2820.32	2781.91	13.9592	67.0256	2771.22	2427.89
MERVL-int_repeat.2829715	0	0	4.20944	18.1824	0	0	0	0
MERVL-int_repeat.2832263	0	0	6.31415	7.27297	0	0	0	16.5726
MERVL-int_repeat.2832271	0	0	96.817	101.822	2.06803	4.00153	92.816	74.5768
MERVL-int_repeat.2832273	803.859	410.846	141.016	123.64	2.06803	4.00153	145.854	165.726
MERVL-int_repeat.2832275	0	0	0	0	0	0	13.2594	0
MERVL-int_repeat.2832282	803.859	205.423	159.959	149.096	0	1.50057	185.632	174.012
MERVL-int_repeat.2832284	803.859	0	113.655	87.2756	2.06803	11.0042	119.335	132.581
MERVL-int_repeat.2841660	0	0	6.31415	10.9094	0	0	0	8.28631
MERVL-int_repeat.2841662	0	0	0	0	0	0	0	8.28631
MERVL-int_repeat.2850842	0	410.846	265.194	203.643	2.06803	5.5021	172.373	323.166
MERVL-int_repeat.2850844	0	0	2.10472	0	0	0	13.2594	0
MERVL-int_repeat.2855033	0	205.423	178.901	170.915	2.06803	1.50057	212.151	174.012
MERVL-int_repeat.2855035	0	0	8.41887	3.63648	0	0	13.2594	0
MERVL-int_repeat.2858523	0	1437.96	787.165	843.664	5.17008	19.5075	822.085	704.336
MERVL-int_repeat.2858524	0	410.846	202.053	305.465	1.03402	12.0046	251.929	290.021
MERVL-int_repeat.2867223	2411.58	410.846	610.368	625.475	11.3742	46.0176	636.453	580.042
MERVL-int_repeat.2867225	0	410.846	58.9321	43.6378	0	0	119.335	91.1494
MERVL-int_repeat.2870705	803.859	1027.12	479.876	498.198	4.65307	16.0061	636.453	488.892
MERVL-int_repeat.2870805	0	0	12.6283	3.63648	0	0	0	8.28631
MERVL-int_repeat.2870807	803.859	821.693	627.206	701.841	2.58504	10.504	543.637	596.614
MERVL-int_repeat.2871119	0	205.423	168.377	189.097	0.517008	3.50134	119.335	124.295
MERVL-int_repeat.2872638	0	0	58.9321	47.2743	0	3.50134	26.5189	24.8589
MERVL-int_repeat.2873355	0	205.423	69.4557	76.3661	1.55102	3.50134	79.5566	99.4357
MERVL-int_repeat.2873588	803.859	410.846	764.013	763.661	6.2041	30.5117	649.712	704.336
MERVL-int_repeat.2873590	0	0	0	3.63648	0	0	0	0
MERVL-int_repeat.2882720	0	205.423	250.461	265.463	0	0	318.226	364.598
MERVL-int_repeat.2882723	803.859	0	107.341	127.277	0	15.5059	132.594	99.4357
MERVL-int_repeat.2882866	0	0	27.3613	25.4554	0	0	39.7783	24.8589
MERVL-int_repeat.2882868	2411.58	205.423	538.808	589.11	7.23812	31.5121	676.231	621.473
MERVL-int_repeat.2885375	0	205.423	402.001	421.832	4.13607	18.5071	450.821	439.174
MERVL-int_repeat.2885377	0	0	21.0472	25.4554	0	0	26.5189	24.8589
MERVL-int_repeat.2892527	0	616.27	532.494	560.018	4.65307	13.5052	450.821	613.187
MERVL-int_repeat.2892529	0	0	2.10472	0	0	0	13.2594	0
MERVL-int_repeat.2895820	0	0	0	3.63648	0	0	0	0
MERVL-int_repeat.2895822	0	205.423	423.048	494.562	2.06803	9.50364	344.745	464.033
MERVL-int_repeat.2913207	0	410.846	258.88	298.192	3.61906	15.0057	278.448	248.589
MERVL-int_repeat.2914428	0	1027.12	364.116	374.558	3.10205	10.0038	291.708	372.884
MERVL-int_repeat.2914430	0	0	14.733	7.27297	0	4.50172	26.5189	16.5726
MERVL-int_repeat.2915747	0	205.423	65.2463	87.2756	0	0	79.5566	74.5768
MERVL-int_repeat.2915749	3215.43	2465.08	2700.35	2669.18	36.7076	168.564	2718.18	2759.34
MERVL-int_repeat.2917012	0	0	2.10472	0	0	0	0	0
MERVL-int_repeat.2917014	0	821.693	974.485	1036.4	9.30615	34.5132	994.458	1085.51
MERVL-int_repeat.2918693	0	0	2.10472	3.63648	0	0	0	0
MERVL-int_repeat.2918695	6430.87	1848.81	2157.34	2283.71	12.9252	59.5228	1935.88	1939
MERVL-int_repeat.2921912	0	410.846	387.268	490.925	3.10205	8.50325	424.302	447.461
MERVL-int_repeat.2921914	0	0	2.10472	3.63648	0	0	0	0
MERVL-int_repeat.2923095	0	205.423	279.928	287.282	0	7.00268	185.632	207.158
MERVL-int_repeat.2924863	0	205.423	101.026	127.277	0	0	79.5566	132.581
MERVL-int_repeat.2924865	0	616.27	650.358	556.382	5.17008	15.0057	570.156	729.195
MERVL-int_repeat.2933390	0	0	8.41887	7.27297	0	0	13.2594	0
MERVL-int_repeat.2933392	1607.72	0	250.461	254.554	2.06803	9.50364	265.189	306.593
MERVL-int_repeat.2937810	0	0	29.4661	43.6378	1.03402	5.00191	39.7783	66.2905
MERVL-int_repeat.2938332	1607.72	821.693	305.184	338.193	3.61906	11.0042	331.486	381.17
MERVL-int_repeat.2938334	0	0	77.8746	83.6391	3.61906	13.005	119.335	66.2905
MERVL-int_repeat.2945569	0	0	8.41887	0	0	0	0	8.28631
MERVL-int_repeat.2945571	1607.72	1643.39	858.725	927.303	12.4082	43.5166	861.863	886.635
MERVL-int_repeat.2948299	0	205.423	2.10472	3.63648	0	0	0	16.5726
MERVL-int_repeat.2948301	2411.58	1848.81	2738.24	2654.63	25.3334	65.5251	2771.22	2742.77
MERVL-int_repeat.2953341	0	0	29.4661	40.0013	0	0	66.2972	24.8589
MERVL-int_repeat.2953343	2411.58	3286.77	2624.58	2774.64	28.9525	104.04	2638.63	2800.77
MERVL-int_repeat.2958773	1607.72	1027.12	452.514	461.833	6.72111	31.0119	490.599	505.465
MERVL-int_repeat.2965845	0	616.27	275.718	301.828	2.06803	8.50325	265.189	256.876
MERVL-int_repeat.2965847	0	0	0	0	0	0	13.2594	0
MERVL-int_repeat.2968713	0	0	149.435	123.64	1.55102	12.0046	198.892	107.722
MERVL-int_repeat.2969109	1607.72	1027.12	1172.33	1265.5	11.8912	35.5136	1127.05	1425.25
MERVL-int_repeat.2969111	0	0	2.10472	0	0	0	0	8.28631
MERVL-int_repeat.2976746	0	0	2.10472	7.27297	0	0	0	0
MERVL-int_repeat.2976748	0	821.693	707.185	610.929	7.23812	31.0119	716.009	729.195
MERVL-int_repeat.2993349	803.859	616.27	669.3	632.748	4.13607	19.5075	477.34	563.469
MERVL-int_repeat.2996168	0	0	214.681	203.643	4.65307	12.0046	225.41	116.008
MERVL-int_repeat.2997283	0	1027.12	429.363	407.286	3.61906	13.005	464.08	339.739
MERVL-int_repeat.2997285	0	0	2.10472	3.63648	0	0	0	0
MERVL-int_repeat.3002485	0	0	0	7.27297	0	0	0	8.28631
MERVL-int_repeat.3002487	803.859	1232.54	846.097	836.391	9.82316	54.0207	822.085	878.349
MERVL-int_repeat.3004340	803.859	1643.39	2205.74	2189.16	18.0953	60.5232	2081.73	2137.87
MERVL-int_repeat.3004342	0	0	4.20944	3.63648	0	0	0	8.28631
MERVL-int_repeat.3005349	0	616.27	431.467	440.014	3.61906	9.00344	358.005	331.452
MERVL-int_repeat.3005664	0	205.423	227.31	250.917	2.58504	7.00268	304.967	149.154
MERVL-int_repeat.3005666	0	0	2.10472	3.63648	0	0	0	16.5726
MERVL-int_repeat.300694	0	0	8.41887	10.9094	0	0	13.2594	16.5726
MERVL-int_repeat.300696	0	410.846	787.165	836.391	6.2041	24.0092	875.123	994.357
MERVL-int_repeat.3008343	0	0	4.20944	10.9094	0	0	0	0
MERVL-int_repeat.3008345	0	205.423	366.221	330.92	2.06803	7.50287	291.708	323.166
MERVL-int_repeat.3009302	0	0	96.817	120.004	0.517008	4.00153	106.075	99.4357
MERVL-int_repeat.3010917	0	616.27	759.803	741.842	6.2041	13.5052	755.788	828.631
MERVL-int_repeat.3019351	803.859	616.27	503.028	516.381	5.17008	16.0061	636.453	472.32
MERVL-int_repeat.3021154	0	410.846	484.085	476.379	2.06803	11.0042	583.415	538.61
MERVL-int_repeat.3026855	0	0	0	0	0	0	26.5189	8.28631
MERVL-int_repeat.3026857	0	0	67.351	61.8202	0	0.500191	66.2972	16.5726
MERVL-int_repeat.3026858	0	0	79.9793	76.3661	3.10205	6.0023	53.0377	66.2905
MERVL-int_repeat.3030327	0	0	187.32	254.554	2.06803	6.0023	159.113	190.585
MERVL-int_repeat.303421	4019.29	3903.04	3352.82	3396.47	27.4014	126.548	3036.41	3231.66
MERVL-int_repeat.3041026	803.859	0	27.3613	43.6378	1.03402	7.00268	39.7783	41.4315
MERVL-int_repeat.3044590	0	0	4.20944	0	0	0	0	0
MERVL-int_repeat.3044592	803.859	821.693	559.855	567.291	6.2041	29.0111	662.972	745.768
MERVL-int_repeat.3046882	803.859	205.423	454.619	458.197	1.55102	9.00344	331.486	455.747
MERVL-int_repeat.3047893	0	0	4.20944	0	0	0	0	8.28631
MERVL-int_repeat.305484	803.859	0	35.7802	36.3648	0	1.00038	26.5189	41.4315
MERVL-int_repeat.305857	0	0	10.5236	7.27297	0	0	0	8.28631
MERVL-int_repeat.305859	1607.72	410.846	418.839	472.743	3.61906	15.5059	411.042	414.315
MERVL-int_repeat.305860	0	410.846	395.687	443.651	1.03402	4.50172	304.967	290.021
MERVL-int_repeat.305868	803.859	616.27	770.327	694.568	10.3402	19.0073	689.491	687.764
MERVL-int_repeat.305870	0	0	2.10472	3.63648	0	0	0	0
MERVL-int_repeat.3059981	803.859	1232.54	1521.71	1709.15	7.23812	28.0107	1736.99	1657.26
MERVL-int_repeat.3061172	0	0	52.618	54.5472	2.06803	2.50096	66.2972	41.4315
MERVL-int_repeat.3066305	0	1027.12	56.8274	50.9108	12.4082	16.0061	66.2972	58.0042
MERVL-int_repeat.3066745	803.859	821.693	206.262	210.916	7.23812	26.0099	198.892	207.158
MERVL-int_repeat.3069789	0	0	39.9896	47.2743	0	1.00038	26.5189	33.1452
MERVL-int_repeat.3069790	0	0	132.597	116.367	1.55102	4.50172	66.2972	107.722
MERVL-int_repeat.3069792	803.859	205.423	625.101	603.656	4.13607	18.0069	609.934	729.195
MERVL-int_repeat.3070627	0	0	4.20944	0	0	0	13.2594	0
MERVL-int_repeat.3070629	1607.72	821.693	1003.95	865.483	8.78914	27.0103	994.458	836.917
MERVL-int_repeat.3073842	0	0	288.346	294.555	7.23812	20.0077	238.67	314.88
MERVL-int_repeat.3073915	0	0	8.41887	14.5459	0	0	13.2594	16.5726
MERVL-int_repeat.3073917	803.859	1437.96	1117.61	1225.49	19.6463	67.5258	1206.61	969.498
MERVL-int_repeat.3073918	0	410.846	1025	1127.31	7.23812	23.0088	835.344	1060.65
MERVL-int_repeat.3074036	0	2054.23	2256.26	2320.08	25.3334	99.5381	2346.92	2129.58
MERVL-int_repeat.3074039	0	0	90.5029	58.1837	0	0	132.594	107.722
MERVL-int_repeat.3075353	803.859	0	761.908	705.478	10.8572	42.5163	981.198	613.187
MERVL-int_repeat.3075354	803.859	1232.54	1224.95	1352.77	19.1293	58.5224	1498.32	1284.38
MERVL-int_repeat.3075356	0	0	2.10472	0	0	0	0	0
MERVL-int_repeat.3080011	0	0	46.3038	40.0013	0.517008	2.00077	53.0377	49.7179
MERVL-int_repeat.3081415	0	0	25.2566	21.8189	0	0.500191	39.7783	16.5726
MERVL-int_repeat.3100285	0	0	71.5604	36.3648	1.55102	5.5021	53.0377	116.008
MERVL-int_repeat.3106034	0	616.27	210.472	207.28	2.58504	10.0038	198.892	240.303
MERVL-int_repeat.3108417	0	0	2.10472	0	0	0.500191	0	0
MERVL-int_repeat.3110833	803.859	2259.65	999.741	1036.4	8.78914	31.5121	981.198	878.349
MERVL-int_repeat.3114580	0	410.846	553.541	530.926	1.55102	17.0065	662.972	538.61
MERVL-int_repeat.3114582	0	0	8.41887	3.63648	0	0	26.5189	16.5726
MERVL-int_repeat.3114584	0	0	6.31415	0	0.517008	1.00038	0	8.28631
MERVL-int_repeat.3119454	0	410.846	738.756	705.478	7.23812	24.5094	583.415	704.336
MERVL-int_repeat.3119456	0	0	4.20944	0	0	0	13.2594	8.28631
MERVL-int_repeat.3119701	803.859	821.693	801.898	734.569	5.68709	35.0134	769.047	944.639
MERVL-int_repeat.3119703	0	0	0	0	0	0	0	8.28631
MERVL-int_repeat.3126288	4019.29	1232.54	1698.51	1767.33	29.9865	117.045	1736.99	1599.26
MERVL-int_repeat.3126289	0	0	50.5132	61.8202	0	8.50325	39.7783	33.1452
MERVL-int_repeat.3135697	0	205.423	21.0472	36.3648	0	0	13.2594	16.5726
MERVL-int_repeat.3135699	803.859	1643.39	1214.42	1250.95	8.78914	49.5189	1007.72	1450.1
MERVL-int_repeat.3136114	0	0	2.10472	0	0	0	0	0
MERVL-int_repeat.3136282	0	0	2.10472	0	0	0	0	0
MERVL-int_repeat.3136285	803.859	1027.12	837.678	843.664	10.8572	39.5151	702.75	729.195
MERVL-int_repeat.3137415	0	0	4.20944	7.27297	0	0	0	0
MERVL-int_repeat.3137417	1607.72	1027.12	738.756	800.026	4.65307	28.5109	689.491	621.473
MERVL-int_repeat.3165544	0	616.27	437.781	516.381	6.2041	23.509	464.08	538.61
MERVL-int_repeat.3169639	2411.58	616.27	1022.89	963.668	19.6463	99.5381	769.047	878.349
MERVL-int_repeat.3169641	0	821.693	1155.49	1156.4	9.82316	44.517	1060.75	1193.23
MERVL-int_repeat.3169642	803.859	616.27	248.357	189.097	5.68709	27.5105	291.708	157.44
MERVL-int_repeat.3172068	0	1232.54	557.75	560.018	4.13607	24.0092	596.675	687.764
MERVL-int_repeat.3172070	0	0	6.31415	0	0	0	0	8.28631
MERVL-int_repeat.3172843	0	821.693	277.823	258.19	1.55102	14.0054	358.005	256.876
MERVL-int_repeat.3175520	0	205.423	479.876	494.562	3.61906	7.50287	464.08	563.469
MERVL-int_repeat.3177295	0	0	2.10472	10.9094	0	1.00038	0	8.28631
MERVL-int_repeat.3186123	0	0	16.8377	40.0013	0	0.500191	13.2594	16.5726
MERVL-int_repeat.3186124	0	616.27	519.865	603.656	5.68709	19.0073	649.712	522.037
MERVL-int_repeat.3186126	0	0	6.31415	3.63648	0	0	13.2594	8.28631
MERVL-int_repeat.3190701	0	0	42.0944	29.0919	0	0	26.5189	16.5726
MERVL-int_repeat.3190703	0	205.423	44.1991	25.4554	0	2.50096	26.5189	16.5726
MERVL-int_repeat.3190704	803.859	205.423	429.363	465.47	2.58504	6.50249	358.005	464.033
MERVL-int_repeat.3196945	0	0	4.20944	7.27297	0	0	13.2594	8.28631
MERVL-int_repeat.3196947	2411.58	1027.12	435.677	429.105	3.10205	13.5052	358.005	414.315
MERVL-int_repeat.3199167	0	410.846	69.4557	47.2743	1.55102	6.50249	106.075	49.7179
MERVL-int_repeat.3200051	0	205.423	566.169	578.201	3.10205	19.0073	623.193	662.905
MERVL-int_repeat.3200989	0	0	54.7227	40.0013	1.55102	2.50096	39.7783	33.1452
MERVL-int_repeat.3200990	0	0	181.006	181.824	4.13607	5.00191	185.632	207.158
MERVL-int_repeat.3200993	0	205.423	172.587	247.281	5.68709	10.0038	159.113	165.726
MERVL-int_repeat.3200995	803.859	205.423	734.547	825.482	20.1633	74.5285	729.269	696.05
MERVL-int_repeat.3200998	0	0	10.5236	10.9094	0	0	26.5189	16.5726
MERVL-int_repeat.3201422	1607.72	0	955.542	949.122	2.06803	18.5071	848.604	894.921
MERVL-int_repeat.3203488	0	0	25.2566	25.4554	0	1.00038	26.5189	16.5726
MERVL-int_repeat.3203489	1607.72	821.693	593.531	538.199	3.10205	25.0096	477.34	629.759
MERVL-int_repeat.3203491	0	0	6.31415	0	0	0	0	0
MERVL-int_repeat.3203804	0	0	6.31415	0	0	0	13.2594	0
MERVL-int_repeat.3203806	0	0	214.681	232.735	1.55102	11.0042	265.189	223.73
MERVL-int_repeat.3203807	0	0	105.236	112.731	0.517008	0	92.816	82.8631
MERVL-int_repeat.3206680	803.859	0	210.472	163.642	0.517008	2.00077	185.632	107.722
MERVL-int_repeat.3206681	0	0	50.5132	50.9108	0	2.50096	13.2594	58.0042
MERVL-int_repeat.3206683	0	0	44.1991	50.9108	0	0	26.5189	41.4315
MERVL-int_repeat.3206684	0	410.846	151.54	152.732	2.06803	12.5048	198.892	140.867
MERVL-int_repeat.3206685	0	0	31.5708	29.0919	0	0.500191	13.2594	24.8589
MERVL-int_repeat.320707	0	821.693	721.918	647.294	3.61906	28.5109	914.901	580.042
MERVL-int_repeat.320709	0	0	0	0	0	0	0	8.28631
MERVL-int_repeat.3208431	0	205.423	351.488	301.828	2.58504	10.504	278.448	381.17
MERVL-int_repeat.3208433	0	0	10.5236	7.27297	0	0	13.2594	0
MERVL-int_repeat.3209551	0	1437.96	1006.06	1047.31	5.17008	38.0145	742.528	878.349
MERVL-int_repeat.3209553	0	0	0	3.63648	0	0	13.2594	0
MERVL-int_repeat.3212217	0	0	2.10472	3.63648	0	0	0	24.8589
MERVL-int_repeat.3216340	0	616.27	505.132	505.471	3.61906	17.0065	583.415	488.892
MERVL-int_repeat.3216342	0	0	2.10472	3.63648	0	0	0	0
MERVL-int_repeat.3221966	0	205.423	98.9218	134.55	0	0	159.113	82.8631
MERVL-int_repeat.3228916	0	0	4.20944	3.63648	0	0	0	0
MERVL-int_repeat.3228918	0	821.693	484.085	458.197	5.68709	24.5094	503.858	696.05
MERVL-int_repeat.3232869	803.859	205.423	315.708	360.012	1.55102	5.5021	397.783	331.452
MERVL-int_repeat.3237957	0	410.846	63.1415	72.7297	0	1.50057	26.5189	74.5768
MERVL-int_repeat.3237958	0	410.846	115.759	134.55	1.03402	3.50134	132.594	107.722
MERVL-int_repeat.3237960	0	0	4.20944	0	0	0	0	0
MERVL-int_repeat.3239827	0	0	6.31415	0	0	0	13.2594	0
MERVL-int_repeat.3239829	0	0	273.613	210.916	3.61906	9.00344	251.929	232.017
MERVL-int_repeat.3239830	0	410.846	277.823	298.192	1.03402	3.50134	318.226	215.444
MERVL-int_repeat.3256690	0	0	2.10472	3.63648	3.10205	1.00038	0	0
MERVL-int_repeat.3272075	0	0	0	3.63648	0	0	13.2594	0
MERVL-int_repeat.3272077	803.859	205.423	391.478	360.012	1.03402	11.0042	397.783	331.452
MERVL-int_repeat.3274126	0	0	124.178	112.731	0	2.50096	159.113	140.867
MERVL-int_repeat.3280616	0	410.846	77.8746	87.2756	2.06803	4.00153	106.075	91.1494
MERVL-int_repeat.328233	0	0	2.10472	0	0	0	0	8.28631
MERVL-int_repeat.328235	803.859	0	181.006	203.643	1.55102	5.00191	225.41	182.299
MERVL-int_repeat.328297	0	205.423	96.817	72.7297	1.55102	7.50287	79.5566	107.722
MERVL-int_repeat.328298	0	410.846	324.127	301.828	8.27213	34.5132	344.745	323.166
MERVL-int_repeat.328304	0	0	21.0472	25.4554	0	0	13.2594	16.5726
MERVL-int_repeat.3286815	803.859	821.693	1237.57	1305.5	10.8572	41.0157	1140.31	1375.53
MERVL-int_repeat.3286817	0	0	10.5236	3.63648	0	0	13.2594	0
MERVL-int_repeat.329052	0	0	2.10472	0	0	0	0	0
MERVL-int_repeat.329054	0	0	61.0368	58.1837	0.517008	1.00038	92.816	49.7179
MERVL-int_repeat.329055	0	0	42.0944	50.9108	0	0.500191	79.5566	58.0042
MERVL-int_repeat.3292566	0	0	44.1991	36.3648	0	2.00077	13.2594	24.8589
MERVL-int_repeat.3292759	1607.72	1027.12	1597.48	1760.06	14.9932	54.0207	1498.32	1549.54
MERVL-int_repeat.3292761	0	0	2.10472	0	0	0	0	0
MERVL-int_repeat.3295937	0	0	10.5236	7.27297	0	0	26.5189	41.4315
MERVL-int_repeat.3295939	0	821.693	1041.84	1018.22	10.8572	35.5136	1047.5	1077.22
MERVL-int_repeat.3296625	0	410.846	399.896	418.196	1.55102	10.0038	437.561	464.033
MERVL-int_repeat.3296627	0	0	2.10472	0	0	0	0	0
MERVL-int_repeat.3297533	803.859	1027.12	995.532	941.849	3.61906	23.0088	875.123	1068.93
MERVL-int_repeat.3297535	0	0	2.10472	0	0	0	13.2594	0
MERVL-int_repeat.3308314	0	1232.54	675.615	720.024	4.13607	19.0073	689.491	679.477
MERVL-int_repeat.3308316	0	0	12.6283	10.9094	0	0	39.7783	0
MERVL-int_repeat.3308391	0	0	2.10472	0	0	0	0	0
MERVL-int_repeat.3308393	803.859	410.846	711.395	734.569	6.72111	27.5105	769.047	737.481
MERVL-int_repeat.3324038	0	616.27	1271.25	1101.85	10.3402	33.5128	1246.39	1242.95
MERVL-int_repeat.3324040	0	0	6.31415	7.27297	0	0	26.5189	8.28631
MERVL-int_repeat.3324084	0	0	6.31415	3.63648	0	0	0	8.28631
MERVL-int_repeat.3324086	803.859	1643.39	1961.6	1978.25	26.8844	123.047	2015.43	2229.02
MERVL-int_repeat.3328853	0	0	37.8849	47.2743	0.517008	3.00115	0	41.4315
MERVL-int_repeat.3331542	803.859	0	332.545	280.009	3.61906	22.0084	384.524	240.303
MERVL-int_repeat.3346545	803.859	616.27	561.96	549.109	5.68709	15.5059	623.193	571.755
MERVL-int_repeat.3346547	0	0	0	7.27297	0	0	0	8.28631
MERVL-int_repeat.3350969	0	616.27	614.578	654.567	3.10205	13.005	583.415	754.054
MERVL-int_repeat.335786	1607.72	410.846	315.708	276.373	2.58504	8.00306	331.486	314.88
MERVL-int_repeat.3364363	0	0	10.5236	25.4554	0	0	53.0377	8.28631
MERVL-int_repeat.3364790	0	0	109.445	160.005	0	0	251.929	140.867
MERVL-int_repeat.3364792	0	821.693	202.053	207.28	2.06803	2.00077	198.892	223.73
MERVL-int_repeat.3364797	803.859	205.423	362.012	320.01	5.68709	12.0046	318.226	488.892
MERVL-int_repeat.3367215	0	0	195.739	210.916	2.06803	2.50096	238.67	265.162
MERVL-int_repeat.3367216	0	0	10.5236	10.9094	1.55102	10.0038	0	8.28631
MERVL-int_repeat.3376563	803.859	205.423	559.855	560.018	5.68709	16.5063	689.491	580.042
MERVL-int_repeat.3376564	0	0	18.9425	32.7283	0	0	0	33.1452
MERVL-int_repeat.3379773	1607.72	410.846	641.939	661.84	7.75512	20.0077	649.712	696.05
MERVL-int_repeat.3379775	0	0	0	7.27297	0	0	26.5189	8.28631
MERVL-int_repeat.3380716	0	0	4.20944	7.27297	0	0	13.2594	0
MERVL-int_repeat.3380718	4019.29	2054.23	2496.2	2483.72	26.3674	115.544	2280.62	2618.47
MERVL-int_repeat.339211	0	0	46.3038	54.5472	0	1.00038	26.5189	16.5726
MERVL-int_repeat.339971	0	0	2.10472	0	0	0	26.5189	0
MERVL-int_repeat.339973	0	616.27	606.159	581.837	2.58504	10.0038	424.302	580.042
MERVL-int_repeat.3400345	803.859	1027.12	963.961	952.758	3.10205	14.5055	755.788	936.353
MERVL-int_repeat.3400347	0	0	14.733	29.0919	0	0	13.2594	0
MERVL-int_repeat.340075	0	1027.12	681.929	610.929	8.27213	21.5082	702.75	754.054
MERVL-int_repeat.3406040	0	0	2.10472	0	0	0	26.5189	8.28631
MERVL-int_repeat.3412965	0	205.423	465.143	509.108	3.10205	10.0038	450.821	505.465
MERVL-int_repeat.3412967	0	0	4.20944	0	0	0	0	0
MERVL-int_repeat.3418903	0	410.846	23.1519	21.8189	0	0	39.7783	16.5726
MERVL-int_repeat.3418905	803.859	410.846	168.377	200.007	5.17008	40.5155	132.594	223.73
MERVL-int_repeat.342165	0	0	0	14.5459	0	0	26.5189	24.8589
MERVL-int_repeat.342167	0	616.27	557.75	465.47	6.72111	20.5078	450.821	530.324
MERVL-int_repeat.3428395	0	410.846	336.755	312.738	3.61906	9.50364	278.448	248.589
MERVL-int_repeat.3428397	803.859	2054.23	1765.86	1694.6	17.5783	68.5262	1869.58	1665.55
MERVL-int_repeat.3428399	0	0	2.10472	3.63648	0	0	0	0
MERVL-int_repeat.3430103	0	0	2.10472	0	0	0	0	8.28631
MERVL-int_repeat.3430105	0	410.846	402.001	418.196	1.55102	15.0057	477.34	430.888
MERVL-int_repeat.3433333	0	0	2.10472	10.9094	0	0	13.2594	8.28631
MERVL-int_repeat.3433335	2411.58	1437.96	1793.22	1832.79	17.5783	43.0165	1935.88	1798.13
MERVL-int_repeat.3445027	0	0	2.10472	0	0	0	0	0
MERVL-int_repeat.3445029	1607.72	1232.54	1515.4	1476.41	10.8572	55.021	1166.83	1566.11
MERVL-int_repeat.3445033	0	616.27	644.044	640.021	7.23812	20.0077	450.821	679.477
MERVL-int_repeat.3445678	4823.15	2875.92	2119.45	2207.34	11.8912	65.0249	2094.99	2021.86
MERVL-int_repeat.3445680	0	0	10.5236	7.27297	0	0	0	0
MERVL-int_repeat.3446351	0	0	6.31415	14.5459	0	0	0	8.28631
MERVL-int_repeat.3446353	0	0	10.5236	3.63648	0.517008	0.500191	13.2594	24.8589
MERVL-int_repeat.3446354	0	0	212.577	214.552	0.517008	7.50287	225.41	290.021
MERVL-int_repeat.3448872	803.859	205.423	63.1415	61.8202	1.03402	1.50057	79.5566	66.2905
MERVL-int_repeat.3448874	0	0	0	3.63648	0	0	0	0
MERVL-int_repeat.3448875	0	616.27	191.529	189.097	1.55102	3.00115	92.816	174.012
MERVL-int_repeat.3448876	0	0	50.5132	40.0013	0	1.00038	53.0377	58.0042
MERVL-int_repeat.3449273	0	410.846	332.545	338.193	6.72111	11.5044	358.005	306.593
MERVL-int_repeat.3449275	0	0	6.31415	0	0	0	0	0
MERVL-int_repeat.3449369	0	0	6.31415	3.63648	0	0	13.2594	16.5726
MERVL-int_repeat.3449371	0	410.846	625.101	501.835	1.55102	4.50172	769.047	530.324
MERVL-int_repeat.345077	0	0	0	3.63648	0	0	0	0
MERVL-int_repeat.345079	803.859	821.693	1264.94	1334.59	5.68709	32.5124	1153.57	1358.95
MERVL-int_repeat.3453462	0	616.27	239.938	225.462	1.03402	6.0023	212.151	248.589
MERVL-int_repeat.3454825	0	0	2.10472	0	0	0	0	8.28631
MERVL-int_repeat.3454827	0	0	52.618	54.5472	0	0.500191	53.0377	24.8589
MERVL-int_repeat.345518	0	0	0	3.63648	0	0	0	0
MERVL-int_repeat.345520	0	0	387.268	363.648	1.55102	7.00268	358.005	538.61
MERVL-int_repeat.3455807	2411.58	616.27	1254.41	1254.59	11.3742	61.0233	1219.87	1234.66
MERVL-int_repeat.3455926	0	0	0	3.63648	0	0	0	0
MERVL-int_repeat.3455927	0	0	0	3.63648	0	0	0	8.28631
MERVL-int_repeat.3457334	0	0	39.9896	47.2743	0.517008	1.00038	66.2972	49.7179
MERVL-int_repeat.3457336	0	0	0	0	0	0	13.2594	0
MERVL-int_repeat.3457708	0	205.423	10.5236	14.5459	0	0.500191	13.2594	0
MERVL-int_repeat.3458317	0	0	103.131	141.823	0.517008	2.00077	159.113	124.295
MERVL-int_repeat.3460138	0	410.846	294.661	327.283	3.10205	15.0057	278.448	381.17
MERVL-int_repeat.3460139	0	0	8.41887	10.9094	0	0	13.2594	0
MERVL-int_repeat.3469938	0	0	6.31415	7.27297	0.517008	0.500191	0	8.28631
MERVL-int_repeat.3474834	0	0	2.10472	7.27297	0	0	13.2594	0
MERVL-int_repeat.3474836	0	1027.12	507.237	465.47	3.61906	14.5055	517.118	687.764
MERVL-int_repeat.3476369	1607.72	821.693	1685.88	1821.88	18.6123	60.023	1763.5	1483.25
MERVL-int_repeat.3476371	0	0	2.10472	0	0	0	0	0
MERVL-int_repeat.3477053	0	0	0	0	0	0	26.5189	0
MERVL-int_repeat.3477055	803.859	0	909.238	923.667	9.82316	28.5109	941.42	795.486
MERVL-int_repeat.3477056	0	0	2.10472	7.27297	0	0	13.2594	0
MERVL-int_repeat.3478570	0	205.423	86.2934	65.4567	0	0	79.5566	99.4357
MERVL-int_repeat.3481124	1607.72	205.423	530.389	509.108	5.68709	43.5166	556.896	472.32
MERVL-int_repeat.3481126	0	0	2.10472	3.63648	0	0	0	0
MERVL-int_repeat.3487414	0	0	269.404	221.825	2.06803	12.0046	172.373	198.871
MERVL-int_repeat.3487415	0	0	6.31415	0	0	0	13.2594	8.28631
MERVL-int_repeat.3493656	0	0	2.10472	0	0	0	0	8.28631
MERVL-int_repeat.3493658	1607.72	2670.5	1460.67	1541.87	9.82316	51.5197	1352.46	1433.53
MERVL-int_repeat.3494936	0	821.693	496.713	512.744	4.13607	14.5055	570.156	505.465
MERVL-int_repeat.3494938	0	0	2.10472	10.9094	0	0	39.7783	0
MERVL-int_repeat.3497987	0	0	2.10472	0	0	0	13.2594	0
MERVL-int_repeat.3497989	803.859	205.423	380.954	370.921	3.10205	12.0046	358.005	323.166
MERVL-int_repeat.3498214	0	616.27	343.069	298.192	1.55102	7.50287	304.967	389.457
MERVL-int_repeat.3498216	0	0	0	3.63648	0	0	0	16.5726
MERVL-int_repeat.3503182	803.859	616.27	395.687	440.014	5.68709	13.5052	371.264	348.025
MERVL-int_repeat.3503184	0	0	0	7.27297	0	0	13.2594	0
MERVL-int_repeat.3509960	0	0	4.20944	10.9094	0	0	0	16.5726
MERVL-int_repeat.3509962	1607.72	1232.54	717.709	720.024	7.23812	33.5128	822.085	770.627
MERVL-int_repeat.3514993	803.859	205.423	652.463	669.113	5.17008	25.5098	623.193	638.046
MERVL-int_repeat.351551	0	0	65.2463	50.9108	0.517008	2.50096	92.816	58.0042
MERVL-int_repeat.3520776	803.859	821.693	505.132	505.471	2.58504	15.5059	450.821	513.751
MERVL-int_repeat.3524324	0	821.693	233.624	276.373	0	1.00038	185.632	281.734
MERVL-int_repeat.3529241	0	1643.39	776.641	894.575	4.65307	30.5117	822.085	812.058
MERVL-int_repeat.3532882	803.859	1232.54	736.651	756.388	8.78914	32.5124	848.604	729.195
MERVL-int_repeat.3532884	0	0	2.10472	3.63648	0	0	13.2594	0
MERVL-int_repeat.3534912	0	0	4.20944	0	0	0	0	0
MERVL-int_repeat.3534914	0	205.423	540.913	570.928	6.2041	20.5078	570.156	488.892
MERVL-int_repeat.3542526	803.859	410.846	536.703	560.018	3.10205	20.5078	636.453	530.324
MERVL-int_repeat.3542528	0	0	37.8849	69.0932	0	0	79.5566	24.8589
MERVL-int_repeat.3544305	0	0	164.168	203.643	1.03402	5.00191	145.854	223.73
MERVL-int_repeat.3544306	0	205.423	143.121	163.642	1.03402	12.0046	185.632	149.154
MERVL-int_repeat.3544308	0	0	4.20944	3.63648	0	0	0	8.28631
MERVL-int_repeat.3544817	0	205.423	178.901	181.824	0.517008	6.50249	106.075	174.012
MERVL-int_repeat.3545318	0	0	6.31415	3.63648	0	0	13.2594	8.28631
MERVL-int_repeat.3545320	2411.58	1437.96	1138.65	1098.22	5.68709	21.008	1020.98	1160.08
MERVL-int_repeat.3546617	803.859	821.693	785.06	770.934	4.65307	24.0092	901.642	687.764
MERVL-int_repeat.3546619	0	0	6.31415	3.63648	0	0	0	8.28631
MERVL-int_repeat.3554728	0	0	2.10472	10.9094	0	0	0	16.5726
MERVL-int_repeat.3554730	0	410.846	713.499	669.113	4.65307	18.5071	729.269	778.913
MERVL-int_repeat.3560094	0	0	61.0368	65.4567	0	0	92.816	41.4315
MERVL-int_repeat.3560096	1607.72	1027.12	816.631	883.665	8.27213	38.0145	808.825	861.776
MERVL-int_repeat.3570139	0	410.846	395.687	425.468	2.58504	14.5055	358.005	422.602
MERVL-int_repeat.3570141	0	0	4.20944	0	0	0	13.2594	0
MERVL-int_repeat.3574577	0	0	10.5236	18.1824	0	0.500191	13.2594	8.28631
MERVL-int_repeat.3574579	0	0	2.10472	0	0	0	0	8.28631
MERVL-int_repeat.3574581	803.859	616.27	488.295	563.655	9.82316	36.0138	570.156	472.32
MERVL-int_repeat.3574583	0	0	14.733	18.1824	0	0	13.2594	16.5726
MERVL-int_repeat.3577549	0	205.423	181.006	170.915	6.72111	15.0057	172.373	132.581
MERVL-int_repeat.358989	0	0	16.8377	21.8189	0	0	26.5189	16.5726
MERVL-int_repeat.358991	1607.72	1848.81	1210.21	1243.68	8.27213	31.5121	1074.01	1135.22
MERVL-int_repeat.3598405	0	1027.12	1536.44	1781.88	12.4082	46.0176	1352.46	1516.39
MERVL-int_repeat.3602471	2411.58	616.27	780.85	894.575	5.68709	22.0084	822.085	994.357
MERVL-int_repeat.3602473	0	0	6.31415	3.63648	0	0	0	0
MERVL-int_repeat.360306	0	0	122.074	98.185	0.517008	7.50287	92.816	99.4357
MERVL-int_repeat.3619434	0	0	111.55	101.822	0.517008	2.50096	106.075	165.726
MERVL-int_repeat.3619435	0	410.846	250.461	189.097	4.65307	15.5059	318.226	265.162
MERVL-int_repeat.3625912	0	0	31.5708	18.1824	0	1.50057	39.7783	8.28631
MERVL-int_repeat.3628834	0	0	115.759	145.459	2.06803	2.50096	106.075	107.722
MERVL-int_repeat.3630527	0	0	2.10472	3.63648	0	0	0	0
MERVL-int_repeat.3630529	0	0	4.20944	7.27297	0	0	0	8.28631
MERVL-int_repeat.3631288	0	0	2.10472	0	0	0	0	0
MERVL-int_repeat.3631290	0	1437.96	1389.11	1280.04	9.30615	41.0157	1246.39	1276.09
MERVL-int_repeat.3634806	1607.72	205.423	303.079	316.374	1.03402	8.00306	304.967	232.017
MERVL-int_repeat.3634808	0	0	4.20944	0	0	0	0	8.28631
MERVL-int_repeat.3638570	0	0	0	3.63648	0	0	0	0
MERVL-int_repeat.3638572	0	410.846	193.634	221.825	2.58504	6.50249	185.632	265.162
MERVL-int_repeat.364003	0	0	2.10472	3.63648	0	0	0	0
MERVL-int_repeat.364005	803.859	616.27	507.237	450.924	2.06803	18.5071	358.005	488.892
MERVL-int_repeat.3641441	0	0	0	3.63648	0	0	0	0
MERVL-int_repeat.3644898	0	205.423	433.572	363.648	4.13607	9.00344	212.151	265.162
MERVL-int_repeat.3644900	0	0	12.6283	7.27297	0	0	0	0
MERVL-int_repeat.3645260	803.859	0	391.478	403.65	1.55102	11.0042	424.302	439.174
MERVL-int_repeat.3645262	0	0	6.31415	0	0	0	0	0
MERVL-int_repeat.3645472	0	0	4.20944	3.63648	0	0	0	16.5726
MERVL-int_repeat.3645474	803.859	1027.12	635.625	581.837	7.75512	21.008	623.193	588.328
MERVL-int_repeat.3650942	0	0	4.20944	7.27297	0	0	13.2594	0
MERVL-int_repeat.3650944	0	205.423	669.3	709.114	5.68709	29.5113	583.415	604.901
MERVL-int_repeat.3652406	0	0	4.20944	0	0	0	0	0
MERVL-int_repeat.3652407	803.859	205.423	172.587	163.642	1.55102	4.50172	106.075	149.154
MERVL-int_repeat.3652409	0	0	2.10472	0	0	0	0	0
MERVL-int_repeat.3655849	2411.58	410.846	911.343	938.213	5.68709	30.0115	716.009	853.49
MERVL-int_repeat.3655851	0	0	0	3.63648	0	0	26.5189	16.5726
MERVL-int_repeat.3659986	803.859	0	717.709	683.659	4.65307	32.0122	662.972	729.195
MERVL-int_repeat.3662007	0	821.693	362.012	440.014	0	0	358.005	397.743
MERVL-int_repeat.3662009	0	205.423	412.525	396.377	5.68709	15.0057	517.118	447.461
MERVL-int_repeat.3662010	803.859	205.423	252.566	258.19	1.03402	6.0023	212.151	256.876
MERVL-int_repeat.3664660	0	1027.12	1151.28	1090.94	18.0953	68.5262	1365.72	1168.37
MERVL-int_repeat.3664662	0	0	8.41887	7.27297	0	0	0	8.28631
MERVL-int_repeat.3665800	803.859	410.846	702.976	709.114	6.2041	21.5082	689.491	803.772
MERVL-int_repeat.3670765	0	0	0	7.27297	0.517008	0	13.2594	0
MERVL-int_repeat.3671570	0	0	10.5236	14.5459	0	0.500191	13.2594	24.8589
MERVL-int_repeat.3673141	0	0	12.6283	14.5459	0	0	13.2594	24.8589
MERVL-int_repeat.3673464	2411.58	0	231.519	269.1	10.3402	36.514	278.448	306.593
MERVL-int_repeat.3674849	0	205.423	450.41	440.014	6.2041	17.5067	344.745	447.461
MERVL-int_repeat.3676668	0	0	117.864	105.458	0.517008	0.500191	66.2972	140.867
MERVL-int_repeat.3681548	803.859	205.423	162.063	156.369	0.517008	2.50096	185.632	207.158
MERVL-int_repeat.3681549	1607.72	1437.96	2649.84	2509.17	24.8164	130.05	2532.55	2469.32
MERVL-int_repeat.3681551	0	1232.54	597.74	640.021	0	0	556.896	563.469
MERVL-int_repeat.3682951	0	205.423	109.445	163.642	1.55102	2.00077	79.5566	107.722
MERVL-int_repeat.3682952	0	0	77.8746	72.7297	1.03402	4.00153	53.0377	91.1494
MERVL-int_repeat.3686555	0	821.693	524.075	494.562	5.68709	19.0073	490.599	580.042
MERVL-int_repeat.3686557	0	0	23.1519	32.7283	0	0	13.2594	58.0042
MERVL-int_repeat.3687421	0	205.423	290.451	327.283	0	0	397.783	306.593
MERVL-int_repeat.3687423	0	0	0	10.9094	0	0	13.2594	0
MERVL-int_repeat.3687425	0	0	10.5236	25.4554	0	0.500191	39.7783	8.28631
MERVL-int_repeat.3690873	6430.87	4313.89	3885.31	4167.41	23.2654	101.039	3646.34	3836.56
MERVL-int_repeat.3690875	0	0	10.5236	21.8189	0	0	0	41.4315
MERVL-int_repeat.3691784	3215.43	2465.08	2944.5	2600.09	38.2586	169.565	2399.96	2833.92
MERVL-int_repeat.3691786	803.859	0	107.341	134.55	0	9.00344	66.2972	116.008
MERVL-int_repeat.3693729	0	0	0	3.63648	0	0	13.2594	8.28631
MERVL-int_repeat.3693731	4823.15	1437.96	1618.53	1625.51	7.75512	60.023	1498.32	1648.98
MERVL-int_repeat.3694329	0	410.846	471.457	385.467	2.06803	6.50249	424.302	455.747
MERVL-int_repeat.371020	0	0	4.20944	3.63648	0	0	0	0
MERVL-int_repeat.371022	0	0	65.2463	65.4567	1.03402	1.00038	39.7783	99.4357
MERVL-int_repeat.371023	0	821.693	473.562	465.47	5.17008	14.5055	450.821	397.743
MERVL-int_repeat.3716924	0	0	6.31415	3.63648	0.517008	1.00038	13.2594	8.28631
MERVL-int_repeat.3716927	0	0	33.6755	18.1824	2.58504	13.005	53.0377	49.7179
MERVL-int_repeat.3716933	0	0	29.4661	43.6378	4.65307	12.0046	0	24.8589
MERVL-int_repeat.3724298	0	821.693	1397.53	1320.04	12.4082	29.5113	1286.17	1441.82
MERVL-int_repeat.3724300	0	0	4.20944	10.9094	0	0	26.5189	16.5726
MERVL-int_repeat.3724740	0	0	6.31415	3.63648	0	0	0	16.5726
MERVL-int_repeat.3724742	0	616.27	507.237	552.745	7.23812	20.0077	503.858	497.179
MERVL-int_repeat.3724915	803.859	0	23.1519	29.0919	1.03402	2.00077	0	33.1452
MERVL-int_repeat.3725401	0	0	0	0	0	0	13.2594	0
MERVL-int_repeat.3726062	803.859	2054.23	2992.91	2778.27	23.7824	100.538	2890.56	2684.76
MERVL-int_repeat.3726077	0	410.846	79.9793	80.0026	0	1.00038	53.0377	74.5768
MERVL-int_repeat.3727524	0	0	88.3982	80.0026	2.06803	12.5048	92.816	82.8631
MERVL-int_repeat.3727525	803.859	616.27	622.997	632.748	11.8912	50.5193	556.896	538.61
MERVL-int_repeat.3733608	1607.72	1027.12	500.923	520.017	5.68709	26.5101	570.156	356.311
MERVL-int_repeat.3741639	0	0	50.5132	36.3648	0	0	79.5566	33.1452
MERVL-int_repeat.3741641	2411.58	2670.5	2491.99	2585.54	6.2041	35.0134	2307.14	2461.03
MERVL-int_repeat.3743903	0	0	46.3038	76.3661	0.517008	4.50172	79.5566	58.0042
MERVL-int_repeat.3747040	0	0	16.8377	10.9094	1.55102	3.50134	13.2594	41.4315
MERVL-int_repeat.3747220	0	0	126.283	192.734	1.55102	6.50249	145.854	165.726
MERVL-int_repeat.3747704	0	0	96.817	54.5472	0	0.500191	119.335	91.1494
MERVL-int_repeat.3747705	803.859	205.423	1147.07	1178.22	17.5783	60.5232	981.198	1168.37
MERVL-int_repeat.3748219	0	0	2.10472	3.63648	0	0	0	8.28631
MERVL-int_repeat.3748221	1607.72	410.846	427.258	414.559	2.58504	15.0057	450.821	513.751
MERVL-int_repeat.3749510	0	410.846	437.781	403.65	3.10205	10.504	304.967	348.025
MERVL-int_repeat.3755590	0	1848.81	2031.05	2207.34	35.1566	139.053	2307.14	2137.87
MERVL-int_repeat.3755592	0	0	2.10472	3.63648	0	0	0	8.28631
MERVL-int_repeat.3764628	803.859	1232.54	587.216	578.201	7.75512	15.5059	437.561	580.042
MERVL-int_repeat.3764630	0	0	6.31415	3.63648	0	0	0	0
MERVL-int_repeat.3772060	0	0	0	0	0	0	13.2594	0
MERVL-int_repeat.3772062	803.859	2054.23	1568.02	1516.41	8.78914	35.5136	1644.17	1723.55
MERVL-int_repeat.3774506	0	410.846	305.184	258.19	2.06803	9.50364	185.632	323.166
MERVL-int_repeat.3774508	0	0	2.10472	0	0	0	0	0
MERVL-int_repeat.3775571	0	0	149.435	156.369	2.58504	6.0023	79.5566	174.012
MERVL-int_repeat.3775572	1607.72	821.693	917.657	883.665	9.82316	37.0142	769.047	803.772
MERVL-int_repeat.3775574	0	205.423	42.0944	61.8202	0	0	66.2972	66.2905
MERVL-int_repeat.3776053	803.859	410.846	399.896	447.287	5.68709	13.5052	411.042	414.315
MERVL-int_repeat.3780658	0	0	33.6755	47.2743	0	0.500191	39.7783	58.0042
MERVL-int_repeat.3780789	0	0	2.10472	0	0	0	0	0
MERVL-int_repeat.3780791	0	616.27	376.745	341.829	1.55102	16.0061	371.264	447.461
MERVL-int_repeat.3787501	803.859	0	44.1991	50.9108	0	2.50096	79.5566	33.1452
MERVL-int_repeat.3788	0	0	2.10472	7.27297	0	0	39.7783	8.28631
MERVL-int_repeat.3789088	0	0	126.283	134.55	1.03402	2.00077	106.075	149.154
MERVL-int_repeat.3789746	803.859	205.423	380.954	396.377	2.58504	9.00344	570.156	439.174
MERVL-int_repeat.3789748	0	0	2.10472	0	0	0	0	0
MERVL-int_repeat.3790	2411.58	2465.08	2795.07	2509.17	15.5102	71.0272	2797.74	2552.18
MERVL-int_repeat.3801228	803.859	1027.12	660.881	560.018	11.8912	39.5151	808.825	596.614
MERVL-int_repeat.3801471	0	0	2.10472	0	0	0	0	0
MERVL-int_repeat.3801473	1607.72	616.27	349.383	447.287	1.03402	5.00191	331.486	348.025
MERVL-int_repeat.3802160	0	0	6.31415	3.63648	0	0	0	0
MERVL-int_repeat.3802162	0	616.27	433.572	476.379	3.61906	14.5055	543.637	538.61
MERVL-int_repeat.3803398	803.859	205.423	84.1887	149.096	0.517008	5.5021	66.2972	91.1494
MERVL-int_repeat.380582	0	616.27	191.529	189.097	1.03402	7.50287	119.335	182.299
MERVL-int_repeat.3807151	803.859	616.27	488.295	512.744	5.68709	15.0057	490.599	447.461
MERVL-int_repeat.3807153	0	0	21.0472	29.0919	0	0	26.5189	24.8589
MERVL-int_repeat.3808598	803.859	0	507.237	490.925	2.06803	20.5078	344.745	563.469
MERVL-int_repeat.3808600	0	0	2.10472	3.63648	0	0	0	0
MERVL-int_repeat.3808611	0	0	12.6283	21.8189	0	0	13.2594	16.5726
MERVL-int_repeat.3808613	0	410.846	279.928	338.193	1.55102	4.00153	371.264	314.88
MERVL-int_repeat.3808614	803.859	410.846	347.278	374.558	1.03402	10.504	318.226	364.598
MERVL-int_repeat.3812538	0	0	2.10472	0	0	0.500191	0	16.5726
MERVL-int_repeat.3812645	1607.72	410.846	587.216	574.564	4.13607	18.0069	623.193	555.183
MERVL-int_repeat.3812647	0	0	4.20944	0	0	0	13.2594	0
MERVL-int_repeat.3818603	0	410.846	427.258	480.016	2.58504	16.5063	304.967	522.037
MERVL-int_repeat.3818611	0	0	8.41887	0	0	0	0	0
MERVL-int_repeat.3818613	803.859	0	42.0944	47.2743	0.517008	4.50172	66.2972	33.1452
MERVL-int_repeat.3818614	803.859	616.27	732.442	676.386	6.2041	12.5048	530.377	638.046
MERVL-int_repeat.3819269	0	205.423	170.482	112.731	0	4.00153	198.892	157.44
MERVL-int_repeat.382234	0	0	6.31415	3.63648	0	0	0	0
MERVL-int_repeat.382236	0	205.423	378.849	436.378	3.10205	21.008	490.599	497.179
MERVL-int_repeat.3824395	0	0	18.9425	7.27297	0	0	0	8.28631
MERVL-int_repeat.3824397	0	616.27	460.933	505.471	2.58504	13.5052	477.34	497.179
MERVL-int_repeat.3829749	0	0	10.5236	3.63648	0	0	0	16.5726
MERVL-int_repeat.3839792	803.859	821.693	715.604	709.114	9.82316	38.0145	689.491	696.05
MERVL-int_repeat.3839794	0	0	16.8377	29.0919	0	0	0	24.8589
MERVL-int_repeat.3845088	0	0	4.20944	7.27297	0	0	13.2594	24.8589
MERVL-int_repeat.3845090	3215.43	1643.39	1243.89	1247.31	7.75512	54.5209	994.458	1325.81
MERVL-int_repeat.3847967	0	0	27.3613	36.3648	0	6.0023	26.5189	16.5726
MERVL-int_repeat.3852315	0	0	0	0	0	0	13.2594	0
MERVL-int_repeat.3852317	0	0	145.226	185.461	1.55102	2.50096	159.113	149.154
MERVL-int_repeat.3857904	803.859	1027.12	414.629	498.198	2.06803	12.0046	424.302	439.174
MERVL-int_repeat.3857906	0	0	10.5236	7.27297	0	0	26.5189	8.28631
MERVL-int_repeat.385825	0	410.846	187.32	163.642	1.55102	11.5044	79.5566	174.012
MERVL-int_repeat.3860439	0	0	2.10472	0	0	0	0	0
MERVL-int_repeat.3861788	0	0	42.0944	58.1837	0	0.500191	79.5566	24.8589
MERVL-int_repeat.3866350	0	0	37.8849	50.9108	1.03402	7.50287	26.5189	24.8589
MERVL-int_repeat.3867781	0	1232.54	951.333	821.845	13.9592	51.0195	782.307	754.054
MERVL-int_repeat.3867865	0	0	4.20944	3.63648	0	0	0	0
MERVL-int_repeat.3867867	0	1232.54	524.075	410.923	3.10205	19.5075	517.118	530.324
MERVL-int_repeat.3875512	0	410.846	67.351	72.7297	0	3.50134	66.2972	91.1494
MERVL-int_repeat.3887686	803.859	1232.54	564.064	549.109	2.06803	15.5059	490.599	571.755
MERVL-int_repeat.3887688	0	0	2.10472	0	0	0	13.2594	0
MERVL-int_repeat.389244	803.859	410.846	475.666	385.467	6.2041	15.0057	291.708	488.892
MERVL-int_repeat.3897761	0	0	2.10472	10.9094	0	0	0	16.5726
MERVL-int_repeat.3897763	0	410.846	831.364	814.572	6.72111	28.0107	835.344	828.631
MERVL-int_repeat.3897765	0	205.423	82.084	58.1837	0	0.500191	106.075	165.726
MERVL-int_repeat.389871	0	0	2.10472	0	0	0	0	8.28631
MERVL-int_repeat.389873	803.859	205.423	862.934	810.936	3.61906	22.0084	649.712	919.78
MERVL-int_repeat.3902626	0	0	6.31415	7.27297	0	0	13.2594	0
MERVL-int_repeat.3902628	0	616.27	147.33	192.734	3.61906	6.0023	185.632	140.867
MERVL-int_repeat.3902629	0	410.846	387.268	370.921	4.13607	7.00268	318.226	372.884
MERVL-int_repeat.3907269	0	205.423	673.51	610.929	1.03402	5.5021	583.415	638.046
MERVL-int_repeat.3907270	0	0	113.655	76.3661	0	1.50057	145.854	99.4357
MERVL-int_repeat.3907272	0	0	2.10472	7.27297	0	0	0	0
MERVL-int_repeat.3917446	0	0	4.20944	29.0919	0	0	0	8.28631
MERVL-int_repeat.3917914	0	0	2.10472	3.63648	0	0	0	0
MERVL-int_repeat.3917916	803.859	0	431.467	389.104	2.06803	9.00344	397.783	414.315
MERVL-int_repeat.3917924	0	205.423	218.891	152.732	1.03402	4.00153	145.854	140.867
MERVL-int_repeat.3918638	0	0	6.31415	0	0	0	0	0
MERVL-int_repeat.3918640	0	0	155.749	152.732	1.03402	4.00153	145.854	215.444
MERVL-int_repeat.3919535	1607.72	1027.12	2917.14	2800.09	28.4355	121.546	2943.59	2610.19
MERVL-int_repeat.3922831	1607.72	1437.96	1250.2	1236.4	13.9592	45.5174	1339.2	1160.08
MERVL-int_repeat.3922833	0	0	6.31415	0	0	0	26.5189	0
MERVL-int_repeat.3925211	0	0	39.9896	25.4554	2.06803	2.50096	92.816	8.28631
MERVL-int_repeat.3931524	0	0	2.10472	0	0.517008	0.500191	0	0
MERVL-int_repeat.3937093	0	0	23.1519	25.4554	0	0	13.2594	24.8589
MERVL-int_repeat.3937097	5627.01	1643.39	2557.23	2440.08	20.6803	68.026	1975.66	2527.32
MERVL-int_repeat.3945720	0	0	29.4661	40.0013	1.55102	0.500191	13.2594	41.4315
MERVL-int_repeat.3945722	0	616.27	1010.26	952.758	12.4082	55.021	901.642	903.208
MERVL-int_repeat.3945750	803.859	1232.54	1534.34	1469.14	13.4422	67.0256	1538.09	1715.27
MERVL-int_repeat.3945752	0	616.27	637.73	683.659	7.75512	23.509	623.193	596.614
MERVL-int_repeat.3946741	0	205.423	31.5708	21.8189	2.06803	4.50172	39.7783	16.5726
MERVL-int_repeat.3950487	0	0	21.0472	14.5459	0	0	39.7783	24.8589
MERVL-int_repeat.3950489	0	821.693	557.75	549.109	6.2041	29.5113	490.599	555.183
MERVL-int_repeat.3951382	0	0	33.6755	7.27297	0.517008	1.00038	39.7783	33.1452
MERVL-int_repeat.3953344	3215.43	1848.81	1803.74	1930.97	16.5443	69.5266	1909.36	2055
MERVL-int_repeat.396016	0	0	88.3982	47.2743	0.517008	3.50134	26.5189	91.1494
MERVL-int_repeat.396018	0	0	21.0472	47.2743	0	2.50096	66.2972	24.8589
MERVL-int_repeat.3960595	0	205.423	566.169	563.655	4.65307	16.5063	782.307	662.905
MERVL-int_repeat.3960597	0	0	6.31415	3.63648	0	0	0	0
MERVL-int_repeat.3962076	0	205.423	164.168	203.643	1.03402	4.50172	119.335	165.726
MERVL-int_repeat.3962078	0	0	2.10472	0	0	0	0	0
MERVL-int_repeat.3962430	0	0	210.472	218.189	1.03402	5.5021	291.708	190.585
MERVL-int_repeat.3962432	0	0	2.10472	0	0	0	0	0
MERVL-int_repeat.3970976	3215.43	821.693	6.31415	0	13.4422	9.50364	26.5189	8.28631
MERVL-int_repeat.3970978	0	616.27	0	0	3.61906	4.50172	13.2594	0
MERVL-int_repeat.3970982	0	0	0	0	0.517008	1.00038	0	8.28631
MERVL-int_repeat.3972452	0	0	2.10472	3.63648	0	0	0	0
MERVL-int_repeat.3972454	0	0	56.8274	36.3648	0	3.00115	106.075	58.0042
MERVL-int_repeat.3987742	0	0	145.226	149.096	1.55102	6.50249	106.075	157.44
MERVL-int_repeat.3989015	0	0	2.10472	3.63648	0	0	0	0
MERVL-int_repeat.3989017	1607.72	410.846	423.048	461.833	5.17008	24.0092	437.561	447.461
MERVL-int_repeat.399114	803.859	821.693	949.228	1050.94	4.13607	17.5067	875.123	795.486
MERVL-int_repeat.399115	803.859	1232.54	679.824	701.841	10.8572	47.018	769.047	687.764
MERVL-int_repeat.4002270	0	0	6.31415	14.5459	0	0	0	0
MERVL-int_repeat.4002272	803.859	410.846	538.808	592.747	5.68709	31.5121	609.934	613.187
MERVL-int_repeat.4002273	803.859	410.846	385.163	520.017	5.68709	11.0042	596.675	464.033
MERVL-int_repeat.40059	0	0	69.4557	90.9121	0	1.50057	79.5566	58.0042
MERVL-int_repeat.4006418	803.859	2465.08	3849.53	3931.04	43.4287	180.069	3964.57	3405.67
MERVL-int_repeat.4006420	0	0	48.4085	36.3648	0	0	92.816	66.2905
MERVL-int_repeat.4018070	0	0	2.10472	7.27297	0	0	13.2594	0
MERVL-int_repeat.4018072	0	821.693	999.741	1007.31	7.75512	22.5086	994.458	1126.94
MERVL-int_repeat.4025748	803.859	0	128.388	112.731	3.10205	7.50287	92.816	116.008
MERVL-int_repeat.4026730	0	0	2.10472	3.63648	0	0	0	0
MERVL-int_repeat.4026732	803.859	1232.54	843.992	829.118	5.68709	21.008	808.825	795.486
MERVL-int_repeat.4028172	0	0	0	3.63648	0	0	0	0
MERVL-int_repeat.4028174	803.859	410.846	507.237	563.655	3.10205	12.0046	530.377	530.324
MERVL-int_repeat.4029517	0	821.693	2163.65	2120.07	29.4695	119.546	2108.25	1905.85
MERVL-int_repeat.4031335	803.859	616.27	702.976	745.479	3.10205	27.5105	464.08	696.05
MERVL-int_repeat.4031337	0	0	2.10472	10.9094	0	0	0	8.28631
MERVL-int_repeat.4035207	0	0	185.215	145.459	1.55102	5.00191	159.113	140.867
MERVL-int_repeat.4035243	0	205.423	98.9218	76.3661	2.06803	4.50172	92.816	99.4357
MERVL-int_repeat.4035245	0	0	2.10472	7.27297	0	0	0	0
MERVL-int_repeat.4035701	0	0	23.1519	21.8189	2.06803	6.50249	13.2594	24.8589
MERVL-int_repeat.4036817	0	0	33.6755	43.6378	0	0	0	24.8589
MERVL-int_repeat.4037290	0	205.423	328.336	320.01	2.58504	16.0061	503.858	389.457
MERVL-int_repeat.4037292	0	0	39.9896	58.1837	0	0	26.5189	16.5726
MERVL-int_repeat.4038817	0	410.846	410.42	458.197	8.27213	42.0161	464.08	439.174
MERVL-int_repeat.4042604	2411.58	1848.81	1736.39	1792.79	10.3402	41.5159	1591.13	1599.26
MERVL-int_repeat.4042606	0	0	12.6283	3.63648	0	0	13.2594	33.1452
MERVL-int_repeat.4042734	803.859	821.693	635.625	589.11	8.27213	35.5136	556.896	571.755
MERVL-int_repeat.4042736	0	0	14.733	7.27297	0	0	13.2594	33.1452
MERVL-int_repeat.4046435	0	1232.54	1025	967.304	5.68709	34.5132	875.123	961.212
MERVL-int_repeat.4046439	0	205.423	393.582	490.925	6.2041	26.5101	397.783	422.602
MERVL-int_repeat.4046441	0	0	6.31415	7.27297	0	0	26.5189	0
MERVL-int_repeat.404867	0	410.846	317.812	280.009	5.68709	23.0088	371.264	265.162
MERVL-int_repeat.404869	803.859	2259.65	1460.67	1378.23	24.2994	72.5277	1312.68	1590.97
MERVL-int_repeat.404871	0	205.423	6.31415	7.27297	0	0	0	16.5726
MERVL-int_repeat.4049107	0	0	113.655	61.8202	0	2.50096	92.816	91.1494
MERVL-int_repeat.4055674	0	0	86.2934	54.5472	0	3.50134	26.5189	82.8631
MERVL-int_repeat.4063312	0	0	48.4085	40.0013	1.55102	5.00191	26.5189	49.7179
MERVL-int_repeat.4070996	0	0	29.4661	21.8189	0	2.00077	26.5189	0
MERVL-int_repeat.4070998	0	0	2.10472	0	0	0	0	0
MERVL-int_repeat.4072413	2411.58	1437.96	2531.98	2349.17	23.7824	96.5369	2638.63	2552.18
MERVL-int_repeat.4072415	0	0	10.5236	7.27297	0	0	13.2594	16.5726
MERVL-int_repeat.4088430	0	1027.12	555.646	552.745	3.61906	17.5067	411.042	538.61
MERVL-int_repeat.4088432	0	0	16.8377	3.63648	0	0	26.5189	0
MERVL-int_repeat.4092752	0	0	4.20944	3.63648	0	0	0	0
MERVL-int_repeat.4092754	1607.72	616.27	905.029	843.664	6.72111	23.509	716.009	853.49
MERVL-int_repeat.4096485	0	616.27	378.849	370.921	2.58504	13.005	278.448	356.311
MERVL-int_repeat.4101044	0	205.423	286.242	283.646	3.10205	21.008	225.41	348.025
MERVL-int_repeat.4101046	0	205.423	153.644	145.459	3.61906	8.00306	185.632	174.012
MERVL-int_repeat.4101048	0	0	2.10472	0	0	0	0	0
MERVL-int_repeat.4104215	0	0	23.1519	14.5459	2.06803	15.0057	53.0377	49.7179
MERVL-int_repeat.4105347	0	616.27	932.39	938.213	9.30615	37.0142	742.528	828.631
MERVL-int_repeat.4106364	0	0	8.41887	7.27297	3.61906	9.00344	0	33.1452
MERVL-int_repeat.4106366	0	0	25.2566	10.9094	2.58504	15.0057	13.2594	8.28631
MERVL-int_repeat.4106367	0	0	4.20944	3.63648	1.55102	4.00153	0	8.28631
MERVL-int_repeat.4116672	0	0	6.31415	0	0	0	0	0
MERVL-int_repeat.4116674	803.859	1437.96	843.992	836.391	8.27213	21.008	729.269	903.208
MERVL-int_repeat.4122471	0	1232.54	833.468	883.665	10.3402	23.509	914.901	952.925
MERVL-int_repeat.4124635	0	410.846	374.64	458.197	8.78914	34.013	384.524	331.452
MERVL-int_repeat.4126602	0	205.423	105.236	127.277	0.517008	0.500191	159.113	66.2905
MERVL-int_repeat.4136144	0	410.846	492.504	505.471	6.2041	14.5055	503.858	439.174
MERVL-int_repeat.4136146	0	0	6.31415	21.8189	0	0	0	8.28631
MERVL-int_repeat.4149356	0	1232.54	2153.13	2152.8	37.2246	127.049	2028.69	2237.3
MERVL-int_repeat.4149357	803.859	616.27	473.562	440.014	4.13607	17.0065	556.896	464.033
MERVL-int_repeat.4149359	0	0	6.31415	3.63648	0	0	0	0
MERVL-int_repeat.4164991	0	0	124.178	189.097	1.03402	7.00268	185.632	190.585
MERVL-int_repeat.4175420	0	0	2.10472	0	0	0	0	0
MERVL-int_repeat.4175422	803.859	410.846	410.42	389.104	3.10205	15.5059	358.005	439.174
MERVL-int_repeat.4176298	0	0	4.20944	3.63648	0	0	0	16.5726
MERVL-int_repeat.4176300	803.859	205.423	486.19	403.65	4.65307	14.0054	503.858	314.88
MERVL-int_repeat.419131	0	616.27	456.724	450.924	3.10205	19.0073	543.637	447.461
MERVL-int_repeat.419133	0	0	2.10472	7.27297	0	0	0	0
MERVL-int_repeat.4192208	0	0	128.388	181.824	6.2041	31.5121	145.854	215.444
MERVL-int_repeat.4192299	803.859	616.27	736.651	807.299	13.4422	70.0268	649.712	745.768
MERVL-int_repeat.4192343	0	0	56.8274	54.5472	6.72111	26.5101	79.5566	24.8589
MERVL-int_repeat.4192362	0	0	0	0	0	0	0	8.28631
MERVL-int_repeat.4192448	0	0	0	0	1.03402	0.500191	0	8.28631
MERVL-int_repeat.4192452	0	410.846	305.184	330.92	7.23812	30.0115	344.745	256.876
MERVL-int_repeat.4192507	0	0	35.7802	32.7283	1.55102	6.0023	66.2972	33.1452
MERVL-int_repeat.4192508	0	821.693	399.896	385.467	2.58504	15.5059	318.226	422.602
MERVL-int_repeat.4192559	0	0	284.137	294.555	6.2041	22.5086	397.783	265.162
MERVL-int_repeat.4192563	0	0	4.20944	10.9094	1.03402	8.00306	13.2594	0
MERVL-int_repeat.4192607	803.859	205.423	181.006	225.462	4.13607	22.5086	265.189	140.867
MERVL-int_repeat.4192609	0	616.27	145.226	101.822	1.55102	10.0038	106.075	140.867
MERVL-int_repeat.4192703	0	0	159.959	200.007	0.517008	3.50134	92.816	223.73
MERVL-int_repeat.4192708	0	0	14.733	10.9094	1.55102	10.0038	26.5189	33.1452
MERVL-int_repeat.4192810	0	205.423	54.7227	61.8202	0.517008	4.00153	92.816	58.0042
MERVL-int_repeat.4192812	0	205.423	145.226	138.186	8.78914	18.0069	185.632	149.154
MERVL-int_repeat.4192912	803.859	410.846	387.268	418.196	10.8572	33.5128	331.486	505.465
MERVL-int_repeat.4192950	0	0	136.807	156.369	9.30615	33.0126	132.594	149.154
MERVL-int_repeat.4192952	0	0	2.10472	0	0	1.50057	0	0
MERVL-int_repeat.4196126	0	0	33.6755	25.4554	0	0.500191	13.2594	41.4315
MERVL-int_repeat.4196184	803.859	616.27	507.237	480.016	2.58504	8.00306	437.561	596.614
MERVL-int_repeat.4197169	0	0	10.5236	3.63648	0	0	13.2594	8.28631
MERVL-int_repeat.4197171	3215.43	1643.39	1589.06	1534.6	14.9932	77.0295	1697.21	1632.4
MERVL-int_repeat.4202013	0	0	8.41887	0	0	0	0	0
MERVL-int_repeat.4202015	0	1437.96	1073.41	1101.85	5.68709	27.5105	1074.01	894.921
MERVL-int_repeat.4205598	4823.15	2465.08	2696.14	2712.82	21.1973	85.5327	2744.7	2485.89
MERVL-int_repeat.4205600	0	0	56.8274	47.2743	0	0	39.7783	58.0042
MERVL-int_repeat.4214351	1607.72	1232.54	1033.42	1021.85	8.27213	18.0069	901.642	1035.79
MERVL-int_repeat.4214353	0	0	4.20944	3.63648	0	0	0	0
MERVL-int_repeat.4215156	0	205.423	0	0	0.517008	0	0	0
MERVL-int_repeat.4215397	2411.58	1027.12	1180.75	1265.5	5.17008	41.5159	1233.13	1218.09
MERVL-int_repeat.422011	0	0	122.074	105.458	0	0	225.41	124.295
MERVL-int_repeat.422013	0	616.27	932.39	1010.94	5.68709	25.0096	1060.75	952.925
MERVL-int_repeat.422858	0	0	105.236	141.823	0	0	145.854	140.867
MERVL-int_repeat.422860	0	410.846	151.54	221.825	8.27213	44.517	212.151	165.726
MERVL-int_repeat.4233802	0	0	0	10.9094	0	0	0	0
MERVL-int_repeat.4233804	803.859	0	1039.73	1105.49	8.78914	40.0153	808.825	1143.51
MERVL-int_repeat.4236213	0	0	2.10472	3.63648	0	0	0	0
MERVL-int_repeat.4236215	0	1437.96	515.656	578.201	1.55102	13.005	609.934	613.187
MERVL-int_repeat.4238222	803.859	205.423	311.498	360.012	3.61906	9.50364	265.189	331.452
MERVL-int_repeat.4238224	0	0	0	0	0	0	0	8.28631
MERVL-int_repeat.4246446	0	0	4.20944	0	0	0	0	8.28631
MERVL-int_repeat.4246448	803.859	410.846	557.75	585.474	4.13607	15.5059	411.042	522.037
MERVL-int_repeat.4249621	0	410.846	199.948	170.915	2.58504	7.00268	159.113	182.299
MERVL-int_repeat.4250291	803.859	821.693	431.467	443.651	2.58504	17.5067	450.821	439.174
MERVL-int_repeat.4251180	2411.58	1232.54	1597.48	1512.78	16.0273	47.5182	1723.73	1632.4
MERVL-int_repeat.4251182	0	205.423	12.6283	36.3648	0	0	39.7783	8.28631
MERVL-int_repeat.4253677	0	0	79.9793	80.0026	0.517008	1.50057	53.0377	116.008
MERVL-int_repeat.4253856	803.859	1232.54	604.054	698.205	8.27213	22.0084	609.934	629.759
MERVL-int_repeat.4254048	0	205.423	37.8849	21.8189	0	0	26.5189	82.8631
MERVL-int_repeat.4254230	803.859	4519.31	3935.82	3829.22	42.3947	188.572	3593.31	3637.69
MERVL-int_repeat.4254667	2411.58	1027.12	1056.57	1087.31	11.8912	40.0153	1100.53	977.784
MERVL-int_repeat.4264771	0	1027.12	307.289	316.374	1.55102	9.50364	437.561	298.307
MERVL-int_repeat.4268191	0	410.846	138.911	109.094	0	8.00306	66.2972	124.295
MERVL-int_repeat.4268192	0	0	212.577	265.463	3.10205	12.5048	198.892	157.44
MERVL-int_repeat.4268194	0	0	2.10472	0	0	0	0	0
MERVL-int_repeat.4269180	0	410.846	648.253	574.564	50.1498	284.109	517.118	613.187
MERVL-int_repeat.4269182	0	205.423	303.079	290.919	11.3742	23.509	318.226	298.307
MERVL-int_repeat.4269184	0	0	4.20944	10.9094	0.517008	1.50057	0	0
MERVL-int_repeat.4272092	803.859	1027.12	629.311	676.386	5.17008	16.0061	437.561	629.759
MERVL-int_repeat.4272094	0	0	0	0	0	0	13.2594	8.28631
MERVL-int_repeat.4275447	0	410.846	561.96	472.743	3.10205	7.00268	450.821	488.892
MERVL-int_repeat.4275533	0	205.423	307.289	396.377	0.517008	7.00268	238.67	232.017
MERVL-int_repeat.4277507	3215.43	1232.54	1142.86	1221.86	5.68709	40.5155	835.344	1077.22
MERVL-int_repeat.4277509	0	0	14.733	7.27297	0	0	0	33.1452
MERVL-int_repeat.427779	0	0	25.2566	25.4554	0	1.00038	13.2594	16.5726
MERVL-int_repeat.4279102	0	0	2.10472	3.63648	0	0	0	0
MERVL-int_repeat.4279104	1607.72	205.423	698.766	730.933	9.82316	20.0077	808.825	795.486
MERVL-int_repeat.4279346	1607.72	1643.39	2081.57	1865.52	16.0273	61.0233	1975.66	1673.83
MERVL-int_repeat.4279348	0	0	6.31415	10.9094	0	0	0	8.28631
MERVL-int_repeat.4279365	0	205.423	265.194	160.005	1.55102	19.0073	145.854	116.008
MERVL-int_repeat.4279371	0	0	8.41887	7.27297	0	1.50057	0	8.28631
MERVL-int_repeat.4279545	0	0	0	3.63648	0	0.500191	0	0
MERVL-int_repeat.428380	0	0	2.10472	0	0	4.00153	0	0
MERVL-int_repeat.428384	0	0	48.4085	58.1837	1.55102	2.00077	13.2594	58.0042
MERVL-int_repeat.4288295	0	410.846	6.31415	14.5459	1.03402	2.50096	13.2594	8.28631
MERVL-int_repeat.4288516	0	0	37.8849	43.6378	0.517008	2.00077	13.2594	24.8589
MERVL-int_repeat.4288522	0	0	84.1887	65.4567	2.58504	14.5055	92.816	66.2905
MERVL-int_repeat.4288523	0	0	39.9896	43.6378	0	1.00038	13.2594	49.7179
MERVL-int_repeat.4288525	0	0	21.0472	21.8189	1.55102	6.0023	13.2594	0
MERVL-int_repeat.4289481	0	410.846	372.535	385.467	2.06803	8.50325	371.264	281.734
MERVL-int_repeat.4289483	0	0	6.31415	3.63648	0	0	0	0
MERVL-int_repeat.4292530	0	0	2.10472	3.63648	0	0	0	0
MERVL-int_repeat.42943	803.859	1437.96	1281.77	1229.13	5.68709	41.5159	1392.24	1416.96
MERVL-int_repeat.4298838	0	0	90.5029	87.2756	0	2.50096	172.373	24.8589
MERVL-int_repeat.430475	803.859	1437.96	1963.7	1825.51	15.5102	67.5258	1644.17	1955.57
MERVL-int_repeat.430477	0	0	8.41887	3.63648	0	0	0	0
MERVL-int_repeat.4312332	0	616.27	56.8274	47.2743	3.61906	12.0046	79.5566	41.4315
MERVL-int_repeat.4312445	0	0	2.10472	10.9094	0	0	0	0
MERVL-int_repeat.4312447	1607.72	616.27	907.134	912.757	7.23812	31.0119	861.863	919.78
MERVL-int_repeat.4322719	0	0	2.10472	3.63648	0	0	0	0
MERVL-int_repeat.4322722	0	410.846	298.87	236.371	0.517008	3.00115	265.189	273.448
MERVL-int_repeat.4325749	0	0	21.0472	10.9094	0	1.00038	26.5189	16.5726
MERVL-int_repeat.4332675	803.859	616.27	515.656	516.381	6.72111	28.0107	556.896	563.469
MERVL-int_repeat.4332676	0	0	202.053	138.186	0.517008	6.50249	185.632	182.299
MERVL-int_repeat.4332678	0	0	0	0	0	0	13.2594	0
MERVL-int_repeat.4338314	0	410.846	635.625	530.926	5.68709	21.008	517.118	588.328
MERVL-int_repeat.4338316	0	0	2.10472	0	0	0	0	0
MERVL-int_repeat.4342238	0	0	6.31415	10.9094	0	0	13.2594	24.8589
MERVL-int_repeat.4342240	803.859	821.693	469.352	505.471	4.65307	18.5071	424.302	439.174
MERVL-int_repeat.4347702	0	0	6.31415	0	0	0	26.5189	8.28631
MERVL-int_repeat.4347704	0	0	235.728	210.916	2.06803	12.0046	251.929	165.726
MERVL-int_repeat.4354736	0	0	16.8377	14.5459	0	0	13.2594	24.8589
MERVL-int_repeat.4354738	803.859	616.27	814.526	694.568	3.61906	15.0057	609.934	745.768
MERVL-int_repeat.4356383	0	0	0	3.63648	0	0	0	0
MERVL-int_repeat.4356385	0	0	153.644	134.55	1.03402	4.50172	119.335	107.722
MERVL-int_repeat.4357888	803.859	1027.12	671.405	705.478	2.06803	11.0042	623.193	638.046
MERVL-int_repeat.4357890	0	0	4.20944	0	0	0	0	0
MERVL-int_repeat.4358426	0	0	2.10472	7.27297	0	0	0	0
MERVL-int_repeat.4358428	1607.72	205.423	465.143	421.832	2.06803	9.00344	331.486	480.606
MERVL-int_repeat.4359852	0	0	27.3613	47.2743	0	0	39.7783	16.5726
MERVL-int_repeat.4359854	0	1027.12	1574.33	1450.96	11.3742	37.0142	1339.2	1590.97
MERVL-int_repeat.4360830	803.859	1027.12	747.175	680.022	5.17008	17.5067	742.528	770.627
MERVL-int_repeat.4360832	0	0	0	7.27297	0	0	13.2594	0
MERVL-int_repeat.4361974	0	205.423	395.687	254.554	1.55102	5.00191	278.448	397.743
MERVL-int_repeat.4362661	0	205.423	96.817	109.094	2.58504	8.00306	159.113	182.299
MERVL-int_repeat.4369643	1607.72	616.27	559.855	658.203	4.13607	13.005	662.972	430.888
MERVL-int_repeat.4369645	0	0	2.10472	0	0	0	0	16.5726
MERVL-int_repeat.4370036	0	0	2.10472	0	0	0	0	8.28631
MERVL-int_repeat.4370037	0	0	69.4557	36.3648	1.03402	2.00077	26.5189	49.7179
MERVL-int_repeat.4374330	0	205.423	197.844	203.643	1.03402	8.00306	172.373	240.303
MERVL-int_repeat.4385559	0	2054.23	1064.99	1283.68	12.4082	48.5186	1020.98	1201.51
MERVL-int_repeat.4385561	0	0	0	3.63648	0	0	0	0
MERVL-int_repeat.4389543	803.859	0	181.006	163.642	1.03402	4.00153	185.632	140.867
MERVL-int_repeat.4392201	0	410.846	545.122	490.925	6.72111	26.0099	716.009	538.61
MERVL-int_repeat.4394681	0	0	14.733	18.1824	1.55102	3.00115	0	24.8589
MERVL-int_repeat.4394755	0	821.693	515.656	501.835	5.68709	19.5075	570.156	546.896
MERVL-int_repeat.4394757	0	0	6.31415	10.9094	0	0	13.2594	16.5726
MERVL-int_repeat.439664	0	410.846	197.844	170.915	0.517008	0	265.189	165.726
MERVL-int_repeat.4403677	0	0	23.1519	21.8189	0	0.500191	53.0377	24.8589
MERVL-int_repeat.4404274	0	0	12.6283	14.5459	0	0	26.5189	8.28631
MERVL-int_repeat.4404276	0	410.846	545.122	600.02	5.17008	17.5067	596.675	588.328
MERVL-int_repeat.443803	1607.72	0	117.864	120.004	1.55102	22.0084	198.892	140.867
MERVL-int_repeat.443804	0	0	347.278	403.65	8.27213	41.0157	437.561	348.025
MERVL-int_repeat.4439285	0	205.423	149.435	120.004	2.58504	12.0046	145.854	132.581
MERVL-int_repeat.4440759	803.859	616.27	945.018	985.487	7.75512	26.5101	1219.87	828.631
MERVL-int_repeat.4440761	0	0	2.10472	0	0	0	0	0
MERVL-int_repeat.4443083	0	0	58.9321	43.6378	1.03402	1.50057	26.5189	49.7179
MERVL-int_repeat.4443084	0	0	119.969	87.2756	0.517008	6.50249	92.816	182.299
MERVL-int_repeat.4443086	0	0	0	0	0	0	13.2594	0
MERVL-int_repeat.4444334	0	0	4.20944	0	0	0	0	0
MERVL-int_repeat.4444336	0	0	21.0472	25.4554	0	1.50057	13.2594	24.8589
MERVL-int_repeat.4457180	2411.58	2670.5	3902.15	4236.5	46.5307	149.557	3301.6	4101.72
MERVL-int_repeat.4457182	803.859	205.423	387.268	389.104	0	0	371.264	314.88
MERVL-int_repeat.4458781	0	821.693	275.718	316.374	4.13607	42.0161	185.632	265.162
MERVL-int_repeat.4458783	803.859	205.423	113.655	149.096	0	0	106.075	140.867
MERVL-int_repeat.4459468	0	0	111.55	130.913	3.61906	14.5055	132.594	91.1494
MERVL-int_repeat.4459471	0	205.423	157.854	207.28	0	0.500191	198.892	190.585
MERVL-int_repeat.4460692	0	205.423	122.074	127.277	0.517008	0.500191	79.5566	107.722
MERVL-int_repeat.4460693	1607.72	616.27	1292.3	1167.31	6.2041	39.0149	1259.65	1292.66
MERVL-int_repeat.4460695	0	0	0	3.63648	0	0	0	8.28631
MERVL-int_repeat.4461465	0	0	6.31415	14.5459	0	0	13.2594	0
MERVL-int_repeat.4461467	0	821.693	1043.94	1083.67	9.82316	50.5193	1087.27	1019.22
MERVL-int_repeat.4461503	0	1232.54	654.567	556.382	7.23812	23.509	530.377	588.328
MERVL-int_repeat.4462073	0	0	2.10472	0	0.517008	1.00038	0	0
MERVL-int_repeat.4464242	0	821.693	467.247	414.559	15.5102	45.0172	344.745	381.17
MERVL-int_repeat.4464539	803.859	2259.65	2799.28	2672.81	26.3674	132.551	2704.92	2701.34
MERVL-int_repeat.4464541	0	0	27.3613	14.5459	0	0	13.2594	8.28631
MERVL-int_repeat.4465004	0	0	2.10472	3.63648	0	0	0	8.28631
MERVL-int_repeat.4465006	0	616.27	446.2	483.652	2.06803	14.0054	331.486	497.179
MERVL-int_repeat.4472998	803.859	1848.81	1580.64	1436.41	24.2994	78.53	1166.83	1532.97
MERVL-int_repeat.4489624	0	410.846	1041.84	1000.03	6.2041	22.5086	1272.91	1151.8
MERVL-int_repeat.4489626	0	0	8.41887	10.9094	0	0	26.5189	16.5726
MERVL-int_repeat.4495445	0	0	0	10.9094	0	0	0	0
MERVL-int_repeat.4495447	803.859	410.846	404.106	465.47	2.06803	16.5063	596.675	364.598
MERVL-int_repeat.4495516	1607.72	616.27	843.992	829.118	2.58504	18.0069	1153.57	1010.93
MERVL-int_repeat.4497187	0	0	61.0368	36.3648	0	0	26.5189	33.1452
MERVL-int_repeat.4497189	0	0	58.9321	50.9108	0	1.00038	53.0377	49.7179
MERVL-int_repeat.4497190	0	0	383.059	269.1	2.06803	5.5021	358.005	306.593
MERVL-int_repeat.4497859	0	0	6.31415	10.9094	0	0	13.2594	0
MERVL-int_repeat.4497861	0	616.27	639.834	640.021	6.2041	18.0069	636.453	754.054
MERVL-int_repeat.4500093	803.859	0	429.363	374.558	6.2041	19.5075	517.118	372.884
MERVL-int_repeat.4500095	0	0	69.4557	65.4567	0	0	79.5566	99.4357
MERVL-int_repeat.4503284	0	821.693	484.085	483.652	3.10205	15.0057	411.042	414.315
MERVL-int_repeat.4503286	0	0	0	7.27297	0	0	0	0
MERVL-int_repeat.4503928	0	0	4.20944	7.27297	0	0	0	0
MERVL-int_repeat.4503930	0	0	374.64	356.375	2.06803	16.0061	265.189	439.174
MERVL-int_repeat.4518958	0	410.846	995.532	1123.67	6.2041	50.0191	928.16	886.635
MERVL-int_repeat.4518960	0	0	2.10472	0	0	0	0	8.28631
MERVL-int_repeat.4528652	803.859	0	31.5708	18.1824	0.517008	2.50096	39.7783	41.4315
MERVL-int_repeat.4528654	0	0	0	3.63648	0	0	0	8.28631
MERVL-int_repeat.4529150	0	0	18.9425	21.8189	0	0.500191	0	16.5726
MERVL-int_repeat.4529152	0	0	322.022	330.92	3.61906	10.504	371.264	265.162
MERVL-int_repeat.4529153	0	410.846	463.038	370.921	5.68709	18.5071	464.08	455.747
MERVL-int_repeat.4529160	0	1232.54	1368.07	1221.86	5.17008	30.5117	1180.09	1292.66
MERVL-int_repeat.4529161	0	0	67.351	72.7297	0	2.50096	13.2594	33.1452
MERVL-int_repeat.4530240	0	616.27	688.243	636.384	5.17008	30.0115	716.009	563.469
MERVL-int_repeat.4530242	0	0	105.236	123.64	0	0	92.816	99.4357
MERVL-int_repeat.4530492	0	0	0	0	0	1.50057	0	8.28631
MERVL-int_repeat.4530493	0	0	0	0	0	1.00038	13.2594	8.28631
MERVL-int_repeat.4531776	0	205.423	77.8746	61.8202	2.06803	8.00306	92.816	66.2905
MERVL-int_repeat.4531778	0	0	12.6283	18.1824	0	0	0	49.7179
MERVL-int_repeat.45421	803.859	410.846	572.483	498.198	5.17008	18.0069	583.415	497.179
MERVL-int_repeat.4543847	0	0	2.10472	0	0	0	13.2594	0
MERVL-int_repeat.4543849	0	205.423	380.954	345.466	3.61906	19.5075	304.967	406.029
MERVL-int_repeat.4553026	0	616.27	414.629	389.104	6.72111	17.5067	371.264	406.029
MERVL-int_repeat.4553315	0	0	0	3.63648	0	0	0	0
MERVL-int_repeat.4553317	0	0	10.5236	14.5459	0	1.00038	0	8.28631
MERVL-int_repeat.4555077	803.859	1027.12	633.52	701.841	3.61906	23.509	623.193	720.909
MERVL-int_repeat.4555079	0	0	2.10472	0	0	0	0	0
MERVL-int_repeat.4559024	0	410.846	25.2566	21.8189	0	1.00038	53.0377	24.8589
MERVL-int_repeat.4559026	0	0	4.20944	0	0	0	0	0
MERVL-int_repeat.4559364	0	0	12.6283	14.5459	1.03402	3.50134	0	16.5726
MERVL-int_repeat.4566768	0	0	35.7802	32.7283	1.03402	1.00038	13.2594	41.4315
MERVL-int_repeat.4568513	0	0	39.9896	25.4554	0	0	53.0377	24.8589
MERVL-int_repeat.4568515	0	616.27	271.509	240.008	5.68709	24.0092	291.708	223.73
MERVL-int_repeat.457057	0	205.423	559.855	552.745	1.55102	13.5052	596.675	480.606
MERVL-int_repeat.4584029	0	821.693	658.777	567.291	2.58504	13.5052	649.712	679.477
MERVL-int_repeat.4584031	0	0	0	0	0	0	13.2594	0
MERVL-int_repeat.4587962	0	0	410.42	327.283	8.27213	25.0096	344.745	331.452
MERVL-int_repeat.4587963	0	410.846	292.556	236.371	3.61906	12.0046	358.005	348.025
MERVL-int_repeat.4587965	0	0	23.1519	18.1824	1.03402	1.00038	13.2594	33.1452
MERVL-int_repeat.4588991	0	616.27	631.415	723.66	4.65307	32.0122	623.193	687.764
MERVL-int_repeat.4588993	0	0	6.31415	10.9094	0	0	0	8.28631
MERVL-int_repeat.4603307	0	410.846	378.849	403.65	1.03402	8.00306	384.524	397.743
MERVL-int_repeat.4606612	0	0	56.8274	83.6391	0	0.500191	79.5566	91.1494
MERVL-int_repeat.4606614	803.859	205.423	107.341	127.277	0	3.00115	92.816	66.2905
MERVL-int_repeat.4606687	0	616.27	553.541	567.291	6.2041	18.0069	358.005	381.17
MERVL-int_repeat.4606689	0	0	4.20944	3.63648	0	0	0	0
MERVL-int_repeat.4607458	0	0	4.20944	7.27297	0	0	0	16.5726
MERVL-int_repeat.4607459	803.859	1848.81	1549.07	1614.6	10.3402	62.0237	1869.58	1566.11
MERVL-int_repeat.4609504	0	0	4.20944	3.63648	0	0	13.2594	16.5726
MERVL-int_repeat.4609506	803.859	616.27	867.144	861.846	10.3402	44.0168	1180.09	961.212
MERVL-int_repeat.4612177	803.859	1437.96	612.473	629.111	5.68709	26.0099	570.156	513.751
MERVL-int_repeat.4631271	803.859	0	128.388	109.094	2.06803	9.50364	132.594	149.154
MERVL-int_repeat.4631272	0	0	0	7.27297	1.03402	3.50134	0	0
MERVL-int_repeat.4633116	0	0	168.377	138.186	0	0	66.2972	107.722
MERVL-int_repeat.4633118	0	0	0	7.27297	0	0	0	8.28631
MERVL-int_repeat.4633121	0	0	2.10472	0	0	0	0	8.28631
MERVL-int_repeat.4633123	803.859	205.423	75.7699	83.6391	0.517008	1.00038	66.2972	82.8631
MERVL-int_repeat.4633994	0	0	6.31415	29.0919	0	0	13.2594	8.28631
MERVL-int_repeat.4635987	0	0	4.20944	3.63648	0	0	0	0
MERVL-int_repeat.4635989	2411.58	616.27	961.856	880.029	10.3402	35.0134	835.344	919.78
MERVL-int_repeat.4645857	803.859	616.27	606.159	512.744	3.10205	21.5082	517.118	389.457
MERVL-int_repeat.4645858	1607.72	1848.81	1534.34	1596.42	9.30615	45.5174	1378.98	1773.27
MERVL-int_repeat.4645860	0	0	6.31415	10.9094	0	0	13.2594	8.28631
MERVL-int_repeat.4661038	0	0	16.8377	10.9094	0	0	26.5189	24.8589
MERVL-int_repeat.4661040	0	616.27	791.374	767.298	5.17008	21.008	1047.5	836.917
MERVL-int_repeat.4670611	0	821.693	534.598	589.11	4.65307	19.5075	543.637	629.759
MERVL-int_repeat.4670613	0	0	2.10472	0	0	0	0	0
MERVL-int_repeat.4675630	1607.72	821.693	764.013	814.572	11.8912	34.013	702.75	944.639
MERVL-int_repeat.4679315	0	0	2.10472	0	0	0	0	0
MERVL-int_repeat.4679317	2411.58	1027.12	2228.9	2167.34	17.5783	65.0249	2585.59	2204.16
MERVL-int_repeat.4685739	1607.72	0	639.834	563.655	8.27213	33.5128	623.193	563.469
MERVL-int_repeat.4685741	0	0	2.10472	10.9094	0	0	0	0
MERVL-int_repeat.4694725	0	0	42.0944	61.8202	0	1.50057	39.7783	16.5726
MERVL-int_repeat.4700597	0	821.693	677.719	683.659	3.61906	27.5105	769.047	696.05
MERVL-int_repeat.4703425	0	0	16.8377	21.8189	0	0	39.7783	24.8589
MERVL-int_repeat.4703427	2411.58	1232.54	1075.51	1236.4	11.8912	47.5182	1392.24	1251.23
MERVL-int_repeat.4709994	0	205.423	437.781	418.196	2.06803	9.00344	265.189	439.174
MERVL-int_repeat.472642	0	0	14.733	0	0	0	0	16.5726
MERVL-int_repeat.4733864	0	0	0	3.63648	0	0	0	0
MERVL-int_repeat.4733866	0	616.27	391.478	418.196	2.06803	6.50249	318.226	381.17
MERVL-int_repeat.4735933	0	205.423	12.6283	21.8189	0	0	39.7783	0
MERVL-int_repeat.4739883	0	0	117.864	83.6391	2.06803	2.00077	79.5566	132.581
MERVL-int_repeat.4739885	0	0	0	3.63648	0	0	0	0
MERVL-int_repeat.4739887	803.859	205.423	244.147	301.828	2.58504	3.50134	304.967	232.017
MERVL-int_repeat.4739889	803.859	0	31.5708	50.9108	0	0	13.2594	16.5726
MERVL-int_repeat.4742941	0	0	2.10472	3.63648	0	0	0	8.28631
MERVL-int_repeat.4742943	803.859	0	627.206	600.02	9.30615	34.013	543.637	621.473
MERVL-int_repeat.4743594	0	410.846	549.331	581.837	2.58504	21.5082	384.524	455.747
MERVL-int_repeat.4743596	0	0	2.10472	3.63648	0	0	0	8.28631
MERVL-int_repeat.4745021	803.859	1848.81	881.877	930.94	6.2041	26.5101	888.382	1019.22
MERVL-int_repeat.4745023	0	0	14.733	18.1824	0	0	13.2594	16.5726
MERVL-int_repeat.4747357	0	0	0	3.63648	0	0	0	0
MERVL-int_repeat.4747359	0	410.846	448.305	509.108	3.61906	12.0046	411.042	472.32
MERVL-int_repeat.4748650	0	0	2.10472	0	0	0	0	0
MERVL-int_repeat.4750679	0	0	4.20944	10.9094	0	0	13.2594	0
MERVL-int_repeat.4750681	0	1232.54	913.448	952.758	6.2041	20.0077	782.307	886.635
MERVL-int_repeat.4751795	0	0	4.20944	0	0	0	0	8.28631
MERVL-int_repeat.4751797	803.859	205.423	351.488	261.827	1.55102	7.00268	464.08	323.166
MERVL-int_repeat.4751798	0	616.27	383.059	338.193	2.06803	11.0042	344.745	422.602
MERVL-int_repeat.4766446	0	0	94.7123	120.004	0	0	106.075	132.581
MERVL-int_repeat.4766448	803.859	410.846	444.096	476.379	2.06803	13.005	517.118	331.452
MERVL-int_repeat.476687	0	1027.12	549.331	541.836	2.58504	12.5048	503.858	505.465
MERVL-int_repeat.476689	0	0	8.41887	14.5459	0	0	13.2594	0
MERVL-int_repeat.4767581	803.859	616.27	322.022	392.74	3.10205	14.5055	278.448	339.739
MERVL-int_repeat.4767583	0	0	4.20944	0	0	0	0	8.28631
MERVL-int_repeat.4782063	0	0	8.41887	10.9094	0	0	13.2594	16.5726
MERVL-int_repeat.4782065	0	0	69.4557	72.7297	0.517008	0	66.2972	82.8631
MERVL-int_repeat.4782351	0	0	0	7.27297	0	0	13.2594	0
MERVL-int_repeat.4782352	0	0	39.9896	32.7283	1.03402	0	13.2594	33.1452
MERVL-int_repeat.4782355	0	205.423	25.2566	36.3648	0	5.00191	26.5189	49.7179
MERVL-int_repeat.4782356	803.859	410.846	256.776	203.643	10.8572	40.0153	265.189	215.444
MERVL-int_repeat.4782778	0	0	8.41887	3.63648	0	0	0	16.5726
MERVL-int_repeat.4782780	0	410.846	959.751	992.76	3.61906	24.0092	1060.75	1068.93
MERVL-int_repeat.4787716	803.859	410.846	492.504	490.925	8.78914	38.0145	503.858	488.892
MERVL-int_repeat.4789124	0	205.423	191.529	163.642	0	0	225.41	215.444
MERVL-int_repeat.4789126	0	1848.81	1403.85	1323.68	13.9592	57.522	1445.28	1400.39
MERVL-int_repeat.4789132	0	821.693	616.682	632.748	3.10205	15.5059	450.821	662.905
MERVL-int_repeat.4790882	0	0	113.655	94.5485	1.03402	4.00153	92.816	99.4357
MERVL-int_repeat.4795852	803.859	205.423	168.377	254.554	1.03402	4.00153	198.892	157.44
MERVL-int_repeat.4800928	0	0	6.31415	7.27297	0	0	0	8.28631
MERVL-int_repeat.4800930	0	205.423	465.143	501.835	2.58504	15.0057	517.118	455.747
MERVL-int_repeat.481464	0	0	8.41887	7.27297	0	0	0	8.28631
MERVL-int_repeat.481466	803.859	410.846	711.395	745.479	6.72111	22.5086	729.269	803.772
MERVL-int_repeat.4817495	0	205.423	52.618	65.4567	0.517008	3.00115	13.2594	91.1494
MERVL-int_repeat.4822058	0	410.846	136.807	127.277	3.10205	6.0023	132.594	116.008
MERVL-int_repeat.4822060	803.859	616.27	1031.31	880.029	14.4762	67.5258	1087.27	1052.36
MERVL-int_repeat.4822061	0	0	2.10472	7.27297	0	0	0	8.28631
MERVL-int_repeat.4823945	0	0	0	3.63648	0	0	0	8.28631
MERVL-int_repeat.4823947	2411.58	616.27	982.903	923.667	8.78914	44.517	861.863	952.925
MERVL-int_repeat.4824647	0	0	181.006	240.008	0.517008	4.00153	291.708	182.299
MERVL-int_repeat.4827435	0	0	2.10472	7.27297	0	0	13.2594	0
MERVL-int_repeat.4827437	0	205.423	423.048	454.56	2.06803	10.504	397.783	488.892
MERVL-int_repeat.4831379	0	0	2.10472	0	0	0	0	0
MERVL-int_repeat.4838772	0	0	4.20944	0	0	0	0	0
MERVL-int_repeat.4838774	0	205.423	387.268	352.739	3.10205	8.50325	344.745	306.593
MERVL-int_repeat.4839205	2411.58	410.846	429.363	345.466	2.58504	7.00268	371.264	323.166
MERVL-int_repeat.4840294	0	0	61.0368	69.0932	0	0	119.335	41.4315
MERVL-int_repeat.484519	0	0	42.0944	21.8189	2.06803	15.0057	13.2594	41.4315
MERVL-int_repeat.484521	803.859	616.27	225.205	225.462	2.58504	18.5071	172.373	215.444
MERVL-int_repeat.484522	0	616.27	208.367	247.281	3.10205	6.50249	251.929	215.444
MERVL-int_repeat.484524	0	0	29.4661	10.9094	0	1.00038	13.2594	8.28631
MERVL-int_repeat.4847852	0	205.423	319.917	298.192	1.55102	6.0023	331.486	323.166
MERVL-int_repeat.4847985	803.859	0	231.519	200.007	3.10205	6.0023	172.373	207.158
MERVL-int_repeat.4849951	0	0	0	3.63648	0	0	0	0
MERVL-int_repeat.4849953	803.859	1232.54	648.253	614.566	4.65307	22.0084	623.193	712.623
MERVL-int_repeat.4856793	0	0	2.10472	0	0	0	13.2594	0
MERVL-int_repeat.4856795	803.859	821.693	835.573	949.122	4.65307	23.509	755.788	944.639
MERVL-int_repeat.4860700	0	205.423	149.435	156.369	2.06803	9.00344	92.816	124.295
MERVL-int_repeat.4860701	0	0	88.3982	127.277	2.58504	10.504	79.5566	49.7179
MERVL-int_repeat.4864621	0	205.423	351.488	418.196	2.58504	11.0042	384.524	422.602
MERVL-int_repeat.4868964	0	0	187.32	196.37	1.55102	5.5021	119.335	198.871
MERVL-int_repeat.4868967	0	0	48.4085	50.9108	0	0	26.5189	33.1452
MERVL-int_repeat.4870790	0	0	84.1887	87.2756	0.517008	2.00077	66.2972	58.0042
MERVL-int_repeat.4870792	0	0	10.5236	10.9094	0	1.00038	0	8.28631
MERVL-int_repeat.4871581	0	205.423	128.388	90.9121	0.517008	4.00153	79.5566	82.8631
MERVL-int_repeat.4874365	803.859	821.693	498.818	476.379	2.06803	12.5048	304.967	455.747
MERVL-int_repeat.4874367	0	0	0	7.27297	0	0	13.2594	8.28631
MERVL-int_repeat.487949	0	0	48.4085	50.9108	0	0	106.075	58.0042
MERVL-int_repeat.487951	803.859	205.423	307.289	287.282	4.13607	8.00306	265.189	256.876
MERVL-int_repeat.4881231	0	0	12.6283	3.63648	0	0	0	16.5726
MERVL-int_repeat.4881233	2411.58	2054.23	2931.87	2912.82	20.6803	79.5304	2930.33	2974.78
MERVL-int_repeat.4882202	0	0	12.6283	25.4554	0	1.50057	0	24.8589
MERVL-int_repeat.4882203	803.859	205.423	589.321	661.84	4.13607	16.0061	716.009	729.195
MERVL-int_repeat.4882402	803.859	205.423	271.509	280.009	2.06803	11.5044	159.113	157.44
MERVL-int_repeat.4882568	0	0	0	7.27297	0	0	0	8.28631
MERVL-int_repeat.4882569	0	410.846	267.299	287.282	0	5.5021	185.632	207.158
MERVL-int_repeat.4882571	0	0	4.20944	25.4554	0	0	0	16.5726
MERVL-int_repeat.4882812	0	0	216.786	163.642	1.03402	5.00191	132.594	232.017
MERVL-int_repeat.4882853	803.859	5546.43	2294.14	2585.54	24.2994	126.048	2293.88	2378.17
MERVL-int_repeat.4883233	0	0	4.20944	3.63648	0	0	0	0
MERVL-int_repeat.4883234	0	0	8.41887	18.1824	0	0	13.2594	0
MERVL-int_repeat.4884007	0	0	2.10472	14.5459	0	0	26.5189	0
MERVL-int_repeat.4884436	0	0	8.41887	10.9094	0	0	0	16.5726
MERVL-int_repeat.4884438	0	0	4.20944	0	0	0	0	0
MERVL-int_repeat.4884859	0	0	115.759	90.9121	3.61906	6.0023	159.113	66.2905
MERVL-int_repeat.4884860	803.859	410.846	313.603	280.009	2.58504	10.504	212.151	265.162
MERVL-int_repeat.4885933	0	0	143.121	109.094	0	8.50325	212.151	91.1494
MERVL-int_repeat.4885935	803.859	205.423	178.901	210.916	0	0	198.892	190.585
MERVL-int_repeat.4885937	0	1643.39	614.578	694.568	5.68709	26.5101	530.377	712.623
MERVL-int_repeat.488598	0	0	0	0	0	0	26.5189	0
MERVL-int_repeat.488600	0	205.423	128.388	98.185	0.517008	3.00115	119.335	174.012
MERVL-int_repeat.488601	0	410.846	263.09	283.646	3.61906	12.5048	318.226	339.739
MERVL-int_repeat.4887093	0	0	10.5236	3.63648	0	0	0	8.28631
MERVL-int_repeat.4887095	0	0	54.7227	54.5472	0	0	79.5566	82.8631
MERVL-int_repeat.4887096	0	410.846	568.274	501.835	9.82316	49.0187	411.042	580.042
MERVL-int_repeat.4887097	0	0	111.55	105.458	1.55102	14.5055	39.7783	58.0042
MERVL-int_repeat.4902079	0	0	2.10472	3.63648	0	0	0	0
MERVL-int_repeat.4902081	1607.72	4724.73	4708.25	4509.24	57.9049	232.589	4494.95	4267.45
MERVL-int_repeat.4917095	0	0	58.9321	61.8202	0	0	79.5566	41.4315
MERVL-int_repeat.4917097	0	821.693	1037.63	1083.67	5.17008	17.0065	1246.39	919.78
MERVL-int_repeat.4917098	0	0	4.20944	0	0	0	0	0
MERVL-int_repeat.493021	0	0	54.7227	36.3648	0.517008	4.50172	39.7783	82.8631
MERVL-int_repeat.493230	1607.72	410.846	446.2	527.29	2.06803	12.0046	411.042	356.311
MERVL-int_repeat.493232	803.859	0	168.377	141.823	0	0	185.632	149.154
MERVL-int_repeat.4935846	803.859	410.846	1025	974.577	5.68709	37.0142	808.825	903.208
MERVL-int_repeat.4935848	0	0	21.0472	14.5459	0	0	0	0
MERVL-int_repeat.4940636	0	0	2.10472	0	0	0	0	0
MERVL-int_repeat.4985208	0	410.846	368.326	283.646	1.55102	17.0065	397.783	331.452
MERVL-int_repeat.4985210	0	0	0	3.63648	0	0	0	0
MERVL-int_repeat.4985598	0	0	4.20944	0	0	0	0	8.28631
MERVL-int_repeat.4985600	803.859	410.846	858.725	836.391	10.8572	35.0134	596.675	729.195
MERVL-int_repeat.4986147	0	205.423	73.6651	145.459	0.517008	2.50096	92.816	91.1494
MERVL-int_repeat.4986149	0	0	2.10472	0	0	0	0	0
MERVL-int_repeat.4988156	0	0	555.646	585.474	6.72111	28.5109	358.005	505.465
MERVL-int_repeat.502096	0	0	0	3.63648	0	0	0	0
MERVL-int_repeat.502098	0	205.423	237.833	269.1	3.61906	19.0073	172.373	323.166
MERVL-int_repeat.502762	0	0	18.9425	25.4554	0	0	0	8.28631
MERVL-int_repeat.502764	0	0	625.101	556.382	6.72111	26.5101	490.599	696.05
MERVL-int_repeat.503972	0	0	4.20944	7.27297	0	0	0	0
MERVL-int_repeat.503974	0	0	61.0368	61.8202	1.03402	3.00115	39.7783	66.2905
MERVL-int_repeat.504072	0	0	151.54	181.824	1.03402	2.50096	79.5566	165.726
MERVL-int_repeat.509007	0	0	0	3.63648	0	0	0	8.28631
MERVL-int_repeat.509009	4823.15	3286.77	2883.46	2996.46	45.4967	161.062	2943.59	3140.51
MERVL-int_repeat.514131	0	410.846	269.404	207.28	1.55102	13.5052	304.967	273.448
MERVL-int_repeat.519111	0	0	12.6283	21.8189	0	1.00038	13.2594	16.5726
MERVL-int_repeat.527352	0	0	4.20944	3.63648	0	0	0	0
MERVL-int_repeat.532041	0	205.423	88.3982	105.458	1.55102	4.00153	53.0377	107.722
MERVL-int_repeat.532220	0	821.693	698.766	778.207	6.72111	21.5082	702.75	704.336
MERVL-int_repeat.53245	803.859	1027.12	513.551	552.745	2.06803	13.5052	649.712	497.179
MERVL-int_repeat.53247	0	0	6.31415	10.9094	0	0	13.2594	8.28631
MERVL-int_repeat.535096	0	205.423	103.131	120.004	2.06803	2.50096	132.594	91.1494
MERVL-int_repeat.538995	0	0	54.7227	36.3648	0.517008	3.50134	26.5189	66.2905
MERVL-int_repeat.54299	0	616.27	568.274	527.29	4.65307	21.008	490.599	488.892
MERVL-int_repeat.554659	0	0	0	3.63648	0	0	0	0
MERVL-int_repeat.554661	1607.72	616.27	972.38	916.394	10.3402	65.0249	1047.5	944.639
MERVL-int_repeat.556381	803.859	410.846	267.299	189.097	4.13607	10.0038	198.892	265.162
MERVL-int_repeat.556615	0	205.423	330.441	301.828	1.55102	12.0046	225.41	281.734
MERVL-int_repeat.557171	2411.58	2054.23	1835.31	1738.24	19.6463	68.026	1670.69	1682.12
MERVL-int_repeat.557173	0	0	2.10472	0	0	0	0	0
MERVL-int_repeat.557717	0	1027.12	886.086	960.031	14.4762	48.0184	848.604	928.067
MERVL-int_repeat.557719	0	0	0	3.63648	0	0	0	0
MERVL-int_repeat.55819	0	0	4.20944	7.27297	1.03402	1.00038	0	8.28631
MERVL-int_repeat.558351	0	0	0	10.9094	0	0	13.2594	16.5726
MERVL-int_repeat.558353	0	0	406.211	414.559	1.55102	9.00344	384.524	397.743
MERVL-int_repeat.559267	0	0	6.31415	3.63648	0	0	0	8.28631
MERVL-int_repeat.559269	0	410.846	513.551	476.379	2.58504	28.0107	596.675	464.033
MERVL-int_repeat.57332	0	821.693	923.971	916.394	13.9592	39.0149	782.307	870.062
MERVL-int_repeat.57334	0	0	4.20944	3.63648	0	0	0	0
MERVL-int_repeat.57622	0	0	16.8377	18.1824	2.58504	0.500191	39.7783	16.5726
MERVL-int_repeat.578586	0	0	4.20944	0	0	0	0	8.28631
MERVL-int_repeat.578588	1607.72	616.27	1521.71	1429.14	8.78914	57.0218	1418.76	1549.54
MERVL-int_repeat.580219	0	0	0	7.27297	0	0	0	0
MERVL-int_repeat.580221	0	410.846	332.545	403.65	0.517008	4.50172	411.042	273.448
MERVL-int_repeat.582904	0	205.423	458.829	490.925	8.78914	25.5098	384.524	464.033
MERVL-int_repeat.588183	0	0	4.20944	7.27297	0	0	0	0
MERVL-int_repeat.588185	803.859	616.27	980.799	894.575	4.13607	23.0088	875.123	886.635
MERVL-int_repeat.593054	0	0	31.5708	21.8189	1.03402	2.00077	13.2594	0
MERVL-int_repeat.596429	0	0	0	0	0	0	0	8.28631
MERVL-int_repeat.596431	803.859	821.693	705.081	658.203	4.65307	17.5067	596.675	621.473
MERVL-int_repeat.598798	0	0	2.10472	0	0	0	0	0
MERVL-int_repeat.598800	803.859	1027.12	1307.03	1218.22	16.0273	45.5174	1246.39	1367.24
MERVL-int_repeat.606061	0	0	42.0944	25.4554	0.517008	2.00077	53.0377	74.5768
MERVL-int_repeat.607416	0	0	2.10472	0	0	0	0	0
MERVL-int_repeat.611439	0	0	18.9425	3.63648	0	0	0	0
MERVL-int_repeat.611441	1607.72	1027.12	961.856	847.3	4.65307	25.5098	941.42	878.349
MERVL-int_repeat.614701	803.859	1232.54	883.982	741.842	4.13607	20.0077	914.901	828.631
MERVL-int_repeat.614703	0	0	2.10472	3.63648	0	0	0	8.28631
MERVL-int_repeat.614719	0	0	2.10472	3.63648	0	0	26.5189	0
MERVL-int_repeat.614721	803.859	410.846	511.447	512.744	7.23812	19.0073	477.34	621.473
MERVL-int_repeat.615202	0	205.423	286.242	301.828	4.13607	9.00344	304.967	298.307
MERVL-int_repeat.615204	0	0	6.31415	3.63648	0	0	0	8.28631
MERVL-int_repeat.620488	0	0	31.5708	40.0013	2.06803	6.0023	39.7783	41.4315
MERVL-int_repeat.62183	0	0	21.0472	14.5459	1.03402	6.0023	26.5189	16.5726
MERVL-int_repeat.626375	0	0	2.10472	0	0	0	0	0
MERVL-int_repeat.626777	0	0	357.802	396.377	8.27213	24.5094	291.708	422.602
MERVL-int_repeat.629647	803.859	821.693	865.039	981.85	5.68709	34.5132	861.863	870.062
MERVL-int_repeat.632689	0	410.846	799.793	883.665	10.8572	31.5121	914.901	687.764
MERVL-int_repeat.632691	0	0	4.20944	3.63648	0	0	13.2594	8.28631
MERVL-int_repeat.643468	0	205.423	357.802	338.193	6.2041	26.5101	397.783	348.025
MERVL-int_repeat.647006	0	0	134.702	152.732	1.03402	6.50249	79.5566	140.867
MERVL-int_repeat.648649	0	410.846	968.17	1185.49	12.4082	51.5197	1007.72	1160.08
MERVL-int_repeat.648651	0	0	4.20944	0	0	0	0	0
MERVL-int_repeat.649164	0	0	98.9218	80.0026	1.03402	4.00153	92.816	99.4357
MERVL-int_repeat.649604	0	0	332.545	389.104	4.13607	35.5136	344.745	348.025
MERVL-int_repeat.649607	0	0	96.817	127.277	0	0	119.335	116.008
MERVL-int_repeat.659297	0	0	73.6651	58.1837	0	0	53.0377	49.7179
MERVL-int_repeat.659299	0	1027.12	705.081	647.294	5.17008	16.0061	742.528	720.909
MERVL-int_repeat.660103	0	205.423	530.389	483.652	8.78914	21.008	517.118	555.183
MERVL-int_repeat.669370	803.859	1232.54	608.264	654.567	4.65307	36.514	543.637	472.32
MERVL-int_repeat.669371	3215.43	410.846	513.551	650.93	4.65307	16.0061	503.858	497.179
MERVL-int_repeat.669373	1607.72	205.423	570.379	570.928	4.13607	20.5078	583.415	406.029
MERVL-int_repeat.669375	0	0	2.10472	3.63648	0	0	0	8.28631
MERVL-int_repeat.672498	0	0	16.8377	21.8189	0	1.00038	13.2594	33.1452
MERVL-int_repeat.680096	0	0	4.20944	3.63648	0	0	0	0
MERVL-int_repeat.680098	803.859	1232.54	757.699	854.573	3.10205	19.5075	795.566	778.913
MERVL-int_repeat.686811	803.859	205.423	248.357	232.735	3.10205	8.50325	304.967	256.876
MERVL-int_repeat.689587	0	0	21.0472	7.27297	0	0	26.5189	24.8589
MERVL-int_repeat.689589	0	0	8.41887	7.27297	0	0	13.2594	0
MERVL-int_repeat.689591	0	0	2.10472	7.27297	0	0.500191	0	8.28631
MERVL-int_repeat.697737	0	616.27	227.31	185.461	0	3.00115	172.373	190.585
MERVL-int_repeat.697738	0	616.27	229.414	185.461	1.55102	9.50364	265.189	157.44
MERVL-int_repeat.697740	0	0	2.10472	0	0	0	13.2594	0
MERVL-int_repeat.698177	0	0	65.2463	54.5472	0	0	66.2972	41.4315
MERVL-int_repeat.698179	0	821.693	423.048	407.286	2.06803	14.0054	437.561	414.315
MERVL-int_repeat.698182	803.859	616.27	1117.61	1007.31	12.4082	41.0157	954.679	1002.64
MERVL-int_repeat.698183	803.859	2054.23	1582.75	1665.51	9.82316	32.5124	1630.91	1682.12
MERVL-int_repeat.698186	0	0	305.184	290.919	3.10205	15.5059	212.151	198.871
MERVL-int_repeat.703209	0	0	439.886	410.923	2.58504	24.0092	490.599	306.593
MERVL-int_repeat.703211	0	0	4.20944	7.27297	0	0	0	16.5726
MERVL-int_repeat.706293	0	0	56.8274	32.7283	0.517008	0	26.5189	58.0042
MERVL-int_repeat.707481	803.859	1027.12	1275.46	1338.23	12.4082	41.5159	1166.83	1068.93
MERVL-int_repeat.707483	0	0	8.41887	3.63648	0	0	0	8.28631
MERVL-int_repeat.709047	0	205.423	181.006	185.461	2.06803	6.0023	132.594	223.73
MERVL-int_repeat.709049	0	205.423	271.509	221.825	1.55102	4.50172	251.929	190.585
MERVL-int_repeat.709051	0	205.423	159.959	149.096	1.03402	5.5021	132.594	190.585
[truncated: 2,105 more rows]
