# Supplementary material for: Rif1 interacts with non-canonical polycomb repressive complex PRC1.6 to regulate mouse embryonic stem cells fate potential
Source: Cell Regen. 2022 Aug 2;11:25. doi: 10.1186/s13619-022-00124-9 (PMC9343540; doi:10.1186/s13619-022-00124-9)
Supplement: Supplementary file 6 — Supplementary Table 5. Sequences for primers, shRNAs, gRNAs and donors. [file 13619_2022_124_MOESM6_ESM.xlsx]

## Sheet: shRNA
Pcgf1-A-F	CCGGGGTTCTGTGTCACCGACTAATCTCGAGATTAGTCGGTGACACAGAACCTTTTTG
Pcgf1-A-R	AATTCAAAAAGGTTCTGTGTCACCGACTAATCTCGAGATTAGTCGGTGACACAGAACC
Pcgf1-B-F	CCGGAGCCGTTGCTCAATCTCAAACCTCGAGGTTTGAGATTGAGCAACGGCTTTTTTG
Pcgf1-B-R	AATTCAAAAAAGCCGTTGCTCAATCTCAAACCTCGAGGTTTGAGATTGAGCAACGGC
Pcgf2-A-F	CCGGGCTGAGCATCAGATCAGACAACTCGAGTTGTCTGATCTGATGCTCAGCTTTTT
Pcgf2-A-R	AATTCAAAAAGCTGAGCATCAGATCAGACAACTCGAGTTGTCTGATCTGATGCTCAGC
Pcgf2-B-F	CCGGCGCTACTTGGAGACCAACAAACTCGAGTTTGTTGGTCTCCAAGTAGCGTTTTT
Pcgf2-B-R	AATTCAAAAACGCTACTTGGAGACCAACAAACTCGAGTTTGTTGGTCTCCAAGTAGCG
Pcgf3-A-F	CCGGGACTGAGTGTTTGCACACATTCTCGAGAATGTGTGCAAACACTCAGTCTTTTTG
Pcgf3-A-R	AATTCAAAAAGACTGAGTGTTTGCACACATTCTCGAGAATGTGTGCAAACACTCAGTC
Pcgf3-B-F	CCGGGCTACACTACAGACCCAAGATCTCGAGATCTTGGGTCTGTAGTGTAGCTTTTTG
Pcgf3-B-R	AATTCAAAAAGCTACACTACAGACCCAAGATCTCGAGATCTTGGGTCTGTAGTGTAGC
Pcgf4-A-F	CCGGGATGAGGAGAAGAGGATTATACTCGAGTATAATCCTCTTCTCCTCATCTTTTTG
Pcgf4-A-R	AATTCAAAAAGATGAGGAGAAGAGGATTATACTCGAGTATAATCCTCTTCTCCTCATC
Pcgf4-B-F	CCGGAGCGGGTACTACCGTTTATTTCTCGAGAAATAAACGGTAGTACCCGCTTTTTTG
Pcgf4-B-R	AATTCAAAAAAGCGGGTACTACCGTTTATTTCTCGAGAAATAAACGGTAGTACCCGCT
Pcgf5-A-F	CCGGGCTGTGCAATGGTGAAATTATCTCGAGATAATTTCACCATTGCACAGCTTTTTG
Pcgf5-A-R	AATTCAAAAAGCTGTGCAATGGTGAAATTATCTCGAGATAATTTCACCATTGCACAGC
Pcgf5-B-F	CCGGGAGTTGGATGTGCTGTGCAAT CTCGAG ATTGCACAGCACATCCAACTCTTTTTG
Pcgf5-B-R	AATTCAAAAA GAGTTGGATGTGCTGTGCAAT CTCGAG ATTGCACAGCACATCCAACTC
Pcgf6-A-F	CCGGGCACGTAACTACGACTACTTTCTCGAGAAAGTAGTCGTAGTTACGTGCTTTTTG
Pcgf6-A-R	AATTCAAAAAGCACGTAACTACGACTACTTTCTCGAGAAAGTAGTCGTAGTTACGTGC
Pcgf6-B-F	CCGGCCTGAACTTGATATGTCTTTACTCGAGTAAAGACATATCAAGTTCAGGTTTTTG
Pcgf6-B-R	AATTCAAAAA CCTGAACTTGATATGTCTTTACTCGAGTAAAGACATATCAAGTTCAGG
RNF2-A-F	CCGGTGAGAAGCAGTACACCATTTACTCGAGTAAATGGTGTACTGCTTCTCATTTTTTG
RNF2-A-R	AATTCAAAAAA TGAGAAGCAGTACACCATTTACTCGAGTAAATGGTGTACTGCTTCTCA
Mga-A-F	CCGG GCTCCGATCAAGAAGGGAATACTCGAGTATTCCCTTCTTGATCGGAGCTTTTTG
Mga-A-R	AATTCAAAAA GCTCCGATCAAGAAGGGAATACTCGAGTATTCCCTTCTTGATCGGAGC
Mga-B-F	CCGG GTGAGAGGGCATCGGTATAAACTCGAGTTTATACCGATGCCCTCTCACTTTTTG
Mga-B-R	AATTCAAAAA GTGAGAGGGCATCGGTATAAACTCGAGTTTATACCGATGCCCTCTCAC
Max-A-F	CCGGTGCCCAACTGCAGACCAACTACTCGAGTAGTTGGTCTGCAGTTGGGCATTTTTG
Max-A-R	AATTCAAAAATGCCCAACTGCAGACCAACTACTCGAGTAGTTGGTCTGCAGTTGGGCA
Max-B-F	CCGGACCATTGAGAAGACTCTTTATCTCGAGATAAAGAGTCTTCTCAATGGTTTTTTG
Max-B-R	AATTCAAAAAACCATTGAGAAGACTCTTTATCTCGAGATAAAGAGTCTTCTCAATGG
hPcgf6-A-F	CCGGGCTTGTCAGGTAGATATAATCCTCGAGGATTATATCTACCTGACAAGCTTTTTG
hPcgf6-A-R	AATTCAAAAAGCTTGTCAGGTAGATATAATCCTCGAGGATTATATCTACCTGACAAGC
hPcgf6-B-F	CCGGGCAATAGGTGATGCAGCAATGCTCGAGCATTGCTGCATCACCTATTGCTTTTTG
hPcgf6-B-R	AATTCAAAAAGCAATAGGTGATGCAGCAATGCTCGAGCATTGCTGCATCACCTATTGC
hRNF2-A-F	CCGGGCCAGACCCAAACTTTGATGCCTCGAGGCATCAAAGTTTGGGTCTGGCTTTTTG
hRNF2-A-R	AATTCAAAAAGCCAGACCCAAACTTTGATGCCTCGAGGCATCAAAGTTTGGGTCTGGC
hRNF2-B-F	CCGGGCAGCGAGGCAAGAAACAACACTCGAGTGTTGTTTCTTGCCTCGCTGCTTTTTG
hRNF2-B-R	AATTCAAAAAGCAGCGAGGCAAGAAACAACACTCGAGTGTTGTTTCTTGCCTCGCTGC
hE2F6-C-F	CCGGGGAGGAACTTTCTGACTTATCCTCGAGGATAAGTCAGAAAGTTCCTCCTTTTTG
hE2F6-C-R	AATTCAAAAAGGAGGAACTTTCTGACTTATCCTCGAGGATAAGTCAGAAAGTTCCTCC
hE2F6-D-F	CCGGGCAGGCCTAAGGGCATCTATACTCGAGTATAGATGCCCTTAGGCCTGCTTTTTG
hE2F6-D-R	AATTCAAAAAGCAGGCCTAAGGGCATCTATACTCGAGTATAGATGCCCTTAGGCCTGC
hRYBP-A-F	CCGGGCGTCTGCACCTTCAGAAACACTCGAGTGTTTCTGAAGGTGCAGACGCTTTTTG
hRYBP-A-R	AATTCAAAAAGCGTCTGCACCTTCAGAAACACTCGAGTGTTTCTGAAGGTGCAGACGC
hRYBP-B-F	CCGGGGCACAACAAGTGGCACAACACTCGAGTGTTGTGCCACTTGTTGTGCCTTTTTG
hRYBP-B-R	AATTCAAAAAGGCACAACAAGTGGCACAACACTCGAGTGTTGTGCCACTTGTTGTGCC
hL3mbtl2-A-F	CCGGGGTGTGCCATCAACAGCAAGACTCGAGTCTTGCTGTTGATGGCACACCTTTTTG
hL3mbtl2-A-R	AATTCAAAAAGGTGTGCCATCAACAGCAAGACTCGAGTCTTGCTGTTGATGGCACACC
hL3mbtl2-B-F	CCGGGGTTATGAGGCACAGACTTTCCTCGAGGAAAGTCTGTGCCTCATAACCTTTTTG
hL3mbtl2-B-R	AATTCAAAAAGGTTATGAGGCACAGACTTTCCTCGAGGAAAGTCTGTGCCTCATAACC

## Sheet: Realtime PCR
Pcgf1-qPCR-F	AGATGGACCCACTACGGAAC
Pcgf1-qPCR-R	GCTGCGTCTCGTGGATCTT
Pcgf2-qPCR-F	CGGACCACACGGATTAAAATCA
Pcgf2-qPCR-R	CGATGCAGGTTTTGCAGAAGG
Pcgf3-qPCR-F	CAGGTAAGCATCTGTCTGGAATG
Pcgf3-qPCR-R	GTAACAACCACGAACTTGAGAGT
Pcgf4-qPCR-F	ATCCCCACTTAATGTGTGTCCT
Pcgf4-qPCR-R	CTTGCTGGTCTCCAAGTAACG
Pcgf5-qPCR-F	GTAAGACCTGTATTGTCCAGCAC
Pcgf5-qPCR-R	TCTCGTAGTCCAGGCACTAATTT
Pcgf6-qPCR-F	GAGGAGCGCCTGATAAACCTT
Pcgf6-qPCR-R	TGGTGGACAACTATGTTGCATT
Rif1-qPCR-F	GCAAGGATGTTGAGACTGAGC
Rif1-qPCR-R	TAGAGGCACTGGCAAGTATGTC
hPcgf6-qPCR-F	AAGTACCTAAACCTGCTGTTCC
hPcgf6-qPCR-R	AAAATGTCCCGTGCCTTCATT
hRNF2-qPCR-F	GGCAGGAGCCGCAATGTCT
hRNF2-qPCR-R	TGCCTCCTGAGGTGTTCGTT
hRYBP-qPCR-F	AGGGTTTTGGGATTGTAGCGT
hRYBP-qPCR-R	TTGATCCGAGGTTTTCTGGTGG
hE2F6-qPCR-F	GCAGCATGAGTCAGCAGCG
hE2F6-qPCR-R	TGCCTGAATAAACAACAGCAGG
hL3mbtl2-qPCR-F	CGGAGTATTGAGGAGACCCC
hL3mbtl2-qPCR-R	ACTGCCCACACTGCTGTTAT

## Sheet: gRNA
Pcgf6-gRNA-F	CACCGgtccgtctcagcctcgtcca
Pcgf6-gRNA-R	AAACtggacgaggctgagacggacC
Pcgf6-N-HA-5-F	taggtagcctaggtgaaccacac
Pcgf6-N-HA-5-R	gaattcAGCGTAATCTGGAACATCGTATGGGTAcatggcggggatcagaaatctg
Pcgf6-N-HA-3-F	gaattcTACCCATACGATGTTCCAGATTACGCTgacgaggctgagacggacgccac
Pcgf6-N-HA-3-R	gcccagggacgccgggccctcct
HR donor sequences for HA-Pcgf6	taggtagcctaggtgaaccacacttcccagcggcctctgcggagcgccggcgcctgcgcactggtacgaaagggggctcgtgctcaactcgcgcgctagccgtccgactcgccttgcctcgctctcaactcgccagatttctgatccccgccatgTACCCATACGATGTTCCAGATTACGCTgaattcTACCCATACGATGTTCCAGATTACGCTgacgaggctgagacggacgccacggaaaacaagcgcgcctctgaggccaagcgagcctcagccatgccgccaccgccaccgcctccgcctcccatctctccgcccgccctcatcccggcacccgcggccggcgaggagggcccggcgtccctgggc
Mga-gRNA-F	CACCGgatttgctgtttctcttcca
Mga-gRNA-R	AAACtggaagagaaacagcaaatcC
Mga-N-HA-5-F	tcttcagctgaagcggacacacggt
Mga-N-HA-5-R	gaattcAGCGTAATCTGGAACATCGTATGGGTAcatgattccagtgagaaattca
Mga-N-HA-3-F	gaattcTACCCATACGATGTTCCAGATTACGCTgaagagaaacagcaaatcatattggcc
Mga-N-HA-3-R	actaatcgagatgcccgtgctttg
HR donor sequences for HA-Mga	tcttcagctgaagcggacacacggtgtgcgaacccttcagaataaccctcccctagagggatgtgaaggactcggggtgaggccggccacgccccgcacggatgaaaaagcatttgtaactatgaattgactacagttttcttactactgaatttctcactggaatcatgTACCCATACGATGTTCCAGATTACGCTgaattcTACCCATACGATGTTCCAGATTACGCTgaagagaaacagcaaatcatattggccaatcaagatggagggacagtgacaggaggagcacctaccttctttgtcatcctaaagcagccaggaaatggcaaaactgatcaaggaattttagttactaatcgagatgcccgtgctttg
